# Supplementary material for: Single-cell analysis unveils activation of mast cells in colorectal cancer microenvironment
Source: Cell Biosci. 2023 Nov 29;13:217. doi: 10.1186/s13578-023-01144-x (PMC10687892; doi:10.1186/s13578-023-01144-x)
Supplement: Supplementary file 5 — Supplementary Material 5: Table S1. 1514 genes associated with mitochondria, heat-shock proteins, ribosome, and dissociation. Table S2. Gene lists of MC signature, MC activation signature, and angiogenesis signature. Table S3. DEGs between major cells. Table S4. Abbreviations. Table S5. DEGs between MCs (NC vs. CRC). Table S6. DEGs between MCs in GSE178341 (Resting MC vs. Activated MC). Table S7. DEGs of fibroblasts and endothelial cells between NC and CRC. Table S8. DEGs between endothelial cell subsets [file 13578_2023_1144_MOESM5_ESM.zip]

Archive with 16 entries (16 files):
- Table S1.xls
- __MACOSX/._Table S1.xls
- Table S2.xls
- __MACOSX/._Table S2.xls
- Table S3.xls
- __MACOSX/._Table S3.xls
- Table S4.xls
- __MACOSX/._Table S4.xls
- Table S5.xls
- __MACOSX/._Table S5.xls
- Table S6.xls
- __MACOSX/._Table S6.xls
- Table S7.xls
- __MACOSX/._Table S7.xls
- Table S8.xlsx
- __MACOSX/._Table S8.xlsx
