# Supplementary material for: Single-cell analysis unveils activation of mast cells in colorectal cancer microenvironment
Source: Cell Biosci. 2023 Nov 29;13:217. doi: 10.1186/s13578-023-01144-x (PMC10687892; doi:10.1186/s13578-023-01144-x)
Supplement: Supplementary file 5 — Supplementary Material 5: Table S1. 1514 genes associated with mitochondria, heat-shock proteins, ribosome, and dissociation. Table S2. Gene lists of MC signature, MC activation signature, and angiogenesis signature. Table S3. DEGs between major cells. Table S4. Abbreviations. Table S5. DEGs between MCs (NC vs. CRC). Table S6. DEGs between MCs in GSE178341 (Resting MC vs. Activated MC). Table S7. DEGs of fibroblasts and endothelial cells between NC and CRC. Table S8. DEGs between endothelial cell subsets [file 13578_2023_1144_MOESM5_ESM.zip › Table S1.xls]

## Sheet: Table S1
Table S1. 1514 genes associated with mitochondria, heat-shock proteins, ribosome, and dissociation
	Mitochondria	Heat shock protein	Ribosome	Dissociation
1	MT-ATP6	HSP90AA1	RPL10	ATF3
2	MT-ATP8	HSP90AA2P	RPL10A	BTG2
3	MT-CO1	HSP90AA4P	RPL10AP1	CEBPB
4	MT-CO2	HSP90AA5P	RPL10AP2	CEBPB-AS1
5	MT-CO3	HSP90AA6P	RPL10AP3	CEBPD
6	MT-CYB	HSP90AB1	RPL10AP5	CXCL1
7	MT-ND1	HSP90AB2P	RPL10AP6	EGR1
8	MT-ND2	HSP90AB3P	RPL10L	FOS
9	MT-ND3	HSP90AB4P	RPL10P1	FOSB
10	MT-ND4	HSP90AB6P	RPL10P10	FOSL1
11	MT-ND4L	HSP90AB7P	RPL10P11	FOSL1P1
12	MT-ND5	HSP90B1	RPL10P12	FOSL2
13	MT-ND6	HSP90B2P	RPL10P13	ID3
14	MT-RNR1	HSP90B3P	RPL10P14	IER2
15	MT-RNR2	HSPA12A	RPL10P15	JUN
16	MT-TA	HSPA12B	RPL10P16	JUNB
17	MT-TC	HSPA13	RPL10P17	JUND
18	MT-TD	HSPA14	RPL10P18	MT1A
19	MT-TE	HSPA14	RPL10P19	MT1B
20	MT-TF	HSPA1A	RPL10P2	MT1E
21	MT-TG	HSPA1B	RPL10P3	MT1F
22	MT-TH	HSPA1L	RPL10P4	MT1G
23	MT-TI	HSPA2	RPL10P5	MT1H
24	MT-TK	HSPA4	RPL10P6	MT1L
25	MT-TL1	HSPA4L	RPL10P7	MT1M
26	MT-TL2	HSPA5	RPL10P8	MT1X
27	MT-TM	HSPA6	RPL10P9	MT2A
28	MT-TN	HSPA7	RPL11	NFKBIA
29	MT-TP	HSPA8	RPL11P3	NR4A1
30	MT-TQ	HSPA8P1	RPL11P4	PPP1R15A
31	MT-TR	HSPA8P11	RPL11P5	SOCS3
32	MT-TS1	HSPA8P13	RPL12	UBC
33	MT-TS2	HSPA8P14	RPL12P1	ZFP36
34	MT-TT	HSPA8P15	RPL12P10
35	MT-TV	HSPA8P16	RPL12P11
36	MT-TW	HSPA8P17	RPL12P12
37	MT-TY	HSPA8P18	RPL12P13
38	MTRNR2L1	HSPA8P19	RPL12P14
39	MTRNR2L10	HSPA8P20	RPL12P15
40	MTRNR2L11	HSPA8P3	RPL12P16
41	MTRNR2L12	HSPA8P4	RPL12P17
42	MTRNR2L13	HSPA8P5	RPL12P18
43	MTRNR2L2	HSPA8P6	RPL12P19
44	MTRNR2L3	HSPA8P7	RPL12P2
45	MTRNR2L4	HSPA8P8	RPL12P20
46	MTRNR2L5	HSPA8P9	RPL12P21
47	MTRNR2L6	HSPA9	RPL12P22
48	MTRNR2L7	HSPA9P1	RPL12P23
49	MTRNR2L8	HSPB1	RPL12P24
50	MTRNR2L9	HSPB11	RPL12P25
51		HSPB1P1	RPL12P26
52		HSPB1P2	RPL12P27
53		HSPB2	RPL12P28
54		HSPB2-C11orf52	RPL12P29
55		HSPB3	RPL12P3
56		HSPB6	RPL12P30
57		HSPB7	RPL12P31
58		HSPB8	RPL12P32
59		HSPB9	RPL12P33
60		HSPBAP1	RPL12P34
61		HSPBP1	RPL12P35
62		HSPD1	RPL12P36
63		HSPD1P1	RPL12P37
64		HSPD1P10	RPL12P38
65		HSPD1P11	RPL12P39
66		HSPD1P12	RPL12P4
67		HSPD1P14	RPL12P40
68		HSPD1P15	RPL12P41
69		HSPD1P16	RPL12P42
70		HSPD1P18	RPL12P43
71		HSPD1P2	RPL12P44
72		HSPD1P21	RPL12P45
73		HSPD1P3	RPL12P46
74		HSPD1P4	RPL12P47
75		HSPD1P5	RPL12P48
76		HSPD1P6	RPL12P49
77		HSPD1P7	RPL12P5
78		HSPD1P8	RPL12P50
79		HSPD1P9	RPL12P6
80		HSPE1	RPL12P7
81		HSPE1-MOB4	RPL12P8
82		HSPE1P1	RPL12P9
83		HSPE1P10	RPL13
84		HSPE1P11	RPL13A
85		HSPE1P12	RPL13AP
86		HSPE1P13	RPL13AP17
87		HSPE1P14	RPL13AP19
88		HSPE1P16	RPL13AP2
89		HSPE1P18	RPL13AP20
90		HSPE1P19	RPL13AP23
91		HSPE1P2	RPL13AP25
92		HSPE1P20	RPL13AP3
93		HSPE1P21	RPL13AP5
94		HSPE1P22	RPL13AP6
95		HSPE1P23	RPL13AP7
96		HSPE1P24	RPL13P
97		HSPE1P25	RPL13P12
98		HSPE1P26	RPL13P2
99		HSPE1P27	RPL13P4
100		HSPE1P28	RPL13P5
101		HSPE1P3	RPL13P6
102		HSPE1P4	RPL14
103		HSPE1P5	RPL14P1
104		HSPE1P6	RPL14P3
105		HSPE1P7	RPL14P5
106		HSPE1P8	RPL15
107		HSPE1P9	RPL15P1
108		HSPG2	RPL15P13
109		HSPH1	RPL15P14
110		DNAJA1	RPL15P18
111		DNAJA1P1	RPL15P2
112		DNAJA1P2	RPL15P20
113		DNAJA1P3	RPL15P21
114		DNAJA1P4	RPL15P3
115		DNAJA1P5	RPL15P4
116		DNAJA1P6	RPL17
117		DNAJA2	RPL17-C18orf32
118		DNAJA3	RPL17P1
119		DNAJA4	RPL17P10
120		DNAJB1	RPL17P11
121		DNAJB11	RPL17P12
122		DNAJB12	RPL17P17
123		DNAJB13	RPL17P19
124		DNAJB14	RPL17P2
125		DNAJB1P1	RPL17P20
126		DNAJB2	RPL17P22
127		DNAJB3	RPL17P25
128		DNAJB4	RPL17P26
129		DNAJB5	RPL17P3
130		DNAJB5-DT	RPL17P33
131		DNAJB5P1	RPL17P34
132		DNAJB6	RPL17P35
133		DNAJB7	RPL17P36
134		DNAJB8	RPL17P37
135		DNAJB8-AS1	RPL17P40
136		DNAJB9	RPL17P41
137		DNAJC1	RPL17P43
138		DNAJC10	RPL17P44
139		DNAJC11	RPL17P45
140		DNAJC12	RPL17P46
141		DNAJC13	RPL17P49
142		DNAJC14	RPL17P50
143		DNAJC15	RPL17P51
144		DNAJC16	RPL18
145		DNAJC17	RPL18A
146		DNAJC18	RPL18AP14
147		DNAJC19	RPL18AP15
148		DNAJC19P1	RPL18AP16
149		DNAJC19P2	RPL18AP17
150		DNAJC19P3	RPL18AP2
151		DNAJC19P4	RPL18AP3
152		DNAJC19P5	RPL18AP7
153		DNAJC19P6	RPL18AP8
154		DNAJC19P7	RPL18P1
155		DNAJC19P8	RPL18P10
156		DNAJC19P9	RPL18P11
157		DNAJC2	RPL18P13
158		DNAJC21	RPL19
159		DNAJC22	RPL19P1
160		DNAJC24	RPL19P11
161		DNAJC25	RPL19P13
162		DNAJC25-GNG10	RPL19P14
163		DNAJC27	RPL19P16
164		DNAJC27-AS1	RPL19P18
165		DNAJC28	RPL19P20
166		DNAJC3	RPL19P21
167		DNAJC30	RPL21
168		DNAJC3-DT	RPL21P1
169		DNAJC4	RPL21P10
170		DNAJC5	RPL21P103
171		DNAJC5B	RPL21P104
172		DNAJC5G	RPL21P106
173		DNAJC6	RPL21P107
174		DNAJC7	RPL21P108
175		DNAJC8	RPL21P109
176		DNAJC8P1	RPL21P11
177		DNAJC9	RPL21P110
178		DNAJC9-AS1	RPL21P111
179			RPL21P112
180			RPL21P116
181			RPL21P119
182			RPL21P12
183			RPL21P120
184			RPL21P121
185			RPL21P123
186			RPL21P126
187			RPL21P127
188			RPL21P129
189			RPL21P13
190			RPL21P131
191			RPL21P132
192			RPL21P133
193			RPL21P134
194			RPL21P135
195			RPL21P136
196			RPL21P16
197			RPL21P17
198			RPL21P18
199			RPL21P2
200			RPL21P23
201			RPL21P24
202			RPL21P28
203			RPL21P3
204			RPL21P32
205			RPL21P33
206			RPL21P38
207			RPL21P39
208			RPL21P4
209			RPL21P40
210			RPL21P41
211			RPL21P42
212			RPL21P43
213			RPL21P44
214			RPL21P47
215			RPL21P5
216			RPL21P50
217			RPL21P54
218			RPL21P6
219			RPL21P65
220			RPL21P66
221			RPL21P67
222			RPL21P7
223			RPL21P71
224			RPL21P75
225			RPL21P8
226			RPL21P88
227			RPL21P89
228			RPL21P9
229			RPL21P90
230			RPL21P91
231			RPL21P92
232			RPL21P93
233			RPL21P99
234			RPL22
235			RPL22L1
236			RPL22P1
237			RPL22P10
238			RPL22P11
239			RPL22P12
240			RPL22P13
241			RPL22P14
242			RPL22P16
243			RPL22P17
244			RPL22P18
245			RPL22P19
246			RPL22P2
247			RPL22P20
248			RPL22P21
249			RPL22P22
250			RPL22P23
251			RPL22P24
252			RPL22P3
253			RPL22P4
254			RPL22P5
255			RPL22P6
256			RPL22P7
257			RPL22P8
258			RPL23
259			RPL23A
260			RPL23AP1
261			RPL23AP10
262			RPL23AP11
263			RPL23AP12
264			RPL23AP14
265			RPL23AP15
266			RPL23AP16
267			RPL23AP17
268			RPL23AP18
269			RPL23AP19
270			RPL23AP2
271			RPL23AP20
272			RPL23AP22
273			RPL23AP23
274			RPL23AP24
275			RPL23AP25
276			RPL23AP26
277			RPL23AP27
278			RPL23AP28
279			RPL23AP29
280			RPL23AP3
281			RPL23AP30
282			RPL23AP31
283			RPL23AP32
284			RPL23AP33
285			RPL23AP34
286			RPL23AP35
287			RPL23AP36
288			RPL23AP37
289			RPL23AP38
290			RPL23AP39
291			RPL23AP4
292			RPL23AP40
293			RPL23AP41
294			RPL23AP42
295			RPL23AP43
296			RPL23AP44
297			RPL23AP45
298			RPL23AP46
299			RPL23AP47
300			RPL23AP48
301			RPL23AP49
302			RPL23AP50
303			RPL23AP52
304			RPL23AP53
305			RPL23AP54
306			RPL23AP55
307			RPL23AP56
308			RPL23AP57
309			RPL23AP58
310			RPL23AP59
311			RPL23AP6
312			RPL23AP60
313			RPL23AP61
314			RPL23AP62
315			RPL23AP63
316			RPL23AP64
317			RPL23AP65
318			RPL23AP66
319			RPL23AP67
320			RPL23AP68
321			RPL23AP69
322			RPL23AP7
323			RPL23AP70
324			RPL23AP71
325			RPL23AP72
326			RPL23AP73
327			RPL23AP74
328			RPL23AP75
329			RPL23AP76
330			RPL23AP77
331			RPL23AP78
332			RPL23AP8
333			RPL23AP80
334			RPL23AP81
335			RPL23AP82
336			RPL23AP83
337			RPL23AP84
338			RPL23AP85
339			RPL23AP86
340			RPL23AP87
341			RPL23AP88
342			RPL23AP89
343			RPL23AP90
344			RPL23AP91
345			RPL23AP92
346			RPL23AP93
347			RPL23AP94
348			RPL23AP95
349			RPL23AP96
350			RPL23AP97
351			RPL23P10
352			RPL23P11
353			RPL23P2
354			RPL23P4
355			RPL23P8
356			RPL24
357			RPL24P2
358			RPL24P4
359			RPL24P7
360			RPL24P8
361			RPL26
362			RPL26L1
363			RPL26P19
364			RPL26P20
365			RPL26P26
366			RPL26P27
367			RPL26P28
368			RPL26P29
369			RPL26P3
370			RPL26P30
371			RPL26P31
372			RPL26P34
373			RPL26P35
374			RPL26P37
375			RPL26P6
376			RPL26P9
377			RPL27
378			RPL27A
379			RPL27AP
380			RPL27AP5
381			RPL27AP8
382			RPL27P12
383			RPL28
384			RPL29
385			RPL29P11
386			RPL29P12
387			RPL29P14
388			RPL29P19
389			RPL29P2
390			RPL29P22
391			RPL29P23
392			RPL29P24
393			RPL29P25
394			RPL29P28
395			RPL29P29
396			RPL29P3
397			RPL29P30
398			RPL29P32
399			RPL29P33
400			RPL29P7
401			RPL3
402			RPL30
403			RPL30P1
404			RPL30P10
405			RPL30P11
406			RPL30P12
407			RPL30P13
408			RPL30P14
409			RPL30P15
410			RPL30P16
411			RPL30P2
412			RPL30P3
413			RPL30P4
414			RPL30P5
415			RPL30P6
416			RPL30P7
417			RPL30P9
418			RPL31
419			RPL31P1
420			RPL31P11
421			RPL31P12
422			RPL31P13
423			RPL31P15
424			RPL31P2
425			RPL31P20
426			RPL31P28
427			RPL31P3
428			RPL31P33
429			RPL31P35
430			RPL31P40
431			RPL31P41
432			RPL31P44
433			RPL31P45
434			RPL31P47
435			RPL31P49
436			RPL31P50
437			RPL31P52
438			RPL31P53
439			RPL31P54
440			RPL31P56
441			RPL31P57
442			RPL31P58
443			RPL31P59
444			RPL31P60
445			RPL31P61
446			RPL31P63
447			RPL31P7
448			RPL31P9
449			RPL32
450			RPL32P1
451			RPL32P14
452			RPL32P23
453			RPL32P26
454			RPL32P28
455			RPL32P29
456			RPL32P3
457			RPL32P31
458			RPL32P33
459			RPL32P34
460			RPL32P35
461			RPL32P9
462			RPL34
463			RPL34-AS1
464			RPL34P1
465			RPL34P17
466			RPL34P18
467			RPL34P19
468			RPL34P20
469			RPL34P21
470			RPL34P22
471			RPL34P23
472			RPL34P26
473			RPL34P27
474			RPL34P29
475			RPL34P3
476			RPL34P31
477			RPL34P33
478			RPL34P34
479			RPL34P6
480			RPL35
481			RPL35A
482			RPL35AP
483			RPL35AP12
484			RPL35AP15
485			RPL35AP18
486			RPL35AP19
487			RPL35AP21
488			RPL35AP22
489			RPL35AP23
490			RPL35AP24
491			RPL35AP26
492			RPL35AP28
493			RPL35AP3
494			RPL35AP30
495			RPL35AP31
496			RPL35AP32
497			RPL35AP33
498			RPL35AP35
499			RPL35AP4
500			RPL35P1
501			RPL35P2
502			RPL35P3
503			RPL35P4
504			RPL35P5
505			RPL35P6
506			RPL35P8
507			RPL35P9
508			RPL36
509			RPL36A
510			RPL36A-HNRNPH2
511			RPL36AL
512			RPL36AP10
513			RPL36AP13
514			RPL36AP15
515			RPL36AP21
516			RPL36AP26
517			RPL36AP29
518			RPL36AP33
519			RPL36AP35
520			RPL36AP36
521			RPL36AP39
522			RPL36AP40
523			RPL36AP41
524			RPL36AP43
525			RPL36AP45
526			RPL36AP48
527			RPL36AP51
528			RPL36AP53
529			RPL36AP55
530			RPL36AP6
531			RPL36P1
532			RPL36P16
533			RPL36P18
534			RPL36P19
535			RPL36P2
536			RPL36P20
537			RPL36P4
538			RPL37
539			RPL37A
540			RPL37AP1
541			RPL37AP8
542			RPL37P1
543			RPL37P10
544			RPL37P15
545			RPL37P18
546			RPL37P2
547			RPL37P21
548			RPL37P23
549			RPL37P25
550			RPL37P3
551			RPL37P4
552			RPL37P6
553			RPL38
554			RPL38P1
555			RPL38P3
556			RPL38P4
557			RPL39
558			RPL39L
559			RPL39P
560			RPL39P18
561			RPL39P25
562			RPL39P26
563			RPL39P28
564			RPL39P29
565			RPL39P3
566			RPL39P31
567			RPL39P33
568			RPL39P34
569			RPL39P36
570			RPL39P38
571			RPL39P39
572			RPL39P40
573			RPL39P5
574			RPL39P6
575			RPL3L
576			RPL3P1
577			RPL3P10
578			RPL3P11
579			RPL3P12
580			RPL3P13
581			RPL3P2
582			RPL3P3
583			RPL3P4
584			RPL3P5
585			RPL3P6
586			RPL3P7
587			RPL3P8
588			RPL3P9
589			RPL4
590			RPL41
591			RPL41P1
592			RPL41P2
593			RPL41P5
594			RPL4P1
595			RPL4P2
596			RPL4P3
597			RPL4P4
598			RPL4P5
599			RPL4P6
600			RPL5
601			RPL5P1
602			RPL5P10
603			RPL5P11
604			RPL5P12
605			RPL5P13
606			RPL5P14
607			RPL5P15
608			RPL5P16
609			RPL5P17
610			RPL5P18
611			RPL5P19
612			RPL5P2
613			RPL5P20
614			RPL5P21
615			RPL5P22
616			RPL5P23
617			RPL5P24
618			RPL5P25
619			RPL5P26
620			RPL5P27
621			RPL5P28
622			RPL5P29
623			RPL5P3
624			RPL5P30
625			RPL5P31
626			RPL5P32
627			RPL5P33
628			RPL5P34
629			RPL5P35
630			RPL5P4
631			RPL5P5
632			RPL5P6
633			RPL5P7
634			RPL5P8
635			RPL5P9
636			RPL6
637			RPL6P12
638			RPL6P2
639			RPL6P21
640			RPL6P24
641			RPL6P25
642			RPL6P27
643			RPL6P29
644			RPL6P30
645			RPL6P5
646			RPL6P7
647			RPL6P8
648			RPL6P9
649			RPL7
650			RPL7A
651			RPL7AP10
652			RPL7AP11
653			RPL7AP14
654			RPL7AP15
655			RPL7AP2
656			RPL7AP23
657			RPL7AP25
658			RPL7AP26
659			RPL7AP28
660			RPL7AP3
661			RPL7AP30
662			RPL7AP31
663			RPL7AP33
664			RPL7AP34
665			RPL7AP38
666			RPL7AP4
667			RPL7AP49
668			RPL7AP50
669			RPL7AP51
670			RPL7AP52
671			RPL7AP53
672			RPL7AP56
673			RPL7AP57
674			RPL7AP58
675			RPL7AP6
676			RPL7AP60
677			RPL7AP61
678			RPL7AP64
679			RPL7AP65
680			RPL7AP66
681			RPL7AP69
682			RPL7AP7
683			RPL7AP71
684			RPL7AP72
685			RPL7AP73
686			RPL7AP8
687			RPL7AP9
688			RPL7L1
689			RPL7L1P1
690			RPL7L1P10
691			RPL7L1P11
692			RPL7L1P12
693			RPL7L1P13
694			RPL7L1P2
695			RPL7L1P3
696			RPL7L1P4
697			RPL7L1P5
698			RPL7L1P7
699			RPL7L1P8
700			RPL7L1P9
701			RPL7P1
702			RPL7P10
703			RPL7P11
704			RPL7P12
705			RPL7P13
706			RPL7P14
707			RPL7P15
708			RPL7P16
709			RPL7P17
710			RPL7P18
711			RPL7P19
712			RPL7P2
713			RPL7P20
714			RPL7P21
715			RPL7P22
716			RPL7P23
717			RPL7P24
718			RPL7P25
719			RPL7P26
720			RPL7P27
721			RPL7P28
722			RPL7P29
723			RPL7P3
724			RPL7P30
725			RPL7P31
726			RPL7P32
727			RPL7P33
728			RPL7P34
729			RPL7P35
730			RPL7P36
731			RPL7P37
732			RPL7P38
733			RPL7P39
734			RPL7P4
735			RPL7P40
736			RPL7P41
737			RPL7P42
738			RPL7P43
739			RPL7P44
740			RPL7P45
741			RPL7P46
742			RPL7P47
743			RPL7P48
744			RPL7P49
745			RPL7P5
746			RPL7P50
747			RPL7P51
748			RPL7P52
749			RPL7P53
750			RPL7P54
751			RPL7P55
752			RPL7P56
753			RPL7P57
754			RPL7P58
755			RPL7P59
756			RPL7P6
757			RPL7P60
758			RPL7P61
759			RPL7P7
760			RPL7P8
761			RPL7P9
762			RPL8
763			RPL8P2
764			RPL9
765			RPL9P15
766			RPL9P16
767			RPL9P18
768			RPL9P2
769			RPL9P21
770			RPL9P25
771			RPL9P28
772			RPL9P29
773			RPL9P3
774			RPL9P30
775			RPL9P31
776			RPL9P32
777			RPL9P33
778			RPL9P5
779			RPL9P6
780			RPL9P7
781			RPLP0
782			RPLP0P1
783			RPLP0P11
784			RPLP0P2
785			RPLP0P6
786			RPLP0P7
787			RPLP1
788			RPLP1P10
789			RPLP1P11
790			RPLP1P13
791			RPLP1P6
792			RPLP2
793			RPLP2P1
794			RPS10
795			RPS10-NUDT3
796			RPS10P14
797			RPS10P16
798			RPS10P18
799			RPS10P2
800			RPS10P20
801			RPS10P21
802			RPS10P27
803			RPS10P28
804			RPS10P3
805			RPS10P5
806			RPS10P7
807			RPS11
808			RPS11P1
809			RPS11P5
810			RPS11P7
811			RPS12
812			RPS12P10
813			RPS12P15
814			RPS12P16
815			RPS12P17
816			RPS12P18
817			RPS12P2
818			RPS12P20
819			RPS12P21
820			RPS12P23
821			RPS12P24
822			RPS12P26
823			RPS12P27
824			RPS12P28
825			RPS12P31
826			RPS12P5
827			RPS13
828			RPS13P2
829			RPS14
830			RPS14P4
831			RPS14P7
832			RPS14P8
833			RPS15
834			RPS15A
835			RPS15AP1
836			RPS15AP10
837			RPS15AP11
838			RPS15AP12
839			RPS15AP16
840			RPS15AP17
841			RPS15AP18
842			RPS15AP24
843			RPS15AP25
844			RPS15AP27
845			RPS15AP28
846			RPS15AP29
847			RPS15AP3
848			RPS15AP30
849			RPS15AP32
850			RPS15AP34
851			RPS15AP36
852			RPS15AP38
853			RPS15AP40
854			RPS15AP5
855			RPS15AP6
856			RPS15AP7
857			RPS15AP9
858			RPS15P5
859			RPS15P9
860			RPS16
861			RPS16P5
862			RPS16P8
863			RPS16P9
864			RPS17
865			RPS17P1
866			RPS17P11
867			RPS17P13
868			RPS17P14
869			RPS17P15
870			RPS17P17
871			RPS17P2
872			RPS17P5
873			RPS17P8
874			RPS18
875			RPS18P1
876			RPS18P12
877			RPS18P13
878			RPS18P6
879			RPS18P9
880			RPS19
881			RPS19BP1
882			RPS19P1
883			RPS19P3
884			RPS19P6
885			RPS19P7
886			RPS2
887			RPS20
888			RPS20P1
889			RPS20P10
890			RPS20P14
891			RPS20P15
892			RPS20P2
893			RPS20P20
894			RPS20P21
895			RPS20P22
896			RPS20P23
897			RPS20P24
898			RPS20P25
899			RPS20P31
900			RPS20P32
901			RPS20P33
902			RPS20P4
903			RPS20P5
904			RPS21
905			RPS21P1
906			RPS21P4
907			RPS21P8
908			RPS23
909			RPS23P1
910			RPS23P10
911			RPS23P2
912			RPS23P3
913			RPS23P4
914			RPS23P5
915			RPS23P6
916			RPS23P7
917			RPS23P8
918			RPS23P9
919			RPS24
920			RPS24P1
921			RPS24P12
922			RPS24P13
923			RPS24P14
924			RPS24P16
925			RPS24P17
926			RPS24P18
927			RPS24P6
928			RPS24P7
929			RPS24P8
930			RPS25
931			RPS25P9
932			RPS26
933			RPS26P11
934			RPS26P13
935			RPS26P15
936			RPS26P2
937			RPS26P21
938			RPS26P24
939			RPS26P28
940			RPS26P3
941			RPS26P30
942			RPS26P31
943			RPS26P34
944			RPS26P35
945			RPS26P38
946			RPS26P39
947			RPS26P4
948			RPS26P40
949			RPS26P41
950			RPS26P42
951			RPS26P43
952			RPS26P45
953			RPS26P47
954			RPS26P48
955			RPS26P49
956			RPS26P5
957			RPS26P52
958			RPS26P54
959			RPS26P55
960			RPS26P56
961			RPS26P6
962			RPS26P8
963			RPS27
964			RPS27A
965			RPS27AP1
966			RPS27AP10
967			RPS27AP11
968			RPS27AP12
969			RPS27AP13
970			RPS27AP14
971			RPS27AP15
972			RPS27AP16
973			RPS27AP17
974			RPS27AP18
975			RPS27AP19
976			RPS27AP2
977			RPS27AP3
978			RPS27AP6
979			RPS27AP7
980			RPS27AP8
981			RPS27AP9
982			RPS27L
983			RPS27P1
984			RPS27P12
985			RPS27P14
986			RPS27P15
987			RPS27P16
988			RPS27P18
989			RPS27P20
990			RPS27P21
991			RPS27P22
992			RPS27P23
993			RPS27P25
994			RPS27P26
995			RPS27P27
996			RPS27P29
997			RPS27P5
998			RPS28
999			RPS28P1
1000			RPS28P7
1001			RPS28P8
1002			RPS29
1003			RPS29P1
1004			RPS29P10
1005			RPS29P11
1006			RPS29P12
1007			RPS29P13
1008			RPS29P14
1009			RPS29P15
1010			RPS29P16
1011			RPS29P17
1012			RPS29P19
1013			RPS29P2
1014			RPS29P20
1015			RPS29P21
1016			RPS29P22
1017			RPS29P23
1018			RPS29P24
1019			RPS29P25
1020			RPS29P26
1021			RPS29P27
1022			RPS29P28
1023			RPS29P29
1024			RPS29P3
1025			RPS29P30
1026			RPS29P31
1027			RPS29P32
1028			RPS29P33
1029			RPS29P4
1030			RPS29P5
1031			RPS29P6
1032			RPS29P7
1033			RPS29P8
1034			RPS29P9
1035			RPS2P1
1036			RPS2P2
1037			RPS2P24
1038			RPS2P25
1039			RPS2P28
1040			RPS2P32
1041			RPS2P35
1042			RPS2P36
1043			RPS2P39
1044			RPS2P4
1045			RPS2P41
1046			RPS2P44
1047			RPS2P45
1048			RPS2P46
1049			RPS2P48
1050			RPS2P5
1051			RPS2P52
1052			RPS2P55
1053			RPS2P6
1054			RPS2P7
1055			RPS3
1056			RPS3A
1057			RPS3AP1
1058			RPS3AP12
1059			RPS3AP14
1060			RPS3AP15
1061			RPS3AP17
1062			RPS3AP2
1063			RPS3AP22
1064			RPS3AP23
1065			RPS3AP24
1066			RPS3AP25
1067			RPS3AP26
1068			RPS3AP29
1069			RPS3AP3
1070			RPS3AP30
1071			RPS3AP32
1072			RPS3AP33
1073			RPS3AP34
1074			RPS3AP35
1075			RPS3AP36
1076			RPS3AP37
1077			RPS3AP38
1078			RPS3AP39
1079			RPS3AP4
1080			RPS3AP40
1081			RPS3AP41
1082			RPS3AP42
1083			RPS3AP43
1084			RPS3AP44
1085			RPS3AP46
1086			RPS3AP47
1087			RPS3AP49
1088			RPS3AP5
1089			RPS3AP50
1090			RPS3AP52
1091			RPS3AP53
1092			RPS3AP54
1093			RPS3AP6
1094			RPS3AP9
1095			RPS3P1
1096			RPS3P2
1097			RPS3P6
1098			RPS3P7
1099			RPS4X
1100			RPS4XP1
1101			RPS4XP10
1102			RPS4XP11
1103			RPS4XP12
1104			RPS4XP13
1105			RPS4XP14
1106			RPS4XP15
1107			RPS4XP16
1108			RPS4XP17
1109			RPS4XP18
1110			RPS4XP19
1111			RPS4XP2
1112			RPS4XP20
1113			RPS4XP21
1114			RPS4XP22
1115			RPS4XP23
1116			RPS4XP3
1117			RPS4XP4
1118			RPS4XP5
1119			RPS4XP6
1120			RPS4XP7
1121			RPS4XP8
1122			RPS4XP9
1123			RPS4Y1
1124			RPS4Y2
1125			RPS5
1126			RPS5P2
1127			RPS5P3
1128			RPS5P7
1129			RPS6
1130			RPS6KA1
1131			RPS6KA2
1132			RPS6KA2-AS1
1133			RPS6KA2-IT1
1134			RPS6KA3
1135			RPS6KA4
1136			RPS6KA5
1137			RPS6KA6
1138			RPS6KB1
1139			RPS6KB2
1140			RPS6KB2-AS1
1141			RPS6KC1
1142			RPS6KL1
1143			RPS6P12
1144			RPS6P14
1145			RPS6P15
1146			RPS6P16
1147			RPS6P2
1148			RPS6P20
1149			RPS6P21
1150			RPS6P22
1151			RPS6P23
1152			RPS6P25
1153			RPS6P4
1154			RPS6P7
1155			RPS6P8
1156			RPS7
1157			RPS7P1
1158			RPS7P10
1159			RPS7P11
1160			RPS7P12
1161			RPS7P13
1162			RPS7P14
1163			RPS7P15
1164			RPS7P2
1165			RPS7P3
1166			RPS7P4
1167			RPS7P5
1168			RPS7P6
1169			RPS7P7
1170			RPS7P8
1171			RPS7P9
1172			RPS8
1173			RPS8P10
1174			RPS8P3
1175			RPS8P4
1176			RPS8P6
1177			RPS9
1178			RPS9P1
1179			RPSA
1180			RPSAP1
1181			RPSAP10
1182			RPSAP11
1183			RPSAP12
1184			RPSAP13
1185			RPSAP14
1186			RPSAP15
1187			RPSAP16
1188			RPSAP17
1189			RPSAP18
1190			RPSAP19
1191			RPSAP2
1192			RPSAP20
1193			RPSAP21
1194			RPSAP22
1195			RPSAP23
1196			RPSAP24
1197			RPSAP25
1198			RPSAP26
1199			RPSAP27
1200			RPSAP28
1201			RPSAP29
1202			RPSAP3
1203			RPSAP31
1204			RPSAP32
1205			RPSAP33
1206			RPSAP34
1207			RPSAP35
1208			RPSAP36
1209			RPSAP37
1210			RPSAP38
1211			RPSAP39
1212			RPSAP4
1213			RPSAP40
1214			RPSAP41
1215			RPSAP42
1216			RPSAP43
1217			RPSAP44
1218			RPSAP45
1219			RPSAP46
1220			RPSAP47
1221			RPSAP48
1222			RPSAP49
1223			RPSAP5
1224			RPSAP50
1225			RPSAP51
1226			RPSAP52
1227			RPSAP53
1228			RPSAP54
1229			RPSAP55
1230			RPSAP57
1231			RPSAP58
1232			RPSAP59
1233			RPSAP6
1234			RPSAP60
1235			RPSAP61
1236			RPSAP62
1237			RPSAP63
1238			RPSAP64
1239			RPSAP65
1240			RPSAP66
1241			RPSAP67
1242			RPSAP68
1243			RPSAP69
1244			RPSAP7
1245			RPSAP70
1246			RPSAP71
1247			RPSAP72
1248			RPSAP73
1249			RPSAP74
1250			RPSAP75
1251			RPSAP76
1252			RPSAP8
1253			RPSAP9
