# Supplementary material for: Single-cell analysis unveils activation of mast cells in colorectal cancer microenvironment
Source: Cell Biosci. 2023 Nov 29;13:217. doi: 10.1186/s13578-023-01144-x (PMC10687892; doi:10.1186/s13578-023-01144-x)
Supplement: Supplementary file 5 — Supplementary Material 5: Table S1. 1514 genes associated with mitochondria, heat-shock proteins, ribosome, and dissociation. Table S2. Gene lists of MC signature, MC activation signature, and angiogenesis signature. Table S3. DEGs between major cells. Table S4. Abbreviations. Table S5. DEGs between MCs (NC vs. CRC). Table S6. DEGs between MCs in GSE178341 (Resting MC vs. Activated MC). Table S7. DEGs of fibroblasts and endothelial cells between NC and CRC. Table S8. DEGs between endothelial cell subsets [file 13578_2023_1144_MOESM5_ESM.zip › Table S2.xls]

## Sheet: Table S5
Table S2. Gene lists of MC signature, MC activation signature, and angiogenesis signature.
MC signature		MC activation signature		Angiogenesis signature
TPSAB1		IL1A		ANGPTL4
TPSB2		IL1B		CXCL8
CPA		IL1RN		VCAN
HPGDS		IL3		VEGFA
MS4A2		IL5
		IL8
		IL11
		IL13
		IL18
		IL31
		LIF
		CSF1
		CSF2
		CXCL2
		CXCL3
		CCL1
		CCL2
		CCL3
		CCL4
		CCL7
		CCL8
		TNFSF14
		TNFSF4
		NAMPT
		TNF
		INHBA
		FGL2
		VEGFA
		VEGFC
		FST
		CLCF1
		OSM
		ANGPTL4
		SERPINE1
		HBEGF
		GZMB
		PDGFA
		PTX3
		SPP1
		THBS1
		TAC1
		ADAMTS1
		F3
		CHSY1
		CD109
		PLAUR
		ICAM1
		PRCP
		SRGN
		KITLG
		RELN
		LTBP4
		VWF
		METRNL
		CD276
		TSLP
		RCN1
		CD274
		ANXA1
		TNFRSF10B
		TNFRSF1B
		ADAM9
		IL6ST
		CD44
		ANXA2
		PLAU
		TNFRSF4
		NUCB2
		NT5E
		IL1RL1
		CPM
		IL27RA
		SCG2
		EREG
		PRG2
		SEMA4C
		ADCYAP1
		CD9
		IL1R1
		CD83
