# Supplementary material for: Single-cell analysis unveils activation of mast cells in colorectal cancer microenvironment
Source: Cell Biosci. 2023 Nov 29;13:217. doi: 10.1186/s13578-023-01144-x (PMC10687892; doi:10.1186/s13578-023-01144-x)
Supplement: Supplementary file 5 — Supplementary Material 5: Table S1. 1514 genes associated with mitochondria, heat-shock proteins, ribosome, and dissociation. Table S2. Gene lists of MC signature, MC activation signature, and angiogenesis signature. Table S3. DEGs between major cells. Table S4. Abbreviations. Table S5. DEGs between MCs (NC vs. CRC). Table S6. DEGs between MCs in GSE178341 (Resting MC vs. Activated MC). Table S7. DEGs of fibroblasts and endothelial cells between NC and CRC. Table S8. DEGs between endothelial cell subsets [file 13578_2023_1144_MOESM5_ESM.zip › Table S3.xls]

## Sheet: Table S1
Table S3. DEGs between major cells
A	DEGs between major cells in GSE164522.
B	DEGs between major cells in GSE178341.
C	DEGs between major cells in 5-cohorts.

## Sheet: A
	p_val	avg_log2FC	pct.1	pct.2	p_val_adj	cluster	gene
KLRF1	0	2.40265	0.773	0.033	0	NK	KLRF1
GNLY	0	2.25117	0.712	0.081	0	NK	GNLY
FGFBP2	0	2.17918	0.635	0.054	0	NK	FGFBP2
FCGR3A	0	2.06533	0.709	0.093	0	NK	FCGR3A
SH2D1B	0	2.00256	0.511	0.014	0	NK	SH2D1B
CLIC3	0	1.94228	0.724	0.107	0	NK	CLIC3
KLRD1	0	1.8751	0.927	0.172	0	NK	KLRD1
TYROBP	0	1.83914	0.95	0.201	0	NK	TYROBP
GZMB	0	1.83145	0.763	0.152	0	NK	GZMB
SPON2	0	1.77155	0.749	0.16	0	NK	SPON2
S1PR5	0	1.69503	0.598	0.083	0	NK	S1PR5
ADGRG1	0	1.62611	0.461	0.055	0	NK	ADGRG1
PRSS23	0	1.57445	0.384	0.033	0	NK	PRSS23
PRF1	0	1.55214	0.927	0.276	0	NK	PRF1
TRDC	0	1.53985	0.391	0.032	0	NK	TRDC
MYOM2	0	1.52123	0.298	0.021	0	NK	MYOM2
NCR1	0	1.51593	0.362	0.021	0	NK	NCR1
TTC38	0	1.50736	0.443	0.072	0	NK	TTC38
CX3CR1	0	1.45774	0.361	0.046	0	NK	CX3CR1
KLRC3	0	1.43373	0.406	0.057	0	NK	KLRC3
GZMH	0	1.40223	0.693	0.198	0	NK	GZMH
C1orf21	0	1.39085	0.389	0.058	0	NK	C1orf21
FCRL6	0	1.38349	0.431	0.069	0	NK	FCRL6
FCER1G	0	1.37975	0.599	0.161	0	NK	FCER1G
NKG7	0	1.3727	0.997	0.378	0	NK	NKG7
MATK	0	1.36218	0.645	0.17	0	NK	MATK
PTGDR	0	1.34978	0.399	0.06	0	NK	PTGDR
CMC1	0	1.32232	0.71	0.251	0	NK	CMC1
HOPX	0	1.32088	0.674	0.208	0	NK	HOPX
IGFBP7	0	1.30953	0.307	0.051	0	NK	IGFBP7
CTSW	0	1.30327	0.941	0.349	0	NK	CTSW
TXK	0	1.26616	0.453	0.096	0	NK	TXK
IL2RB	0	1.23265	0.637	0.208	0	NK	IL2RB
CD247	0	1.22687	0.923	0.378	0	NK	CD247
AOAH	0	1.20438	0.61	0.208	0	NK	AOAH
MCTP2	0	1.20303	0.414	0.099	0	NK	MCTP2
KLRC1	0	1.1887	0.265	0.035	0	NK	KLRC1
TRBC1	0	1.17452	0.734	0.274	0	NK	TRBC1
TBX21	0	1.17306	0.474	0.129	0	NK	TBX21
CEP78	0	1.15526	0.339	0.075	0	NK	CEP78
NCAM1	0	1.14135	0.261	0.028	0	NK	NCAM1
APMAP	0	1.10678	0.747	0.32	0	NK	APMAP
FGR	0	1.09726	0.448	0.147	0	NK	FGR
XCL2	0	1.0928	0.344	0.085	0	NK	XCL2
CD160	0	1.07769	0.366	0.09	0	NK	CD160
GZMA	0	1.0733	0.919	0.378	0	NK	GZMA
PLAC8	0	1.06075	0.574	0.216	0	NK	PLAC8
CST7	0	1.04991	0.988	0.473	0	NK	CST7
GFOD1	0	1.02241	0.295	0.071	0	NK	GFOD1
LPCAT1	0	1.0153	0.456	0.165	0	NK	LPCAT1
CHST12	0	1.00959	0.551	0.224	0	NK	CHST12
EFHD2	0	1.00564	0.674	0.325	0	NK	EFHD2
CD300A	0	0.994848	0.365	0.131	0	NK	CD300A
PYHIN1	0	0.99212	0.466	0.165	0	NK	PYHIN1
GZMM	0	0.987478	0.808	0.356	0	NK	GZMM
SLA2	0	0.974264	0.455	0.166	0	NK	SLA2
GK5	0	0.970096	0.268	0.068	0	NK	GK5
XCL1	0	0.96892	0.298	0.082	0	NK	XCL1
CD244	0	0.96788	0.278	0.065	0	NK	CD244
SAMD3	0	0.96251	0.409	0.135	0	NK	SAMD3
PLEK	0	0.958021	0.557	0.251	0	NK	PLEK
ITGAM	0	0.947485	0.252	0.067	0	NK	ITGAM
TFDP2	0	0.939563	0.347	0.12	0	NK	TFDP2
GNPTAB	0	0.938251	0.467	0.201	0	NK	GNPTAB
ABHD17A	0	0.936339	0.468	0.192	0	NK	ABHD17A
CCL4	0	0.931242	0.819	0.366	0	NK	CCL4
RHOC	0	0.930936	0.551	0.251	0	NK	RHOC
SYNGR1	0	0.930676	0.292	0.09	0	NK	SYNGR1
EOMES	0	0.923945	0.303	0.079	0	NK	EOMES
TGFBR3	0	0.921521	0.313	0.093	0	NK	TGFBR3
LAT2	0	0.920938	0.373	0.149	0	NK	LAT2
CCL3	0	0.916652	0.355	0.128	0	NK	CCL3
NCR3	0	0.915585	0.412	0.144	0	NK	NCR3
KLRB1	0	0.903162	0.745	0.33	0	NK	KLRB1
ABI3	0	0.902425	0.487	0.215	0	NK	ABI3
ZEB2	0	0.89779	0.638	0.305	0	NK	ZEB2
PLEKHF1	0	0.893094	0.349	0.116	0	NK	PLEKHF1
C12orf75	0	0.886746	0.49	0.224	0	NK	C12orf75
YES1	0	0.84633	0.283	0.094	0	NK	YES1
SYNE1	0	0.837105	0.486	0.229	0	NK	SYNE1
CCL5	0	0.832719	0.894	0.468	0	NK	CCL5
GSAP	0	0.825598	0.283	0.105	0	NK	GSAP
IFITM3	0	0.814626	0.491	0.225	0	NK	IFITM3
TPST2	0	0.80059	0.476	0.242	0	NK	TPST2
ADAM8	0	0.793452	0.371	0.169	0	NK	ADAM8
PXN	0	0.785525	0.346	0.154	0	NK	PXN
CD7	0	0.78455	0.923	0.519	0	NK	CD7
MAPK1	0	0.781027	0.484	0.251	0	NK	MAPK1
HSH2D	0	0.777676	0.358	0.164	0	NK	HSH2D
F2R	0	0.776971	0.317	0.125	0	NK	F2R
MYO1F	0	0.762569	0.45	0.235	0	NK	MYO1F
PTPN4	0	0.757157	0.406	0.186	0	NK	PTPN4
ZAP70	0	0.756635	0.608	0.309	0	NK	ZAP70
BIN2	0	0.753729	0.717	0.416	0	NK	BIN2
TSPAN32	0	0.750874	0.259	0.097	0	NK	TSPAN32
SPN	0	0.738628	0.513	0.28	0	NK	SPN
ITGAL	0	0.726991	0.465	0.24	0	NK	ITGAL
RAB37	0	0.715166	0.263	0.1	0	NK	RAB37
RAB29	0	0.708822	0.387	0.197	0	NK	RAB29
TMIGD2	0	0.706093	0.269	0.101	0	NK	TMIGD2
G6PD	0	0.705958	0.348	0.176	0	NK	G6PD
STARD3NL	0	0.703602	0.344	0.18	0	NK	STARD3NL
SH2D2A	0	0.700708	0.663	0.364	0	NK	SH2D2A
HIPK2	0	0.697514	0.259	0.121	0	NK	HIPK2
ITGB2	0	0.689888	0.905	0.587	0	NK	ITGB2
RASSF1	0	0.689865	0.428	0.233	0	NK	RASSF1
APOBEC3G	0	0.688587	0.505	0.28	0	NK	APOBEC3G
C5orf56	0	0.687638	0.411	0.216	0	NK	C5orf56
MVD	0	0.675866	0.276	0.129	0	NK	MVD
RUNX3	0	0.673518	0.545	0.3	0	NK	RUNX3
DOK2	0	0.667721	0.525	0.303	0	NK	DOK2
CD38	0	0.663727	0.331	0.169	0	NK	CD38
SASH3	0	0.657258	0.477	0.276	0	NK	SASH3
MAPRE2	0	0.656333	0.543	0.319	0	NK	MAPRE2
RIN3	0	0.655382	0.346	0.183	0	NK	RIN3
PRKCH	0	0.645519	0.626	0.356	0	NK	PRKCH
SYTL3	0	0.640249	0.715	0.43	0	NK	SYTL3
IGF2R	0	0.632531	0.275	0.139	0	NK	IGF2R
LITAF	0	0.629661	0.922	0.631	0	NK	LITAF
GPR65	0	0.628373	0.52	0.297	0	NK	GPR65
HDDC2	0	0.625242	0.296	0.163	0	NK	HDDC2
SUN2	0	0.624666	0.687	0.432	0	NK	SUN2
DIP2A	0	0.617314	0.328	0.172	0	NK	DIP2A
RPS6KA1	0	0.617246	0.289	0.155	0	NK	RPS6KA1
TSEN54	0	0.61625	0.44	0.243	0	NK	TSEN54
DENND2D	0	0.615825	0.458	0.255	0	NK	DENND2D
MYBL1	0	0.613142	0.35	0.169	0	NK	MYBL1
SLC9A3R1	0	0.611439	0.694	0.455	0	NK	SLC9A3R1
ARHGAP9	0	0.608875	0.603	0.376	0	NK	ARHGAP9
AGTRAP	0	0.601267	0.325	0.184	0	NK	AGTRAP
ADRB2	0	0.596579	0.252	0.119	0	NK	ADRB2
ZBTB16	0	0.595276	0.263	0.12	0	NK	ZBTB16
LYN	0	0.59462	0.411	0.24	0	NK	LYN
GNG2	0	0.591118	0.757	0.499	0	NK	GNG2
RNF125	0	0.589512	0.495	0.284	0	NK	RNF125
AKNA	0	0.582921	0.621	0.397	0	NK	AKNA
SORL1	0	0.581677	0.387	0.221	0	NK	SORL1
PLA2G16	0	0.581294	0.319	0.179	0	NK	PLA2G16
LINC00861	0	0.58081	0.39	0.198	0	NK	LINC00861
PTGER2	0	0.580578	0.297	0.154	0	NK	PTGER2
PIK3AP1	0	0.576823	0.261	0.139	0	NK	PIK3AP1
MBP	0	0.574743	0.619	0.406	0	NK	MBP
FLNA	0	0.573187	0.642	0.436	0	NK	FLNA
DGKZ	0	0.572216	0.361	0.207	0	NK	DGKZ
CTSD	0	0.564842	0.732	0.497	0	NK	CTSD
MYO1G	0	0.564521	0.428	0.269	0	NK	MYO1G
TIGIT	0	0.561893	0.307	0.156	0	NK	TIGIT
TMEM2	0	0.556867	0.588	0.379	0	NK	TMEM2
NFATC2	0	0.552056	0.497	0.312	0	NK	NFATC2
SYTL1	0	0.548437	0.432	0.27	0	NK	SYTL1
APOL6	0	0.54687	0.34	0.201	0	NK	APOL6
CDC42SE1	0	0.546743	0.618	0.423	0	NK	CDC42SE1
IQGAP2	0	0.539994	0.509	0.334	0	NK	IQGAP2
MRPL10	0	0.538406	0.348	0.209	0	NK	MRPL10
CCL4L2	0	0.53597	0.379	0.215	0	NK	CCL4L2
PIP4K2A	0	0.530198	0.312	0.177	0	NK	PIP4K2A
ARPC5L	0	0.524039	0.488	0.332	0	NK	ARPC5L
PRKACB	0	0.523722	0.399	0.247	0	NK	PRKACB
SELPLG	0	0.522995	0.542	0.38	0	NK	SELPLG
HCST	0	0.521977	0.927	0.664	0	NK	HCST
RASA3	0	0.521956	0.347	0.209	0	NK	RASA3
RP5-1171I10.5	0	0.520077	0.335	0.203	0	NK	RP5-1171I10.5
IFITM1	0	0.512361	0.994	0.741	0	NK	IFITM1
CDKN2D	0	0.505422	0.256	0.143	0	NK	CDKN2D
PLCG2	0	0.50314	0.263	0.155	0	NK	PLCG2
CARD11	0	0.499391	0.255	0.138	0	NK	CARD11
TOX	0	0.499061	0.258	0.138	0	NK	TOX
ID2	0	0.498358	0.657	0.44	0	NK	ID2
GPATCH8	0	0.496742	0.296	0.183	0	NK	GPATCH8
PPP1R18	0	0.492289	0.578	0.41	0	NK	PPP1R18
SLC44A2	0	0.491571	0.404	0.255	0	NK	SLC44A2
RAP1B	0	0.490664	0.825	0.625	0	NK	RAP1B
IFITM2	0	0.487545	0.987	0.777	0	NK	IFITM2
FYN	0	0.485139	0.712	0.481	0	NK	FYN
C9orf142	0	0.481477	0.7	0.507	0	NK	C9orf142
SIPA1	0	0.479381	0.296	0.181	0	NK	SIPA1
BTN3A2	0	0.478755	0.523	0.364	0	NK	BTN3A2
GLIPR2	0	0.478187	0.339	0.228	0	NK	GLIPR2
DSTN	0	0.477493	0.427	0.31	0	NK	DSTN
CEBPD	0	0.476367	0.402	0.254	0	NK	CEBPD
RNF166	0	0.474773	0.374	0.252	0	NK	RNF166
AREG	0	0.474676	0.428	0.303	0	NK	AREG
CCND3	0	0.471077	0.789	0.576	0	NK	CCND3
FOSL2	0	0.470848	0.427	0.294	0	NK	FOSL2
ARHGEF3	0	0.47068	0.342	0.211	0	NK	ARHGEF3
RNF115	0	0.470421	0.386	0.263	0	NK	RNF115
PRMT2	0	0.46716	0.594	0.424	0	NK	PRMT2
UTRN	0	0.466208	0.481	0.33	0	NK	UTRN
ACTN4	0	0.465771	0.489	0.345	0	NK	ACTN4
PITPNC1	0	0.4656	0.419	0.272	0	NK	PITPNC1
HMGN3	0	0.464173	0.569	0.417	0	NK	HMGN3
LASP1	0	0.461326	0.34	0.229	0	NK	LASP1
PTPN18	0	0.46125	0.313	0.215	0	NK	PTPN18
CTSC	0	0.460599	0.65	0.473	0	NK	CTSC
TES	0	0.459389	0.401	0.283	0	NK	TES
ACAA2	0	0.458479	0.324	0.223	0	NK	ACAA2
MAP3K8	0	0.458124	0.534	0.386	0	NK	MAP3K8
NFATC3	0	0.456221	0.299	0.188	0	NK	NFATC3
FAM49B	0	0.455213	0.601	0.443	0	NK	FAM49B
SIRT2	0	0.455148	0.28	0.185	0	NK	SIRT2
STOM	0	0.452762	0.415	0.273	0	NK	STOM
RARRES3	0	0.452741	0.816	0.597	0	NK	RARRES3
CD63	0	0.450665	0.64	0.453	0	NK	CD63
MAFF	0	0.450156	0.253	0.162	0	NK	MAFF
CISD3	0	0.446299	0.26	0.175	0	NK	CISD3
ATP2B4	0	0.446297	0.339	0.218	0	NK	ATP2B4
CTDSP1	0	0.445744	0.353	0.243	0	NK	CTDSP1
STK10	0	0.445565	0.433	0.3	0	NK	STK10
ITGB1	0	0.443677	0.476	0.34	0	NK	ITGB1
OSTF1	0	0.443345	0.638	0.479	0	NK	OSTF1
GSTP1	0	0.442624	0.824	0.609	0	NK	GSTP1
PTPRA	0	0.44179	0.327	0.222	0	NK	PTPRA
ADD1	0	0.439358	0.334	0.228	0	NK	ADD1
ALOX5AP	0	0.437247	0.691	0.492	0	NK	ALOX5AP
SKAP1	0	0.434985	0.586	0.398	0	NK	SKAP1
TNFRSF1B	0	0.427657	0.597	0.434	0	NK	TNFRSF1B
PIK3R5	0	0.425455	0.278	0.189	0	NK	PIK3R5
RAB9A	0	0.4253	0.396	0.285	0	NK	RAB9A
RPA2	0	0.421685	0.333	0.23	0	NK	RPA2
STAT4	0	0.420882	0.499	0.334	0	NK	STAT4
SIGIRR	0	0.420724	0.491	0.354	0	NK	SIGIRR
TLN1	0	0.419537	0.549	0.412	0	NK	TLN1
RAB27A	0	0.417938	0.341	0.229	0	NK	RAB27A
STK38	0	0.415757	0.328	0.229	0	NK	STK38
CYFIP2	0	0.415367	0.457	0.319	0	NK	CYFIP2
LNPEP	0	0.413714	0.412	0.288	0	NK	LNPEP
DHRS7	0	0.412268	0.604	0.464	0	NK	DHRS7
CCDC69	0	0.411296	0.375	0.27	0	NK	CCDC69
IRF1	0	0.410942	0.672	0.508	0	NK	IRF1
SCP2	0	0.410593	0.473	0.364	0	NK	SCP2
MACF1	0	0.410194	0.485	0.354	0	NK	MACF1
HELZ	0	0.407048	0.332	0.232	0	NK	HELZ
ATM	0	0.405993	0.452	0.324	0	NK	ATM
SRPK2	0	0.404679	0.352	0.253	0	NK	SRPK2
TGFB1	0	0.404455	0.67	0.512	0	NK	TGFB1
ARL4C	0	0.401831	0.586	0.434	0	NK	ARL4C
LINC00869	0	0.401044	0.251	0.157	0	NK	LINC00869
PTPRE	0	0.398641	0.269	0.188	0	NK	PTPRE
CDK2AP2	0	0.397886	0.517	0.398	0	NK	CDK2AP2
ADGRE5	0	0.397106	0.727	0.551	0	NK	ADGRE5
IRF8	0	0.396011	0.251	0.168	0	NK	IRF8
APOBEC3C	0	0.391339	0.288	0.204	0	NK	APOBEC3C
POLR2G	0	0.39103	0.392	0.296	0	NK	POLR2G
HIST1H1E	0	0.390731	0.38	0.276	0	NK	HIST1H1E
PIK3R1	0	0.390571	0.609	0.463	0	NK	PIK3R1
INPP5D	0	0.389765	0.369	0.261	0	NK	INPP5D
ADD3	0	0.3882	0.45	0.331	0	NK	ADD3
RNF213	0	0.388187	0.638	0.488	0	NK	RNF213
LY6E	0	0.381532	0.728	0.574	0	NK	LY6E
UHMK1	0	0.374225	0.35	0.259	0	NK	UHMK1
TRBC2	0	0.373768	0.67	0.469	0	NK	TRBC2
SH2D1A	0	0.372666	0.346	0.224	0	NK	SH2D1A
SYNE2	0	0.371844	0.509	0.382	0	NK	SYNE2
VPS37B	0	0.370855	0.561	0.436	0	NK	VPS37B
DBI	0	0.367467	0.687	0.554	0	NK	DBI
PPP3CC	0	0.366719	0.44	0.332	0	NK	PPP3CC
GIMAP4	0	0.35475	0.419	0.303	0	NK	GIMAP4
DIAPH1	0	0.354464	0.4	0.306	0	NK	DIAPH1
GABARAPL1	0	0.350852	0.455	0.347	0	NK	GABARAPL1
RASA2	0	0.349645	0.383	0.283	0	NK	RASA2
ARHGAP30	0	0.34907	0.384	0.294	0	NK	ARHGAP30
SLFN5	0	0.348532	0.317	0.219	0	NK	SLFN5
TBC1D10C	0	0.348369	0.443	0.328	0	NK	TBC1D10C
BHLHE40	0	0.347305	0.41	0.306	0	NK	BHLHE40
RASSF5	0	0.342943	0.48	0.373	0	NK	RASSF5
FMNL1	0	0.342561	0.522	0.415	0	NK	FMNL1
MSN	0	0.341024	0.74	0.604	0	NK	MSN
LAMP1	0	0.339999	0.52	0.416	0	NK	LAMP1
PPP1CA	0	0.339066	0.692	0.575	0	NK	PPP1CA
UCP2	0	0.33654	0.729	0.59	0	NK	UCP2
KLF3	0	0.336378	0.405	0.31	0	NK	KLF3
AES	0	0.336022	0.693	0.547	0	NK	AES
PSMB10	0	0.333965	0.591	0.489	0	NK	PSMB10
CARD16	0	0.330424	0.461	0.365	0	NK	CARD16
EVL	0	0.326756	0.784	0.616	0	NK	EVL
BSG	0	0.325572	0.621	0.512	0	NK	BSG
TRAF3IP3	0	0.32534	0.507	0.391	0	NK	TRAF3IP3
IQGAP1	0	0.323747	0.638	0.524	0	NK	IQGAP1
JAK1	0	0.317409	0.795	0.669	0	NK	JAK1
LCP1	0	0.315863	0.845	0.688	0	NK	LCP1
GIMAP7	0	0.314584	0.471	0.343	0	NK	GIMAP7
2023-09-07	0	0.308278	0.736	0.615	0	NK	2023-09-07
CD47	0	0.305145	0.548	0.458	0	NK	CD47
CD99	0	0.304391	0.904	0.772	0	NK	CD99
NDUFB2	0	0.299914	0.653	0.555	0	NK	NDUFB2
PARP8	0	0.299269	0.556	0.42	0	NK	PARP8
ANXA6	0	0.295922	0.612	0.508	0	NK	ANXA6
CLEC2B	0	0.294471	0.583	0.464	0	NK	CLEC2B
ITGA4	0	0.283962	0.556	0.462	0	NK	ITGA4
RALY	0	0.283185	0.604	0.516	0	NK	RALY
TCF25	0	0.282484	0.593	0.513	0	NK	TCF25
WIPF1	0	0.282466	0.709	0.592	0	NK	WIPF1
WDR1	0	0.273006	0.564	0.484	0	NK	WDR1
BST2	0	0.269854	0.552	0.468	0	NK	BST2
CFLAR	0	0.261537	0.622	0.534	0	NK	CFLAR
EIF3G	0	0.258818	0.789	0.696	0	NK	EIF3G
IER2	0	0.258411	0.751	0.633	0	NK	IER2
HLA-F	0	0.258228	0.715	0.612	0	NK	HLA-F
IL2RG	0	0.255766	0.886	0.759	0	NK	IL2RG
ANXA1	0	0.253493	0.729	0.567	0	NK	ANXA1
NDUFB7	5.66e-306	0.305818	0.469	0.398	1.4e-301	NK	NDUFB7
TADA3	1.24e-305	0.397815	0.301	0.221	3.05e-301	NK	TADA3
RASAL3	3.74e-301	0.329364	0.374	0.276	9.22e-297	NK	RASAL3
UPP1	7.79e-299	0.342692	0.353	0.263	1.92e-294	NK	UPP1
LGALS1	8.27e-299	0.265911	0.524	0.452	2.04e-294	NK	LGALS1
RAB1B	1.14e-296	0.316074	0.445	0.364	2.82e-292	NK	RAB1B
ETS1	2.97e-296	0.260381	0.635	0.497	7.33e-292	NK	ETS1
RHOF	1.54e-294	0.308506	0.441	0.347	3.8e-290	NK	RHOF
BTN3A1	4.45e-293	0.368167	0.283	0.198	1.1e-288	NK	BTN3A1
SLA	2.39e-284	0.295327	0.46	0.361	5.89e-280	NK	SLA
INPP4A	3.13e-284	0.363622	0.276	0.194	7.73e-280	NK	INPP4A
CDK17	2.53e-281	0.325033	0.378	0.285	6.23e-277	NK	CDK17
LCK	6.94e-272	0.254627	0.593	0.468	1.71e-267	NK	LCK
CCDC88C	3.98e-271	0.327972	0.356	0.269	9.81e-267	NK	CCDC88C
PTPN22	1.93e-270	0.304872	0.397	0.301	4.76e-266	NK	PTPN22
SSBP4	6.58e-269	0.352292	0.313	0.233	1.62e-264	NK	SSBP4
ATP8A1	3.24e-268	0.342677	0.253	0.173	7.98e-264	NK	ATP8A1
CYB5B	1.79e-266	0.374648	0.263	0.188	4.41e-262	NK	CYB5B
C20orf24	5.68e-264	0.294263	0.456	0.391	1.4e-259	NK	C20orf24
SH3BP1	1.61e-260	0.364037	0.287	0.211	3.96e-256	NK	SH3BP1
ARIH2	1.14e-254	0.316238	0.393	0.316	2.82e-250	NK	ARIH2
OPTN	2.56e-254	0.289069	0.429	0.34	6.3e-250	NK	OPTN
YPEL3	8.75e-254	0.296736	0.431	0.349	2.16e-249	NK	YPEL3
PRKX	3.44e-253	0.335918	0.272	0.193	8.49e-249	NK	PRKX
RAB8B	3.1e-252	0.320146	0.37	0.29	7.65e-248	NK	RAB8B
RBM38	3.59e-252	0.316283	0.324	0.237	8.86e-248	NK	RBM38
STX8	6.43e-250	0.366739	0.264	0.192	1.59e-245	NK	STX8
CCND2	4.05e-246	0.309201	0.351	0.266	9.99e-242	NK	CCND2
COMMD7	6.58e-244	0.320152	0.367	0.292	1.62e-239	NK	COMMD7
PSTPIP1	7.96e-243	0.329967	0.298	0.219	1.96e-238	NK	PSTPIP1
UBE2E3	6.26e-236	0.349547	0.302	0.231	1.55e-231	NK	UBE2E3
TBCB	7.66e-234	0.284938	0.436	0.368	1.89e-229	NK	TBCB
HMOX2	9.54e-234	0.303542	0.377	0.297	2.35e-229	NK	HMOX2
IDI1	1.04e-231	0.289227	0.407	0.325	2.56e-227	NK	IDI1
SHISA5	4.6e-231	0.260287	0.493	0.421	1.14e-226	NK	SHISA5
CSK	2.28e-229	0.275057	0.442	0.368	5.61e-225	NK	CSK
GLTP	1.57e-226	0.345817	0.279	0.209	3.87e-222	NK	GLTP
PPP2R5C	5.72e-226	0.250498	0.51	0.424	1.41e-221	NK	PPP2R5C
TAP1	4.54e-224	0.250354	0.495	0.423	1.12e-219	NK	TAP1
PLEKHA2	5.53e-223	0.332859	0.277	0.205	1.36e-218	NK	PLEKHA2
SDF4	6.7e-223	0.26595	0.459	0.398	1.65e-218	NK	SDF4
CBLB	1.26e-221	0.259134	0.443	0.345	3.12e-217	NK	CBLB
SERPINB1	9.06e-221	0.250258	0.473	0.407	2.24e-216	NK	SERPINB1
RFTN1	2.04e-216	0.320846	0.323	0.252	5.02e-212	NK	RFTN1
MIEN1	4.31e-214	0.319981	0.359	0.296	1.06e-209	NK	MIEN1
CCSER2	5.02e-210	0.286567	0.354	0.273	1.24e-205	NK	CCSER2
ARAP2	1.04e-209	0.274223	0.348	0.264	2.56e-205	NK	ARAP2
FBXW5	1.13e-207	0.328282	0.318	0.254	2.79e-203	NK	FBXW5
ITCH	4.43e-207	0.329187	0.252	0.186	1.09e-202	NK	ITCH
B4GALT1	1.39e-206	0.27936	0.401	0.329	3.43e-202	NK	B4GALT1
DCAF7	7.49e-206	0.321199	0.314	0.248	1.85e-201	NK	DCAF7
TCIRG1	2.14e-203	0.299577	0.351	0.287	5.28e-199	NK	TCIRG1
NCBP2-AS2	1.03e-199	0.327257	0.258	0.192	2.54e-195	NK	NCBP2-AS2
TSC22D4	7.07e-195	0.29243	0.351	0.283	1.74e-190	NK	TSC22D4
RALGDS	7.07e-193	0.309712	0.257	0.191	1.74e-188	NK	RALGDS
FGD3	5.59e-192	0.295549	0.259	0.19	1.38e-187	NK	FGD3
OFD1	1.77e-191	0.273009	0.383	0.31	4.37e-187	NK	OFD1
PPP1R12A	2.84e-190	0.256938	0.434	0.371	7.02e-186	NK	PPP1R12A
IKZF3	2.8e-186	0.256533	0.348	0.267	6.92e-182	NK	IKZF3
KCNAB2	1.33e-184	0.301859	0.297	0.233	3.29e-180	NK	KCNAB2
RC3H1	5.09e-182	0.302625	0.286	0.223	1.25e-177	NK	RC3H1
POLR3GL	1.6e-180	0.267684	0.394	0.327	3.95e-176	NK	POLR3GL
NT5C	2.38e-179	0.292731	0.327	0.265	5.88e-175	NK	NT5C
ARHGAP25	4.06e-178	0.293487	0.278	0.212	1e-173	NK	ARHGAP25
BANF1	5.42e-175	0.251741	0.416	0.368	1.34e-170	NK	BANF1
LYST	1.11e-174	0.278131	0.306	0.239	2.75e-170	NK	LYST
ITGB7	7.48e-174	0.281064	0.344	0.283	1.84e-169	NK	ITGB7
PCSK7	7.63e-173	0.280854	0.279	0.213	1.88e-168	NK	PCSK7
MED15	3.59e-170	0.309926	0.261	0.201	8.85e-166	NK	MED15
FAM195B	8.8e-167	0.311653	0.268	0.211	2.17e-162	NK	FAM195B
TINF2	1.64e-165	0.295974	0.285	0.225	4.04e-161	NK	TINF2
GOLGA7	9.59e-165	0.286322	0.32	0.26	2.36e-160	NK	GOLGA7
BPTF	1.1e-164	0.26193	0.376	0.316	2.7e-160	NK	BPTF
C19orf66	1.53e-159	0.272444	0.31	0.246	3.78e-155	NK	C19orf66
LRP10	7.54e-159	0.258303	0.385	0.33	1.86e-154	NK	LRP10
NARF	3.23e-158	0.294161	0.281	0.223	7.96e-154	NK	NARF
PSMB8-AS1	1.05e-153	0.280076	0.283	0.224	2.58e-149	NK	PSMB8-AS1
FOXN3	1.76e-150	0.264219	0.345	0.288	4.34e-146	NK	FOXN3
CRBN	3.4e-145	0.269729	0.273	0.215	8.39e-141	NK	CRBN
LYAR	4.23e-145	0.268185	0.285	0.224	1.04e-140	NK	LYAR
DENND1C	1.98e-141	0.264017	0.259	0.201	4.89e-137	NK	DENND1C
GYG1	1.08e-139	0.250027	0.339	0.281	2.67e-135	NK	GYG1
SNRK	1.17e-139	0.254274	0.251	0.192	2.89e-135	NK	SNRK
TLE4	1.15e-135	0.263819	0.263	0.207	2.83e-131	NK	TLE4
ZNF428	2.54e-133	0.258232	0.329	0.277	6.27e-129	NK	ZNF428
ADSS	2.66e-133	0.256549	0.332	0.28	6.56e-129	NK	ADSS
NFKBIB	1.54e-132	0.286235	0.261	0.21	3.81e-128	NK	NFKBIB
TROVE2	1.05e-130	0.25902	0.31	0.257	2.58e-126	NK	TROVE2
IL27RA	4.45e-127	0.250501	0.309	0.255	1.1e-122	NK	IL27RA
NUB1	1.29e-126	0.260634	0.289	0.236	3.17e-122	NK	NUB1
RNF126	7.75e-125	0.260028	0.309	0.259	1.91e-120	NK	RNF126
ITGB1BP1	1.42e-122	0.271735	0.264	0.216	3.49e-118	NK	ITGB1BP1
GPAA1	1.27e-112	0.276201	0.25	0.207	3.13e-108	NK	GPAA1
CD3D	0	2.34864	0.885	0.107	0	T	CD3D
IL7R	0	2.21891	0.756	0.118	0	T	IL7R
CD3G	0	1.94701	0.683	0.099	0	T	CD3G
CD3E	0	1.85725	0.975	0.237	0	T	CD3E
CAMK4	0	1.68669	0.446	0.061	0	T	CAMK4
CD5	0	1.61816	0.405	0.047	0	T	CD5
TRAT1	0	1.55855	0.372	0.046	0	T	TRAT1
CD8A	0	1.51998	0.408	0.09	0	T	CD8A
IL32	0	1.49824	0.965	0.332	0	T	IL32
CD2	0	1.45869	0.71	0.219	0	T	CD2
CD8B	0	1.44739	0.29	0.034	0	T	CD8B
CD6	0	1.43751	0.512	0.126	0	T	CD6
ICOS	0	1.37466	0.297	0.038	0	T	ICOS
INPP4B	0	1.34908	0.296	0.039	0	T	INPP4B
CD28	0	1.34519	0.295	0.037	0	T	CD28
THEMIS	0	1.33878	0.294	0.035	0	T	THEMIS
PBX4	0	1.30633	0.387	0.096	0	T	PBX4
SPOCK2	0	1.3035	0.7	0.247	0	T	SPOCK2
GZMK	0	1.274	0.406	0.128	0	T	GZMK
TC2N	0	1.24794	0.429	0.124	0	T	TC2N
ITK	0	1.23939	0.457	0.136	0	T	ITK
OXNAD1	0	1.23672	0.349	0.089	0	T	OXNAD1
TCF7	0	1.14819	0.264	0.059	0	T	TCF7
CXCR6	0	1.13008	0.278	0.064	0	T	CXCR6
CD96	0	1.11611	0.572	0.223	0	T	CD96
FLT3LG	0	1.11408	0.353	0.116	0	T	FLT3LG
LCK1	0	1.08716	0.667	0.278	0	T	LCK
RCAN3	0	1.05042	0.294	0.094	0	T	RCAN3
LEPROTL1	0	1.03508	0.731	0.401	0	T	LEPROTL1
LAT	0	1.03308	0.471	0.188	0	T	LAT
LTB	0	1.02185	0.631	0.296	0	T	LTB
ITM2A	0	1.0165	0.518	0.235	0	T	ITM2A
HNRNPLL	0	1.0008	0.296	0.112	0	T	HNRNPLL
RORA	0	0.998095	0.512	0.231	0	T	RORA
TTC39C	0	0.985131	0.363	0.154	0	T	TTC39C
TRAC	0	0.979218	0.33	0.115	0	T	TRAC
PBXIP1	0	0.948818	0.468	0.226	0	T	PBXIP1
CLEC2D	0	0.941123	0.414	0.173	0	T	CLEC2D
KLRG1	0	0.93454	0.324	0.126	0	T	KLRG1
PDE3B	0	0.903038	0.256	0.086	0	T	PDE3B
ETS11	0	0.902364	0.665	0.346	0	T	ETS1
PIK3IP1	0	0.898903	0.561	0.285	0	T	PIK3IP1
FYN1	0	0.894688	0.66	0.347	0	T	FYN
GIMAP71	0	0.883279	0.472	0.236	0	T	GIMAP7
GATA3	0	0.876343	0.312	0.118	0	T	GATA3
CD71	0	0.873452	0.754	0.377	0	T	CD7
SCML4	0	0.858677	0.38	0.17	0	T	SCML4
FYB	0	0.851884	0.767	0.464	0	T	FYB
SH2D1A1	0	0.826729	0.33	0.141	0	T	SH2D1A
PARP81	0	0.809521	0.549	0.314	0	T	PARP8
DUSP4	0	0.799212	0.256	0.124	0	T	DUSP4
AQP3	0	0.793616	0.346	0.182	0	T	AQP3
STAT41	0	0.790441	0.459	0.243	0	T	STAT4
CCL51	0	0.781129	0.662	0.379	0	T	CCL5
SH2D2A1	0	0.774051	0.524	0.273	0	T	SH2D2A
PTGER4	0	0.773799	0.481	0.29	0	T	PTGER4
PRKCH1	0	0.77086	0.506	0.269	0	T	PRKCH
ODF2L	0	0.766757	0.354	0.192	0	T	ODF2L
BATF	0	0.766541	0.296	0.151	0	T	BATF
GPRIN3	0	0.762063	0.368	0.21	0	T	GPRIN3
AAK1	0	0.757046	0.425	0.241	0	T	AAK1
FAS	0	0.753296	0.253	0.119	0	T	FAS
CBLB1	0	0.744864	0.449	0.256	0	T	CBLB
GBP5	0	0.737911	0.363	0.196	0	T	GBP5
MGAT4A	0	0.736611	0.402	0.242	0	T	MGAT4A
SKAP11	0	0.733773	0.535	0.3	0	T	SKAP1
TNFAIP3	0	0.731871	0.794	0.553	0	T	TNFAIP3
TRBC21	0	0.723465	0.615	0.363	0	T	TRBC2
ZAP701	0	0.715849	0.455	0.235	0	T	ZAP70
RGCC	0	0.70506	0.529	0.35	0	T	RGCC
AIM1	0	0.703588	0.397	0.253	0	T	AIM1
LBH	0	0.702217	0.539	0.318	0	T	LBH
EML4	0	0.700045	0.595	0.405	0	T	EML4
LINC008611	0	0.696871	0.295	0.147	0	T	LINC00861
RNF19A	0	0.693732	0.471	0.306	0	T	RNF19A
SYTL31	0	0.692862	0.575	0.353	0	T	SYTL3
GIMAP1	0	0.690583	0.305	0.17	0	T	GIMAP1
PHLDA1	0	0.686477	0.27	0.149	0	T	PHLDA1
DGKA	0	0.683467	0.256	0.135	0	T	DGKA
KLRB11	0	0.68025	0.479	0.289	0	T	KLRB1
2023-09-01	0	0.678508	0.573	0.368	0	T	2023-09-01
IFITM11	0	0.66831	0.919	0.616	0	T	IFITM1
TUBA4A	0	0.652146	0.62	0.434	0	T	TUBA4A
ACAP1	0	0.64961	0.586	0.396	0	T	ACAP1
SYNE21	0	0.642712	0.486	0.302	0	T	SYNE2
TNIK	0	0.640585	0.25	0.121	0	T	TNIK
ABLIM1	0	0.639726	0.313	0.175	0	T	ABLIM1
SLFN51	0	0.634975	0.294	0.163	0	T	SLFN5
EVL1	0	0.6333	0.741	0.524	0	T	EVL
GZMM1	0	0.631022	0.525	0.305	0	T	GZMM
RNF1251	0	0.629397	0.388	0.231	0	T	RNF125
CD69	0	0.626621	0.779	0.529	0	T	CD69
PDE4D	0	0.622421	0.325	0.193	0	T	PDE4D
PIK3R11	0	0.621861	0.561	0.397	0	T	PIK3R1
GIMAP41	0	0.61713	0.381	0.249	0	T	GIMAP4
GZMA1	0	0.616585	0.558	0.343	0	T	GZMA
EMB	0	0.615883	0.469	0.324	0	T	EMB
SATB1	0	0.613556	0.303	0.191	0	T	SATB1
ANXA11	0	0.613436	0.674	0.494	0	T	ANXA1
RBL2	0	0.608896	0.487	0.341	0	T	RBL2
ARL4C1	0	0.602141	0.536	0.365	0	T	ARL4C
C12orf57	0	0.601201	0.763	0.575	0	T	C12orf57
PPP2R5C1	0	0.600159	0.503	0.359	0	T	PPP2R5C
RGS10	0	0.596179	0.478	0.348	0	T	RGS10
TMEM173	0	0.59565	0.276	0.173	0	T	TMEM173
TOB1	0	0.590349	0.27	0.182	0	T	TOB1
CNOT6L	0	0.589507	0.406	0.28	0	T	CNOT6L
PDCD4	0	0.586846	0.618	0.466	0	T	PDCD4
CXCR4	0	0.581889	0.836	0.622	0	T	CXCR4
CD52	0	0.5811	0.848	0.612	0	T	CD52
RARRES31	0	0.579338	0.717	0.529	0	T	RARRES3
CCSER21	0	0.573839	0.339	0.223	0	T	CCSER2
CCDC109B	0	0.573051	0.373	0.278	0	T	CCDC109B
LDHB	0	0.56995	0.748	0.61	0	T	LDHB
RBMS1	0	0.562419	0.407	0.298	0	T	RBMS1
SOCS1	0	0.559929	0.405	0.281	0	T	SOCS1
FAM129A	0	0.559599	0.291	0.204	0	T	FAM129A
OCIAD2	0	0.555775	0.393	0.273	0	T	OCIAD2
CST71	0	0.5543	0.653	0.428	0	T	CST7
HCST1	0	0.552396	0.799	0.592	0	T	HCST
PITPNC11	0	0.548497	0.346	0.233	0	T	PITPNC1
FAM177A1	0	0.543015	0.561	0.445	0	T	FAM177A1
LCP2	0	0.539666	0.52	0.383	0	T	LCP2
ARHGAP15	0	0.533766	0.46	0.345	0	T	ARHGAP15
IL6ST	0	0.530521	0.322	0.244	0	T	IL6ST
LPIN2	0	0.52872	0.258	0.171	0	T	LPIN2
G3BP2	0	0.525898	0.528	0.423	0	T	G3BP2
S100A4	0	0.523736	0.86	0.66	0	T	S100A4
SLA1	0	0.517379	0.428	0.315	0	T	SLA
RSBN1	0	0.517302	0.316	0.222	0	T	RSBN1
ARAP21	0	0.510586	0.325	0.22	0	T	ARAP2
FKBP5	0	0.508524	0.488	0.39	0	T	FKBP5
KIAA1551	0	0.506879	0.523	0.407	0	T	KIAA1551
ZC3HAV1	0	0.505482	0.481	0.376	0	T	ZC3HAV1
TSPYL2	0	0.505156	0.391	0.297	0	T	TSPYL2
DUSP2	0	0.503224	0.695	0.553	0	T	DUSP2
CDKN1B	0	0.497159	0.511	0.408	0	T	CDKN1B
GSPT1	0	0.4941	0.399	0.323	0	T	GSPT1
CREM	0	0.493484	0.57	0.455	0	T	CREM
NDFIP1	0	0.493312	0.541	0.466	0	T	NDFIP1
PPP1R2	0	0.491334	0.628	0.528	0	T	PPP1R2
CDC42SE2	0	0.490864	0.48	0.38	0	T	CDC42SE2
MYH9	0	0.490153	0.737	0.604	0	T	MYH9
ORAI1	0	0.48809	0.324	0.232	0	T	ORAI1
SLC2A3	0	0.485028	0.638	0.495	0	T	SLC2A3
RASAL31	0	0.484721	0.337	0.237	0	T	RASAL3
CCND21	0	0.484201	0.321	0.228	0	T	CCND2
STK17A	0	0.483959	0.641	0.501	0	T	STK17A
PLK3	0	0.483768	0.271	0.206	0	T	PLK3
HERPUD2	0	0.481287	0.383	0.297	0	T	HERPUD2
PIM1	0	0.477244	0.373	0.285	0	T	PIM1
SPTAN1	0	0.476581	0.373	0.284	0	T	SPTAN1
LINC-PINT	0	0.473781	0.549	0.436	0	T	LINC-PINT
TMC8	0	0.473585	0.316	0.226	0	T	TMC8
AES1	0	0.470461	0.623	0.505	0	T	AES
PTPRCAP	0	0.468153	0.921	0.704	0	T	PTPRCAP
ABRACL	0	0.466588	0.52	0.443	0	T	ABRACL
RGS1	0	0.463362	0.506	0.4	0	T	RGS1
LYAR1	0	0.462197	0.265	0.197	0	T	LYAR
OPTN1	0	0.461864	0.399	0.3	0	T	OPTN
BUB3	0	0.461689	0.46	0.378	0	T	BUB3
PDCL3	0	0.459451	0.302	0.242	0	T	PDCL3
PTPN221	0	0.454387	0.356	0.268	0	T	PTPN22
SLC7A5	0	0.45347	0.342	0.274	0	T	SLC7A5
ZNF331	0	0.451125	0.47	0.367	0	T	ZNF331
BTG3	0	0.450152	0.307	0.247	0	T	BTG3
WNK1	0	0.449619	0.373	0.31	0	T	WNK1
RHOH	0	0.445758	0.557	0.428	0	T	RHOH
CD2471	0	0.442478	0.554	0.349	0	T	CD247
IKZF1	0	0.438191	0.514	0.422	0	T	IKZF1
RALGAPA1	0	0.436072	0.379	0.3	0	T	RALGAPA1
KIF2A	0	0.435615	0.321	0.257	0	T	KIF2A
ATP1A1	0	0.433823	0.482	0.411	0	T	ATP1A1
PTPRC	0	0.433581	0.946	0.802	0	T	PTPRC
SEMA4D	0	0.433191	0.349	0.275	0	T	SEMA4D
DNAJB1	0	0.432718	0.758	0.607	0	T	DNAJB1
EPB41	0	0.432685	0.344	0.267	0	T	EPB41
SAMSN1	0	0.431828	0.502	0.411	0	T	SAMSN1
DENND2D1	0	0.431448	0.325	0.239	0	T	DENND2D
RHBDD2	0	0.431174	0.302	0.244	0	T	RHBDD2
GNG21	0	0.430309	0.593	0.473	0	T	GNG2
CCNH	0	0.429422	0.646	0.556	0	T	CCNH
DDX24	0	0.428984	0.653	0.566	0	T	DDX24
SOD1	0	0.428865	0.716	0.625	0	T	SOD1
IL2RG1	0	0.42829	0.842	0.703	0	T	IL2RG
ARHGEF1	0	0.427607	0.541	0.454	0	T	ARHGEF1
ATP2B41	0	0.42723	0.271	0.195	0	T	ATP2B4
ARHGEF31	0	0.423139	0.266	0.188	0	T	ARHGEF3
ALOX5AP1	0	0.421638	0.579	0.456	0	T	ALOX5AP
MZT2A	0	0.419111	0.448	0.385	0	T	MZT2A
STK17B	0	0.418603	0.7	0.606	0	T	STK17B
C9orf78	0	0.416683	0.474	0.402	0	T	C9orf78
TUBA1A	0	0.415991	0.558	0.457	0	T	TUBA1A
PFKFB3	0	0.415374	0.28	0.227	0	T	PFKFB3
NAP1L4	0	0.415081	0.386	0.322	0	T	NAP1L4
NR3C1	0	0.414806	0.522	0.455	0	T	NR3C1
NOSIP	0	0.414285	0.388	0.351	0	T	NOSIP
TERF2IP	0	0.413753	0.574	0.504	0	T	TERF2IP
LIME1	0	0.411412	0.327	0.249	0	T	LIME1
STOM1	0	0.410179	0.321	0.262	0	T	STOM
CDK171	0	0.409917	0.331	0.262	0	T	CDK17
TBC1D10C1	0	0.409027	0.387	0.296	0	T	TBC1D10C
CD44	0	0.407981	0.759	0.648	0	T	CD44
SLC38A1	0	0.40672	0.487	0.401	0	T	SLC38A1
SRSF7	0	0.405263	0.795	0.706	0	T	SRSF7
STAT1	0	0.404686	0.338	0.291	0	T	STAT1
GBP2	0	0.400798	0.292	0.231	0	T	GBP2
PTPN7	0	0.399247	0.32	0.253	0	T	PTPN7
CMTM3	0	0.395337	0.309	0.252	0	T	CMTM3
BCL2	0	0.394803	0.282	0.221	0	T	BCL2
AKIRIN1	0	0.394524	0.354	0.304	0	T	AKIRIN1
TNFAIP8	0	0.393684	0.407	0.346	0	T	TNFAIP8
TRBC11	0	0.392718	0.4	0.275	0	T	TRBC1
WIPF11	0	0.39113	0.647	0.565	0	T	WIPF1
CLEC2B1	0	0.389731	0.513	0.446	0	T	CLEC2B
SUN21	0	0.389357	0.512	0.419	0	T	SUN2
MYADM	0	0.384448	0.496	0.447	0	T	MYADM
USP36	0	0.382879	0.32	0.269	0	T	USP36
SARAF	0	0.38247	0.975	0.9	0	T	SARAF
IDS	0	0.382195	0.558	0.495	0	T	IDS
P2RY8	0	0.381933	0.267	0.208	0	T	P2RY8
DOCK10	0	0.380428	0.309	0.261	0	T	DOCK10
TSEN541	0	0.379998	0.304	0.234	0	T	TSEN54
CRIP1	0	0.378157	0.794	0.699	0	T	CRIP1
GCC2	0	0.377593	0.432	0.378	0	T	GCC2
ARL6IP5	0	0.376896	0.686	0.612	0	T	ARL6IP5
PSTPIP11	0	0.371419	0.257	0.201	0	T	PSTPIP1
CORO1A	0	0.369952	0.881	0.762	0	T	CORO1A
NSMCE3	0	0.369781	0.322	0.264	0	T	NSMCE3
RPS4Y1	0	0.369409	0.667	0.589	0	T	RPS4Y1
SNHG12	0	0.369241	0.33	0.285	0	T	SNHG12
CNN2	0	0.366185	0.6	0.54	0	T	CNN2
RAB27A1	0	0.365338	0.273	0.214	0	T	RAB27A
ELOVL5	0	0.363846	0.453	0.395	0	T	ELOVL5
PER1	0	0.363507	0.326	0.292	0	T	PER1
GSTK1	0	0.361175	0.682	0.63	0	T	GSTK1
MBNL1	0	0.361065	0.701	0.637	0	T	MBNL1
RHOF1	0	0.360039	0.389	0.328	0	T	RHOF
TMEM21	0	0.359537	0.451	0.362	0	T	TMEM2
STAT3	0	0.357887	0.531	0.483	0	T	STAT3
CELF2	0	0.357336	0.584	0.523	0	T	CELF2
COTL1	0	0.356831	0.632	0.518	0	T	COTL1
SNRPN	0	0.349749	0.398	0.348	0	T	SNRPN
IKZF31	0	0.347348	0.308	0.246	0	T	IKZF3
ARHGDIB	0	0.347153	0.975	0.888	0	T	ARHGDIB
RNF2131	0	0.346582	0.54	0.475	0	T	RNF213
DEF6	0	0.346572	0.379	0.334	0	T	DEF6
SELPLG1	0	0.346099	0.434	0.369	0	T	SELPLG
RUNX31	0	0.345006	0.362	0.307	0	T	RUNX3
CD991	0	0.344895	0.83	0.748	0	T	CD99
APBB1IP	0	0.344213	0.504	0.451	0	T	APBB1IP
NDUFS5	0	0.337767	0.697	0.649	0	T	NDUFS5
BIN1	0	0.336761	0.348	0.291	0	T	BIN1
ARID4B	0	0.33407	0.531	0.484	0	T	ARID4B
GPR183	0	0.33406	0.364	0.309	0	T	GPR183
CITED2	0	0.3327	0.466	0.415	0	T	CITED2
CLDND1	0	0.331263	0.424	0.394	0	T	CLDND1
LDHA	0	0.330354	0.727	0.675	0	T	LDHA
STK4	0	0.329538	0.684	0.63	0	T	STK4
ARHGAP91	0	0.328018	0.44	0.375	0	T	ARHGAP9
HLA-F1	0	0.325663	0.652	0.599	0	T	HLA-F
ELF1	0	0.325265	0.654	0.611	0	T	ELF1
GABARAPL11	0	0.324326	0.38	0.343	0	T	GABARAPL1
CYTIP	0	0.32287	0.731	0.656	0	T	CYTIP
SH3KBP1	0	0.322433	0.45	0.413	0	T	SH3KBP1
TAGAP	0	0.322144	0.572	0.519	0	T	TAGAP
GYPC	0	0.320975	0.633	0.571	0	T	GYPC
2023-09-06	0	0.320071	0.584	0.541	0	T	2023-09-06
PSIP1	0	0.319698	0.365	0.329	0	T	PSIP1
CSRNP1	0	0.316481	0.446	0.423	0	T	CSRNP1
HMGB2	0	0.314245	0.418	0.386	0	T	HMGB2
C9orf1421	0	0.31299	0.557	0.512	0	T	C9orf142
AKNA1	0	0.312805	0.455	0.401	0	T	AKNA
S100A10	0	0.312696	0.785	0.702	0	T	S100A10
ZFP36L2	0	0.312184	0.957	0.894	0	T	ZFP36L2
ADGRE51	0	0.311526	0.598	0.554	0	T	ADGRE5
TRAF3IP31	0	0.311518	0.43	0.382	0	T	TRAF3IP3
HIST1H4C	0	0.310132	0.563	0.512	0	T	HIST1H4C
BTG1	0	0.30925	0.993	0.943	0	T	BTG1
IVNS1ABP	0	0.30895	0.386	0.356	0	T	IVNS1ABP
SF3A1	0	0.308874	0.428	0.4	0	T	SF3A1
LCP11	0	0.308077	0.752	0.663	0	T	LCP1
CCL41	0	0.307653	0.46	0.403	0	T	CCL4
NFATC21	0	0.307436	0.361	0.314	0	T	NFATC2
CYFIP21	0	0.307435	0.367	0.307	0	T	CYFIP2
NKG71	0	0.306298	0.526	0.403	0	T	NKG7
CD27	0	0.305269	0.31	0.242	0	T	CD27
ID21	0	0.302552	0.491	0.449	0	T	ID2
PRDX2	0	0.301712	0.438	0.396	0	T	PRDX2
EPC1	0	0.301593	0.61	0.577	0	T	EPC1
FNBP1	0	0.300695	0.529	0.497	0	T	FNBP1
CCND31	0	0.297749	0.635	0.576	0	T	CCND3
2023-09-09	0	0.296897	0.597	0.563	0	T	2023-09-09
FAM107B	0	0.296885	0.418	0.376	0	T	FAM107B
GMFG	0	0.294556	0.731	0.692	0	T	GMFG
GPI	0	0.293109	0.41	0.397	0	T	GPI
ANKRD12	0	0.29305	0.577	0.553	0	T	ANKRD12
SMCHD1	0	0.292755	0.584	0.547	0	T	SMCHD1
NOP58	0	0.292252	0.413	0.391	0	T	NOP58
CALM1	0	0.29134	0.957	0.906	0	T	CALM1
CALM3	0	0.286454	0.534	0.513	0	T	CALM3
TOMM7	0	0.28609	0.895	0.858	0	T	TOMM7
LAPTM5	0	0.284358	0.901	0.78	0	T	LAPTM5
TMEM123	0	0.282265	0.434	0.427	0	T	TMEM123
S100A6	0	0.281495	0.837	0.736	0	T	S100A6
ITM2B	0	0.279889	0.916	0.848	0	T	ITM2B
FCMR	0	0.279817	0.485	0.399	0	T	FCMR
RPS29	0	0.277831	0.954	0.919	0	T	RPS29
CTSW1	0	0.2766	0.489	0.375	0	T	CTSW
PRMT21	0	0.276176	0.458	0.438	0	T	PRMT2
FUS	0	0.276148	0.722	0.696	0	T	FUS
MYL12B	0	0.275735	0.832	0.791	0	T	MYL12B
CIB1	0	0.275229	0.607	0.585	0	T	CIB1
MYL12A	0	0.274513	0.911	0.866	0	T	MYL12A
SF1	0	0.274188	0.724	0.699	0	T	SF1
MATR3-1	0	0.273625	0.438	0.418	0	T	MATR3-1
COMMD6	0	0.273018	0.822	0.79	0	T	COMMD6
RNF149	0	0.271115	0.514	0.495	0	T	RNF149
VIM	0	0.269524	0.909	0.809	0	T	VIM
BIRC3	0	0.269502	0.431	0.392	0	T	BIRC3
HSPA8	0	0.269293	0.961	0.909	0	T	HSPA8
RAP1A	0	0.267468	0.485	0.481	0	T	RAP1A
SNRPD2	0	0.265517	0.791	0.769	0	T	SNRPD2
CD48	0	0.265467	0.676	0.645	0	T	CD48
PGK1	0	0.265142	0.687	0.668	0	T	PGK1
JUN	0	0.264574	0.777	0.698	0	T	JUN
TAP11	0	0.264531	0.442	0.424	0	T	TAP1
MZT2B	0	0.260727	0.578	0.563	0	T	MZT2B
TXNIP	0	0.258287	0.763	0.722	0	T	TXNIP
KLF6	0	0.258222	0.843	0.798	0	T	KLF6
NPM1	0	0.257342	0.933	0.894	0	T	NPM1
CAPZB	0	0.254732	0.703	0.68	0	T	CAPZB
YPEL5	0	0.253622	0.63	0.608	0	T	YPEL5
PDE4B	0	0.250749	0.494	0.461	0	T	PDE4B
ZFP36L1	0	0.250184	0.681	0.645	0	T	ZFP36L1
GPR651	2.7e-303	0.30905	0.351	0.306	6.67e-299	T	GPR65
UBE2S	4.71e-302	0.387903	0.284	0.242	1.16e-297	T	UBE2S
UBAC2	1.05e-299	0.357449	0.307	0.265	2.6e-295	T	UBAC2
AMD1	2.47e-289	0.315569	0.378	0.356	6.1e-285	T	AMD1
CMPK1	1.25e-283	0.257478	0.444	0.441	3.08e-279	T	CMPK1
UGP2	1.25e-283	0.363612	0.314	0.281	3.09e-279	T	UGP2
SIGIRR1	2.39e-280	0.291069	0.388	0.359	5.9e-276	T	SIGIRR
S1PR4	2.64e-279	0.336088	0.258	0.21	6.52e-275	T	S1PR4
PHF1	6e-279	0.316898	0.331	0.292	1.48e-274	T	PHF1
MIER1	9.86e-275	0.340997	0.313	0.276	2.43e-270	T	MIER1
HMOX21	7.64e-266	0.328909	0.325	0.29	1.88e-261	T	HMOX2
TGFBR2	1.29e-264	0.320923	0.341	0.309	3.17e-260	T	TGFBR2
TRIM22	1.67e-263	0.260486	0.407	0.377	4.12e-259	T	TRIM22
BAZ1A	4.73e-254	0.265333	0.419	0.413	1.17e-249	T	BAZ1A
MAP4K1	2.51e-249	0.336018	0.257	0.214	6.2e-245	T	MAP4K1
MYLIP	2.23e-246	0.341777	0.269	0.228	5.51e-242	T	MYLIP
CASP8	4.38e-233	0.319976	0.282	0.242	1.08e-228	T	CASP8
MACF11	2.01e-222	0.261785	0.384	0.361	4.95e-218	T	MACF1
SBDS	1.58e-220	0.271282	0.389	0.38	3.91e-216	T	SBDS
ARID5A	8e-219	0.282754	0.358	0.337	1.97e-214	T	ARID5A
CLPP	5.19e-218	0.348443	0.299	0.276	1.28e-213	T	CLPP
ERN1	2.25e-215	0.281917	0.363	0.345	5.54e-211	T	ERN1
LPXN	5.88e-210	0.263461	0.374	0.362	1.45e-205	T	LPXN
DHX36	1.38e-209	0.273564	0.375	0.36	3.41e-205	T	DHX36
CKLF	1.36e-208	0.274462	0.379	0.377	3.35e-204	T	CKLF
SURF4	4.2e-208	0.264905	0.384	0.376	1.04e-203	T	SURF4
TANK	1.16e-206	0.319009	0.315	0.292	2.85e-202	T	TANK
RNF138	1.92e-206	0.333233	0.26	0.226	4.75e-202	T	RNF138
RASA21	1.07e-205	0.287767	0.314	0.279	2.63e-201	T	RASA2
SRRT	1.58e-205	0.365056	0.259	0.229	3.9e-201	T	SRRT
ATF7IP	1.29e-204	0.253787	0.375	0.35	3.18e-200	T	ATF7IP
CYLD	3.14e-197	0.295872	0.323	0.301	7.74e-193	T	CYLD
VAMP2	1.04e-191	0.270115	0.347	0.322	2.57e-187	T	VAMP2
ABHD14B	2.86e-180	0.259048	0.373	0.364	7.06e-176	T	ABHD14B
SLBP	1.22e-174	0.261652	0.357	0.343	3e-170	T	SLBP
SYNRG	2.88e-170	0.285148	0.303	0.277	7.11e-166	T	SYNRG
SS18L2	2.34e-165	0.277911	0.325	0.307	5.77e-161	T	SS18L2
DIAPH11	2.89e-165	0.263792	0.329	0.309	7.14e-161	T	DIAPH1
TMC6	1.56e-159	0.271378	0.32	0.302	3.86e-155	T	TMC6
GTF2B	6.14e-159	0.262703	0.365	0.363	1.51e-154	T	GTF2B
NUP98	4.96e-157	0.288595	0.305	0.287	1.22e-152	T	NUP98
LMNA	1.45e-155	0.263306	0.33	0.313	3.58e-151	T	LMNA
NKTR	5.15e-154	0.260281	0.351	0.341	1.27e-149	T	NKTR
CMC2	1.73e-153	0.287694	0.324	0.316	4.26e-149	T	CMC2
PPP1CB	3.5e-148	0.250888	0.36	0.36	8.62e-144	T	PPP1CB
ISCA1	2e-147	0.277177	0.286	0.262	4.93e-143	T	ISCA1
ST3GAL1	1.14e-137	0.261217	0.301	0.28	2.82e-133	T	ST3GAL1
SMARCA2	6.98e-137	0.275748	0.285	0.265	1.72e-132	T	SMARCA2
ZBTB1	1.78e-125	0.26791	0.269	0.247	4.38e-121	T	ZBTB1
PITHD1	1.79e-121	0.259689	0.306	0.293	4.42e-117	T	PITHD1
ANP32E	2.05e-107	0.252763	0.277	0.261	5.05e-103	T	ANP32E
JMJD6	2.32e-101	0.272705	0.283	0.275	5.72e-97	T	JMJD6
R3HDM4	5.73e-100	0.262459	0.283	0.273	1.41e-95	T	R3HDM4
REST	3.64e-98	0.262331	0.269	0.256	8.97e-94	T	REST
SNRNP200	5.41e-95	0.25098	0.289	0.28	1.34e-90	T	SNRNP200
RBPJ	1.24e-52	0.266468	0.256	0.262	3.06e-48	T	RBPJ
LYZ	0	2.82142	0.932	0.017	0	Myeloid	LYZ
CST3	0	2.57191	0.98	0.068	0	Myeloid	CST3
AIF1	0	2.45852	0.949	0.048	0	Myeloid	AIF1
SERPINA1	0	2.45007	0.814	0.011	0	Myeloid	SERPINA1
CD68	0	2.43136	0.886	0.031	0	Myeloid	CD68
MS4A6A	0	2.3607	0.753	0.008	0	Myeloid	MS4A6A
S100A9	0	2.24951	0.603	0.014	0	Myeloid	S100A9
SPI1	0	2.22242	0.909	0.064	0	Myeloid	SPI1
CPVL	0	2.19943	0.719	0.005	0	Myeloid	CPVL
FCN1	0	2.19078	0.545	0.002	0	Myeloid	FCN1
PLAUR	0	2.1872	0.815	0.057	0	Myeloid	PLAUR
C5AR1	0	2.15942	0.607	0.004	0	Myeloid	C5AR1
IL1B	0	2.15768	0.561	0.01	0	Myeloid	IL1B
MS4A7	0	2.1133	0.686	0.01	0	Myeloid	MS4A7
IGSF6	0	2.10911	0.69	0.004	0	Myeloid	IGSF6
FPR1	0	2.09122	0.643	0.002	0	Myeloid	FPR1
LST1	0	2.08133	0.875	0.068	0	Myeloid	LST1
S100A8	0	2.0653	0.485	0.013	0	Myeloid	S100A8
RAB31	0	2.05882	0.808	0.037	0	Myeloid	RAB31
FCGR2A	0	2.04259	0.662	0.007	0	Myeloid	FCGR2A
CD14	0	2.01775	0.564	0.005	0	Myeloid	CD14
MAFB	0	2.01502	0.606	0.009	0	Myeloid	MAFB
KLF4	0	2.01493	0.724	0.029	0	Myeloid	KLF4
CSTA	0	2.01346	0.629	0.001	0	Myeloid	CSTA
NCF2	0	2.01093	0.678	0.011	0	Myeloid	NCF2
IFI30	0	2.00729	0.734	0.038	0	Myeloid	IFI30
CLEC7A	0	2.00016	0.698	0.01	0	Myeloid	CLEC7A
HCK	0	1.99797	0.699	0.008	0	Myeloid	HCK
LILRB2	0	1.98234	0.619	0.003	0	Myeloid	LILRB2
CD302	0	1.97715	0.681	0.011	0	Myeloid	CD302
FCER1G1	0	1.9594	0.961	0.131	0	Myeloid	FCER1G
MNDA	0	1.95519	0.661	0.014	0	Myeloid	MNDA
VCAN	0	1.918	0.461	0.004	0	Myeloid	VCAN
PILRA	0	1.91382	0.604	0.002	0	Myeloid	PILRA
CFP	0	1.90542	0.601	0.016	0	Myeloid	CFP
CFD	0	1.89195	0.557	0.015	0	Myeloid	CFD
CXCL8	0	1.89171	0.471	0.016	0	Myeloid	CXCL8
CSF1R	0	1.88744	0.593	0.001	0	Myeloid	CSF1R
LGALS2	0	1.8781	0.543	0.004	0	Myeloid	LGALS2
TGFBI	0	1.86622	0.66	0.018	0	Myeloid	TGFBI
G0S2	0	1.86078	0.472	0.022	0	Myeloid	G0S2
SLC11A1	0	1.85892	0.517	0.01	0	Myeloid	SLC11A1
CYBB	0	1.85282	0.731	0.053	0	Myeloid	CYBB
CD163	0	1.84414	0.525	0.001	0	Myeloid	CD163
CSF3R	0	1.79166	0.545	0.003	0	Myeloid	CSF3R
CXCL16	0	1.79058	0.709	0.053	0	Myeloid	CXCL16
RNF130	0	1.7829	0.823	0.092	0	Myeloid	RNF130
FCGRT	0	1.77242	0.864	0.117	0	Myeloid	FCGRT
NLRP3	0	1.77191	0.545	0.021	0	Myeloid	NLRP3
GRN	0	1.76492	0.904	0.156	0	Myeloid	GRN
MPEG1	0	1.75885	0.577	0.011	0	Myeloid	MPEG1
ALDH2	0	1.73519	0.659	0.043	0	Myeloid	ALDH2
PLXDC2	0	1.72363	0.57	0.008	0	Myeloid	PLXDC2
RAB20	0	1.71654	0.552	0.016	0	Myeloid	RAB20
CD86	0	1.69982	0.62	0.026	0	Myeloid	CD86
RNF144B	0	1.69388	0.57	0.024	0	Myeloid	RNF144B
FAM26F	0	1.68226	0.7	0.058	0	Myeloid	FAM26F
TREM1	0	1.67192	0.448	0.002	0	Myeloid	TREM1
LINC01272	0	1.6688	0.432	0.002	0	Myeloid	LINC01272
TNFAIP2	0	1.66693	0.503	0.011	0	Myeloid	TNFAIP2
ETS2	0	1.65989	0.678	0.065	0	Myeloid	ETS2
CXCL2	0	1.64962	0.376	0.012	0	Myeloid	CXCL2
ZNF385A	0	1.64871	0.556	0.007	0	Myeloid	ZNF385A
LILRB3	0	1.63287	0.508	0.002	0	Myeloid	LILRB3
TNFSF13B	0	1.63146	0.637	0.043	0	Myeloid	TNFSF13B
CSF2RA	0	1.63079	0.515	0.001	0	Myeloid	CSF2RA
ITGAX	0	1.6231	0.585	0.032	0	Myeloid	ITGAX
IER3	0	1.61474	0.624	0.085	0	Myeloid	IER3
TMEM176B	0	1.60057	0.454	0.018	0	Myeloid	TMEM176B
SLC7A7	0	1.59768	0.536	0.028	0	Myeloid	SLC7A7
FGL2	0	1.59651	0.777	0.118	0	Myeloid	FGL2
CLEC4E	0	1.58129	0.401	0.001	0	Myeloid	CLEC4E
C15orf48	0	1.57649	0.42	0.02	0	Myeloid	C15orf48
C1QA	0	1.56855	0.337	0.006	0	Myeloid	C1QA
CLEC4A	0	1.56714	0.487	0.004	0	Myeloid	CLEC4A
PLBD1	0	1.56456	0.5	0.013	0	Myeloid	PLBD1
HMOX1	0	1.55562	0.537	0.037	0	Myeloid	HMOX1
LILRA5	0	1.55372	0.409	0.001	0	Myeloid	LILRA5
KCTD12	0	1.54199	0.489	0.009	0	Myeloid	KCTD12
TNFSF13	0	1.53297	0.487	0.009	0	Myeloid	TNFSF13
C1orf162	0	1.5265	0.853	0.149	0	Myeloid	C1orf162
EMILIN2	0	1.52204	0.533	0.021	0	Myeloid	EMILIN2
ANPEP	0	1.51798	0.421	0.004	0	Myeloid	ANPEP
EREG	0	1.51796	0.336	0.006	0	Myeloid	EREG
TYROBP1	0	1.51537	0.962	0.228	0	Myeloid	TYROBP
HBEGF	0	1.51321	0.438	0.018	0	Myeloid	HBEGF
RNASE6	0	1.51265	0.596	0.056	0	Myeloid	RNASE6
IRAK3	0	1.51222	0.481	0.015	0	Myeloid	IRAK3
PHACTR1	0	1.51018	0.561	0.047	0	Myeloid	PHACTR1
LGALS9	0	1.50967	0.735	0.099	0	Myeloid	LGALS9
TYMP	0	1.50836	0.79	0.148	0	Myeloid	TYMP
IFITM31	0	1.50452	0.847	0.19	0	Myeloid	IFITM3
CLEC10A	0	1.50227	0.375	0.001	0	Myeloid	CLEC10A
CLEC12A	0	1.48949	0.459	0.011	0	Myeloid	CLEC12A
OLR1	0	1.48355	0.357	0.001	0	Myeloid	OLR1
LRP1	0	1.47958	0.437	0.009	0	Myeloid	LRP1
THBD	0	1.47345	0.377	0.003	0	Myeloid	THBD
CTSB	0	1.47024	0.885	0.229	0	Myeloid	CTSB
C19orf38	0	1.46824	0.485	0.024	0	Myeloid	C19orf38
LILRB4	0	1.46572	0.454	0.007	0	Myeloid	LILRB4
TBXAS1	0	1.46563	0.667	0.082	0	Myeloid	TBXAS1
CTSZ	0	1.46548	0.745	0.127	0	Myeloid	CTSZ
LY86	0	1.46491	0.62	0.054	0	Myeloid	LY86
LRRC25	0	1.44596	0.431	0.003	0	Myeloid	LRRC25
KYNU	0	1.44562	0.494	0.024	0	Myeloid	KYNU
RAB32	0	1.44373	0.468	0.011	0	Myeloid	RAB32
IL13RA1	0	1.4429	0.483	0.019	0	Myeloid	IL13RA1
S100A12	0	1.44263	0.27	0.002	0	Myeloid	S100A12
ACSL1	0	1.4421	0.542	0.059	0	Myeloid	ACSL1
ADGRE2	0	1.43087	0.443	0.007	0	Myeloid	ADGRE2
CD33	0	1.42916	0.449	0.004	0	Myeloid	CD33
CD93	0	1.42536	0.406	0.005	0	Myeloid	CD93
C1QB	0	1.42399	0.282	0.006	0	Myeloid	C1QB
BRI3	0	1.42319	0.691	0.113	0	Myeloid	BRI3
CTSL	0	1.41738	0.435	0.037	0	Myeloid	CTSL
SLC31A2	0	1.41641	0.53	0.037	0	Myeloid	SLC31A2
PLSCR1	0	1.41485	0.694	0.112	0	Myeloid	PLSCR1
CD36	0	1.41396	0.379	0.002	0	Myeloid	CD36
CEBPD1	0	1.40909	0.862	0.201	0	Myeloid	CEBPD
SGK1	0	1.40691	0.641	0.112	0	Myeloid	SGK1
GSN	0	1.40454	0.576	0.064	0	Myeloid	GSN
HLA-DMB	0	1.40396	0.69	0.104	0	Myeloid	HLA-DMB
TIMP1	0	1.39834	0.855	0.224	0	Myeloid	TIMP1
IL1RN	0	1.39506	0.319	0.005	0	Myeloid	IL1RN
C1QC	0	1.39048	0.273	0.006	0	Myeloid	C1QC
FGR1	0	1.39018	0.731	0.122	0	Myeloid	FGR
TLR2	0	1.38775	0.395	0.002	0	Myeloid	TLR2
RBM47	0	1.37331	0.475	0.028	0	Myeloid	RBM47
CD300E	0	1.36784	0.336	0.001	0	Myeloid	CD300E
CCDC88A	0	1.36459	0.607	0.07	0	Myeloid	CCDC88A
GPX1	0	1.3626	0.869	0.23	0	Myeloid	GPX1
PAPSS2	0	1.36174	0.387	0.009	0	Myeloid	PAPSS2
IFNGR2	0	1.36128	0.702	0.121	0	Myeloid	IFNGR2
HLA-DRA	0	1.34922	0.977	0.308	0	Myeloid	HLA-DRA
NAIP	0	1.3479	0.447	0.023	0	Myeloid	NAIP
APLP2	0	1.3465	0.743	0.155	0	Myeloid	APLP2
IL18	0	1.3459	0.449	0.021	0	Myeloid	IL18
MCTP1	0	1.34344	0.414	0.006	0	Myeloid	MCTP1
GCA	0	1.33874	0.578	0.071	0	Myeloid	GCA
SLC43A2	0	1.33507	0.447	0.028	0	Myeloid	SLC43A2
VEGFA	0	1.32939	0.381	0.023	0	Myeloid	VEGFA
PRAM1	0	1.32915	0.381	0.003	0	Myeloid	PRAM1
SLC8A1	0	1.32864	0.409	0.003	0	Myeloid	SLC8A1
CTSH	0	1.32308	0.789	0.174	0	Myeloid	CTSH
VSIG4	0	1.31718	0.33	0.001	0	Myeloid	VSIG4
SHTN1	0	1.31314	0.394	0.004	0	Myeloid	SHTN1
BLVRB	0	1.30924	0.669	0.118	0	Myeloid	BLVRB
SIRPA	0	1.30723	0.399	0.006	0	Myeloid	SIRPA
BCL2A1	0	1.29912	0.755	0.182	0	Myeloid	BCL2A1
GK	0	1.29754	0.562	0.09	0	Myeloid	GK
MS4A4A	0	1.29551	0.357	0.002	0	Myeloid	MS4A4A
CPPED1	0	1.29401	0.491	0.044	0	Myeloid	CPPED1
AP1S2	0	1.29177	0.771	0.172	0	Myeloid	AP1S2
PPIF	0	1.29035	0.585	0.122	0	Myeloid	PPIF
MARCKS	0	1.28722	0.476	0.062	0	Myeloid	MARCKS
AQP9	0	1.28652	0.278	0.002	0	Myeloid	AQP9
NAMPT	0	1.28367	0.838	0.241	0	Myeloid	NAMPT
FCGR1A	0	1.28364	0.342	0.001	0	Myeloid	FCGR1A
HNMT	0	1.27896	0.379	0.008	0	Myeloid	HNMT
GRINA	0	1.27648	0.801	0.194	0	Myeloid	GRINA
IL1R2	0	1.27576	0.324	0.016	0	Myeloid	IL1R2
RETN	0	1.27269	0.283	0.001	0	Myeloid	RETN
LTBR	0	1.26829	0.415	0.013	0	Myeloid	LTBR
RASSF4	0	1.26788	0.464	0.033	0	Myeloid	RASSF4
LILRA2	0	1.26323	0.351	0.001	0	Myeloid	LILRA2
TMEM176A	0	1.26156	0.358	0.023	0	Myeloid	TMEM176A
PTPRE1	0	1.2612	0.701	0.136	0	Myeloid	PTPRE
THBS1	0	1.26017	0.31	0.044	0	Myeloid	THBS1
DMXL2	0	1.25909	0.345	0.009	0	Myeloid	DMXL2
SOD2	0	1.25206	0.825	0.262	0	Myeloid	SOD2
ODF3B	0	1.24261	0.619	0.104	0	Myeloid	ODF3B
NPC2	0	1.24022	0.946	0.312	0	Myeloid	NPC2
MFSD1	0	1.23304	0.682	0.131	0	Myeloid	MFSD1
MPP1	0	1.23155	0.453	0.041	0	Myeloid	MPP1
THEMIS2	0	1.22703	0.68	0.129	0	Myeloid	THEMIS2
BASP1	0	1.22326	0.513	0.087	0	Myeloid	BASP1
FGD4	0	1.22324	0.391	0.02	0	Myeloid	FGD4
SULF2	0	1.21432	0.361	0.009	0	Myeloid	SULF2
BID	0	1.21281	0.657	0.135	0	Myeloid	BID
RP11-1143G9.4	0	1.21258	0.317	0.001	0	Myeloid	RP11-1143G9.4
CD300C	0	1.20101	0.36	0.004	0	Myeloid	CD300C
MRC1	0	1.20086	0.294	0.003	0	Myeloid	MRC1
HLA-DMA	0	1.19871	0.829	0.243	0	Myeloid	HLA-DMA
PYCARD	0	1.18945	0.843	0.238	0	Myeloid	PYCARD
MGST2	0	1.18771	0.43	0.03	0	Myeloid	MGST2
SNX10	0	1.18337	0.635	0.117	0	Myeloid	SNX10
ADAP2	0	1.17948	0.367	0.012	0	Myeloid	ADAP2
EPB41L3	0	1.17879	0.337	0.002	0	Myeloid	EPB41L3
CREG1	0	1.17834	0.538	0.089	0	Myeloid	CREG1
NUDT16	0	1.17589	0.482	0.061	0	Myeloid	NUDT16
ALOX5	0	1.17541	0.506	0.064	0	Myeloid	ALOX5
CCRL2	0	1.1749	0.384	0.036	0	Myeloid	CCRL2
DAPK1	0	1.17177	0.365	0.01	0	Myeloid	DAPK1
FBP1	0	1.167	0.416	0.045	0	Myeloid	FBP1
FNIP2	0	1.16179	0.374	0.02	0	Myeloid	FNIP2
MSR1	0	1.15607	0.305	0.001	0	Myeloid	MSR1
TIMP2	0	1.13595	0.361	0.02	0	Myeloid	TIMP2
PAK1	0	1.12962	0.534	0.085	0	Myeloid	PAK1
PPT1	0	1.12903	0.702	0.17	0	Myeloid	PPT1
PTAFR	0	1.12872	0.325	0.008	0	Myeloid	PTAFR
SMCO4	0	1.12598	0.452	0.054	0	Myeloid	SMCO4
HLA-DQB1	0	1.12473	0.818	0.254	0	Myeloid	HLA-DQB1
WARS	0	1.12136	0.553	0.114	0	Myeloid	WARS
SLC25A37	0	1.11811	0.443	0.078	0	Myeloid	SLC25A37
CTSS	0	1.11735	0.946	0.364	0	Myeloid	CTSS
SCIMP	0	1.11698	0.43	0.036	0	Myeloid	SCIMP
JAML	0	1.11548	0.662	0.146	0	Myeloid	JAML
DSE	0	1.11488	0.514	0.078	0	Myeloid	DSE
PID1	0	1.11338	0.294	0.004	0	Myeloid	PID1
ASAH1	0	1.11173	0.801	0.244	0	Myeloid	ASAH1
LY96	0	1.11079	0.52	0.085	0	Myeloid	LY96
FAM49A	0	1.10612	0.535	0.093	0	Myeloid	FAM49A
GLUL	0	1.09606	0.777	0.23	0	Myeloid	GLUL
LGMN	0	1.08695	0.392	0.053	0	Myeloid	LGMN
ABCA1	0	1.08268	0.349	0.03	0	Myeloid	ABCA1
LGALS3	0	1.07958	0.821	0.265	0	Myeloid	LGALS3
B3GNT5	0	1.07574	0.318	0.018	0	Myeloid	B3GNT5
2023-03-01	0	1.07469	0.449	0.049	0	Myeloid	2023-03-01
CD1C	0	1.07364	0.262	0.016	0	Myeloid	CD1C
PLD4	0	1.072	0.318	0.023	0	Myeloid	PLD4
ATP6V1B2	0	1.07051	0.571	0.119	0	Myeloid	ATP6V1B2
SIGLEC10	0	1.06245	0.354	0.021	0	Myeloid	SIGLEC10
TBC1D8	0	1.05762	0.339	0.022	0	Myeloid	TBC1D8
STX11	0	1.05259	0.636	0.159	0	Myeloid	STX11
CD83	0	1.04829	0.733	0.215	0	Myeloid	CD83
GNAQ	0	1.04454	0.403	0.041	0	Myeloid	GNAQ
ADM	0	1.04354	0.268	0.017	0	Myeloid	ADM
NAGA	0	1.04318	0.425	0.048	0	Myeloid	NAGA
TLR4	0	1.04233	0.279	0.003	0	Myeloid	TLR4
PGD	0	1.0418	0.617	0.152	0	Myeloid	PGD
GAA	0	1.03917	0.409	0.047	0	Myeloid	GAA
LYN1	0	1.03571	0.754	0.203	0	Myeloid	LYN
GSTO1	0	1.03518	0.74	0.218	0	Myeloid	GSTO1
FES	0	1.03416	0.369	0.032	0	Myeloid	FES
ICAM1	0	1.03374	0.551	0.137	0	Myeloid	ICAM1
PLEK1	0	1.03194	0.774	0.234	0	Myeloid	PLEK
OSCAR	0	1.03016	0.278	0.001	0	Myeloid	OSCAR
LRRK2	0	1.02957	0.295	0.015	0	Myeloid	LRRK2
GPAT3	0	1.02736	0.297	0.015	0	Myeloid	GPAT3
ANXA5	0	1.02694	0.895	0.338	0	Myeloid	ANXA5
CPM	0	1.02111	0.306	0.017	0	Myeloid	CPM
SYK	0	1.01899	0.568	0.114	0	Myeloid	SYK
LILRA1	0	1.01744	0.262	0	0	Myeloid	LILRA1
LPCAT2	0	1.01428	0.31	0.007	0	Myeloid	LPCAT2
SH2B3	0	1.01208	0.404	0.047	0	Myeloid	SH2B3
GNS	0	1.01098	0.483	0.089	0	Myeloid	GNS
HLA-DQA2	0	1.00965	0.347	0.033	0	Myeloid	HLA-DQA2
CEBPB	0	1.00777	0.805	0.284	0	Myeloid	CEBPB
YBX3	0	1.0067	0.57	0.125	0	Myeloid	YBX3
ACTN1	0	1.00435	0.43	0.062	0	Myeloid	ACTN1
CAMK1	0	1.00305	0.342	0.028	0	Myeloid	CAMK1
C10orf11	0	1.00215	0.305	0.008	0	Myeloid	C10orf11
PYGL	0	1.00038	0.265	0.004	0	Myeloid	PYGL
DUSP6	0	0.997677	0.393	0.074	0	Myeloid	DUSP6
CORO1C	0	0.996567	0.377	0.045	0	Myeloid	CORO1C
FCGR2B	0	0.993172	0.395	0.078	0	Myeloid	FCGR2B
FGD2	0	0.992463	0.393	0.046	0	Myeloid	FGD2
SLC15A3	0	0.991432	0.275	0.007	0	Myeloid	SLC15A3
CAPG	0	0.99022	0.659	0.195	0	Myeloid	CAPG
RILPL2	0	0.989545	0.765	0.233	0	Myeloid	RILPL2
DPYSL2	0	0.989402	0.346	0.029	0	Myeloid	DPYSL2
NINJ1	0	0.989278	0.679	0.218	0	Myeloid	NINJ1
OGFRL1	0	0.988746	0.408	0.056	0	Myeloid	OGFRL1
STXBP2	0	0.987739	0.72	0.237	0	Myeloid	STXBP2
SECTM1	0	0.98682	0.286	0.008	0	Myeloid	SECTM1
H2AFY	0	0.985386	0.839	0.289	0	Myeloid	H2AFY
C20orf27	0	0.98471	0.544	0.114	0	Myeloid	C20orf27
C9orf72	0	0.979957	0.412	0.058	0	Myeloid	C9orf72
MGAT1	0	0.977826	0.81	0.279	0	Myeloid	MGAT1
FPR3	0	0.974854	0.263	0.001	0	Myeloid	FPR3
COMT	0	0.967134	0.671	0.185	0	Myeloid	COMT
ATP13A3	0	0.96645	0.352	0.052	0	Myeloid	ATP13A3
LINC00936	0	0.962414	0.495	0.123	0	Myeloid	LINC00936
BCAT1	0	0.961848	0.281	0.012	0	Myeloid	BCAT1
NFAM1	0	0.956287	0.251	0.001	0	Myeloid	NFAM1
CD1D	0	0.955158	0.284	0.014	0	Myeloid	CD1D
AP2S1	0	0.95477	0.829	0.292	0	Myeloid	AP2S1
GNB4	0	0.952357	0.314	0.015	0	Myeloid	GNB4
TET2	0	0.951854	0.447	0.079	0	Myeloid	TET2
TKT	0	0.950515	0.854	0.327	0	Myeloid	TKT
HLA-DRB5	0	0.947167	0.83	0.299	0	Myeloid	HLA-DRB5
QKI	0	0.942374	0.407	0.064	0	Myeloid	QKI
FLT3	0	0.94175	0.255	0.007	0	Myeloid	FLT3
SULT1A1	0	0.941016	0.287	0.024	0	Myeloid	SULT1A1
LACTB	0	0.939925	0.442	0.078	0	Myeloid	LACTB
RGS18	0	0.935884	0.269	0.007	0	Myeloid	RGS18
EIF4EBP1	0	0.935563	0.476	0.095	0	Myeloid	EIF4EBP1
HRH2	0	0.934657	0.262	0.008	0	Myeloid	HRH2
ETV6	0	0.922329	0.532	0.132	0	Myeloid	ETV6
CECR1	0	0.921528	0.625	0.169	0	Myeloid	CECR1
MCOLN1	0	0.920666	0.326	0.039	0	Myeloid	MCOLN1
SLAMF8	0	0.919214	0.268	0.006	0	Myeloid	SLAMF8
PLXNB2	0	0.917711	0.271	0.015	0	Myeloid	PLXNB2
CD300A1	0	0.916528	0.533	0.118	0	Myeloid	CD300A
HLA-DQA1	0	0.915491	0.773	0.304	0	Myeloid	HLA-DQA1
CD4	0	0.910326	0.586	0.139	0	Myeloid	CD4
PECAM1	0	0.910012	0.501	0.121	0	Myeloid	PECAM1
SRGAP2	0	0.908608	0.41	0.074	0	Myeloid	SRGAP2
MYD88	0	0.906964	0.531	0.125	0	Myeloid	MYD88
SIGLEC9	0	0.903778	0.261	0.006	0	Myeloid	SIGLEC9
MXD1	0	0.902083	0.513	0.133	0	Myeloid	MXD1
ASAP1	0	0.896638	0.343	0.046	0	Myeloid	ASAP1
PEA15	0	0.896475	0.529	0.132	0	Myeloid	PEA15
BLVRA	0	0.894882	0.435	0.085	0	Myeloid	BLVRA
HSBP1	0	0.890815	0.674	0.21	0	Myeloid	HSBP1
CYFIP1	0	0.889025	0.295	0.022	0	Myeloid	CYFIP1
GNA15	0	0.888823	0.409	0.075	0	Myeloid	GNA15
PVRL2	0	0.888318	0.267	0.013	0	Myeloid	PVRL2
SPHK1	0	0.886668	0.257	0.016	0	Myeloid	SPHK1
RAB34	0	0.886106	0.324	0.029	0	Myeloid	RAB34
HEBP1	0	0.88601	0.406	0.067	0	Myeloid	HEBP1
C1orf54	0	0.884197	0.256	0.018	0	Myeloid	C1orf54
AMPD2	0	0.88334	0.373	0.064	0	Myeloid	AMPD2
C3AR1	0	0.881599	0.32	0.041	0	Myeloid	C3AR1
TPP1	0	0.879586	0.688	0.207	0	Myeloid	TPP1
PSTPIP2	0	0.878508	0.358	0.054	0	Myeloid	PSTPIP2
ZMIZ1	0	0.872643	0.347	0.051	0	Myeloid	ZMIZ1
UNC93B1	0	0.871324	0.43	0.083	0	Myeloid	UNC93B1
LIMS1	0	0.865685	0.679	0.228	0	Myeloid	LIMS1
IL6R	0	0.865283	0.395	0.07	0	Myeloid	IL6R
CRTAP	0	0.864297	0.685	0.221	0	Myeloid	CRTAP
CCL3L3	0	0.863231	0.326	0.087	0	Myeloid	CCL3L3
ZFHX3	0	0.861587	0.259	0.012	0	Myeloid	ZFHX3
NAGK	0	0.861573	0.525	0.134	0	Myeloid	NAGK
DUSP3	0	0.858037	0.316	0.034	0	Myeloid	DUSP3
NUMB	0	0.85708	0.503	0.132	0	Myeloid	NUMB
HAVCR2	0	0.855544	0.426	0.081	0	Myeloid	HAVCR2
PGLS	0	0.854107	0.803	0.295	0	Myeloid	PGLS
TNFRSF1A	0	0.852984	0.493	0.115	0	Myeloid	TNFRSF1A
GAS7	0	0.851122	0.264	0.022	0	Myeloid	GAS7
UBE2E2	0	0.850613	0.34	0.044	0	Myeloid	UBE2E2
GRASP	0	0.848457	0.393	0.075	0	Myeloid	GRASP
HLA-DRB1	0	0.848043	0.974	0.482	0	Myeloid	HLA-DRB1
ATP6V0D1	0	0.84511	0.719	0.247	0	Myeloid	ATP6V0D1
CEP170	0	0.842489	0.378	0.063	0	Myeloid	CEP170
UBE2R2	0	0.840331	0.379	0.074	0	Myeloid	UBE2R2
MAN2B1	0	0.840242	0.641	0.196	0	Myeloid	MAN2B1
LILRB1	0	0.839791	0.367	0.068	0	Myeloid	LILRB1
SH3TC1	0	0.839245	0.403	0.076	0	Myeloid	SH3TC1
LAIR1	0	0.837389	0.465	0.109	0	Myeloid	LAIR1
BEST1	0	0.836126	0.343	0.066	0	Myeloid	BEST1
SERPINB6	0	0.835988	0.5	0.116	0	Myeloid	SERPINB6
PICALM	0	0.831414	0.539	0.143	0	Myeloid	PICALM
CTNNA1	0	0.823086	0.426	0.088	0	Myeloid	CTNNA1
TALDO1	0	0.822643	0.826	0.335	0	Myeloid	TALDO1
ABL2	0	0.820142	0.264	0.034	0	Myeloid	ABL2
CUX1	0	0.820127	0.503	0.134	0	Myeloid	CUX1
ATF3	0	0.819383	0.571	0.176	0	Myeloid	ATF3
AC013461.1	0	0.81865	0.251	0.02	0	Myeloid	AC013461.1
RGS2	0	0.815396	0.747	0.29	0	Myeloid	RGS2
LGALS11	0	0.814916	0.908	0.406	0	Myeloid	LGALS1
RIPK2	0	0.813916	0.478	0.123	0	Myeloid	RIPK2
TM6SF1	0	0.813601	0.254	0.013	0	Myeloid	TM6SF1
DOCK5	0	0.813155	0.276	0.026	0	Myeloid	DOCK5
RAB13	0	0.812196	0.255	0.025	0	Myeloid	RAB13
SLC43A3	0	0.809839	0.305	0.042	0	Myeloid	SLC43A3
APP	0	0.809532	0.405	0.083	0	Myeloid	APP
ALCAM	0	0.80842	0.287	0.033	0	Myeloid	ALCAM
ANXA2	0	0.807552	0.848	0.374	0	Myeloid	ANXA2
IRS2	0	0.803914	0.347	0.072	0	Myeloid	IRS2
LAP3	0	0.80147	0.6	0.193	0	Myeloid	LAP3
GNG10	0	0.800871	0.503	0.132	0	Myeloid	GNG10
NBPF14	0	0.799061	0.39	0.085	0	Myeloid	NBPF14
AHR	0	0.793982	0.52	0.144	0	Myeloid	AHR
RNPEP	0	0.789594	0.466	0.112	0	Myeloid	RNPEP
CCL31	0	0.789047	0.388	0.133	0	Myeloid	CCL3
ROGDI	0	0.786853	0.281	0.032	0	Myeloid	ROGDI
PRCP	0	0.786385	0.554	0.164	0	Myeloid	PRCP
PTTG1IP	0	0.785884	0.524	0.146	0	Myeloid	PTTG1IP
PHLDA2	0	0.782356	0.279	0.046	0	Myeloid	PHLDA2
BNIP3L	0	0.777835	0.674	0.243	0	Myeloid	BNIP3L
SNN	0	0.777671	0.336	0.061	0	Myeloid	SNN
SERPINB11	0	0.772627	0.838	0.363	0	Myeloid	SERPINB1
RIN31	0	0.771821	0.565	0.162	0	Myeloid	RIN3
NOTCH2	0	0.770583	0.394	0.088	0	Myeloid	NOTCH2
TRIB1	0	0.770534	0.38	0.089	0	Myeloid	TRIB1
RENBP	0	0.769221	0.278	0.032	0	Myeloid	RENBP
UPP11	0	0.768173	0.626	0.231	0	Myeloid	UPP1
ST14	0	0.765127	0.26	0.022	0	Myeloid	ST14
DDAH2	0	0.762448	0.448	0.11	0	Myeloid	DDAH2
MBOAT7	0	0.761372	0.377	0.085	0	Myeloid	MBOAT7
TOM1	0	0.758037	0.453	0.121	0	Myeloid	TOM1
BTK	0	0.757277	0.356	0.064	0	Myeloid	BTK
ATG3	0	0.755096	0.679	0.243	0	Myeloid	ATG3
SCPEP1	0	0.750061	0.421	0.109	0	Myeloid	SCPEP1
RHOQ	0	0.749485	0.29	0.047	0	Myeloid	RHOQ
ENG	0	0.748363	0.285	0.037	0	Myeloid	ENG
SAMHD1	0	0.747354	0.787	0.311	0	Myeloid	SAMHD1
NCOA4	0	0.745487	0.63	0.215	0	Myeloid	NCOA4
ACER3	0	0.744501	0.323	0.05	0	Myeloid	ACER3
GM2A	0	0.743635	0.327	0.063	0	Myeloid	GM2A
RNF13	0	0.742728	0.583	0.187	0	Myeloid	RNF13
TSPAN4	0	0.740641	0.252	0.03	0	Myeloid	TSPAN4
HLA-DOA	0	0.740569	0.308	0.045	0	Myeloid	HLA-DOA
AGTRAP1	0	0.740011	0.514	0.165	0	Myeloid	AGTRAP
SRGAP2B	0	0.737876	0.257	0.032	0	Myeloid	SRGAP2B
ITGAM1	0	0.73779	0.319	0.065	0	Myeloid	ITGAM
RASSF2	0	0.737475	0.377	0.084	0	Myeloid	RASSF2
METRNL	0	0.73745	0.348	0.08	0	Myeloid	METRNL
ATP6V0B	0	0.736862	0.885	0.403	0	Myeloid	ATP6V0B
MEF2C	0	0.736248	0.506	0.143	0	Myeloid	MEF2C
OAS1	0	0.735674	0.33	0.076	0	Myeloid	OAS1
ARRB2	0	0.735593	0.803	0.322	0	Myeloid	ARRB2
ACOT9	0	0.735489	0.395	0.094	0	Myeloid	ACOT9
S100A11	0	0.733021	0.976	0.539	0	Myeloid	S100A11
UBE2D1	0	0.732157	0.544	0.172	0	Myeloid	UBE2D1
SPINT2	0	0.731949	0.52	0.154	0	Myeloid	SPINT2
HEXB	0	0.731383	0.582	0.194	0	Myeloid	HEXB
PLIN3	0	0.730539	0.387	0.091	0	Myeloid	PLIN3
PRDX3	0	0.729117	0.59	0.196	0	Myeloid	PRDX3
NUP214	0	0.72837	0.424	0.12	0	Myeloid	NUP214
CIITA	0	0.726016	0.285	0.037	0	Myeloid	CIITA
LTA4H	0	0.722939	0.594	0.21	0	Myeloid	LTA4H
MANBA	0	0.722484	0.492	0.134	0	Myeloid	MANBA
ARAP1	0	0.721164	0.362	0.086	0	Myeloid	ARAP1
PLXNC1	0	0.718614	0.28	0.044	0	Myeloid	PLXNC1
TRAPPC5	0	0.718241	0.603	0.212	0	Myeloid	TRAPPC5
NQO2	0	0.716025	0.365	0.081	0	Myeloid	NQO2
RNH1	0	0.715379	0.785	0.326	0	Myeloid	RNH1
SKAP2	0	0.713897	0.499	0.142	0	Myeloid	SKAP2
PSAP	0	0.711799	0.971	0.566	0	Myeloid	PSAP
HES4	0	0.711679	0.26	0.056	0	Myeloid	HES4
PARVG	0	0.708912	0.595	0.189	0	Myeloid	PARVG
IRF5	0	0.708345	0.268	0.04	0	Myeloid	IRF5
YIF1B	0	0.708314	0.467	0.132	0	Myeloid	YIF1B
SH3BP2	0	0.708013	0.384	0.095	0	Myeloid	SH3BP2
CAT	0	0.706412	0.547	0.172	0	Myeloid	CAT
NAPRT	0	0.704869	0.324	0.063	0	Myeloid	NAPRT
NAAA	0	0.703884	0.514	0.157	0	Myeloid	NAAA
PLIN2	0	0.700144	0.659	0.287	0	Myeloid	PLIN2
COLGALT1	0	0.700095	0.272	0.042	0	Myeloid	COLGALT1
CAPNS1	0	0.699224	0.499	0.155	0	Myeloid	CAPNS1
SPTLC2	0	0.697174	0.387	0.101	0	Myeloid	SPTLC2
HLA-DPB1	0	0.696675	0.923	0.505	0	Myeloid	HLA-DPB1
STX7	0	0.696485	0.468	0.126	0	Myeloid	STX7
SPAG9	0	0.695807	0.521	0.176	0	Myeloid	SPAG9
ZFYVE16	0	0.695098	0.298	0.059	0	Myeloid	ZFYVE16
PRKCD	0	0.692611	0.364	0.09	0	Myeloid	PRKCD
QSOX1	0	0.692338	0.348	0.083	0	Myeloid	QSOX1
FKBP15	0	0.691375	0.314	0.06	0	Myeloid	FKBP15
BACH1	0	0.690785	0.5	0.163	0	Myeloid	BACH1
CNPY3	0	0.688639	0.804	0.335	0	Myeloid	CNPY3
HACD4	0	0.68596	0.484	0.146	0	Myeloid	HACD4
TSPO	0	0.685815	0.864	0.435	0	Myeloid	TSPO
CHMP1B	0	0.684034	0.62	0.251	0	Myeloid	CHMP1B
FUOM	0	0.683854	0.404	0.104	0	Myeloid	FUOM
OAZ2	0	0.683453	0.327	0.07	0	Myeloid	OAZ2
BCKDK	0	0.682277	0.364	0.092	0	Myeloid	BCKDK
TMEM14C	0	0.682271	0.622	0.23	0	Myeloid	TMEM14C
LAMTOR2	0	0.680616	0.586	0.206	0	Myeloid	LAMTOR2
NBPF26	0	0.679667	0.502	0.166	0	Myeloid	NBPF26
COMMD9	0	0.679583	0.391	0.092	0	Myeloid	COMMD9
SEMA4A	0	0.679563	0.29	0.057	0	Myeloid	SEMA4A
ZYX	0	0.679225	0.836	0.373	0	Myeloid	ZYX
AVPI1	0	0.678449	0.29	0.056	0	Myeloid	AVPI1
TBC1D7	0	0.676746	0.303	0.066	0	Myeloid	TBC1D7
SLC16A3	0	0.676367	0.531	0.186	0	Myeloid	SLC16A3
EHBP1L1	0	0.675722	0.3	0.064	0	Myeloid	EHBP1L1
DBNDD2	0	0.674514	0.332	0.065	0	Myeloid	DBNDD2
UBXN11	0	0.672153	0.329	0.08	0	Myeloid	UBXN11
ARL8B	0	0.671689	0.559	0.199	0	Myeloid	ARL8B
SOCS3	0	0.671547	0.493	0.171	0	Myeloid	SOCS3
MIR22HG	0	0.671221	0.269	0.053	0	Myeloid	MIR22HG
ITGA5	0	0.670806	0.309	0.071	0	Myeloid	ITGA5
ADAM17	0	0.670655	0.343	0.085	0	Myeloid	ADAM17
RP2	0	0.670283	0.306	0.057	0	Myeloid	RP2
CASP1	0	0.669712	0.614	0.229	0	Myeloid	CASP1
MAP2K1	0	0.669213	0.555	0.192	0	Myeloid	MAP2K1
HLA-DPA1	0	0.666212	0.943	0.553	0	Myeloid	HLA-DPA1
C10orf54	0	0.664055	0.784	0.35	0	Myeloid	C10orf54
PIK3AP11	0	0.663218	0.43	0.122	0	Myeloid	PIK3AP1
ATOX1	0	0.661052	0.568	0.211	0	Myeloid	ATOX1
IRF81	0	0.658844	0.47	0.143	0	Myeloid	IRF8
GLIPR21	0	0.657828	0.565	0.203	0	Myeloid	GLIPR2
KDM6B	0	0.657196	0.678	0.286	0	Myeloid	KDM6B
MIR181A1HG	0	0.656403	0.275	0.048	0	Myeloid	MIR181A1HG
KLF10	0	0.65442	0.493	0.167	0	Myeloid	KLF10
VAMP3	0	0.65329	0.381	0.097	0	Myeloid	VAMP3
PLEKHO1	0	0.653105	0.377	0.097	0	Myeloid	PLEKHO1
RAC1	0	0.650478	0.946	0.509	0	Myeloid	RAC1
CHP1	0	0.64872	0.325	0.08	0	Myeloid	CHP1
SCARB2	0	0.648681	0.335	0.087	0	Myeloid	SCARB2
ATF5	0	0.648423	0.364	0.1	0	Myeloid	ATF5
APAF1	0	0.648194	0.291	0.061	0	Myeloid	APAF1
CHKA	0	0.648108	0.268	0.049	0	Myeloid	CHKA
COTL11	0	0.644543	0.95	0.532	0	Myeloid	COTL1
ZEB21	0	0.638337	0.732	0.305	0	Myeloid	ZEB2
MYO9B	0	0.638185	0.501	0.172	0	Myeloid	MYO9B
JAK2	0	0.637912	0.303	0.067	0	Myeloid	JAK2
ATP2B1	0	0.637734	0.651	0.274	0	Myeloid	ATP2B1
FLOT1	0	0.636056	0.58	0.217	0	Myeloid	FLOT1
CLN8	0	0.635534	0.291	0.059	0	Myeloid	CLN8
METTL7A	0	0.63417	0.317	0.081	0	Myeloid	METTL7A
LYL1	0	0.630114	0.256	0.043	0	Myeloid	LYL1
TCIRG11	0	0.627765	0.638	0.253	0	Myeloid	TCIRG1
MAPKAPK3	0	0.627561	0.394	0.109	0	Myeloid	MAPKAPK3
RTN4	0	0.626991	0.774	0.338	0	Myeloid	RTN4
VMP1	0	0.626768	0.618	0.25	0	Myeloid	VMP1
ADAM15	0	0.626702	0.266	0.049	0	Myeloid	ADAM15
RBKS	0	0.6264	0.404	0.14	0	Myeloid	RBKS
GNAI2	0	0.625991	0.805	0.368	0	Myeloid	GNAI2
LAT21	0	0.622621	0.47	0.145	0	Myeloid	LAT2
OPN3	0	0.620039	0.29	0.06	0	Myeloid	OPN3
GLA	0	0.614319	0.44	0.142	0	Myeloid	GLA
NCF4	0	0.613438	0.44	0.145	0	Myeloid	NCF4
POU2F2	0	0.612869	0.429	0.15	0	Myeloid	POU2F2
RALB	0	0.612027	0.321	0.076	0	Myeloid	RALB
CHN2	0	0.610332	0.273	0.053	0	Myeloid	CHN2
IL10RB	0	0.610165	0.425	0.132	0	Myeloid	IL10RB
SPNS1	0	0.610045	0.371	0.097	0	Myeloid	SPNS1
MYO1F1	0	0.609776	0.604	0.224	0	Myeloid	MYO1F
NR4A3	0	0.607881	0.549	0.224	0	Myeloid	NR4A3
MEF2A	0	0.606868	0.442	0.138	0	Myeloid	MEF2A
NFKBID	0	0.606297	0.427	0.133	0	Myeloid	NFKBID
ACSL4	0	0.603962	0.345	0.095	0	Myeloid	ACSL4
FKBP1A	0	0.603853	0.857	0.427	0	Myeloid	FKBP1A
NRROS	0	0.603715	0.327	0.086	0	Myeloid	NRROS
NADK	0	0.603505	0.307	0.081	0	Myeloid	NADK
SNX27	0	0.6032	0.315	0.074	0	Myeloid	SNX27
PTEN	0	0.603172	0.45	0.15	0	Myeloid	PTEN
SPG21	0	0.602382	0.588	0.22	0	Myeloid	SPG21
CSTB	0	0.597405	0.854	0.447	0	Myeloid	CSTB
RPS6KA4	0	0.596237	0.288	0.06	0	Myeloid	RPS6KA4
ACAA1	0	0.595757	0.536	0.192	0	Myeloid	ACAA1
ATP1B3	0	0.595022	0.707	0.329	0	Myeloid	ATP1B3
SNX8	0	0.590809	0.263	0.048	0	Myeloid	SNX8
AGPAT2	0	0.590773	0.361	0.102	0	Myeloid	AGPAT2
RELT	0	0.59032	0.335	0.088	0	Myeloid	RELT
RHOB	0	0.590239	0.572	0.246	0	Myeloid	RHOB
CD151	0	0.589443	0.416	0.135	0	Myeloid	CD151
CTNNB1	0	0.588074	0.565	0.23	0	Myeloid	CTNNB1
ATP6AP1	0	0.586933	0.626	0.251	0	Myeloid	ATP6AP1
PLEC	0	0.586526	0.415	0.141	0	Myeloid	PLEC
NR4A1	0	0.585207	0.699	0.309	0	Myeloid	NR4A1
NFKBIE	0	0.584556	0.284	0.07	0	Myeloid	NFKBIE
CHMP4B	0	0.583218	0.591	0.242	0	Myeloid	CHMP4B
CARD19	0	0.581983	0.305	0.079	0	Myeloid	CARD19
PACSIN2	0	0.579965	0.324	0.078	0	Myeloid	PACSIN2
RNASET2	0	0.577694	0.905	0.483	0	Myeloid	RNASET2
CDKN1A	0	0.575051	0.73	0.347	0	Myeloid	CDKN1A
NCOR2	0	0.574381	0.304	0.079	0	Myeloid	NCOR2
VPS35	0	0.574181	0.543	0.196	0	Myeloid	VPS35
SMIM3	0	0.572708	0.294	0.086	0	Myeloid	SMIM3
GALK1	0	0.571594	0.306	0.079	0	Myeloid	GALK1
VMA21	0	0.570845	0.435	0.144	0	Myeloid	VMA21
MX2	0	0.569197	0.379	0.118	0	Myeloid	MX2
ATP6V1C1	0	0.568878	0.316	0.085	0	Myeloid	ATP6V1C1
HDAC9	0	0.568494	0.286	0.074	0	Myeloid	HDAC9
IFNGR1	0	0.566778	0.72	0.304	0	Myeloid	IFNGR1
LIPA	0	0.566642	0.429	0.147	0	Myeloid	LIPA
ATP6V1F	0	0.566602	0.832	0.424	0	Myeloid	ATP6V1F
NEAT1	0	0.564998	0.956	0.576	0	Myeloid	NEAT1
DUSP23	0	0.559098	0.409	0.128	0	Myeloid	DUSP23
FUCA2	0	0.558303	0.358	0.107	0	Myeloid	FUCA2
ATP1B1	0	0.558173	0.267	0.062	0	Myeloid	ATP1B1
TMEM167A	0	0.556669	0.539	0.215	0	Myeloid	TMEM167A
PARVB	0	0.556168	0.405	0.133	0	Myeloid	PARVB
CAPZA2	0	0.556165	0.649	0.274	0	Myeloid	CAPZA2
FEZ2	0	0.554101	0.372	0.111	0	Myeloid	FEZ2
DENND3	0	0.553328	0.281	0.076	0	Myeloid	DENND3
PLCB2	0	0.553296	0.344	0.097	0	Myeloid	PLCB2
C4orf48	0	0.552726	0.564	0.232	0	Myeloid	C4orf48
PDE4DIP	0	0.551435	0.331	0.105	0	Myeloid	PDE4DIP
ARL5B	0	0.551373	0.331	0.11	0	Myeloid	ARL5B
ACSL3	0	0.551013	0.391	0.134	0	Myeloid	ACSL3
RAB10	0	0.550913	0.609	0.254	0	Myeloid	RAB10
ITPK1	0	0.550694	0.291	0.071	0	Myeloid	ITPK1
ZFAND5	0	0.550196	0.782	0.402	0	Myeloid	ZFAND5
RASGEF1B	0	0.549355	0.465	0.169	0	Myeloid	RASGEF1B
RTN3	0	0.548269	0.54	0.214	0	Myeloid	RTN3
PLD3	0	0.548047	0.495	0.205	0	Myeloid	PLD3
VASP	0	0.54695	0.709	0.324	0	Myeloid	VASP
LAMP2	0	0.545775	0.418	0.149	0	Myeloid	LAMP2
SSFA2	0	0.543395	0.255	0.059	0	Myeloid	SSFA2
IGFBP71	0	0.541428	0.29	0.063	0	Myeloid	IGFBP7
HMGA1	0	0.54061	0.594	0.251	0	Myeloid	HMGA1
SMS	0	0.540387	0.519	0.197	0	Myeloid	SMS
RGS101	0	0.539953	0.775	0.372	0	Myeloid	RGS10
IL17RA	0	0.539266	0.41	0.142	0	Myeloid	IL17RA
CLTA	0	0.539168	0.754	0.353	0	Myeloid	CLTA
PTRHD1	0	0.538142	0.504	0.192	0	Myeloid	PTRHD1
LEPROT	0	0.536209	0.41	0.134	0	Myeloid	LEPROT
NDUFB5	0	0.535603	0.597	0.245	0	Myeloid	NDUFB5
GLRX	0	0.535355	0.609	0.266	0	Myeloid	GLRX
HIF1A	0	0.534635	0.65	0.302	0	Myeloid	HIF1A
CARD161	0	0.534336	0.714	0.337	0	Myeloid	CARD16
C15orf39	0	0.534099	0.252	0.066	0	Myeloid	C15orf39
OXSR1	0	0.531554	0.36	0.117	0	Myeloid	OXSR1
IMPDH1	0	0.531361	0.361	0.113	0	Myeloid	IMPDH1
TRMT1	0	0.530919	0.359	0.117	0	Myeloid	TRMT1
RAB24	0	0.529271	0.436	0.162	0	Myeloid	RAB24
NUDT3	0	0.528538	0.37	0.113	0	Myeloid	NUDT3
ZNF267	0	0.527619	0.426	0.158	0	Myeloid	ZNF267
JARID2	0	0.527471	0.316	0.097	0	Myeloid	JARID2
TFRC	0	0.525791	0.295	0.101	0	Myeloid	TFRC
LAMTOR1	0	0.524752	0.745	0.357	0	Myeloid	LAMTOR1
ENTPD1	0	0.524699	0.299	0.089	0	Myeloid	ENTPD1
RBPJ1	0	0.524604	0.558	0.22	0	Myeloid	RBPJ
PDE4A	0	0.524378	0.315	0.101	0	Myeloid	PDE4A
HIPK3	0	0.523524	0.306	0.088	0	Myeloid	HIPK3
GPR1831	0	0.523337	0.615	0.303	0	Myeloid	GPR183
MAP2K3	0	0.523042	0.539	0.233	0	Myeloid	MAP2K3
PTPN12	0	0.518849	0.275	0.072	0	Myeloid	PTPN12
MBD2	0	0.51702	0.275	0.081	0	Myeloid	MBD2
THAP2	0	0.516166	0.32	0.113	0	Myeloid	THAP2
KCNK6	0	0.516062	0.256	0.066	0	Myeloid	KCNK6
STX4	0	0.515402	0.405	0.143	0	Myeloid	STX4
TSEN34	0	0.515322	0.39	0.136	0	Myeloid	TSEN34
FCGR3A1	0	0.514581	0.4	0.157	0	Myeloid	FCGR3A
DPYD	0	0.514399	0.506	0.189	0	Myeloid	DPYD
GNG5	0	0.512357	0.927	0.537	0	Myeloid	GNG5
RNF141	0	0.511522	0.26	0.069	0	Myeloid	RNF141
MED13L	0	0.511331	0.291	0.084	0	Myeloid	MED13L
STX10	0	0.509545	0.444	0.165	0	Myeloid	STX10
ATG16L2	0	0.506887	0.367	0.124	0	Myeloid	ATG16L2
P2RX4	0	0.506104	0.273	0.078	0	Myeloid	P2RX4
AKR1A1	0	0.506089	0.57	0.24	0	Myeloid	AKR1A1
MAP3K11	0	0.5059	0.334	0.103	0	Myeloid	MAP3K11
IFI6	0	0.505719	0.481	0.224	0	Myeloid	IFI6
PDXK	0	0.505698	0.381	0.148	0	Myeloid	PDXK
FAM96A	0	0.504557	0.613	0.264	0	Myeloid	FAM96A
MAP3K81	0	0.503322	0.73	0.366	0	Myeloid	MAP3K8
HEXA	0	0.502098	0.51	0.205	0	Myeloid	HEXA
CMTM6	0	0.501992	0.769	0.381	0	Myeloid	CMTM6
EPN1	0	0.501196	0.486	0.186	0	Myeloid	EPN1
FLII	0	0.501133	0.439	0.159	0	Myeloid	FLII
UQCRC1	0	0.501111	0.668	0.305	0	Myeloid	UQCRC1
UNC119	0	0.500881	0.405	0.142	0	Myeloid	UNC119
GNA13	0	0.499918	0.542	0.229	0	Myeloid	GNA13
MSRA	0	0.499768	0.315	0.09	0	Myeloid	MSRA
HGSNAT	0	0.499499	0.341	0.106	0	Myeloid	HGSNAT
RGS19	0	0.498626	0.567	0.234	0	Myeloid	RGS19
NRIP1	0	0.497	0.275	0.077	0	Myeloid	NRIP1
FAM105A	0	0.496882	0.359	0.113	0	Myeloid	FAM105A
PTPN181	0	0.496595	0.498	0.195	0	Myeloid	PTPN18
DRAM2	0	0.496064	0.474	0.176	0	Myeloid	DRAM2
CTSA	0	0.495728	0.552	0.248	0	Myeloid	CTSA
FAM120A	0	0.495698	0.36	0.124	0	Myeloid	FAM120A
ZNF106	0	0.493264	0.434	0.163	0	Myeloid	ZNF106
SAT1	0	0.492982	0.989	0.692	0	Myeloid	SAT1
DPEP2	0	0.492832	0.253	0.067	0	Myeloid	DPEP2
PLEKHB2	0	0.491946	0.518	0.208	0	Myeloid	PLEKHB2
SEC11A	0	0.489843	0.82	0.428	0	Myeloid	SEC11A
PTPN6	0	0.489704	0.651	0.292	0	Myeloid	PTPN6
FRMD4B	0	0.488772	0.282	0.078	0	Myeloid	FRMD4B
SDCBP	0	0.486339	0.829	0.433	0	Myeloid	SDCBP
PDLIM5	0	0.486305	0.354	0.115	0	Myeloid	PDLIM5
CMIP	0	0.486152	0.312	0.095	0	Myeloid	CMIP
TIMM13	0	0.485696	0.47	0.184	0	Myeloid	TIMM13
NOTCH2NL	0	0.485593	0.296	0.087	0	Myeloid	NOTCH2NL
PCBD1	0	0.484583	0.378	0.13	0	Myeloid	PCBD1
ARPC5	0	0.484114	0.869	0.476	0	Myeloid	ARPC5
RARA	0	0.483963	0.469	0.18	0	Myeloid	RARA
RHBDF2	0	0.483757	0.372	0.129	0	Myeloid	RHBDF2
CTNNBIP1	0	0.480243	0.287	0.082	0	Myeloid	CTNNBIP1
HAUS4	0	0.480104	0.323	0.098	0	Myeloid	HAUS4
SQRDL	0	0.478803	0.427	0.165	0	Myeloid	SQRDL
SH3BP5	0	0.478765	0.532	0.235	0	Myeloid	SH3BP5
GNB1	0	0.477467	0.484	0.195	0	Myeloid	GNB1
PFKFB31	0	0.477443	0.51	0.223	0	Myeloid	PFKFB3
PSEN1	0	0.47669	0.297	0.09	0	Myeloid	PSEN1
PRKAG2	0	0.475963	0.254	0.071	0	Myeloid	PRKAG2
IRF7	0	0.475206	0.496	0.22	0	Myeloid	IRF7
DHRS4	0	0.474595	0.369	0.128	0	Myeloid	DHRS4
ANXA4	0	0.473925	0.322	0.096	0	Myeloid	ANXA4
ERCC1	0	0.473236	0.476	0.187	0	Myeloid	ERCC1
ARF3	0	0.472917	0.496	0.197	0	Myeloid	ARF3
MTPN	0	0.471921	0.701	0.33	0	Myeloid	MTPN
CD72	0	0.470226	0.266	0.068	0	Myeloid	CD72
ARHGAP18	0	0.469499	0.39	0.145	0	Myeloid	ARHGAP18
SCNM1	0	0.467994	0.437	0.164	0	Myeloid	SCNM1
RUNX1	0	0.467901	0.394	0.144	0	Myeloid	RUNX1
CSGALNACT2	0	0.466663	0.345	0.122	0	Myeloid	CSGALNACT2
ADRBK1	0	0.466434	0.36	0.133	0	Myeloid	ADRBK1
FABP5	0	0.465808	0.421	0.179	0	Myeloid	FABP5
ETV3	0	0.464423	0.371	0.137	0	Myeloid	ETV3
EIF4E2	0	0.463835	0.511	0.209	0	Myeloid	EIF4E2
SLC6A6	0	0.463669	0.328	0.11	0	Myeloid	SLC6A6
ATP6V1A	0	0.463551	0.3	0.093	0	Myeloid	ATP6V1A
MPHOSPH6	0	0.46351	0.29	0.091	0	Myeloid	MPHOSPH6
ETF1	0	0.463169	0.533	0.232	0	Myeloid	ETF1
ADPGK	0	0.46146	0.438	0.165	0	Myeloid	ADPGK
ESD	0	0.46139	0.45	0.168	0	Myeloid	ESD
TIMM8B	0	0.460539	0.421	0.167	0	Myeloid	TIMM8B
TPD52L2	0	0.459354	0.349	0.125	0	Myeloid	TPD52L2
SUPT4H1	0	0.458051	0.67	0.311	0	Myeloid	SUPT4H1
TAX1BP3	0	0.457879	0.278	0.077	0	Myeloid	TAX1BP3
GPR137B	0	0.455999	0.313	0.101	0	Myeloid	GPR137B
GLB1	0	0.455534	0.342	0.111	0	Myeloid	GLB1
TNFSF10	0	0.455175	0.335	0.132	0	Myeloid	TNFSF10
RASSF3	0	0.455141	0.287	0.091	0	Myeloid	RASSF3
FOXO3	0	0.455116	0.375	0.15	0	Myeloid	FOXO3
HPS5	0	0.455058	0.284	0.082	0	Myeloid	HPS5
AHCY	0	0.452674	0.361	0.125	0	Myeloid	AHCY
GRB2	0	0.452045	0.795	0.419	0	Myeloid	GRB2
BCL3	0	0.451909	0.496	0.236	0	Myeloid	BCL3
FAM45A	0	0.450629	0.283	0.099	0	Myeloid	FAM45A
GUSB	0	0.450023	0.505	0.212	0	Myeloid	GUSB
AP1B1	0	0.449833	0.379	0.135	0	Myeloid	AP1B1
INSIG1	0	0.449315	0.547	0.275	0	Myeloid	INSIG1
EPSTI1	0	0.448634	0.387	0.145	0	Myeloid	EPSTI1
NKIRAS2	0	0.448367	0.263	0.076	0	Myeloid	NKIRAS2
AREG1	0	0.448189	0.53	0.295	0	Myeloid	AREG
CTD-2336O2.1	0	0.447508	0.292	0.086	0	Myeloid	CTD-2336O2.1
CD631	0	0.446854	0.793	0.44	0	Myeloid	CD63
RCOR1	0	0.445848	0.311	0.1	0	Myeloid	RCOR1
SOAT1	0	0.444844	0.31	0.102	0	Myeloid	SOAT1
CNDP2	0	0.444392	0.445	0.173	0	Myeloid	CNDP2
SDCCAG8	0	0.443037	0.339	0.115	0	Myeloid	SDCCAG8
FOSL21	0	0.442625	0.589	0.278	0	Myeloid	FOSL2
ARPC4	0	0.442613	0.496	0.206	0	Myeloid	ARPC4
EIF2AK4	0	0.442158	0.373	0.139	0	Myeloid	EIF2AK4
SIPA1L1	0	0.441552	0.308	0.109	0	Myeloid	SIPA1L1
PABPC4	0	0.440902	0.649	0.303	0	Myeloid	PABPC4
AZI2	0	0.440607	0.326	0.124	0	Myeloid	AZI2
RALA	0	0.43967	0.447	0.19	0	Myeloid	RALA
MICAL1	0	0.439605	0.372	0.13	0	Myeloid	MICAL1
STAT2	0	0.437654	0.285	0.095	0	Myeloid	STAT2
IRF2BP2	0	0.43736	0.481	0.21	0	Myeloid	IRF2BP2
MIS18BP1	0	0.437304	0.48	0.21	0	Myeloid	MIS18BP1
CYSTM1	0	0.435059	0.383	0.154	0	Myeloid	CYSTM1
STK38L	0	0.434927	0.256	0.081	0	Myeloid	STK38L
MTMR14	0	0.434141	0.422	0.16	0	Myeloid	MTMR14
GBAS	0	0.433394	0.346	0.12	0	Myeloid	GBAS
HSD17B4	0	0.432461	0.283	0.089	0	Myeloid	HSD17B4
BAZ2B	0	0.431958	0.329	0.118	0	Myeloid	BAZ2B
PLK31	0	0.431537	0.484	0.21	0	Myeloid	PLK3
DICER1	0	0.431201	0.312	0.112	0	Myeloid	DICER1
CPQ	0	0.430002	0.311	0.096	0	Myeloid	CPQ
ERGIC1	0	0.429661	0.405	0.168	0	Myeloid	ERGIC1
TMBIM4	0	0.429184	0.59	0.272	0	Myeloid	TMBIM4
2023-03-02	0	0.428484	0.266	0.079	0	Myeloid	2023-03-02
TMEM219	0	0.427185	0.733	0.37	0	Myeloid	TMEM219
TWF2	0	0.42701	0.599	0.273	0	Myeloid	TWF2
NOP10	0	0.426613	0.727	0.383	0	Myeloid	NOP10
CYB5R4	0	0.426576	0.366	0.132	0	Myeloid	CYB5R4
FERMT3	0	0.424848	0.586	0.266	0	Myeloid	FERMT3
DNAJB12	0	0.424311	0.366	0.136	0	Myeloid	DNAJB12
NCF1	0	0.424243	0.577	0.287	0	Myeloid	NCF1
RAB7A	0	0.423042	0.779	0.418	0	Myeloid	RAB7A
STAT6	0	0.423028	0.423	0.165	0	Myeloid	STAT6
GNPDA1	0	0.422527	0.271	0.083	0	Myeloid	GNPDA1
TOR2A	0	0.421703	0.275	0.084	0	Myeloid	TOR2A
EFHD21	0	0.42163	0.688	0.336	0	Myeloid	EFHD2
EIF4A1	0	0.421605	0.7	0.348	0	Myeloid	EIF4A1
EGR1	0	0.421574	0.302	0.131	0	Myeloid	EGR1
DNTTIP1	0	0.421429	0.272	0.087	0	Myeloid	DNTTIP1
DBNL	0	0.421079	0.624	0.294	0	Myeloid	DBNL
C12orf45	0	0.421046	0.274	0.099	0	Myeloid	C12orf45
NFE2L2	0	0.420815	0.711	0.37	0	Myeloid	NFE2L2
HOTAIRM1	0	0.420773	0.258	0.086	0	Myeloid	HOTAIRM1
ACP5	0	0.419796	0.365	0.161	0	Myeloid	ACP5
ZSWIM7	0	0.418534	0.347	0.122	0	Myeloid	ZSWIM7
ORAI3	0	0.418445	0.266	0.087	0	Myeloid	ORAI3
ZDHHC7	0	0.417841	0.296	0.1	0	Myeloid	ZDHHC7
SYNGR2	0	0.417618	0.815	0.449	0	Myeloid	SYNGR2
ATP2A2	0	0.417606	0.278	0.097	0	Myeloid	ATP2A2
PRELID1	0	0.417514	0.83	0.475	0	Myeloid	PRELID1
CLTC	0	0.417042	0.458	0.197	0	Myeloid	CLTC
NMI	0	0.416803	0.32	0.111	0	Myeloid	NMI
SERPINB9	0	0.415315	0.573	0.293	0	Myeloid	SERPINB9
SFT2D1	0	0.414956	0.569	0.26	0	Myeloid	SFT2D1
SDHB	0	0.413683	0.494	0.211	0	Myeloid	SDHB
VAMP8	0	0.413145	0.871	0.524	0	Myeloid	VAMP8
MLX	0	0.412108	0.427	0.172	0	Myeloid	MLX
TUBA1C	0	0.410619	0.504	0.231	0	Myeloid	TUBA1C
C7orf73	0	0.407221	0.585	0.27	0	Myeloid	C7orf73
JOSD2	0	0.405938	0.347	0.133	0	Myeloid	JOSD2
HSPA1A	0	0.405937	0.688	0.349	0	Myeloid	HSPA1A
WDFY2	0	0.405638	0.296	0.102	0	Myeloid	WDFY2
GLMP	0	0.405294	0.263	0.092	0	Myeloid	GLMP
SNAP29	0	0.405024	0.334	0.123	0	Myeloid	SNAP29
RHOG	0	0.404937	0.829	0.465	0	Myeloid	RHOG
DAPP1	0	0.404548	0.289	0.107	0	Myeloid	DAPP1
YWHAE	0	0.403873	0.677	0.338	0	Myeloid	YWHAE
SHKBP1	0	0.403451	0.514	0.229	0	Myeloid	SHKBP1
NFIC	0	0.403117	0.29	0.094	0	Myeloid	NFIC
GNPTG	0	0.403011	0.531	0.235	0	Myeloid	GNPTG
DNAJC15	0	0.402768	0.637	0.31	0	Myeloid	DNAJC15
TNFRSF1B1	0	0.402609	0.766	0.419	0	Myeloid	TNFRSF1B
TCEAL4	0	0.402043	0.25	0.074	0	Myeloid	TCEAL4
MT2A	0	0.401302	0.642	0.374	0	Myeloid	MT2A
AHCYL1	0	0.401118	0.254	0.082	0	Myeloid	AHCYL1
SLC25A24	0	0.400441	0.282	0.089	0	Myeloid	SLC25A24
ETHE1	0	0.400232	0.438	0.184	0	Myeloid	ETHE1
FAM110A	0	0.400103	0.3	0.11	0	Myeloid	FAM110A
RAB5C	0	0.399619	0.752	0.396	0	Myeloid	RAB5C
KCTD20	0	0.398102	0.356	0.142	0	Myeloid	KCTD20
LAMTOR4	0	0.39642	0.853	0.485	0	Myeloid	LAMTOR4
AOAH1	0	0.396293	0.544	0.232	0	Myeloid	AOAH
IDH3G	0	0.396285	0.514	0.226	0	Myeloid	IDH3G
TMEM205	0	0.395222	0.359	0.151	0	Myeloid	TMEM205
GSTP11	0	0.394931	0.94	0.602	0	Myeloid	GSTP1
YWHAG	0	0.394008	0.39	0.158	0	Myeloid	YWHAG
ATF6	0	0.391644	0.305	0.112	0	Myeloid	ATF6
PKM	0	0.391526	0.877	0.541	0	Myeloid	PKM
MIDN	0	0.390483	0.451	0.197	0	Myeloid	MIDN
CTDNEP1	0	0.389997	0.26	0.091	0	Myeloid	CTDNEP1
STX12	0	0.388761	0.387	0.15	0	Myeloid	STX12
RPL26L1	0	0.38859	0.276	0.096	0	Myeloid	RPL26L1
MTSS1	0	0.387541	0.283	0.11	0	Myeloid	MTSS1
POR	0	0.387037	0.306	0.113	0	Myeloid	POR
RAPGEF1	0	0.386834	0.327	0.122	0	Myeloid	RAPGEF1
ABHD5	0	0.386829	0.3	0.119	0	Myeloid	ABHD5
CYC1	0	0.385375	0.57	0.264	0	Myeloid	CYC1
HADHB	0	0.38516	0.457	0.193	0	Myeloid	HADHB
SEC14L1	0	0.385049	0.562	0.272	0	Myeloid	SEC14L1
PSMA4	0	0.383745	0.523	0.24	0	Myeloid	PSMA4
HOOK3	0	0.379796	0.43	0.179	0	Myeloid	HOOK3
NDUFV3	0	0.37904	0.327	0.123	0	Myeloid	NDUFV3
PEPD	0	0.378432	0.403	0.165	0	Myeloid	PEPD
ARHGEF2	0	0.378344	0.335	0.127	0	Myeloid	ARHGEF2
PREX1	0	0.376625	0.404	0.167	0	Myeloid	PREX1
POMP	0	0.374062	0.796	0.456	0	Myeloid	POMP
GBP1	0	0.374033	0.293	0.115	0	Myeloid	GBP1
MAP3K2	0	0.373623	0.411	0.176	0	Myeloid	MAP3K2
PFKL	0	0.371773	0.472	0.208	0	Myeloid	PFKL
MAT2A	0	0.371285	0.63	0.333	0	Myeloid	MAT2A
TICAM1	0	0.370407	0.26	0.095	0	Myeloid	TICAM1
GDI2	0	0.370366	0.812	0.475	0	Myeloid	GDI2
NDUFS4	0	0.369674	0.37	0.147	0	Myeloid	NDUFS4
RAB1A	0	0.368014	0.488	0.227	0	Myeloid	RAB1A
TRAF7	0	0.365934	0.282	0.101	0	Myeloid	TRAF7
DDX21	0	0.365793	0.714	0.382	0	Myeloid	DDX21
RP11-1000B6.3	0	0.365563	0.338	0.124	0	Myeloid	RP11-1000B6.3
PTMS	0	0.36501	0.395	0.167	0	Myeloid	PTMS
BLOC1S6	0	0.364942	0.416	0.179	0	Myeloid	BLOC1S6
PAPSS1	0	0.364843	0.333	0.133	0	Myeloid	PAPSS1
CHPT1	0	0.364678	0.359	0.139	0	Myeloid	CHPT1
NANS	0	0.36449	0.495	0.225	0	Myeloid	NANS
NPTN	0	0.364001	0.257	0.088	0	Myeloid	NPTN
CTSD1	0	0.363904	0.773	0.501	0	Myeloid	CTSD
RNF1491	0	0.363404	0.807	0.466	0	Myeloid	RNF149
HVCN1	0	0.363343	0.27	0.089	0	Myeloid	HVCN1
NUDT1	0	0.363246	0.346	0.134	0	Myeloid	NUDT1
SNX2	0	0.362842	0.545	0.246	0	Myeloid	SNX2
LAMTOR3	0	0.362717	0.348	0.137	0	Myeloid	LAMTOR3
EVI2B	0	0.362622	0.703	0.379	0	Myeloid	EVI2B
MTCH2	0	0.36216	0.389	0.16	0	Myeloid	MTCH2
SLC39A1	0	0.362037	0.298	0.107	0	Myeloid	SLC39A1
FNDC3B	0	0.361765	0.33	0.148	0	Myeloid	FNDC3B
TLE3	0	0.361646	0.294	0.12	0	Myeloid	TLE3
CCT5	0	0.358784	0.545	0.26	0	Myeloid	CCT5
IGFLR1	0	0.358365	0.427	0.183	0	Myeloid	IGFLR1
CORO1B	0	0.358135	0.56	0.257	0	Myeloid	CORO1B
HSD17B11	0	0.356567	0.601	0.296	0	Myeloid	HSD17B11
UBE2E1	0	0.356429	0.381	0.156	0	Myeloid	UBE2E1
EEA1	0	0.356043	0.314	0.118	0	Myeloid	EEA1
NABP1	0	0.355473	0.338	0.138	0	Myeloid	NABP1
GPCPD1	0	0.355002	0.485	0.233	0	Myeloid	GPCPD1
ATP6AP2	0	0.354989	0.664	0.347	0	Myeloid	ATP6AP2
SNX3	0	0.354592	0.83	0.497	0	Myeloid	SNX3
HCFC1R1	0	0.35377	0.368	0.156	0	Myeloid	HCFC1R1
LRRFIP2	0	0.351756	0.375	0.163	0	Myeloid	LRRFIP2
DOCK2	0	0.350786	0.464	0.208	0	Myeloid	DOCK2
MPDU1	0	0.349256	0.295	0.113	0	Myeloid	MPDU1
SRA1	0	0.348176	0.48	0.228	0	Myeloid	SRA1
CHMP2A	0	0.347156	0.578	0.29	0	Myeloid	CHMP2A
GNB2	0	0.346991	0.864	0.527	0	Myeloid	GNB2
MOB1A	0	0.346237	0.709	0.378	0	Myeloid	MOB1A
TUBGCP2	0	0.346078	0.391	0.164	0	Myeloid	TUBGCP2
SAT2	0	0.34509	0.524	0.253	0	Myeloid	SAT2
ABHD12	0	0.34434	0.334	0.132	0	Myeloid	ABHD12
CTBS	0	0.343772	0.386	0.167	0	Myeloid	CTBS
GPAT4	0	0.341373	0.252	0.097	0	Myeloid	GPAT4
FIBP	0	0.340288	0.456	0.205	0	Myeloid	FIBP
FAM127A	0	0.340078	0.324	0.128	0	Myeloid	FAM127A
ANO6	0	0.339931	0.304	0.117	0	Myeloid	ANO6
CHMP5	0	0.339098	0.43	0.19	0	Myeloid	CHMP5
TLN11	0	0.336982	0.717	0.396	0	Myeloid	TLN1
CREBL2	0	0.336841	0.292	0.113	0	Myeloid	CREBL2
LAPTM4A	0	0.336572	0.668	0.35	0	Myeloid	LAPTM4A
ME2	0	0.336458	0.329	0.135	0	Myeloid	ME2
CBR1	0	0.336294	0.278	0.106	0	Myeloid	CBR1
BTF3L4	0	0.336248	0.436	0.191	0	Myeloid	BTF3L4
SWAP70	0	0.33598	0.279	0.094	0	Myeloid	SWAP70
ATP5H	0	0.335827	0.777	0.439	0	Myeloid	ATP5H
TGIF1	0	0.335075	0.416	0.187	0	Myeloid	TGIF1
FOSB	0	0.334678	0.756	0.424	0	Myeloid	FOSB
STK40	0	0.334621	0.26	0.102	0	Myeloid	STK40
ENY2	0	0.331905	0.709	0.382	0	Myeloid	ENY2
CNIH4	0	0.33186	0.361	0.164	0	Myeloid	CNIH4
MTHFS	0	0.331402	0.323	0.14	0	Myeloid	MTHFS
TXN	0	0.331257	0.752	0.451	0	Myeloid	TXN
EIF6	0	0.330502	0.522	0.252	0	Myeloid	EIF6
SUSD6	0	0.329543	0.288	0.11	0	Myeloid	SUSD6
LSM6	0	0.329372	0.461	0.215	0	Myeloid	LSM6
PNPLA8	0	0.328487	0.475	0.237	0	Myeloid	PNPLA8
SVBP	0	0.327138	0.264	0.098	0	Myeloid	SVBP
ARRDC1	0	0.326157	0.416	0.182	0	Myeloid	ARRDC1
AD000671.6	0	0.326009	0.309	0.12	0	Myeloid	AD000671.6
IER5	0	0.325634	0.442	0.209	0	Myeloid	IER5
TPM4	0	0.325393	0.711	0.42	0	Myeloid	TPM4
MAFF1	0	0.325132	0.344	0.153	0	Myeloid	MAFF
MPV17	0	0.324487	0.345	0.142	0	Myeloid	MPV17
GADD45B	0	0.324474	0.745	0.457	0	Myeloid	GADD45B
P4HA1	0	0.323417	0.324	0.136	0	Myeloid	P4HA1
ZNF524	0	0.323386	0.297	0.123	0	Myeloid	ZNF524
NDUFS7	0	0.323089	0.683	0.366	0	Myeloid	NDUFS7
OGFR	0	0.322826	0.44	0.202	0	Myeloid	OGFR
SNAP23	0	0.322149	0.475	0.221	0	Myeloid	SNAP23
NDUFB3	0	0.321994	0.517	0.254	0	Myeloid	NDUFB3
NFKBIZ	0	0.321475	0.68	0.394	0	Myeloid	NFKBIZ
TTC7A	0	0.32091	0.27	0.107	0	Myeloid	TTC7A
RNF181	0	0.319434	0.632	0.334	0	Myeloid	RNF181
PSMB3	0	0.318527	0.789	0.461	0	Myeloid	PSMB3
VDAC1	0	0.318422	0.642	0.344	0	Myeloid	VDAC1
FNIP1	0	0.317882	0.345	0.147	0	Myeloid	FNIP1
UVRAG	0	0.317766	0.432	0.194	0	Myeloid	UVRAG
SNX9	0	0.317754	0.488	0.23	0	Myeloid	SNX9
TMEM120A	0	0.317628	0.306	0.135	0	Myeloid	TMEM120A
ELOVL1	0	0.317162	0.471	0.214	0	Myeloid	ELOVL1
OS9	0	0.31683	0.633	0.328	0	Myeloid	OS9
RB1	0	0.316531	0.467	0.217	0	Myeloid	RB1
MIF4GD	0	0.315463	0.388	0.169	0	Myeloid	MIF4GD
LCP21	0	0.315338	0.742	0.42	0	Myeloid	LCP2
HPS3	0	0.315269	0.264	0.097	0	Myeloid	HPS3
POLR2E	0	0.314992	0.662	0.352	0	Myeloid	POLR2E
SLC25A33	0	0.314503	0.286	0.113	0	Myeloid	SLC25A33
VAMP5	0	0.313217	0.504	0.273	0	Myeloid	VAMP5
TXNDC17	0	0.312901	0.449	0.215	0	Myeloid	TXNDC17
SLIRP	0	0.312828	0.454	0.218	0	Myeloid	SLIRP
POLE4	0	0.312757	0.464	0.224	0	Myeloid	POLE4
ECHS1	0	0.311129	0.415	0.188	0	Myeloid	ECHS1
TOLLIP	0	0.310928	0.312	0.13	0	Myeloid	TOLLIP
NCKAP1L	0	0.31065	0.522	0.25	0	Myeloid	NCKAP1L
VPS29	0	0.309004	0.616	0.319	0	Myeloid	VPS29
APIP	0	0.308516	0.271	0.103	0	Myeloid	APIP
PPP4C	0	0.308007	0.665	0.358	0	Myeloid	PPP4C
ERP44	0	0.307052	0.55	0.275	0	Myeloid	ERP44
ARL4A	0	0.306766	0.54	0.282	0	Myeloid	ARL4A
YWHAH	0	0.306601	0.543	0.289	0	Myeloid	YWHAH
SNX29	0	0.306267	0.285	0.112	0	Myeloid	SNX29
HADHA	0	0.305643	0.699	0.381	0	Myeloid	HADHA
EXOSC5	0	0.30537	0.252	0.094	0	Myeloid	EXOSC5
TP53BP2	0	0.305255	0.289	0.119	0	Myeloid	TP53BP2
IFT20	0	0.30518	0.307	0.133	0	Myeloid	IFT20
CHCHD10	0	0.303845	0.727	0.403	0	Myeloid	CHCHD10
TYK2	0	0.3034	0.252	0.098	0	Myeloid	TYK2
RBX1	0	0.30276	0.674	0.371	0	Myeloid	RBX1
BCL2L13	0	0.301927	0.266	0.102	0	Myeloid	BCL2L13
DNAJC4	0	0.301188	0.513	0.255	0	Myeloid	DNAJC4
C16orf72	0	0.300968	0.273	0.114	0	Myeloid	C16orf72
NDUFS2	0	0.300479	0.429	0.197	0	Myeloid	NDUFS2
TXN2	0	0.30043	0.507	0.247	0	Myeloid	TXN2
PPP1R15B	0	0.299883	0.368	0.173	0	Myeloid	PPP1R15B
IKBIP	0	0.299754	0.349	0.156	0	Myeloid	IKBIP
NUP62	0	0.299743	0.257	0.098	0	Myeloid	NUP62
ATP5C1	0	0.299364	0.739	0.423	0	Myeloid	ATP5C1
FCHSD2	0	0.299346	0.291	0.124	0	Myeloid	FCHSD2
CRYL1	0	0.299247	0.252	0.097	0	Myeloid	CRYL1
QARS	0	0.299051	0.353	0.152	0	Myeloid	QARS
KIAA1033	0	0.299019	0.386	0.174	0	Myeloid	KIAA1033
SMIM14	0	0.298808	0.349	0.141	0	Myeloid	SMIM14
TOP1	0	0.297972	0.661	0.367	0	Myeloid	TOP1
MX1	0	0.297843	0.321	0.15	0	Myeloid	MX1
BST21	0	0.297557	0.768	0.444	0	Myeloid	BST2
AP2A1	0	0.297485	0.302	0.126	0	Myeloid	AP2A1
CAMTA1	0	0.297026	0.418	0.193	0	Myeloid	CAMTA1
TAOK3	0	0.296943	0.558	0.278	0	Myeloid	TAOK3
ABHD2	0	0.296285	0.281	0.112	0	Myeloid	ABHD2
ILK	0	0.296256	0.459	0.215	0	Myeloid	ILK
MKKS	0	0.296251	0.297	0.125	0	Myeloid	MKKS
COA6	0	0.296169	0.286	0.12	0	Myeloid	COA6
ATP6V1E1	0	0.295182	0.373	0.168	0	Myeloid	ATP6V1E1
GGCT	0	0.294946	0.26	0.1	0	Myeloid	GGCT
RRAGC	0	0.294621	0.265	0.105	0	Myeloid	RRAGC
MPST	0	0.29373	0.305	0.136	0	Myeloid	MPST
C14orf2	0	0.293221	0.745	0.435	0	Myeloid	C14orf2
MTHFD2	0	0.292538	0.536	0.276	0	Myeloid	MTHFD2
ZCCHC6	0	0.291811	0.351	0.169	0	Myeloid	ZCCHC6
TESC	0	0.291744	0.251	0.12	0	Myeloid	TESC
C6orf62	0	0.290962	0.369	0.169	0	Myeloid	C6orf62
RAB21	0	0.290041	0.278	0.118	0	Myeloid	RAB21
FAM21C	0	0.289688	0.31	0.133	0	Myeloid	FAM21C
ERO1A	0	0.288108	0.266	0.12	0	Myeloid	ERO1A
RTFDC1	0	0.288086	0.538	0.272	0	Myeloid	RTFDC1
TAOK1	0	0.287946	0.286	0.119	0	Myeloid	TAOK1
GRHPR	0	0.287693	0.358	0.157	0	Myeloid	GRHPR
CACUL1	0	0.287514	0.331	0.142	0	Myeloid	CACUL1
ARF5	0	0.287314	0.807	0.488	0	Myeloid	ARF5
SPTSSA	0	0.286527	0.277	0.116	0	Myeloid	SPTSSA
MIIP	0	0.286062	0.252	0.099	0	Myeloid	MIIP
EHD4	0	0.285905	0.266	0.112	0	Myeloid	EHD4
PSMG2	0	0.285759	0.521	0.263	0	Myeloid	PSMG2
TMEM33	0	0.285618	0.255	0.104	0	Myeloid	TMEM33
PARP14	0	0.285334	0.349	0.161	0	Myeloid	PARP14
BLOC1S1	0	0.285275	0.367	0.17	0	Myeloid	BLOC1S1
MOB3A	0	0.28512	0.371	0.176	0	Myeloid	MOB3A
YTHDF3	0	0.284272	0.289	0.12	0	Myeloid	YTHDF3
NFKB1	0	0.284076	0.539	0.297	0	Myeloid	NFKB1
RRBP1	0	0.283993	0.385	0.173	0	Myeloid	RRBP1
SNF8	0	0.283587	0.443	0.215	0	Myeloid	SNF8
HK1	0	0.282205	0.349	0.152	0	Myeloid	HK1
MINOS1	0	0.282048	0.653	0.36	0	Myeloid	MINOS1
H2AFJ	0	0.281269	0.505	0.256	0	Myeloid	H2AFJ
CANX	0	0.281224	0.743	0.431	0	Myeloid	CANX
PPA1	0	0.279567	0.594	0.34	0	Myeloid	PPA1
REEP3	0	0.279165	0.325	0.143	0	Myeloid	REEP3
BANF11	0	0.27887	0.632	0.342	0	Myeloid	BANF1
TRIM44	0	0.278655	0.398	0.187	0	Myeloid	TRIM44
SCLT1	0	0.27825	0.262	0.11	0	Myeloid	SCLT1
CALCOCO2	0	0.276961	0.507	0.26	0	Myeloid	CALCOCO2
CRK	0	0.276938	0.281	0.119	0	Myeloid	CRK
CCDC50	0	0.275444	0.299	0.137	0	Myeloid	CCDC50
ANAPC11	0	0.275124	0.689	0.387	0	Myeloid	ANAPC11
HNRNPH2	0	0.274423	0.258	0.108	0	Myeloid	HNRNPH2
BAG1	0	0.273593	0.524	0.269	0	Myeloid	BAG1
TSPAN3	0	0.273534	0.357	0.158	0	Myeloid	TSPAN3
PER11	0	0.273132	0.546	0.28	0	Myeloid	PER1
CBWD1	0	0.273083	0.251	0.104	0	Myeloid	CBWD1
BRD4	0	0.272527	0.447	0.222	0	Myeloid	BRD4
HDLBP	0	0.272178	0.499	0.246	0	Myeloid	HDLBP
CHCHD5	0	0.271432	0.363	0.172	0	Myeloid	CHCHD5
CREBBP	0	0.271386	0.289	0.128	0	Myeloid	CREBBP
DECR1	0	0.270688	0.479	0.239	0	Myeloid	DECR1
TMEM179B	0	0.270582	0.544	0.284	0	Myeloid	TMEM179B
M6PR	0	0.270198	0.65	0.357	0	Myeloid	M6PR
SUMO3	0	0.269911	0.526	0.266	0	Myeloid	SUMO3
GNAI3	0	0.269613	0.507	0.256	0	Myeloid	GNAI3
BOD1L1	0	0.269146	0.367	0.176	0	Myeloid	BOD1L1
RAP2B	0	0.268885	0.35	0.153	0	Myeloid	RAP2B
TFDP1	0	0.268685	0.27	0.118	0	Myeloid	TFDP1
HM13	0	0.268664	0.677	0.366	0	Myeloid	HM13
NDRG1	0	0.267789	0.284	0.134	0	Myeloid	NDRG1
OSBPL8	0	0.267011	0.615	0.332	0	Myeloid	OSBPL8
CNIH1	0	0.265487	0.534	0.277	0	Myeloid	CNIH1
PSMA6	0	0.264392	0.717	0.42	0	Myeloid	PSMA6
CD84	0	0.262376	0.28	0.115	0	Myeloid	CD84
GINM1	0	0.261455	0.318	0.142	0	Myeloid	GINM1
FAM50A	0	0.261239	0.499	0.255	0	Myeloid	FAM50A
GLRX3	0	0.261114	0.329	0.146	0	Myeloid	GLRX3
KIAA0141	0	0.260486	0.323	0.142	0	Myeloid	KIAA0141
PPA2	0	0.259664	0.314	0.133	0	Myeloid	PPA2
NDUFB1	0	0.258783	0.486	0.256	0	Myeloid	NDUFB1
PNP	0	0.258522	0.459	0.249	0	Myeloid	PNP
TRIP12	0	0.258403	0.333	0.156	0	Myeloid	TRIP12
SLC25A11	0	0.257812	0.339	0.151	0	Myeloid	SLC25A11
APPL1	0	0.257499	0.436	0.206	0	Myeloid	APPL1
TMEM147	0	0.25682	0.487	0.246	0	Myeloid	TMEM147
MTCH1	0	0.256616	0.563	0.298	0	Myeloid	MTCH1
CD58	0	0.256491	0.409	0.197	0	Myeloid	CD58
CD81	0	0.255996	0.291	0.142	0	Myeloid	CD81
ADIPOR1	0	0.255838	0.558	0.299	0	Myeloid	ADIPOR1
TGOLN2	0	0.25533	0.58	0.314	0	Myeloid	TGOLN2
LYPLA1	0	0.255124	0.469	0.236	0	Myeloid	LYPLA1
PSMD4	0	0.255081	0.532	0.28	0	Myeloid	PSMD4
MGST3	0	0.25507	0.594	0.328	0	Myeloid	MGST3
SFT2D2	0	0.254883	0.323	0.141	0	Myeloid	SFT2D2
NAPA	0	0.254459	0.678	0.392	0	Myeloid	NAPA
NDUFA2	0	0.254371	0.649	0.366	0	Myeloid	NDUFA2
U2AF1	0	0.25433	0.393	0.193	0	Myeloid	U2AF1
CCDC6	0	0.253609	0.277	0.121	0	Myeloid	CCDC6
RAB11FIP1	0	0.253225	0.429	0.228	0	Myeloid	RAB11FIP1
XRN2	0	0.253038	0.551	0.291	0	Myeloid	XRN2
TES1	0	0.252978	0.51	0.274	0	Myeloid	TES
NBN	0	0.252413	0.327	0.155	0	Myeloid	NBN
PABPN1	0	0.250728	0.427	0.213	0	Myeloid	PABPN1
WASF2	0	0.250263	0.677	0.387	0	Myeloid	WASF2
FLNA1	1.38e-299	0.26197	0.705	0.435	3.4e-295	Myeloid	FLNA
SH3BGRL	7.96e-297	0.295612	0.844	0.526	1.96e-292	Myeloid	SH3BGRL
ATP5J2	6.61e-271	0.283144	0.807	0.498	1.63e-266	Myeloid	ATP5J2
ITGB21	4.84e-243	0.335394	0.928	0.596	1.19e-238	Myeloid	ITGB2
GABARAP	2.66e-230	0.27584	0.984	0.76	6.57e-226	Myeloid	GABARAP
GPX4	7.91e-205	0.283663	0.892	0.592	1.95e-200	Myeloid	GPX4
ARPC1B	1.54e-187	0.294264	0.96	0.692	3.8e-183	Myeloid	ARPC1B
COX5A	2.18e-159	0.25127	0.827	0.521	5.37e-155	Myeloid	COX5A
NME2	2.28e-81	0.250879	0.925	0.644	5.63e-77	Myeloid	NME2
DERL3	0	3.05476	0.985	0.027	0	Plasma	DERL3
MZB1	0	3.04592	0.996	0.044	0	Plasma	MZB1
JCHAIN	0	2.85239	0.984	0.115	0	Plasma	JCHAIN
IGHA2	0	2.84249	0.794	0.039	0	Plasma	IGHA2
IGHA1	0	2.78155	0.88	0.062	0	Plasma	IGHA1
IGLL5	0	2.75388	0.831	0.02	0	Plasma	IGLL5
TNFRSF17	0	2.72645	0.876	0.008	0	Plasma	TNFRSF17
IGKC	0	2.62846	0.729	0.062	0	Plasma	IGKC
TXNDC5	0	2.52868	0.827	0.019	0	Plasma	TXNDC5
SDC1	0	2.32527	0.681	0.005	0	Plasma	SDC1
PRDX4	0	2.30166	0.937	0.128	0	Plasma	PRDX4
POU2AF1	0	2.22577	0.849	0.057	0	Plasma	POU2AF1
RP11-290F5.1	0	2.22473	0.646	0.004	0	Plasma	RP11-290F5.1
FCRL5	0	2.18289	0.719	0.017	0	Plasma	FCRL5
CD79A	0	2.12754	0.958	0.117	0	Plasma	CD79A
SPAG4	0	2.11868	0.69	0.03	0	Plasma	SPAG4
IGLV3-1	0	2.02043	0.537	0.016	0	Plasma	IGLV3-1
CCR10	0	2.01238	0.577	0.007	0	Plasma	CCR10
CHPF	0	1.97609	0.689	0.037	0	Plasma	CHPF
JSRP1	0	1.94448	0.496	0.007	0	Plasma	JSRP1
IGKV1-12	0	1.94122	0.461	0.023	0	Plasma	IGKV1-12
PLPP5	0	1.93498	0.892	0.132	0	Plasma	PLPP5
SPINK2	0	1.8828	0.437	0.018	0	Plasma	SPINK2
ITM2C	0	1.8593	0.88	0.175	0	Plasma	ITM2C
FKBP2	0	1.83765	0.98	0.261	0	Plasma	FKBP2
GNG7	0	1.8373	0.735	0.069	0	Plasma	GNG7
RRBP11	0	1.82268	0.81	0.141	0	Plasma	RRBP1
IGLC2	0	1.81449	0.366	0.027	0	Plasma	IGLC2
TRIB11	0	1.79179	0.63	0.076	0	Plasma	TRIB1
SEC11C	0	1.7892	0.984	0.296	0	Plasma	SEC11C
IGHV3-23	0	1.78254	0.424	0.036	0	Plasma	IGHV3-23
RAB30	0	1.74543	0.659	0.08	0	Plasma	RAB30
IGKV1-5	0	1.7209	0.44	0.045	0	Plasma	IGKV1-5
IGKV3-20	0	1.71238	0.515	0.077	0	Plasma	IGKV3-20
SDF2L1	0	1.69534	0.913	0.225	0	Plasma	SDF2L1
PDIA4	0	1.6563	0.892	0.222	0	Plasma	PDIA4
CREB3L2	0	1.64683	0.667	0.093	0	Plasma	CREB3L2
MANEA	0	1.64342	0.542	0.033	0	Plasma	MANEA
IGLV6-57	0	1.64011	0.405	0.017	0	Plasma	IGLV6-57
CRELD2	0	1.62603	0.826	0.17	0	Plasma	CRELD2
TNFRSF13B	0	1.62133	0.51	0.031	0	Plasma	TNFRSF13B
CD381	0	1.61926	0.767	0.14	0	Plasma	CD38
SLAMF7	0	1.61453	0.749	0.13	0	Plasma	SLAMF7
IGHV3-7	0	1.61041	0.339	0.021	0	Plasma	IGHV3-7
IGKV3-11	0	1.60792	0.427	0.047	0	Plasma	IGKV3-11
SRPRB	0	1.58797	0.733	0.122	0	Plasma	SRPRB
EAF2	0	1.58749	0.623	0.085	0	Plasma	EAF2
FKBP11	0	1.58278	0.978	0.318	0	Plasma	FKBP11
CPNE5	0	1.56567	0.502	0.027	0	Plasma	CPNE5
SPATS2	0	1.56433	0.574	0.056	0	Plasma	SPATS2
IGKV3-15	0	1.55872	0.365	0.038	0	Plasma	IGKV3-15
IGKV4-1	0	1.55093	0.442	0.057	0	Plasma	IGKV4-1
HDLBP1	0	1.54973	0.859	0.221	0	Plasma	HDLBP
TXNDC15	0	1.54629	0.759	0.151	0	Plasma	TXNDC15
ANKRD28	0	1.52996	0.728	0.157	0	Plasma	ANKRD28
IGLV2-8	0	1.5271	0.361	0.041	0	Plasma	IGLV2-8
ERLEC1	0	1.52563	0.825	0.2	0	Plasma	ERLEC1
GAB1	0	1.52347	0.438	0.019	0	Plasma	GAB1
SIL1	0	1.51669	0.611	0.085	0	Plasma	SIL1
VIMP	0	1.51073	0.915	0.264	0	Plasma	VIMP
CLIC4	0	1.50644	0.546	0.063	0	Plasma	CLIC4
FNDC3B1	0	1.50241	0.672	0.123	0	Plasma	FNDC3B
ARSA	0	1.49742	0.71	0.133	0	Plasma	ARSA
TXNDC11	0	1.49676	0.72	0.15	0	Plasma	TXNDC11
UBE2J1	0	1.49423	0.965	0.336	0	Plasma	UBE2J1
SSR3	0	1.48847	0.98	0.369	0	Plasma	SSR3
COBLL1	0	1.48528	0.498	0.042	0	Plasma	COBLL1
MANF	0	1.48162	0.875	0.246	0	Plasma	MANF
SELM	0	1.47497	0.802	0.186	0	Plasma	SELM
MEI1	0	1.47073	0.695	0.122	0	Plasma	MEI1
PDK1	0	1.46835	0.544	0.064	0	Plasma	PDK1
SEL1L3	0	1.46283	0.695	0.131	0	Plasma	SEL1L3
RP11-16E12.2	0	1.46264	0.386	0.008	0	Plasma	RP11-16E12.2
CD59	0	1.45795	0.691	0.141	0	Plasma	CD59
IGLC3	0	1.44019	0.281	0.029	0	Plasma	IGLC3
RP11-689B22.2	0	1.43489	0.369	0.01	0	Plasma	RP11-689B22.2
IGHG1	0	1.42665	0.254	0.024	0	Plasma	IGHG1
MYDGF	0	1.41738	0.947	0.342	0	Plasma	MYDGF
C11orf24	0	1.41587	0.557	0.075	0	Plasma	C11orf24
GMPPB	0	1.4142	0.552	0.075	0	Plasma	GMPPB
C16orf74	0	1.41401	0.486	0.04	0	Plasma	C16orf74
IGKV1-9	0	1.41208	0.28	0.016	0	Plasma	IGKV1-9
TPD52	0	1.40476	0.831	0.199	0	Plasma	TPD52
CKAP4	0	1.39875	0.499	0.052	0	Plasma	CKAP4
ALG5	0	1.39839	0.679	0.137	0	Plasma	ALG5
IGLV2-14	0	1.39616	0.369	0.063	0	Plasma	IGLV2-14
DNAJB9	0	1.38925	0.843	0.238	0	Plasma	DNAJB9
ABCB9	0	1.38808	0.347	0.009	0	Plasma	ABCB9
SEL1L	0	1.38511	0.743	0.187	0	Plasma	SEL1L
IGHJ4	0	1.37897	0.256	0.001	0	Plasma	IGHJ4
AC104699.1	0	1.37842	0.367	0.004	0	Plasma	AC104699.1
HYI	0	1.37471	0.518	0.068	0	Plasma	HYI
MEF2C1	0	1.36391	0.67	0.139	0	Plasma	MEF2C
LINC01480	0	1.36192	0.344	0.029	0	Plasma	LINC01480
CCPG1	0	1.35494	0.776	0.201	0	Plasma	CCPG1
LMAN1	0	1.34855	0.874	0.282	0	Plasma	LMAN1
GPR15	0	1.34845	0.402	0.036	0	Plasma	GPR15
BSCL2	0	1.34523	0.571	0.096	0	Plasma	BSCL2
SYVN1	0	1.34328	0.591	0.101	0	Plasma	SYVN1
LY961	0	1.33746	0.535	0.098	0	Plasma	LY96
IGKV3OR2-268	0	1.33699	0.31	0.002	0	Plasma	IGKV3OR2-268
AC093818.1	0	1.33652	0.433	0.034	0	Plasma	AC093818.1
SPCS3	0	1.33412	0.927	0.332	0	Plasma	SPCS3
EIF2AK41	0	1.32813	0.603	0.125	0	Plasma	EIF2AK4
CD271	0	1.32715	0.804	0.23	0	Plasma	CD27
PNOC	0	1.32394	0.414	0.027	0	Plasma	PNOC
BLNK	0	1.32277	0.476	0.054	0	Plasma	BLNK
FNDC3A	0	1.31882	0.669	0.149	0	Plasma	FNDC3A
HM131	0	1.31755	0.935	0.352	0	Plasma	HM13
ST6GALNAC4	0	1.3165	0.494	0.062	0	Plasma	ST6GALNAC4
PARM1	0	1.31535	0.368	0.016	0	Plasma	PARM1
ZBP1	0	1.30974	0.61	0.118	0	Plasma	ZBP1
CHID1	0	1.29968	0.584	0.112	0	Plasma	CHID1
TMEM208	0	1.28767	0.75	0.204	0	Plasma	TMEM208
HIST1H2AC	0	1.28518	0.508	0.104	0	Plasma	HIST1H2AC
PDIA6	0	1.28435	0.952	0.399	0	Plasma	PDIA6
XBP1	0	1.27667	0.976	0.447	0	Plasma	XBP1
SLC44A1	0	1.27346	0.503	0.083	0	Plasma	SLC44A1
B4GALT3	0	1.27194	0.657	0.146	0	Plasma	B4GALT3
TP53INP1	0	1.26789	0.524	0.097	0	Plasma	TP53INP1
STT3A	0	1.26648	0.577	0.117	0	Plasma	STT3A
PYCR1	0	1.26543	0.345	0.009	0	Plasma	PYCR1
TMEM2051	0	1.26299	0.612	0.134	0	Plasma	TMEM205
HSPA1B	0	1.24677	0.763	0.297	0	Plasma	HSPA1B
KDELR1	0	1.24666	0.916	0.357	0	Plasma	KDELR1
SLC38A5	0	1.24475	0.435	0.047	0	Plasma	SLC38A5
IGF1	0	1.23888	0.3	0.005	0	Plasma	IGF1
HSD17B8	0	1.23603	0.491	0.073	0	Plasma	HSD17B8
SEC61A1	0	1.23428	0.755	0.218	0	Plasma	SEC61A1
GAS6	0	1.2334	0.338	0.035	0	Plasma	GAS6
PABPC41	0	1.23244	0.84	0.297	0	Plasma	PABPC4
IGLV2-23	0	1.21949	0.262	0.032	0	Plasma	IGLV2-23
COL9A3	0	1.21937	0.358	0.023	0	Plasma	COL9A3
DNAJB11	0	1.21756	0.74	0.217	0	Plasma	DNAJB11
AKAP2	0	1.21023	0.456	0.069	0	Plasma	AKAP2
NUCB2	0	1.20634	0.817	0.266	0	Plasma	NUCB2
HIST1H2BC	0	1.20206	0.345	0.05	0	Plasma	HIST1H2BC
IRF4	0	1.19342	0.525	0.121	0	Plasma	IRF4
HSPA13	0	1.19021	0.539	0.104	0	Plasma	HSPA13
SPCS2	0	1.18619	0.982	0.469	0	Plasma	SPCS2
EDEM2	0	1.18428	0.518	0.101	0	Plasma	EDEM2
DNAJC3	0	1.18135	0.772	0.245	0	Plasma	DNAJC3
KIAA0125	0	1.17191	0.265	0.021	0	Plasma	KIAA0125
KDELR2	0	1.17009	0.869	0.332	0	Plasma	KDELR2
KLHL6	0	1.15974	0.481	0.099	0	Plasma	KLHL6
SCNN1B	0	1.15594	0.284	0.002	0	Plasma	SCNN1B
GSTM2	0	1.15217	0.407	0.069	0	Plasma	GSTM2
[truncated: 4,104 more rows]

## Sheet: B
	p_val	avg_log2FC	pct.1	pct.2	p_val_adj	cluster	gene
ZG16	0	4.9695	0.281	0.079	0	Epithelial	ZG16
PHGR1	0	4.95222	0.921	0.208	0	Epithelial	PHGR1
TFF3	0	4.7553	0.826	0.209	0	Epithelial	TFF3
FABP1	0	4.26402	0.604	0.122	0	Epithelial	FABP1
PIGR	0	4.00639	0.704	0.119	0	Epithelial	PIGR
KRT8	0	3.78995	0.938	0.134	0	Epithelial	KRT8
LGALS4	0	3.7442	0.911	0.104	0	Epithelial	LGALS4
FXYD3	0	3.66183	0.873	0.111	0	Epithelial	FXYD3
KRT18	0	3.63947	0.928	0.13	0	Epithelial	KRT18
AGR2	0	3.56224	0.825	0.123	0	Epithelial	AGR2
EPCAM	0	3.42188	0.894	0.092	0	Epithelial	EPCAM
FCGBP	0	3.33681	0.437	0.055	0	Epithelial	FCGBP
KRT19	0	3.27638	0.824	0.08	0	Epithelial	KRT19
TSPAN8	0	3.23005	0.861	0.079	0	Epithelial	TSPAN8
TFF1	0	3.131	0.474	0.045	0	Epithelial	TFF1
MUC2	0	3.05734	0.379	0.049	0	Epithelial	MUC2
MT1G	0	3.00812	0.543	0.086	0	Epithelial	MT1G
SPINK4	0	2.94279	0.264	0.053	0	Epithelial	SPINK4
CEACAM5	0	2.91112	0.714	0.038	0	Epithelial	CEACAM5
CLDN3	0	2.73629	0.82	0.047	0	Epithelial	CLDN3
ELF3	0	2.71675	0.834	0.053	0	Epithelial	ELF3
CKB	0	2.66096	0.641	0.062	0	Epithelial	CKB
IFI27	0	2.62653	0.851	0.169	0	Epithelial	IFI27
CLDN4	0	2.59645	0.799	0.061	0	Epithelial	CLDN4
SMIM22	0	2.56274	0.851	0.042	0	Epithelial	SMIM22
LCN2	0	2.54871	0.501	0.051	0	Epithelial	LCN2
S100A6	0	2.44421	0.99	0.753	0	Epithelial	S100A6
TSPAN1	0	2.4161	0.652	0.035	0	Epithelial	TSPAN1
CLDN7	0	2.37912	0.81	0.054	0	Epithelial	CLDN7
SPINK1	0	2.36835	0.557	0.029	0	Epithelial	SPINK1
MT1E	0	2.35054	0.598	0.142	0	Epithelial	MT1E
GPX2	0	2.31709	0.699	0.055	0	Epithelial	GPX2
REG4	0	2.31468	0.296	0.038	0	Epithelial	REG4
C19orf33	0	2.27341	0.744	0.039	0	Epithelial	C19orf33
LGALS3	0	2.27278	0.899	0.375	0	Epithelial	LGALS3
OLFM4	0	2.17925	0.27	0.043	0	Epithelial	OLFM4
S100P	0	2.17122	0.594	0.043	0	Epithelial	S100P
S100A14	0	2.15943	0.739	0.033	0	Epithelial	S100A14
ATP1B1	0	2.11411	0.737	0.1	0	Epithelial	ATP1B1
CEACAM6	0	2.10645	0.549	0.024	0	Epithelial	CEACAM6
TMEM54	0	2.09978	0.757	0.043	0	Epithelial	TMEM54
FAM3D	0	1.85974	0.666	0.023	0	Epithelial	FAM3D
PLA2G2A	0	1.78356	0.345	0.027	0	Epithelial	PLA2G2A
MUC13	0	1.77764	0.631	0.027	0	Epithelial	MUC13
CA2	0	1.77071	0.367	0.059	0	Epithelial	CA2
PRSS3	0	1.72683	0.669	0.021	0	Epithelial	PRSS3
KRT20	0	1.72667	0.421	0.016	0	Epithelial	KRT20
SPINT2	0	1.64816	0.794	0.207	0	Epithelial	SPINT2
S100A10	0	1.64634	0.929	0.542	0	Epithelial	S100A10
PERP	0	1.62551	0.706	0.099	0	Epithelial	PERP
TXN	0	1.62117	0.88	0.5	0	Epithelial	TXN
SLC26A2	0	1.62036	0.346	0.081	0	Epithelial	SLC26A2
MGST1	0	1.61497	0.665	0.057	0	Epithelial	MGST1
KLF5	0	1.55644	0.693	0.024	0	Epithelial	KLF5
CDC42EP5	0	1.54336	0.686	0.045	0	Epithelial	CDC42EP5
SLC12A2	0	1.53399	0.578	0.071	0	Epithelial	SLC12A2
MT-CO2	0	1.50706	0.981	0.988	0	Epithelial	MT-CO2
MT-CO3	0	1.50326	0.98	0.986	0	Epithelial	MT-CO3
CD9	0	1.48387	0.808	0.232	0	Epithelial	CD9
CAMK2N1	0	1.48228	0.647	0.035	0	Epithelial	CAMK2N1
MUC1	0	1.48116	0.498	0.029	0	Epithelial	MUC1
MT-ND1	0	1.48038	0.955	0.946	0	Epithelial	MT-ND1
CDH17	0	1.47529	0.659	0.022	0	Epithelial	CDH17
TMEM141	0	1.46838	0.733	0.169	0	Epithelial	TMEM141
AGR3	0	1.46777	0.575	0.017	0	Epithelial	AGR3
STARD10	0	1.45525	0.665	0.062	0	Epithelial	STARD10
S100A16	0	1.44763	0.654	0.062	0	Epithelial	S100A16
CEACAM1	0	1.43024	0.419	0.027	0	Epithelial	CEACAM1
MAL2	0	1.42385	0.649	0.017	0	Epithelial	MAL2
ID1	0	1.42114	0.532	0.071	0	Epithelial	ID1
SFN	0	1.41138	0.576	0.021	0	Epithelial	SFN
ETHE1	0	1.40705	0.713	0.187	0	Epithelial	ETHE1
MT-ND2	0	1.40655	0.97	0.975	0	Epithelial	MT-ND2
TPM1	0	1.40074	0.761	0.123	0	Epithelial	TPM1
SELENBP1	0	1.38949	0.497	0.034	0	Epithelial	SELENBP1
CYSTM1	0	1.38302	0.742	0.19	0	Epithelial	CYSTM1
MDK	0	1.37842	0.507	0.068	0	Epithelial	MDK
GPRC5A	0	1.36904	0.523	0.021	0	Epithelial	GPRC5A
MISP	0	1.3647	0.613	0.017	0	Epithelial	MISP
WFDC2	0	1.36232	0.32	0.011	0	Epithelial	WFDC2
MT-CO1	0	1.35718	0.98	0.989	0	Epithelial	MT-CO1
MT-TV	0	1.34625	0.366	0.07	0	Epithelial	MT-TV
C10orf99	0	1.34336	0.472	0.01	0	Epithelial	C10orf99
LGALS3BP	0	1.34318	0.717	0.11	0	Epithelial	LGALS3BP
DSG2	0	1.32381	0.645	0.021	0	Epithelial	DSG2
ASS1	0	1.3224	0.507	0.039	0	Epithelial	ASS1
C15orf48	0	1.28223	0.776	0.195	0	Epithelial	C15orf48
SRI	0	1.27719	0.77	0.358	0	Epithelial	SRI
MT1M	0	1.27318	0.265	0.03	0	Epithelial	MT1M
MT-ND4	0	1.26203	0.974	0.984	0	Epithelial	MT-ND4
SLC44A4	0	1.25995	0.603	0.017	0	Epithelial	SLC44A4
MUC12	0	1.25102	0.433	0.028	0	Epithelial	MUC12
PPDPF	0	1.24965	0.929	0.667	0	Epithelial	PPDPF
AMN	0	1.24687	0.557	0.025	0	Epithelial	AMN
UQCRQ	0	1.22749	0.871	0.57	0	Epithelial	UQCRQ
CDH1	0	1.22603	0.624	0.015	0	Epithelial	CDH1
PRDX5	0	1.2197	0.803	0.488	0	Epithelial	PRDX5
COX5B	0	1.21853	0.901	0.612	0	Epithelial	COX5B
ITM2C	0	1.21627	0.713	0.291	0	Epithelial	ITM2C
CDX1	0	1.20782	0.614	0.012	0	Epithelial	CDX1
SERINC2	0	1.19994	0.606	0.036	0	Epithelial	SERINC2
SLC25A5	0	1.19819	0.829	0.498	0	Epithelial	SLC25A5
GPA33	0	1.17877	0.513	0.021	0	Epithelial	GPA33
PPP1R1B	0	1.17087	0.553	0.015	0	Epithelial	PPP1R1B
CDHR5	0	1.16645	0.419	0.012	0	Epithelial	CDHR5
DSP	0	1.15961	0.615	0.019	0	Epithelial	DSP
MT-CYB	0	1.15918	0.965	0.969	0	Epithelial	MT-CYB
PLAC8	0	1.15557	0.461	0.148	0	Epithelial	PLAC8
ST14	0	1.1477	0.658	0.07	0	Epithelial	ST14
RAB25	0	1.14481	0.606	0.013	0	Epithelial	RAB25
PHLDA2	0	1.14391	0.537	0.082	0	Epithelial	PHLDA2
MYH14	0	1.13541	0.582	0.015	0	Epithelial	MYH14
GDF15	0	1.13367	0.398	0.023	0	Epithelial	GDF15
IGFBP2	0	1.12183	0.415	0.039	0	Epithelial	IGFBP2
PRSS8	0	1.11981	0.579	0.014	0	Epithelial	PRSS8
UGT2B17	0	1.11914	0.251	0.019	0	Epithelial	UGT2B17
MT1X	0	1.11824	0.565	0.244	0	Epithelial	MT1X
CES2	0	1.11318	0.529	0.067	0	Epithelial	CES2
KLK1	0	1.1025	0.374	0.031	0	Epithelial	KLK1
ANXA4	0	1.09731	0.663	0.139	0	Epithelial	ANXA4
AOC1	0	1.09724	0.481	0.017	0	Epithelial	AOC1
CDX2	0	1.0931	0.56	0.011	0	Epithelial	CDX2
SDCBP2	0	1.0918	0.375	0.017	0	Epithelial	SDCBP2
LSR	0	1.08538	0.637	0.068	0	Epithelial	LSR
PCK1	0	1.07211	0.355	0.009	0	Epithelial	PCK1
SOX4	0	1.06965	0.562	0.111	0	Epithelial	SOX4
MT-RNR2	0	1.05406	0.969	0.969	0	Epithelial	MT-RNR2
MPST	0	1.04731	0.684	0.166	0	Epithelial	MPST
GSTP1	0	1.04297	0.841	0.577	0	Epithelial	GSTP1
HSPD1	0	1.04263	0.673	0.357	0	Epithelial	HSPD1
PLS1	0	1.04258	0.543	0.015	0	Epithelial	PLS1
HMGCS2	0	1.03407	0.341	0.01	0	Epithelial	HMGCS2
PDLIM1	0	1.03268	0.719	0.148	0	Epithelial	PDLIM1
SPINT1	0	1.03164	0.603	0.052	0	Epithelial	SPINT1
ADIRF	0	1.02584	0.54	0.059	0	Epithelial	ADIRF
PDZK1IP1	0	1.0258	0.451	0.011	0	Epithelial	PDZK1IP1
ATP1A1	0	1.02233	0.715	0.272	0	Epithelial	ATP1A1
COX5A	0	1.01847	0.822	0.486	0	Epithelial	COX5A
CHCHD10	0	1.01336	0.774	0.424	0	Epithelial	CHCHD10
TSPAN3	0	1.01069	0.641	0.164	0	Epithelial	TSPAN3
NQO1	0	1.00912	0.536	0.048	0	Epithelial	NQO1
TST	0	1.00615	0.558	0.05	0	Epithelial	TST
ATP5G3	0	0.999897	0.825	0.53	0	Epithelial	ATP5G3
GOLM1	0	0.995897	0.528	0.034	0	Epithelial	GOLM1
TUBB4B	0	0.994506	0.689	0.251	0	Epithelial	TUBB4B
ERBB3	0	0.993813	0.583	0.013	0	Epithelial	ERBB3
CXADR	0	0.992752	0.556	0.013	0	Epithelial	CXADR
MT-ATP6	0	0.988143	0.967	0.974	0	Epithelial	MT-ATP6
MALL	0	0.987153	0.392	0.029	0	Epithelial	MALL
BSG	0	0.970276	0.776	0.4	0	Epithelial	BSG
FAM84A	0	0.958475	0.507	0.015	0	Epithelial	FAM84A
HSPE1	0	0.95602	0.775	0.504	0	Epithelial	HSPE1
DSTN	0	0.955809	0.804	0.368	0	Epithelial	DSTN
MT-ND5	0	0.946936	0.913	0.811	0	Epithelial	MT-ND5
RP11-357H14.17	0	0.940947	0.503	0.021	0	Epithelial	RP11-357H14.17
GMDS	0	0.937362	0.578	0.084	0	Epithelial	GMDS
CYC1	0	0.936946	0.682	0.262	0	Epithelial	CYC1
MT-RNR1	0	0.932471	0.938	0.857	0	Epithelial	MT-RNR1
MT-ND3	0	0.929772	0.963	0.97	0	Epithelial	MT-ND3
SPATS2L	0	0.926129	0.608	0.152	0	Epithelial	SPATS2L
ANXA2	0	0.925793	0.81	0.413	0	Epithelial	ANXA2
TMPRSS2	0	0.925129	0.476	0.01	0	Epithelial	TMPRSS2
ST6GALNAC1	0	0.924344	0.418	0.014	0	Epithelial	ST6GALNAC1
SLPI	0	0.919465	0.446	0.019	0	Epithelial	SLPI
VIL1	0	0.918942	0.551	0.011	0	Epithelial	VIL1
ATP5B	0	0.913971	0.789	0.439	0	Epithelial	ATP5B
AGPAT2	0	0.899663	0.591	0.128	0	Epithelial	AGPAT2
PKP3	0	0.898263	0.552	0.013	0	Epithelial	PKP3
COX6A1	0	0.897792	0.858	0.615	0	Epithelial	COX6A1
ATP5G1	0	0.894567	0.696	0.377	0	Epithelial	ATP5G1
LMO7	0	0.89444	0.506	0.03	0	Epithelial	LMO7
PKIB	0	0.892195	0.314	0.04	0	Epithelial	PKIB
FERMT1	0	0.891639	0.497	0.01	0	Epithelial	FERMT1
HSD11B2	0	0.891044	0.419	0.009	0	Epithelial	HSD11B2
COX6C	0	0.889872	0.875	0.659	0	Epithelial	COX6C
PLPP2	0	0.886107	0.523	0.018	0	Epithelial	PLPP2
ATP5I	0	0.885622	0.867	0.611	0	Epithelial	ATP5I
MUC5B	0	0.884154	0.322	0.013	0	Epithelial	MUC5B
LLGL2	0	0.882375	0.583	0.05	0	Epithelial	LLGL2
UQCRH	0	0.882306	0.841	0.638	0	Epithelial	UQCRH
TRIM31	0	0.871817	0.33	0.007	0	Epithelial	TRIM31
MLEC	0	0.869551	0.615	0.254	0	Epithelial	MLEC
VSIG2	0	0.866679	0.332	0.008	0	Epithelial	VSIG2
MT1F	0	0.865497	0.357	0.124	0	Epithelial	MT1F
COX7B	0	0.864825	0.852	0.57	0	Epithelial	COX7B
SOX9	0	0.864039	0.461	0.013	0	Epithelial	SOX9
RBM47	0	0.859096	0.615	0.12	0	Epithelial	RBM47
JUP	0	0.858486	0.553	0.041	0	Epithelial	JUP
RNF43	0	0.858181	0.407	0.011	0	Epithelial	RNF43
TMEM45B	0	0.855511	0.492	0.01	0	Epithelial	TMEM45B
NDUFB9	0	0.854672	0.728	0.372	0	Epithelial	NDUFB9
USMG5	0	0.853209	0.846	0.596	0	Epithelial	USMG5
ABCC3	0	0.852179	0.515	0.041	0	Epithelial	ABCC3
PCBD1	0	0.84984	0.608	0.179	0	Epithelial	PCBD1
STAP2	0	0.848972	0.516	0.018	0	Epithelial	STAP2
HMGA1	0	0.846443	0.644	0.239	0	Epithelial	HMGA1
C14orf156	0	0.841062	0.721	0.356	0	Epithelial	C14orf156
UQCRC1	0	0.839471	0.678	0.235	0	Epithelial	UQCRC1
RP11-48O20.4	0	0.836711	0.366	0.01	0	Epithelial	RP11-48O20.4
TMC5	0	0.835595	0.478	0.008	0	Epithelial	TMC5
PTPRF	0	0.835324	0.529	0.019	0	Epithelial	PTPRF
ATP8B1	0	0.835049	0.517	0.026	0	Epithelial	ATP8B1
PRAP1	0	0.834511	0.282	0.007	0	Epithelial	PRAP1
CHMP4B	0	0.833091	0.686	0.256	0	Epithelial	CHMP4B
PRDX2	0	0.830224	0.707	0.361	0	Epithelial	PRDX2
HES1	0	0.829473	0.526	0.084	0	Epithelial	HES1
TIMM13	0	0.828928	0.686	0.279	0	Epithelial	TIMM13
NBL1	0	0.82891	0.617	0.093	0	Epithelial	NBL1
COX6B1	0	0.825078	0.897	0.678	0	Epithelial	COX6B1
TDP2	0	0.822832	0.528	0.115	0	Epithelial	TDP2
CLTB	0	0.820105	0.684	0.276	0	Epithelial	CLTB
FABP2	0	0.813672	0.302	0.006	0	Epithelial	FABP2
H2AFJ	0	0.811132	0.648	0.233	0	Epithelial	H2AFJ
TUBA1C	0	0.810402	0.627	0.182	0	Epithelial	TUBA1C
HNF4A	0	0.809366	0.479	0.008	0	Epithelial	HNF4A
ACTN4	0	0.800075	0.708	0.251	0	Epithelial	ACTN4
CTTN	0	0.798763	0.556	0.049	0	Epithelial	CTTN
APP	0	0.798511	0.668	0.144	0	Epithelial	APP
NUPR1	0	0.797987	0.383	0.085	0	Epithelial	NUPR1
KRTCAP3	0	0.797571	0.508	0.015	0	Epithelial	KRTCAP3
RRBP1	0	0.797436	0.677	0.263	0	Epithelial	RRBP1
SPTBN1	0	0.79654	0.619	0.11	0	Epithelial	SPTBN1
LIPH	0	0.795409	0.414	0.005	0	Epithelial	LIPH
MT-ND4L	0	0.795297	0.8	0.49	0	Epithelial	MT-ND4L
HEBP2	0	0.793196	0.649	0.205	0	Epithelial	HEBP2
GFPT1	0	0.790778	0.56	0.093	0	Epithelial	GFPT1
H1F0	0	0.789584	0.536	0.078	0	Epithelial	H1F0
CYCS	0	0.78402	0.786	0.481	0	Epithelial	CYCS
CD151	0	0.783703	0.661	0.161	0	Epithelial	CD151
FHL2	0	0.783208	0.464	0.032	0	Epithelial	FHL2
GGH	0	0.780987	0.442	0.09	0	Epithelial	GGH
ITGA6	0	0.780243	0.556	0.093	0	Epithelial	ITGA6
FLNB	0	0.775969	0.511	0.057	0	Epithelial	FLNB
CTNND1	0	0.775735	0.594	0.107	0	Epithelial	CTNND1
COX7A2	0	0.775168	0.878	0.699	0	Epithelial	COX7A2
TXNDC17	0	0.774891	0.699	0.288	0	Epithelial	TXNDC17
PRR15L	0	0.774599	0.497	0.008	0	Epithelial	PRR15L
DSC2	0	0.769637	0.462	0.036	0	Epithelial	DSC2
PPA1	0	0.76733	0.706	0.389	0	Epithelial	PPA1
PHB	0	0.763918	0.641	0.25	0	Epithelial	PHB
PPP1R14D	0	0.762353	0.394	0.006	0	Epithelial	PPP1R14D
HIGD1A	0	0.761565	0.575	0.171	0	Epithelial	HIGD1A
TCEA3	0	0.759214	0.445	0.017	0	Epithelial	TCEA3
MUC4	0	0.757627	0.317	0.009	0	Epithelial	MUC4
LAD1	0	0.757518	0.509	0.014	0	Epithelial	LAD1
KLF4	0	0.757344	0.56	0.137	0	Epithelial	KLF4
ALDH2	0	0.755469	0.623	0.145	0	Epithelial	ALDH2
FAM162A	0	0.753471	0.643	0.217	0	Epithelial	FAM162A
SCNN1A	0	0.751492	0.413	0.012	0	Epithelial	SCNN1A
CYP3A5	0	0.746517	0.421	0.024	0	Epithelial	CYP3A5
FAM195A	0	0.744911	0.574	0.111	0	Epithelial	FAM195A
HEPH	0	0.741487	0.463	0.015	0	Epithelial	HEPH
C2orf82	0	0.740515	0.41	0.008	0	Epithelial	C2orf82
ZG16B	0	0.740069	0.399	0.015	0	Epithelial	ZG16B
NDUFA1	0	0.736697	0.838	0.563	0	Epithelial	NDUFA1
MRPL12	0	0.735348	0.587	0.181	0	Epithelial	MRPL12
LIMA1	0	0.733843	0.554	0.106	0	Epithelial	LIMA1
GCNT3	0	0.731374	0.308	0.007	0	Epithelial	GCNT3
ATPIF1	0	0.729142	0.783	0.479	0	Epithelial	ATPIF1
CA12	0	0.725907	0.375	0.015	0	Epithelial	CA12
EIF6	0	0.72535	0.651	0.249	0	Epithelial	EIF6
ATP5D	0	0.724402	0.835	0.598	0	Epithelial	ATP5D
TM9SF3	0	0.723783	0.66	0.236	0	Epithelial	TM9SF3
ELOB	0	0.722743	0.878	0.671	0	Epithelial	ELOB
TSC22D1	0	0.722162	0.63	0.144	0	Epithelial	TSC22D1
FAM108C1	0	0.720544	0.485	0.018	0	Epithelial	FAM108C1
MARCKSL1	0	0.719062	0.694	0.219	0	Epithelial	MARCKSL1
COX4I1	0	0.716912	0.912	0.79	0	Epithelial	COX4I1
EPS8	0	0.715267	0.525	0.065	0	Epithelial	EPS8
COX8A	0	0.71493	0.853	0.592	0	Epithelial	COX8A
MPC2	0	0.714494	0.663	0.29	0	Epithelial	MPC2
CISD3	0	0.703761	0.634	0.187	0	Epithelial	CISD3
NET1	0	0.70148	0.519	0.053	0	Epithelial	NET1
GPR160	0	0.700207	0.499	0.105	0	Epithelial	GPR160
RPL8	0	0.698534	0.96	0.949	0	Epithelial	RPL8
DPEP1	0	0.698255	0.27	0.016	0	Epithelial	DPEP1
AP1M2	0	0.696772	0.491	0.008	0	Epithelial	AP1M2
GAPDH	0	0.694744	0.964	0.872	0	Epithelial	GAPDH
RAB11FIP1	0	0.69268	0.585	0.136	0	Epithelial	RAB11FIP1
PGRMC1	0	0.692546	0.575	0.12	0	Epithelial	PGRMC1
PRR15	0	0.68477	0.421	0.009	0	Epithelial	PRR15
VDAC2	0	0.684718	0.717	0.369	0	Epithelial	VDAC2
RPL36	0	0.677628	0.965	0.95	0	Epithelial	RPL36
PRDX6	0	0.674886	0.703	0.382	0	Epithelial	PRDX6
ROMO1	0	0.672316	0.746	0.396	0	Epithelial	ROMO1
SLC22A18	0	0.671692	0.477	0.064	0	Epithelial	SLC22A18
ZNF703	0	0.671205	0.46	0.028	0	Epithelial	ZNF703
SLC39A4	0	0.668877	0.494	0.08	0	Epithelial	SLC39A4
CCND1	0	0.66813	0.462	0.059	0	Epithelial	CCND1
RPL22L1	0	0.66624	0.599	0.429	0	Epithelial	RPL22L1
MGST3	0	0.666168	0.707	0.364	0	Epithelial	MGST3
MAOA	0	0.665381	0.422	0.018	0	Epithelial	MAOA
TPD52	0	0.664255	0.667	0.244	0	Epithelial	TPD52
CCDC56	0	0.663595	0.627	0.218	0	Epithelial	CCDC56
ATP10B	0	0.661262	0.418	0.008	0	Epithelial	ATP10B
RPS21	0	0.659282	0.91	0.905	0	Epithelial	RPS21
VDAC1	0	0.658972	0.722	0.359	0	Epithelial	VDAC1
EPS8L3	0	0.658813	0.454	0.008	0	Epithelial	EPS8L3
SEPW1	0	0.657746	0.766	0.369	0	Epithelial	SEPW1
MGAT4B	0	0.657518	0.515	0.066	0	Epithelial	MGAT4B
TSPAN13	0	0.657304	0.542	0.114	0	Epithelial	TSPAN13
PKP2	0	0.655801	0.469	0.015	0	Epithelial	PKP2
USH1C	0	0.655637	0.467	0.006	0	Epithelial	USH1C
OCIAD2	0	0.655097	0.677	0.278	0	Epithelial	OCIAD2
ZFAS1	0	0.654723	0.722	0.5	0	Epithelial	ZFAS1
RHOC	0	0.654649	0.668	0.261	0	Epithelial	RHOC
RAC1	0	0.654331	0.827	0.514	0	Epithelial	RAC1
NDUFB7	0	0.651388	0.793	0.479	0	Epithelial	NDUFB7
GIPC1	0	0.649986	0.532	0.086	0	Epithelial	GIPC1
TRIM2	0	0.649827	0.465	0.02	0	Epithelial	TRIM2
ABHD11	0	0.644013	0.483	0.047	0	Epithelial	ABHD11
CHP1	0	0.642824	0.565	0.175	0	Epithelial	CHP1
CREB3L1	0	0.642079	0.362	0.014	0	Epithelial	CREB3L1
CTNNA1	0	0.640532	0.602	0.154	0	Epithelial	CTNNA1
RPLP0	0	0.63957	0.913	0.878	0	Epithelial	RPLP0
EMP2	0	0.638779	0.5	0.066	0	Epithelial	EMP2
HN1	0	0.638569	0.699	0.313	0	Epithelial	HN1
MGLL	0	0.638002	0.497	0.111	0	Epithelial	MGLL
TMEM106C	0	0.635668	0.542	0.105	0	Epithelial	TMEM106C
SDC4	0	0.63371	0.479	0.064	0	Epithelial	SDC4
BACE2	0	0.63297	0.463	0.05	0	Epithelial	BACE2
LMNA	0	0.632844	0.693	0.223	0	Epithelial	LMNA
MT-ATP8	0	0.632564	0.439	0.16	0	Epithelial	MT-ATP8
AKR1C3	0	0.630005	0.363	0.026	0	Epithelial	AKR1C3
QTRT1	0	0.629184	0.494	0.109	0	Epithelial	QTRT1
CMBL	0	0.628614	0.405	0.015	0	Epithelial	CMBL
MGST2	0	0.628394	0.591	0.141	0	Epithelial	MGST2
MDH2	0	0.628022	0.664	0.314	0	Epithelial	MDH2
TCF7L2	0	0.627677	0.471	0.051	0	Epithelial	TCF7L2
NPDC1	0	0.626855	0.474	0.078	0	Epithelial	NPDC1
ASCL2	0	0.625742	0.296	0.034	0	Epithelial	ASCL2
GOLIM4	0	0.625727	0.526	0.131	0	Epithelial	GOLIM4
TSPAN6	0	0.625668	0.439	0.023	0	Epithelial	TSPAN6
MVP	0	0.625445	0.6	0.185	0	Epithelial	MVP
BCAS1	0	0.62415	0.278	0.007	0	Epithelial	BCAS1
AHCY	0	0.62268	0.467	0.109	0	Epithelial	AHCY
SERPINA1	0	0.619673	0.324	0.139	0	Epithelial	SERPINA1
PAWR	0	0.617488	0.513	0.049	0	Epithelial	PAWR
LAMB3	0	0.616692	0.396	0.019	0	Epithelial	LAMB3
UQCRFS1	0	0.616317	0.68	0.326	0	Epithelial	UQCRFS1
ARPC1A	0	0.615583	0.597	0.181	0	Epithelial	ARPC1A
TNNC2	0	0.615057	0.253	0.009	0	Epithelial	TNNC2
ASL	0	0.615035	0.511	0.089	0	Epithelial	ASL
SEPP1	0	0.614133	0.411	0.106	0	Epithelial	SEPP1
DDR1	0	0.612607	0.46	0.015	0	Epithelial	DDR1
EIF5A	0	0.611769	0.67	0.375	0	Epithelial	EIF5A
ATP5J2	0	0.611717	0.796	0.523	0	Epithelial	ATP5J2
SH3YL1	0	0.610923	0.511	0.067	0	Epithelial	SH3YL1
HMGCS1	0	0.610276	0.416	0.077	0	Epithelial	HMGCS1
ITGB4	0	0.608871	0.449	0.025	0	Epithelial	ITGB4
SLC35A3	0	0.607092	0.53	0.084	0	Epithelial	SLC35A3
GNA11	0	0.605833	0.423	0.029	0	Epithelial	GNA11
C1orf106	0	0.604727	0.424	0.013	0	Epithelial	C1orf106
HSPB1	0	0.603975	0.706	0.368	0	Epithelial	HSPB1
NR2F6	0	0.60362	0.481	0.038	0	Epithelial	NR2F6
FUT3	0	0.603021	0.408	0.007	0	Epithelial	FUT3
ACSL5	0	0.601688	0.513	0.084	0	Epithelial	ACSL5
EHF	0	0.601354	0.421	0.006	0	Epithelial	EHF
IFITM3	0	0.600964	0.654	0.234	0	Epithelial	IFITM3
MRPL14	0	0.598297	0.624	0.221	0	Epithelial	MRPL14
AKAP1	0	0.597254	0.477	0.043	0	Epithelial	AKAP1
CD46	0	0.597047	0.582	0.195	0	Epithelial	CD46
RP11-532F12.5	0	0.592542	0.436	0.018	0	Epithelial	RP11-532F12.5
IFT172	0	0.591767	0.422	0.014	0	Epithelial	IFT172
SLC44A1	0	0.591682	0.579	0.168	0	Epithelial	SLC44A1
HNRNPAB	0	0.591107	0.626	0.224	0	Epithelial	HNRNPAB
GALNT3	0	0.591038	0.445	0.024	0	Epithelial	GALNT3
ESRP1	0	0.590063	0.441	0.006	0	Epithelial	ESRP1
SATB2	0	0.589788	0.389	0.009	0	Epithelial	SATB2
MYO1D	0	0.589779	0.451	0.04	0	Epithelial	MYO1D
EMP1	0	0.589049	0.253	0.083	0	Epithelial	EMP1
DDAH1	0	0.589035	0.446	0.015	0	Epithelial	DDAH1
CLRN3	0	0.588911	0.41	0.006	0	Epithelial	CLRN3
SLC6A8	0	0.5878	0.289	0.015	0	Epithelial	SLC6A8
NDUFS6	0	0.587217	0.761	0.457	0	Epithelial	NDUFS6
POF1B	0	0.586979	0.42	0.007	0	Epithelial	POF1B
CYB5A	0	0.584969	0.564	0.155	0	Epithelial	CYB5A
CFDP1	0	0.584222	0.581	0.179	0	Epithelial	CFDP1
STRA13	0	0.583659	0.574	0.176	0	Epithelial	STRA13
PYGB	0	0.582414	0.44	0.059	0	Epithelial	PYGB
DST	0	0.582223	0.398	0.077	0	Epithelial	DST
AP001187.9	0	0.581511	0.344	0.008	0	Epithelial	AP001187.9
PPP1R16A	0	0.580642	0.454	0.032	0	Epithelial	PPP1R16A
ECHS1	0	0.580601	0.61	0.219	0	Epithelial	ECHS1
SH3BGRL2	0	0.578713	0.422	0.017	0	Epithelial	SH3BGRL2
SUCLG1	0	0.578602	0.595	0.224	0	Epithelial	SUCLG1
DHRS11	0	0.576619	0.355	0.027	0	Epithelial	DHRS11
SUCLG2	0	0.572372	0.561	0.157	0	Epithelial	SUCLG2
ANXA3	0	0.57219	0.368	0.012	0	Epithelial	ANXA3
AP1S1	0	0.571614	0.537	0.128	0	Epithelial	AP1S1
UGDH	0	0.570306	0.444	0.066	0	Epithelial	UGDH
MAP7	0	0.569653	0.439	0.017	0	Epithelial	MAP7
TSPO	0	0.568375	0.771	0.426	0	Epithelial	TSPO
PDCD5	0	0.566654	0.576	0.252	0	Epithelial	PDCD5
HINT1	0	0.56592	0.87	0.738	0	Epithelial	HINT1
PTP4A1	0	0.565648	0.595	0.203	0	Epithelial	PTP4A1
CCL15	0	0.565298	0.357	0.004	0	Epithelial	CCL15
PPIA	0	0.564827	0.861	0.704	0	Epithelial	PPIA
FDFT1	0	0.564743	0.536	0.156	0	Epithelial	FDFT1
DDT	0	0.563025	0.707	0.391	0	Epithelial	DDT
SLC25A3	0	0.562721	0.793	0.545	0	Epithelial	SLC25A3
SHROOM3	0	0.562652	0.403	0.008	0	Epithelial	SHROOM3
TMPRSS4	0	0.562262	0.426	0.007	0	Epithelial	TMPRSS4
ASPH	0	0.561133	0.495	0.107	0	Epithelial	ASPH
NDUFS5	0	0.560293	0.788	0.543	0	Epithelial	NDUFS5
AURKAIP1	0	0.559904	0.733	0.402	0	Epithelial	AURKAIP1
MYO6	0	0.559318	0.458	0.047	0	Epithelial	MYO6
HDHD3	0	0.559171	0.476	0.051	0	Epithelial	HDHD3
HDGF	0	0.558741	0.557	0.164	0	Epithelial	HDGF
TSTA3	0	0.558381	0.527	0.167	0	Epithelial	TSTA3
TMEM238	0	0.558096	0.352	0.063	0	Epithelial	TMEM238
SMAGP	0	0.557534	0.467	0.041	0	Epithelial	SMAGP
MEP1A	0	0.556479	0.265	0.005	0	Epithelial	MEP1A
CHCHD2	0	0.555969	0.858	0.707	0	Epithelial	CHCHD2
GNG12	0	0.553597	0.43	0.033	0	Epithelial	GNG12
RPL37A	0	0.553019	0.952	0.951	0	Epithelial	RPL37A
PRELID3B	0	0.552146	0.557	0.159	0	Epithelial	PRELID3B
PLA2G10	0	0.551718	0.302	0.004	0	Epithelial	PLA2G10
PARM1	0	0.550959	0.372	0.054	0	Epithelial	PARM1
MT2A	0	0.550771	0.673	0.453	0	Epithelial	MT2A
MRPL41	0	0.550104	0.688	0.346	0	Epithelial	MRPL41
NANS	0	0.549684	0.58	0.222	0	Epithelial	NANS
CTBP2	0	0.549559	0.488	0.072	0	Epithelial	CTBP2
TMSB10	0	0.549284	0.976	0.955	0	Epithelial	TMSB10
NAPRT	0	0.549157	0.533	0.13	0	Epithelial	NAPRT
EFNA1	0	0.548086	0.384	0.023	0	Epithelial	EFNA1
PCCA	0	0.547101	0.286	0.04	0	Epithelial	PCCA
GALE	0	0.544748	0.44	0.044	0	Epithelial	GALE
FAT1	0	0.54437	0.413	0.018	0	Epithelial	FAT1
CCDC64B	0	0.544055	0.399	0.007	0	Epithelial	CCDC64B
ARL14	0	0.543206	0.267	0.005	0	Epithelial	ARL14
CMAS	0	0.543085	0.523	0.112	0	Epithelial	CMAS
C8orf4	0	0.542695	0.318	0.045	0	Epithelial	C8orf4
NDUFC1	0	0.542477	0.675	0.312	0	Epithelial	NDUFC1
P4HB	0	0.541571	0.717	0.409	0	Epithelial	P4HB
BLVRB	0	0.54127	0.57	0.188	0	Epithelial	BLVRB
SNRPF	0	0.538549	0.653	0.372	0	Epithelial	SNRPF
C12orf75	0	0.538526	0.555	0.168	0	Epithelial	C12orf75
PON2	0	0.537584	0.477	0.071	0	Epithelial	PON2
URAD	0	0.537469	0.254	0.004	0	Epithelial	URAD
SERPINB6	0	0.536633	0.587	0.216	0	Epithelial	SERPINB6
TJP3	0	0.53556	0.372	0.007	0	Epithelial	TJP3
DHCR24	0	0.535452	0.402	0.025	0	Epithelial	DHCR24
DGAT1	0	0.535346	0.467	0.07	0	Epithelial	DGAT1
MRPS35	0	0.53531	0.497	0.118	0	Epithelial	MRPS35
MAPK3	0	0.534457	0.469	0.086	0	Epithelial	MAPK3
PRR13	0	0.533726	0.762	0.436	0	Epithelial	PRR13
LDHA	0	0.533183	0.783	0.522	0	Epithelial	LDHA
GGCT	0	0.533137	0.498	0.143	0	Epithelial	GGCT
HOOK2	0	0.532019	0.466	0.061	0	Epithelial	HOOK2
NDRG1	0	0.531582	0.45	0.128	0	Epithelial	NDRG1
CLTA	0	0.531326	0.729	0.385	0	Epithelial	CLTA
MIF	0	0.529205	0.687	0.442	0	Epithelial	MIF
UQCR10	0	0.52865	0.804	0.554	0	Epithelial	UQCR10
CANT1	0	0.527442	0.484	0.072	0	Epithelial	CANT1
KLF3	0	0.526404	0.501	0.086	0	Epithelial	KLF3
ACSS2	0	0.525239	0.419	0.041	0	Epithelial	ACSS2
NME1	0	0.525109	0.512	0.24	0	Epithelial	NME1
COMTD1	0	0.523519	0.495	0.109	0	Epithelial	COMTD1
C9orf152	0	0.522412	0.384	0.005	0	Epithelial	C9orf152
RP11-329L6.2	0	0.521854	0.484	0.186	0	Epithelial	RP11-329L6.2
NDUFB10	0	0.52148	0.729	0.425	0	Epithelial	NDUFB10
GSKIP	0	0.521084	0.479	0.094	0	Epithelial	GSKIP
CRB3	0	0.520937	0.402	0.01	0	Epithelial	CRB3
IER3	0	0.520801	0.616	0.192	0	Epithelial	IER3
NDUFAB1	0	0.519677	0.646	0.35	0	Epithelial	NDUFAB1
CD2AP	0	0.518684	0.484	0.085	0	Epithelial	CD2AP
SULT1B1	0	0.517475	0.265	0.008	0	Epithelial	SULT1B1
SCD	0	0.51633	0.356	0.059	0	Epithelial	SCD
TMEM98	0	0.51569	0.424	0.025	0	Epithelial	TMEM98
PPIC	0	0.51471	0.463	0.067	0	Epithelial	PPIC
AKR7A3	0	0.513369	0.358	0.005	0	Epithelial	AKR7A3
SSFA2	0	0.513037	0.459	0.084	0	Epithelial	SSFA2
EIF2S2	0	0.511805	0.666	0.42	0	Epithelial	EIF2S2
CTC-251H24.14	0	0.511762	0.299	0.004	0	Epithelial	CTC-251H24.14
ATP5J	0	0.509808	0.786	0.531	0	Epithelial	ATP5J
MRPL23	0	0.509601	0.684	0.336	0	Epithelial	MRPL23
IMPDH2	0	0.508338	0.517	0.189	0	Epithelial	IMPDH2
HES6	0	0.507659	0.34	0.025	0	Epithelial	HES6
ALKBH7	0	0.507634	0.664	0.302	0	Epithelial	ALKBH7
NDUFB2	0	0.506653	0.792	0.544	0	Epithelial	NDUFB2
TRPM4	0	0.506486	0.38	0.033	0	Epithelial	TRPM4
DCTPP1	0	0.503825	0.509	0.126	0	Epithelial	DCTPP1
EBP	0	0.502384	0.506	0.141	0	Epithelial	EBP
RASSF7	0	0.500374	0.479	0.065	0	Epithelial	RASSF7
MTMR11	0	0.500241	0.357	0.021	0	Epithelial	MTMR11
DBI	0	0.50015	0.788	0.526	0	Epithelial	DBI
BAIAP2L1	0	0.498977	0.386	0.012	0	Epithelial	BAIAP2L1
WASL	0	0.498331	0.44	0.052	0	Epithelial	WASL
MLXIP	0	0.498299	0.516	0.133	0	Epithelial	MLXIP
UQCR11	0	0.497874	0.855	0.672	0	Epithelial	UQCR11
IDH1	0	0.497365	0.517	0.116	0	Epithelial	IDH1
FDPS	0	0.495729	0.567	0.26	0	Epithelial	FDPS
MLLT4	0	0.494549	0.459	0.058	0	Epithelial	MLLT4
ECI1	0	0.493741	0.5	0.133	0	Epithelial	ECI1
RND3	0	0.492705	0.366	0.032	0	Epithelial	RND3
F11R	0	0.49161	0.444	0.061	0	Epithelial	F11R
MYC	0	0.491355	0.408	0.106	0	Epithelial	MYC
HOXB9	0	0.490876	0.343	0.006	0	Epithelial	HOXB9
LSM4	0	0.49076	0.622	0.267	0	Epithelial	LSM4
MARVELD3	0	0.490116	0.367	0.005	0	Epithelial	MARVELD3
RP11-294O2.2	0	0.489863	0.316	0.004	0	Epithelial	RP11-294O2.2
SQLE	0	0.486606	0.378	0.078	0	Epithelial	SQLE
C1QBP	0	0.486371	0.584	0.302	0	Epithelial	C1QBP
MINOS1	0	0.486339	0.743	0.448	0	Epithelial	MINOS1
YWHAE	0	0.486144	0.742	0.425	0	Epithelial	YWHAE
CENPV	0	0.483753	0.406	0.025	0	Epithelial	CENPV
HADH	0	0.483365	0.455	0.087	0	Epithelial	HADH
COX7C	0	0.483124	0.9	0.824	0	Epithelial	COX7C
CERS6	0	0.482755	0.453	0.073	0	Epithelial	CERS6
KDELR2	0	0.480975	0.701	0.399	0	Epithelial	KDELR2
GALNT7	0	0.480585	0.406	0.05	0	Epithelial	GALNT7
BIK	0	0.480474	0.359	0.04	0	Epithelial	BIK
SLC39A5	0	0.479679	0.311	0.005	0	Epithelial	SLC39A5
TKT	0	0.478299	0.589	0.279	0	Epithelial	TKT
C11orf83	0	0.478221	0.529	0.139	0	Epithelial	C11orf83
PDXDC1	0	0.477064	0.497	0.115	0	Epithelial	PDXDC1
HOXB7	0	0.476985	0.379	0.033	0	Epithelial	HOXB7
QSOX1	0	0.476485	0.447	0.115	0	Epithelial	QSOX1
CAST	0	0.474795	0.673	0.295	0	Epithelial	CAST
PLEKHJ1	0	0.474737	0.584	0.171	0	Epithelial	PLEKHJ1
PXMP2	0	0.473482	0.405	0.053	0	Epithelial	PXMP2
F2RL1	0	0.473441	0.346	0.006	0	Epithelial	F2RL1
TM4SF5	0	0.472196	0.28	0.003	0	Epithelial	TM4SF5
RPS18	0	0.470891	0.968	0.972	0	Epithelial	RPS18
NOX1	0	0.470468	0.298	0.004	0	Epithelial	NOX1
KIF5B	0	0.469195	0.614	0.281	0	Epithelial	KIF5B
ERGIC3	0	0.468805	0.666	0.352	0	Epithelial	ERGIC3
HMGB3	0	0.468731	0.397	0.068	0	Epithelial	HMGB3
ERBB2	0	0.468416	0.397	0.016	0	Epithelial	ERBB2
INF2	0	0.468043	0.411	0.06	0	Epithelial	INF2
SCP2	0	0.467285	0.703	0.343	0	Epithelial	SCP2
SERPINB1	0	0.467031	0.654	0.299	0	Epithelial	SERPINB1
TMC4	0	0.465934	0.359	0.01	0	Epithelial	TMC4
NDUFB4	0	0.464713	0.741	0.466	0	Epithelial	NDUFB4
NTHL1	0	0.46435	0.399	0.069	0	Epithelial	NTHL1
CTD-2001E22.2	0	0.463703	0.364	0.016	0	Epithelial	CTD-2001E22.2
EPB41L4B	0	0.46296	0.36	0.006	0	Epithelial	EPB41L4B
CAPN5	0	0.462325	0.349	0.011	0	Epithelial	CAPN5
EBPL	0	0.461803	0.474	0.144	0	Epithelial	EBPL
NEDD4L	0	0.461291	0.356	0.032	0	Epithelial	NEDD4L
CKMT1B	0	0.460238	0.336	0.004	0	Epithelial	CKMT1B
HK2	0	0.459915	0.366	0.048	0	Epithelial	HK2
FKBP4	0	0.459524	0.482	0.117	0	Epithelial	FKBP4
C14orf2	0	0.459121	0.828	0.642	0	Epithelial	C14orf2
MSRB2	0	0.458769	0.502	0.129	0	Epithelial	MSRB2
FRYL	0	0.45801	0.477	0.111	0	Epithelial	FRYL
HSP90AB1	0	0.457803	0.782	0.617	0	Epithelial	HSP90AB1
IMPA2	0	0.457118	0.395	0.043	0	Epithelial	IMPA2
TAX1BP3	0	0.456334	0.469	0.122	0	Epithelial	TAX1BP3
PLCB4	0	0.455971	0.305	0.015	0	Epithelial	PLCB4
PEBP1	0	0.455969	0.689	0.44	0	Epithelial	PEBP1
ATP5C1	0	0.455154	0.687	0.391	0	Epithelial	ATP5C1
CEBPG	0	0.454556	0.48	0.098	0	Epithelial	CEBPG
SEM1	0	0.453798	0.752	0.474	0	Epithelial	SEM1
ZKSCAN1	0	0.45316	0.51	0.136	0	Epithelial	ZKSCAN1
FAM120A	0	0.452866	0.588	0.207	0	Epithelial	FAM120A
PAPSS2	0	0.452619	0.349	0.051	0	Epithelial	PAPSS2
C4orf48	0	0.452494	0.692	0.347	0	Epithelial	C4orf48
RPL36A	0	0.451685	0.841	0.778	0	Epithelial	RPL36A
GPI	0	0.450959	0.535	0.172	0	Epithelial	GPI
CD164	0	0.450926	0.729	0.42	0	Epithelial	CD164
FAM46A	0	0.450399	0.335	0.066	0	Epithelial	FAM46A
TMEM176A	0	0.4496	0.502	0.132	0	Epithelial	TMEM176A
ACAA2	0	0.448411	0.473	0.145	0	Epithelial	ACAA2
FUT2	0	0.448163	0.344	0.005	0	Epithelial	FUT2
OCLN	0	0.447563	0.369	0.016	0	Epithelial	OCLN
TRABD2A	0	0.4461	0.392	0.031	0	Epithelial	TRABD2A
KIAA1522	0	0.444811	0.38	0.014	0	Epithelial	KIAA1522
RAB11A	0	0.443794	0.662	0.274	0	Epithelial	RAB11A
TUFM	0	0.442133	0.664	0.369	0	Epithelial	TUFM
KCNK1	0	0.441978	0.333	0.006	0	Epithelial	KCNK1
RABL6	0	0.441731	0.515	0.141	0	Epithelial	RABL6
BCL2L15	0	0.439589	0.325	0.007	0	Epithelial	BCL2L15
ACOX1	0	0.438944	0.382	0.074	0	Epithelial	ACOX1
ARHGAP32	0	0.43882	0.374	0.014	0	Epithelial	ARHGAP32
SQRDL	0	0.43849	0.534	0.191	0	Epithelial	SQRDL
MAPK13	0	0.437393	0.451	0.066	0	Epithelial	MAPK13
SQSTM1	0	0.43726	0.666	0.346	0	Epithelial	SQSTM1
SLC25A1	0	0.437217	0.476	0.107	0	Epithelial	SLC25A1
ETFB	0	0.437104	0.644	0.294	0	Epithelial	ETFB
MRPL13	0	0.436953	0.517	0.18	0	Epithelial	MRPL13
TP53I3	0	0.435713	0.359	0.057	0	Epithelial	TP53I3
ERN2	0	0.434845	0.308	0.006	0	Epithelial	ERN2
MIDN	0	0.434271	0.536	0.175	0	Epithelial	MIDN
FZD5	0	0.434099	0.365	0.014	0	Epithelial	FZD5
CISD1	0	0.433995	0.511	0.148	0	Epithelial	CISD1
EI24	0	0.433887	0.53	0.174	0	Epithelial	EI24
GGT6	0	0.433837	0.285	0.004	0	Epithelial	GGT6
EPN1	0	0.432546	0.537	0.155	0	Epithelial	EPN1
TINAGL1	0	0.432271	0.413	0.037	0	Epithelial	TINAGL1
PFKL	0	0.431768	0.541	0.171	0	Epithelial	PFKL
B3GNT3	0	0.431756	0.356	0.005	0	Epithelial	B3GNT3
MSMO1	0	0.431687	0.365	0.074	0	Epithelial	MSMO1
TSPAN15	0	0.431429	0.404	0.043	0	Epithelial	TSPAN15
SOD1	0	0.431293	0.77	0.516	0	Epithelial	SOD1
ETS2	0	0.429688	0.554	0.163	0	Epithelial	ETS2
FAM213A	0	0.429311	0.436	0.075	0	Epithelial	FAM213A
IRF6	0	0.428789	0.348	0.006	0	Epithelial	IRF6
LDLR	0	0.427189	0.377	0.057	0	Epithelial	LDLR
GALNT12	0	0.427079	0.326	0.012	0	Epithelial	GALNT12
EPS8L2	0	0.426818	0.425	0.055	0	Epithelial	EPS8L2
ANG	0	0.426696	0.344	0.048	0	Epithelial	ANG
STOML2	0	0.426654	0.558	0.239	0	Epithelial	STOML2
EFNB2	0	0.42548	0.371	0.025	0	Epithelial	EFNB2
MTCH2	0	0.425145	0.542	0.192	0	Epithelial	MTCH2
ACADS	0	0.423122	0.349	0.05	0	Epithelial	ACADS
LGR4	0	0.422911	0.35	0.009	0	Epithelial	LGR4
RETSAT	0	0.4215	0.349	0.036	0	Epithelial	RETSAT
PLXNB2	0	0.419692	0.408	0.076	0	Epithelial	PLXNB2
SDC1	0	0.419495	0.472	0.11	0	Epithelial	SDC1
NCKAP1	0	0.419091	0.433	0.041	0	Epithelial	NCKAP1
CDCA7	0	0.418861	0.335	0.046	0	Epithelial	CDCA7
CCT5	0	0.418759	0.54	0.215	0	Epithelial	CCT5
FOXA3	0	0.418443	0.295	0.004	0	Epithelial	FOXA3
TWF1	0	0.418197	0.463	0.091	0	Epithelial	TWF1
PAQR8	0	0.417075	0.337	0.037	0	Epithelial	PAQR8
RASEF	0	0.416649	0.314	0.004	0	Epithelial	RASEF
TPI1	0	0.416601	0.844	0.585	0	Epithelial	TPI1
CAPN8	0	0.416358	0.283	0.005	0	Epithelial	CAPN8
HSD17B12	0	0.414216	0.514	0.173	0	Epithelial	HSD17B12
CASP7	0	0.414075	0.407	0.088	0	Epithelial	CASP7
HOXB6	0	0.413592	0.29	0.013	0	Epithelial	HOXB6
EFCAB4A	0	0.413113	0.375	0.05	0	Epithelial	EFCAB4A
PPP1R14B	0	0.412779	0.54	0.205	0	Epithelial	PPP1R14B
SPTSSA	0	0.412684	0.523	0.173	0	Epithelial	SPTSSA
SNRPE	0	0.412575	0.636	0.389	0	Epithelial	SNRPE
NORAD	0	0.412125	0.547	0.2	0	Epithelial	NORAD
MORF4L2	0	0.412097	0.589	0.264	0	Epithelial	MORF4L2
CBLC	0	0.411974	0.343	0.005	0	Epithelial	CBLC
SYTL2	0	0.411163	0.336	0.048	0	Epithelial	SYTL2
HSBP1	0	0.41082	0.684	0.338	0	Epithelial	HSBP1
PYCR1	0	0.410388	0.36	0.052	0	Epithelial	PYCR1
TOX3	0	0.409567	0.349	0.004	0	Epithelial	TOX3
KDELR1	0	0.40768	0.605	0.289	0	Epithelial	KDELR1
NDUFV1	0	0.40761	0.552	0.224	0	Epithelial	NDUFV1
ESRRA	0	0.407341	0.429	0.064	0	Epithelial	ESRRA
SRPK1	0	0.407253	0.461	0.109	0	Epithelial	SRPK1
BZW2	0	0.407109	0.444	0.107	0	Epithelial	BZW2
PDHA1	0	0.406883	0.464	0.119	0	Epithelial	PDHA1
CST3	0	0.406119	0.879	0.328	0	Epithelial	CST3
CAPN2	0	0.40584	0.517	0.186	0	Epithelial	CAPN2
MLPH	0	0.405767	0.269	0.013	0	Epithelial	MLPH
EZR	0	0.405641	0.652	0.312	0	Epithelial	EZR
CHMP3	0	0.405436	0.584	0.196	0	Epithelial	CHMP3
POLR2H	0	0.405346	0.518	0.156	0	Epithelial	POLR2H
LTBR	0	0.405264	0.427	0.07	0	Epithelial	LTBR
CKS2	0	0.404803	0.442	0.162	0	Epithelial	CKS2
BOLA3	0	0.404433	0.509	0.176	0	Epithelial	BOLA3
WDR34	0	0.403891	0.359	0.054	0	Epithelial	WDR34
LAPTM4B	0	0.402227	0.357	0.062	0	Epithelial	LAPTM4B
C19orf70	0	0.402187	0.66	0.339	0	Epithelial	C19orf70
CGN	0	0.401763	0.297	0.005	0	Epithelial	CGN
S100A13	0	0.401549	0.491	0.107	0	Epithelial	S100A13
PIGZ	0	0.400168	0.284	0.014	0	Epithelial	PIGZ
IRF2BP2	0	0.399883	0.547	0.194	0	Epithelial	IRF2BP2
TMBIM1	0	0.398513	0.436	0.111	0	Epithelial	TMBIM1
C6orf132	0	0.398037	0.34	0.007	0	Epithelial	C6orf132
HOXA10	0	0.398036	0.343	0.022	0	Epithelial	HOXA10
SMPDL3A	0	0.397964	0.272	0.057	0	Epithelial	SMPDL3A
ETFA	0	0.397453	0.568	0.213	0	Epithelial	ETFA
CKMT1A	0	0.397308	0.303	0.004	0	Epithelial	CKMT1A
TOB1	0	0.397119	0.529	0.133	0	Epithelial	TOB1
TM4SF1	0	0.396954	0.318	0.052	0	Epithelial	TM4SF1
TNFRSF12A	0	0.396545	0.307	0.037	0	Epithelial	TNFRSF12A
SH3D19	0	0.396445	0.371	0.022	0	Epithelial	SH3D19
ENTPD5	0	0.396338	0.301	0.025	0	Epithelial	ENTPD5
NDUFB3	0	0.396213	0.684	0.371	0	Epithelial	NDUFB3
CLSTN1	0	0.395955	0.451	0.097	0	Epithelial	CLSTN1
IGF2BP2	0	0.395527	0.356	0.024	0	Epithelial	IGF2BP2
MYO5B	0	0.394926	0.349	0.008	0	Epithelial	MYO5B
HSD17B11	0	0.394657	0.589	0.236	0	Epithelial	HSD17B11
FBL	0	0.394605	0.569	0.285	0	Epithelial	FBL
ACADVL	0	0.394328	0.58	0.261	0	Epithelial	ACADVL
EIF4EBP1	0	0.394219	0.454	0.158	0	Epithelial	EIF4EBP1
LRP10	0	0.39305	0.554	0.221	0	Epithelial	LRP10
CFTR	0	0.392874	0.302	0.004	0	Epithelial	CFTR
MYO1A	0	0.392297	0.277	0.005	0	Epithelial	MYO1A
ATP5H	0	0.391719	0.682	0.389	0	Epithelial	ATP5H
PDCD6IP	0	0.391221	0.523	0.168	0	Epithelial	PDCD6IP
RFK	0	0.390711	0.414	0.095	0	Epithelial	RFK
DNAJC15	0	0.389623	0.601	0.318	0	Epithelial	DNAJC15
HPGD	0	0.388882	0.292	0.064	0	Epithelial	HPGD
PLEC	0	0.388813	0.464	0.136	0	Epithelial	PLEC
HDLBP	0	0.388259	0.588	0.26	0	Epithelial	HDLBP
PLCD3	0	0.387926	0.281	0.009	0	Epithelial	PLCD3
PLEK2	0	0.387763	0.344	0.021	0	Epithelial	PLEK2
USP53	0	0.387349	0.391	0.065	0	Epithelial	USP53
PAFAH1B3	0	0.387005	0.43	0.1	0	Epithelial	PAFAH1B3
C1orf21	0	0.386749	0.403	0.063	0	Epithelial	C1orf21
RARRES1	0	0.386527	0.25	0.024	0	Epithelial	RARRES1
YWHAZ	0	0.386292	0.789	0.538	0	Epithelial	YWHAZ
ENTPD6	0	0.38625	0.397	0.051	0	Epithelial	ENTPD6
CAPN1	0	0.385758	0.524	0.159	0	Epithelial	CAPN1
PSMB5	0	0.385596	0.546	0.24	0	Epithelial	PSMB5
RPL7A	0	0.385477	0.919	0.914	0	Epithelial	RPL7A
TPRN	0	0.384707	0.323	0.017	0	Epithelial	TPRN
UQCRC2	0	0.384498	0.625	0.298	0	Epithelial	UQCRC2
PAICS	0	0.383893	0.404	0.1	0	Epithelial	PAICS
FBLIM1	0	0.383832	0.353	0.039	0	Epithelial	FBLIM1
CRYL1	0	0.383672	0.41	0.085	0	Epithelial	CRYL1
LAMC2	0	0.38337	0.257	0.006	0	Epithelial	LAMC2
PTTG1IP	0	0.382955	0.535	0.174	0	Epithelial	PTTG1IP
LSM7	0	0.382472	0.694	0.413	0	Epithelial	LSM7
LRRC59	0	0.380809	0.5	0.186	0	Epithelial	LRRC59
HDAC1	0	0.380607	0.551	0.163	0	Epithelial	HDAC1
CENPW	0	0.380329	0.285	0.065	0	Epithelial	CENPW
ARHGEF35	0	0.379198	0.341	0.017	0	Epithelial	ARHGEF35
PTK6	0	0.379186	0.313	0.008	0	Epithelial	PTK6
PLP2	0	0.378904	0.593	0.33	0	Epithelial	PLP2
ATP9A	0	0.378522	0.328	0.013	0	Epithelial	ATP9A
CDC42EP1	0	0.377496	0.334	0.038	0	Epithelial	CDC42EP1
NDUFA10	0	0.37725	0.549	0.201	0	Epithelial	NDUFA10
AHCYL2	0	0.376907	0.252	0.019	0	Epithelial	AHCYL2
ZBTB7A	0	0.375784	0.516	0.149	0	Epithelial	ZBTB7A
PTPRK	0	0.375757	0.382	0.029	0	Epithelial	PTPRK
NDUFA6	0	0.375623	0.648	0.327	0	Epithelial	NDUFA6
ISOC2	0	0.37534	0.476	0.156	0	Epithelial	ISOC2
ANKRD9	0	0.375203	0.36	0.046	0	Epithelial	ANKRD9
GSN	0	0.375031	0.506	0.201	0	Epithelial	GSN
OAS1	0	0.374421	0.396	0.117	0	Epithelial	OAS1
BAG1	0	0.374297	0.55	0.216	0	Epithelial	BAG1
NUDT4	0	0.374029	0.513	0.16	0	Epithelial	NUDT4
UCHL3	0	0.373552	0.435	0.13	0	Epithelial	UCHL3
VILL	0	0.373549	0.299	0.03	0	Epithelial	VILL
TM9SF2	0	0.373325	0.569	0.237	0	Epithelial	TM9SF2
TMEM30B	0	0.373225	0.323	0.007	0	Epithelial	TMEM30B
ATP2C2	0	0.373173	0.313	0.005	0	Epithelial	ATP2C2
NDUFS3	0	0.372863	0.546	0.212	0	Epithelial	NDUFS3
ROCK2	0	0.372503	0.42	0.087	0	Epithelial	ROCK2
TRAP1	0	0.372415	0.384	0.073	0	Epithelial	TRAP1
RAB2A	0	0.372244	0.637	0.315	0	Epithelial	RAB2A
CLCN3	0	0.370944	0.415	0.074	0	Epithelial	CLCN3
ZNF593	0	0.370757	0.481	0.176	0	Epithelial	ZNF593
FAM177A1	0	0.370176	0.614	0.267	0	Epithelial	FAM177A1
TRIM15	0	0.370168	0.277	0.004	0	Epithelial	TRIM15
EPHB2	0	0.370104	0.322	0.02	0	Epithelial	EPHB2
PDLIM5	0	0.370093	0.463	0.112	0	Epithelial	PDLIM5
GPRC5C	0	0.369338	0.324	0.017	0	Epithelial	GPRC5C
TMEM261	0	0.368879	0.539	0.202	0	Epithelial	TMEM261
SPR	0	0.368415	0.358	0.031	0	Epithelial	SPR
ATP5O	0	0.36741	0.743	0.517	0	Epithelial	ATP5O
MRPS33	0	0.367361	0.541	0.23	0	Epithelial	MRPS33
CCT6A	0	0.366696	0.549	0.25	0	Epithelial	CCT6A
ADI1	0	0.365997	0.547	0.212	0	Epithelial	ADI1
ADAP1	0	0.364615	0.368	0.035	0	Epithelial	ADAP1
GHITM	0	0.364299	0.665	0.366	0	Epithelial	GHITM
MRPL27	0	0.364265	0.552	0.2	0	Epithelial	MRPL27
CCL28	0	0.363935	0.263	0.018	0	Epithelial	CCL28
PPP2CB	0	0.363504	0.421	0.104	0	Epithelial	PPP2CB
CHMP2A	0	0.363103	0.685	0.367	0	Epithelial	CHMP2A
MYO7B	0	0.363026	0.291	0.01	0	Epithelial	MYO7B
GJB1	0	0.3624	0.312	0.003	0	Epithelial	GJB1
CHMP2B	0	0.362385	0.512	0.167	0	Epithelial	CHMP2B
CAPNS1	0	0.36137	0.603	0.24	0	Epithelial	CAPNS1
TRAF4	0	0.361157	0.399	0.045	0	Epithelial	TRAF4
HSBP1L1	0	0.36114	0.359	0.041	0	Epithelial	HSBP1L1
QPRT	0	0.359906	0.282	0.069	0	Epithelial	QPRT
STK24	0	0.358905	0.52	0.158	0	Epithelial	STK24
EPB41L2	0	0.358231	0.39	0.08	0	Epithelial	EPB41L2
NDUFA9	0	0.358117	0.511	0.183	0	Epithelial	NDUFA9
NOXO1	0	0.357644	0.262	0.004	0	Epithelial	NOXO1
CTNNB1	0	0.357593	0.632	0.273	0	Epithelial	CTNNB1
ADD3	0	0.357135	0.496	0.139	0	Epithelial	ADD3
SORD	0	0.356668	0.345	0.035	0	Epithelial	SORD
TMEM125	0	0.3566	0.309	0.006	0	Epithelial	TMEM125
THOP1	0	0.356072	0.343	0.05	0	Epithelial	THOP1
MACROD1	0	0.355053	0.336	0.032	0	Epithelial	MACROD1
ATP5F1	0	0.353952	0.665	0.378	0	Epithelial	ATP5F1
POLR1D	0	0.353433	0.613	0.346	0	Epithelial	POLR1D
ANO9	0	0.353342	0.341	0.026	0	Epithelial	ANO9
MYO10	0	0.353216	0.35	0.027	0	Epithelial	MYO10
RP4-614O4.5	0	0.352841	0.534	0.192	0	Epithelial	RP4-614O4.5
NUDT8	0	0.352791	0.318	0.043	0	Epithelial	NUDT8
MYO1C	0	0.352379	0.419	0.086	0	Epithelial	MYO1C
POLD2	0	0.352248	0.419	0.12	0	Epithelial	POLD2
SULT1A1	0	0.35222	0.286	0.051	0	Epithelial	SULT1A1
ETNK1	0	0.351829	0.461	0.157	0	Epithelial	ETNK1
RCN1	0	0.35077	0.406	0.115	0	Epithelial	RCN1
TMBIM6	0	0.349795	0.812	0.595	0	Epithelial	TMBIM6
PFDN4	0	0.34965	0.492	0.194	0	Epithelial	PFDN4
ZDHHC3	0	0.34932	0.448	0.099	0	Epithelial	ZDHHC3
MRPS12	0	0.348939	0.524	0.206	0	Epithelial	MRPS12
PPARG	0	0.348178	0.322	0.025	0	Epithelial	PPARG
TRIM28	0	0.347975	0.472	0.148	0	Epithelial	TRIM28
EIF3B	0	0.347898	0.447	0.129	0	Epithelial	EIF3B
MZT2B	0	0.347669	0.77	0.55	0	Epithelial	MZT2B
RP11-304L19.5	0	0.347556	0.338	0.062	0	Epithelial	RP11-304L19.5
PROM1	0	0.346129	0.274	0.008	0	Epithelial	PROM1
PDZD8	0	0.34508	0.378	0.059	0	Epithelial	PDZD8
FAM83H	0	0.344821	0.328	0.008	0	Epithelial	FAM83H
ANXA11	0	0.344676	0.659	0.32	0	Epithelial	ANXA11
NT5C3A	0	0.344449	0.492	0.144	0	Epithelial	NT5C3A
CLIC5	0	0.344412	0.252	0.026	0	Epithelial	CLIC5
ENC1	0	0.344048	0.317	0.027	0	Epithelial	ENC1
BCAP31	0	0.344033	0.636	0.337	0	Epithelial	BCAP31
MMP15	0	0.344026	0.32	0.016	0	Epithelial	MMP15
REPIN1	0	0.34292	0.445	0.114	0	Epithelial	REPIN1
CDS1	0	0.342392	0.313	0.008	0	Epithelial	CDS1
RIOK3	0	0.342293	0.41	0.128	0	Epithelial	RIOK3
KIF9	0	0.341193	0.333	0.03	0	Epithelial	KIF9
CCT2	0	0.341051	0.501	0.21	0	Epithelial	CCT2
TMEM63A	0	0.34083	0.391	0.064	0	Epithelial	TMEM63A
TACC2	0	0.340521	0.33	0.014	0	Epithelial	TACC2
KTN1	0	0.340441	0.686	0.38	0	Epithelial	KTN1
TCEAL9	0	0.339504	0.417	0.113	0	Epithelial	TCEAL9
ARHGEF16	0	0.339074	0.278	0.004	0	Epithelial	ARHGEF16
CHMP4C	0	0.338568	0.322	0.01	0	Epithelial	CHMP4C
DNM2	0	0.338512	0.48	0.137	0	Epithelial	DNM2
DYRK2	0	0.338317	0.373	0.057	0	Epithelial	DYRK2
CHPT1	0	0.337899	0.507	0.167	0	Epithelial	CHPT1
ABHD2	0	0.33777	0.417	0.111	0	Epithelial	ABHD2
ACOT13	0	0.337258	0.422	0.113	0	Epithelial	ACOT13
NDFIP2	0	0.336998	0.519	0.116	0	Epithelial	NDFIP2
HTATIP2	0	0.336778	0.501	0.142	0	Epithelial	HTATIP2
GUCY2C	0	0.336641	0.3	0.009	0	Epithelial	GUCY2C
LRRC1	0	0.336264	0.305	0.02	0	Epithelial	LRRC1
ITGA2	0	0.336052	0.324	0.023	0	Epithelial	ITGA2
KIF1C	0	0.334838	0.351	0.057	0	Epithelial	KIF1C
POLR2I	0	0.334714	0.601	0.289	0	Epithelial	POLR2I
CYB5B	0	0.33359	0.513	0.169	0	Epithelial	CYB5B
NDUFS2	0	0.333084	0.532	0.201	0	Epithelial	NDUFS2
SLC1A5	0	0.33252	0.43	0.119	0	Epithelial	SLC1A5
CALM2	0	0.332261	0.854	0.681	0	Epithelial	CALM2
FNBP1L	0	0.331549	0.338	0.021	0	Epithelial	FNBP1L
PNKD	0	0.33124	0.56	0.222	0	Epithelial	PNKD
SLC25A39	0	0.33084	0.541	0.236	0	Epithelial	SLC25A39
SLC25A23	0	0.330799	0.306	0.025	0	Epithelial	SLC25A23
SMS	0	0.330739	0.538	0.205	0	Epithelial	SMS
DEGS2	0	0.33048	0.293	0.011	0	Epithelial	DEGS2
MLF2	0	0.330144	0.572	0.242	0	Epithelial	MLF2
RPL29	0	0.329953	0.947	0.933	0	Epithelial	RPL29
ABO	0	0.329411	0.285	0.01	0	Epithelial	ABO
F12	0	0.32929	0.275	0.015	0	Epithelial	F12
MZT2A	0	0.32923	0.626	0.344	0	Epithelial	MZT2A
CLTC	0	0.329014	0.578	0.222	0	Epithelial	CLTC
MET	0	0.327821	0.301	0.011	0	Epithelial	MET
STX3	0	0.327431	0.365	0.048	0	Epithelial	STX3
HMGCR	0	0.327354	0.34	0.045	0	Epithelial	HMGCR
RHPN2	0	0.326284	0.295	0.006	0	Epithelial	RHPN2
MRPS34	0	0.326142	0.587	0.292	0	Epithelial	MRPS34
SOWAHC	0	0.326022	0.309	0.018	0	Epithelial	SOWAHC
GALNT5	0	0.325574	0.256	0.004	0	Epithelial	GALNT5
CDCP1	0	0.325344	0.334	0.031	0	Epithelial	CDCP1
ZNF511	0	0.325089	0.433	0.13	0	Epithelial	ZNF511
ARF4	0	0.324976	0.615	0.329	0	Epithelial	ARF4
EIF1AX	0	0.324084	0.641	0.391	0	Epithelial	EIF1AX
MECOM	0	0.324063	0.334	0.019	0	Epithelial	MECOM
PTGES3	0	0.323799	0.721	0.509	0	Epithelial	PTGES3
HOOK1	0	0.323758	0.326	0.018	0	Epithelial	HOOK1
SNX7	0	0.323634	0.328	0.027	0	Epithelial	SNX7
ACTG1	0	0.323534	0.941	0.837	0	Epithelial	ACTG1
SEC61G	0	0.323064	0.805	0.615	0	Epithelial	SEC61G
PSMA7	0	0.32252	0.751	0.61	0	Epithelial	PSMA7
PIGT	0	0.322431	0.511	0.175	0	Epithelial	PIGT
PPP2R1A	0	0.322397	0.551	0.196	0	Epithelial	PPP2R1A
ZNF664	0	0.322314	0.39	0.058	0	Epithelial	ZNF664
TOMM40	0	0.322225	0.403	0.108	0	Epithelial	TOMM40
RAB13	0	0.322203	0.467	0.139	0	Epithelial	RAB13
PATJ	0	0.321968	0.355	0.027	0	Epithelial	PATJ
MKRN1	0	0.321917	0.536	0.164	0	Epithelial	MKRN1
YWHAB	0	0.321684	0.757	0.528	0	Epithelial	YWHAB
MRPL57	0	0.321312	0.641	0.362	0	Epithelial	MRPL57
ADAM15	0	0.320285	0.401	0.071	0	Epithelial	ADAM15
ATP2A2	0	0.320052	0.509	0.163	0	Epithelial	ATP2A2
CKS1B	0	0.319945	0.415	0.13	0	Epithelial	CKS1B
GSS	0	0.319805	0.403	0.08	0	Epithelial	GSS
FASN	0	0.319587	0.32	0.035	0	Epithelial	FASN
SNRPD1	0	0.319241	0.596	0.348	0	Epithelial	SNRPD1
CTD-2568A17.3	0	0.318951	0.356	0.076	0	Epithelial	CTD-2568A17.3
ZNHIT1	0	0.31887	0.686	0.377	0	Epithelial	ZNHIT1
ELMO3	0	0.318551	0.302	0.009	0	Epithelial	ELMO3
FOXA2	0	0.317303	0.262	0.003	0	Epithelial	FOXA2
GIPC2	0	0.317222	0.289	0.01	0	Epithelial	GIPC2
NECTIN2	0	0.316894	0.423	0.105	0	Epithelial	NECTIN2
SNRPG	0	0.316867	0.719	0.49	0	Epithelial	SNRPG
RBCK1	0	0.316775	0.551	0.232	0	Epithelial	RBCK1
SERINC5	0	0.316765	0.456	0.098	0	Epithelial	SERINC5
EIF4G1	0	0.316654	0.481	0.156	0	Epithelial	EIF4G1
EFNB1	0	0.316607	0.33	0.024	0	Epithelial	EFNB1
GSTO2	0	0.315571	0.294	0.008	0	Epithelial	GSTO2
SIAE	0	0.315362	0.302	0.02	0	Epithelial	SIAE
PRELID2	0	0.315359	0.312	0.017	0	Epithelial	PRELID2
C20orf24	0	0.315288	0.57	0.277	0	Epithelial	C20orf24
DNPEP	0	0.314703	0.467	0.127	0	Epithelial	DNPEP
ARHGAP5	0	0.314599	0.403	0.085	0	Epithelial	ARHGAP5
QARS	0	0.314589	0.512	0.172	0	Epithelial	QARS
HOXA9	0	0.314233	0.28	0.013	0	Epithelial	HOXA9
LSM5	0	0.314052	0.623	0.374	0	Epithelial	LSM5
CKAP4	0	0.313777	0.394	0.116	0	Epithelial	CKAP4
HDAC2	0	0.313391	0.485	0.178	0	Epithelial	HDAC2
TPMT	0	0.313326	0.433	0.12	0	Epithelial	TPMT
MT-ND6	0	0.313291	0.623	0.326	0	Epithelial	MT-ND6
DOK4	0	0.313155	0.28	0.013	0	Epithelial	DOK4
RNPEP	0	0.312891	0.454	0.12	0	Epithelial	RNPEP
BDH1	0	0.31282	0.322	0.018	0	Epithelial	BDH1
CCT3	0	0.312628	0.568	0.296	0	Epithelial	CCT3
OLA1	0	0.312314	0.489	0.185	0	Epithelial	OLA1
LGALS9	0	0.311624	0.51	0.168	0	Epithelial	LGALS9
BRI3BP	0	0.311537	0.398	0.081	0	Epithelial	BRI3BP
RPL12	0	0.311222	0.95	0.955	0	Epithelial	RPL12
CLDN12	0	0.310829	0.3	0.015	0	Epithelial	CLDN12
RNF128	0	0.310567	0.291	0.005	0	Epithelial	RNF128
CLMN	0	0.310263	0.327	0.054	0	Epithelial	CLMN
NDUFA8	0	0.310133	0.502	0.187	0	Epithelial	NDUFA8
LINC00675	0	0.309567	0.257	0.002	0	Epithelial	LINC00675
SLC20A1	0	0.309275	0.375	0.137	0	Epithelial	SLC20A1
MXI1	0	0.309119	0.3	0.057	0	Epithelial	MXI1
EPHX2	0	0.308126	0.302	0.03	0	Epithelial	EPHX2
CASP6	0	0.307806	0.364	0.051	0	Epithelial	CASP6
CCDC34	0	0.307705	0.326	0.048	0	Epithelial	CCDC34
MEST	0	0.307445	0.319	0.019	0	Epithelial	MEST
MYB	0	0.306453	0.301	0.014	0	Epithelial	MYB
UBA1	0	0.306128	0.487	0.156	0	Epithelial	UBA1
RAPGEFL1	0	0.306011	0.269	0.007	0	Epithelial	RAPGEFL1
CSTB	0	0.30529	0.809	0.516	0	Epithelial	CSTB
ANKS4B	0	0.305285	0.276	0.003	0	Epithelial	ANKS4B
SLC25A6	0	0.304966	0.828	0.724	0	Epithelial	SLC25A6
DYNLRB1	0	0.304863	0.669	0.388	0	Epithelial	DYNLRB1
ALDH18A1	0	0.303279	0.363	0.059	0	Epithelial	ALDH18A1
SLC16A1	0	0.303081	0.335	0.054	0	Epithelial	SLC16A1
FAM129B	0	0.302981	0.358	0.059	0	Epithelial	FAM129B
TSTD1	0	0.302913	0.647	0.308	0	Epithelial	TSTD1
PIP5K1B	0	0.302348	0.312	0.047	0	Epithelial	PIP5K1B
WNK2	0	0.302313	0.261	0.006	0	Epithelial	WNK2
ARL4A	0	0.30222	0.491	0.143	0	Epithelial	ARL4A
ARFGEF3	0	0.302064	0.278	0.01	0	Epithelial	ARFGEF3
CRLS1	0	0.302045	0.428	0.113	0	Epithelial	CRLS1
TNFRSF21	0	0.301851	0.305	0.048	0	Epithelial	TNFRSF21
GPR35	0	0.301718	0.323	0.031	0	Epithelial	GPR35
SLC44A3	0	0.301647	0.29	0.007	0	Epithelial	SLC44A3
MRPL37	0	0.301236	0.43	0.123	0	Epithelial	MRPL37
MRPL4	0	0.301116	0.46	0.156	0	Epithelial	MRPL4
DUS1L	0	0.301049	0.432	0.121	0	Epithelial	DUS1L
NHP2	0	0.300795	0.569	0.301	0	Epithelial	NHP2
ITPR3	0	0.300407	0.338	0.035	0	Epithelial	ITPR3
EDF1	0	0.300023	0.856	0.668	0	Epithelial	EDF1
LRPPRC	0	0.299659	0.422	0.103	0	Epithelial	LRPPRC
C1orf210	0	0.299651	0.26	0.002	0	Epithelial	C1orf210
EBNA1BP2	0	0.299642	0.412	0.127	0	Epithelial	EBNA1BP2
FBXW5	0	0.298594	0.534	0.205	0	Epithelial	FBXW5
TOM1L1	0	0.298577	0.296	0.007	0	Epithelial	TOM1L1
MPZL1	0	0.297972	0.435	0.109	0	Epithelial	MPZL1
MRPL21	0	0.297941	0.484	0.17	0	Epithelial	MRPL21
SLC39A14	0	0.297912	0.321	0.031	0	Epithelial	SLC39A14
MYL12B	0	0.297644	0.829	0.625	0	Epithelial	MYL12B
AK2	0	0.297281	0.512	0.178	0	Epithelial	AK2
DDC	0	0.297157	0.258	0.003	0	Epithelial	DDC
SEPHS2	0	0.296696	0.501	0.167	0	Epithelial	SEPHS2
STAU1	0	0.296691	0.502	0.182	0	Epithelial	STAU1
TMED3	0	0.296533	0.483	0.171	0	Epithelial	TMED3
RAN	0	0.295325	0.697	0.514	0	Epithelial	RAN
COX20	0	0.295308	0.546	0.227	0	Epithelial	COX20
DKC1	0	0.294776	0.398	0.123	0	Epithelial	DKC1
GCSH	0	0.294413	0.386	0.109	0	Epithelial	GCSH
RPS27L	0	0.294351	0.808	0.596	0	Epithelial	RPS27L
SAP18	0	0.294138	0.728	0.496	0	Epithelial	SAP18
TFG	0	0.293287	0.499	0.187	0	Epithelial	TFG
GDE1	0	0.292544	0.436	0.112	0	Epithelial	GDE1
ZDHHC9	0	0.292224	0.319	0.029	0	Epithelial	ZDHHC9
GRTP1	0	0.291983	0.291	0.005	0	Epithelial	GRTP1
GATA6	0	0.291642	0.293	0.006	0	Epithelial	GATA6
GNPNAT1	0	0.291518	0.327	0.047	0	Epithelial	GNPNAT1
BCL10	0	0.291451	0.391	0.095	0	Epithelial	BCL10
BLOC1S1	0	0.291168	0.76	0.456	0	Epithelial	BLOC1S1
ASAP2	0	0.290339	0.303	0.026	0	Epithelial	ASAP2
ITGA3	0	0.289644	0.29	0.021	0	Epithelial	ITGA3
IL17RE	0	0.288964	0.272	0.01	0	Epithelial	IL17RE
MAZ	0	0.288166	0.48	0.161	0	Epithelial	MAZ
SPIRE2	0	0.288109	0.264	0.007	0	Epithelial	SPIRE2
CC2D1A	0	0.287941	0.34	0.055	0	Epithelial	CC2D1A
ARL6IP1	0	0.287892	0.624	0.321	0	Epithelial	ARL6IP1
ARSD	0	0.287806	0.312	0.036	0	Epithelial	ARSD
PHB2	0	0.286834	0.573	0.288	0	Epithelial	PHB2
NENF	0	0.286787	0.573	0.307	0	Epithelial	NENF
CEP170B	0	0.286332	0.275	0.012	0	Epithelial	CEP170B
MAP3K13	0	0.286319	0.493	0.163	0	Epithelial	MAP3K13
ACP1	0	0.286197	0.566	0.273	0	Epithelial	ACP1
CEBPA	0	0.285826	0.301	0.036	0	Epithelial	CEBPA
NT5C	0	0.285347	0.538	0.177	0	Epithelial	NT5C
RPS2	0	0.285322	0.943	0.969	0	Epithelial	RPS2
PTRHD1	0	0.283837	0.506	0.17	0	Epithelial	PTRHD1
FCGRT	0	0.282834	0.598	0.254	0	Epithelial	FCGRT
BAIAP2L2	0	0.282754	0.251	0.005	0	Epithelial	BAIAP2L2
C16orf13	0	0.281695	0.563	0.268	0	Epithelial	C16orf13
DYNLL1	0	0.281417	0.814	0.602	0	Epithelial	DYNLL1
TOMM20	0	0.280777	0.626	0.393	0	Epithelial	TOMM20
NDUFA2	0	0.279111	0.694	0.401	0	Epithelial	NDUFA2
STXBP6	0	0.278779	0.289	0.015	0	Epithelial	STXBP6
DNTTIP1	0	0.278359	0.362	0.092	0	Epithelial	DNTTIP1
TJP1	0	0.277796	0.322	0.034	0	Epithelial	TJP1
NDUFA4	0	0.277473	0.802	0.683	0	Epithelial	NDUFA4
HACD3	0	0.276744	0.386	0.107	0	Epithelial	HACD3
PSMG1	0	0.276634	0.36	0.097	0	Epithelial	PSMG1
EPPK1	0	0.276562	0.255	0.003	0	Epithelial	EPPK1
CMTM4	0	0.276546	0.286	0.01	0	Epithelial	CMTM4
NEO1	0	0.275379	0.27	0.013	0	Epithelial	NEO1
SDHA	0	0.275186	0.467	0.164	0	Epithelial	SDHA
TMEM97	0	0.27451	0.283	0.028	0	Epithelial	TMEM97
NDUFB1	0	0.274454	0.742	0.496	0	Epithelial	NDUFB1
MRPS25	0	0.274392	0.428	0.126	0	Epithelial	MRPS25
SYNGR2	0	0.273956	0.603	0.285	0	Epithelial	SYNGR2
RPL31	0	0.27371	0.929	0.883	0	Epithelial	RPL31
MBOAT2	0	0.273554	0.253	0.018	0	Epithelial	MBOAT2
GNB2	0	0.272862	0.628	0.304	0	Epithelial	GNB2
ARSE	0	0.272398	0.26	0.003	0	Epithelial	ARSE
SHROOM1	0	0.2715	0.264	0.025	0	Epithelial	SHROOM1
SLC2A1	0	0.271485	0.267	0.042	0	Epithelial	SLC2A1
PTS	0	0.27139	0.411	0.104	0	Epithelial	PTS
FAM13A	0	0.270633	0.257	0.036	0	Epithelial	FAM13A
RHOBTB3	0	0.270603	0.326	0.067	0	Epithelial	RHOBTB3
PNPLA2	0	0.270131	0.394	0.11	0	Epithelial	PNPLA2
VSIG10	0	0.270118	0.298	0.025	0	Epithelial	VSIG10
PLCB3	0	0.27009	0.29	0.03	0	Epithelial	PLCB3
RASSF6	0	0.269337	0.257	0.04	0	Epithelial	RASSF6
SDHB	0	0.269143	0.52	0.207	0	Epithelial	SDHB
LPCAT4	0	0.26901	0.33	0.055	0	Epithelial	LPCAT4
ERRFI1	0	0.268884	0.28	0.045	0	Epithelial	ERRFI1
IP6K2	0	0.268776	0.445	0.118	0	Epithelial	IP6K2
CHCHD8	0	0.268644	0.493	0.179	0	Epithelial	CHCHD8
SCAND1	0	0.26821	0.685	0.391	0	Epithelial	SCAND1
TTLL12	0	0.26816	0.3	0.031	0	Epithelial	TTLL12
PDCD6	0	0.267729	0.602	0.292	0	Epithelial	PDCD6
PARD6B	0	0.267485	0.257	0.012	0	Epithelial	PARD6B
MRPS18A	0	0.267216	0.416	0.106	0	Epithelial	MRPS18A
APLP2	0	0.266801	0.637	0.235	0	Epithelial	APLP2
NDUFS7	0	0.266683	0.65	0.365	0	Epithelial	NDUFS7
NDUFA12	0	0.266616	0.612	0.324	0	Epithelial	NDUFA12
ESD	0	0.266493	0.537	0.258	0	Epithelial	ESD
MYO1B	0	0.266375	0.32	0.034	0	Epithelial	MYO1B
ZBTB7B	0	0.265922	0.315	0.049	0	Epithelial	ZBTB7B
HNF4G	0	0.265834	0.257	0.003	0	Epithelial	HNF4G
ILVBL	0	0.265017	0.355	0.065	0	Epithelial	ILVBL
RPL35	0	0.264964	0.94	0.95	0	Epithelial	RPL35
PODXL2	0	0.264583	0.267	0.02	0	Epithelial	PODXL2
AK3	0	0.264195	0.478	0.151	0	Epithelial	AK3
CTDSPL	0	0.263753	0.295	0.021	0	Epithelial	CTDSPL
CYP2S1	0	0.263338	0.263	0.023	0	Epithelial	CYP2S1
ANAPC11	0	0.26309	0.665	0.399	0	Epithelial	ANAPC11
PANK3	0	0.262882	0.368	0.078	0	Epithelial	PANK3
SBDS	0	0.262681	0.548	0.234	0	Epithelial	SBDS
NR2F2	0	0.262254	0.347	0.039	0	Epithelial	NR2F2
IL13RA1	0	0.261736	0.405	0.108	0	Epithelial	IL13RA1
ABCD3	0	0.261147	0.339	0.053	0	Epithelial	ABCD3
RAB4A	0	0.260734	0.481	0.171	0	Epithelial	RAB4A
TIMM8B	0	0.260655	0.616	0.316	0	Epithelial	TIMM8B
PARP4	0	0.260459	0.365	0.081	0	Epithelial	PARP4
NDUFS4	0	0.260392	0.533	0.218	0	Epithelial	NDUFS4
NHSL1	0	0.260287	0.256	0.016	0	Epithelial	NHSL1
PRELID1	0	0.260268	0.73	0.504	0	Epithelial	PRELID1
PPA2	0	0.260193	0.463	0.163	0	Epithelial	PPA2
MRPL15	0	0.26018	0.416	0.134	0	Epithelial	MRPL15
PLEKHA6	0	0.259646	0.262	0.006	0	Epithelial	PLEKHA6
RAB1A	0	0.259469	0.619	0.297	0	Epithelial	RAB1A
RP11-14N7.2	0	0.259117	0.295	0.044	0	Epithelial	RP11-14N7.2
CS	0	0.258914	0.407	0.096	0	Epithelial	CS
ZDHHC12	0	0.258416	0.492	0.174	0	Epithelial	ZDHHC12
TECR	0	0.257083	0.574	0.294	0	Epithelial	TECR
ABLIM1	0	0.256924	0.413	0.076	0	Epithelial	ABLIM1
YAP1	0	0.256835	0.291	0.02	0	Epithelial	YAP1
CBR1	0	0.256553	0.412	0.131	0	Epithelial	CBR1
MRPS26	0	0.256522	0.443	0.149	0	Epithelial	MRPS26
CLIC1	0	0.25644	0.827	0.652	0	Epithelial	CLIC1
TATDN1	0	0.256311	0.418	0.138	0	Epithelial	TATDN1
PTGES2	0	0.256282	0.428	0.125	0	Epithelial	PTGES2
NEBL	0	0.256212	0.258	0.008	0	Epithelial	NEBL
YBX1	0	0.256197	0.824	0.736	0	Epithelial	YBX1
AKAP9	0	0.255936	0.594	0.296	0	Epithelial	AKAP9
CAMTA1	0	0.255903	0.581	0.268	0	Epithelial	CAMTA1
MACC1	0	0.255555	0.264	0.031	0	Epithelial	MACC1
SUN1	0	0.255548	0.381	0.075	0	Epithelial	SUN1
RPL18	0	0.25543	0.948	0.939	0	Epithelial	RPL18
PCDH1	0	0.254407	0.255	0.016	0	Epithelial	PCDH1
LRP5	0	0.25428	0.275	0.015	0	Epithelial	LRP5
FAAH	0	0.253416	0.256	0.009	0	Epithelial	FAAH
ALDH1B1	0	0.253295	0.259	0.025	0	Epithelial	ALDH1B1
NARS	0	0.252688	0.502	0.194	0	Epithelial	NARS
LACTB2	0	0.25257	0.323	0.064	0	Epithelial	LACTB2
MYO5C	0	0.25215	0.256	0.014	0	Epithelial	MYO5C
CANX	0	0.251788	0.645	0.368	0	Epithelial	CANX
SH2D3A	0	0.251773	0.301	0.024	0	Epithelial	SH2D3A
C8orf33	0	0.251758	0.372	0.106	0	Epithelial	C8orf33
MRPL3	0	0.251507	0.462	0.19	0	Epithelial	MRPL3
PMEPA1	0	0.251425	0.307	0.087	0	Epithelial	PMEPA1
BSPRY	0	0.251303	0.263	0.006	0	Epithelial	BSPRY
GADD45GIP1	0	0.251153	0.624	0.396	0	Epithelial	GADD45GIP1
PEX26	0	0.251067	0.308	0.061	0	Epithelial	PEX26
OAF	0	0.250931	0.325	0.057	0	Epithelial	OAF
BCAR1	0	0.250783	0.28	0.026	0	Epithelial	BCAR1
APPL2	0	0.250656	0.274	0.049	0	Epithelial	APPL2
SH3RF1	0	0.250575	0.269	0.026	0	Epithelial	SH3RF1
BEX3	0	0.250542	0.356	0.119	0	Epithelial	BEX3
GOLGB1	0	0.250533	0.46	0.182	0	Epithelial	GOLGB1
NFIX	0	0.250504	0.296	0.021	0	Epithelial	NFIX
NPM3	0	0.250486	0.331	0.092	0	Epithelial	NPM3
PRDX3	0	0.250463	0.549	0.261	0	Epithelial	PRDX3
ISG15	1.26792e-282	0.751381	0.514	0.414	5.4664e-278	Epithelial	ISG15
RPL7	5.52065e-267	0.330035	0.917	0.937	2.38012e-262	Epithelial	RPL7
CCL5	0	4.64374	0.625	0.064	0	T	CCL5
GNLY	0	4.29507	0.305	0.031	0	T	GNLY
GZMA	0	4.2146	0.541	0.035	0	T	GZMA
CD3D	0	3.66553	0.788	0.043	0	T	CD3D
CD7	0	3.56778	0.735	0.041	0	T	CD7
KLRB1	0	3.44652	0.506	0.029	0	T	KLRB1
NKG7	0	3.31727	0.481	0.047	0	T	NKG7
TRBC2	0	3.2366	0.758	0.055	0	T	TRBC2
GZMB	0	3.16016	0.42	0.064	0	T	GZMB
CD2	0	3.10448	0.712	0.034	0	T	CD2
CCL4	0	2.82356	0.435	0.102	0	T	CCL4
CD3E	0	2.79642	0.703	0.031	0	T	CD3E
AC092580.4	0	2.64591	0.461	0.022	0	T	AC092580.4
IL32	0	2.52002	0.838	0.441	0	T	IL32
CD69	0	2.48148	0.719	0.153	0	T	CD69
CD52	0	2.43081	0.846	0.214	0	T	CD52
RGS1	0	2.4302	0.75	0.274	0	T	RGS1
HCST	0	2.35812	0.698	0.157	0	T	HCST
EVL	0	2.32393	0.664	0.134	0	T	EVL
KLRD1	0	2.29205	0.352	0.018	0	T	KLRD1
IL7R	0	2.28381	0.414	0.071	0	T	IL7R
TRAC	0	2.26876	0.489	0.028	0	T	TRAC
CD3G	0	2.26813	0.514	0.024	0	T	CD3G
ID2	0	2.08159	0.631	0.423	0	T	ID2
BTG1	0	2.02183	0.943	0.71	0	T	BTG1
CORO1A	0	2.00902	0.726	0.256	0	T	CORO1A
CXCR4	0	2.00158	0.78	0.249	0	T	CXCR4
CST7	0	1.96429	0.405	0.036	0	T	CST7
DUSP2	0	1.95991	0.419	0.171	0	T	DUSP2
S100A4	0	1.93522	0.744	0.377	0	T	S100A4
LCK	0	1.92253	0.505	0.054	0	T	LCK
HOPX	0	1.90245	0.313	0.034	0	T	HOPX
PRF1	0	1.89793	0.32	0.013	0	T	PRF1
PTPRC	0	1.8967	0.659	0.187	0	T	PTPRC
GPR171	0	1.88619	0.383	0.02	0	T	GPR171
LTB	0	1.86264	0.435	0.119	0	T	LTB
TNFRSF18	0	1.83378	0.301	0.057	0	T	TNFRSF18
ACAP1	0	1.80848	0.532	0.115	0	T	ACAP1
CD247	0	1.80156	0.395	0.017	0	T	CD247
CD8A	0	1.77854	0.278	0.014	0	T	CD8A
CTSW	0	1.75599	0.295	0.024	0	T	CTSW
CYTIP	0	1.74689	0.571	0.185	0	T	CYTIP
TSC22D3	0	1.74278	0.796	0.441	0	T	TSC22D3
RAC2	0	1.73955	0.603	0.242	0	T	RAC2
ARHGDIB	0	1.73321	0.767	0.353	0	T	ARHGDIB
CLEC2D	0	1.65894	0.432	0.077	0	T	CLEC2D
RARRES3	0	1.65654	0.54	0.252	0	T	RARRES3
TIGIT	0	1.6387	0.316	0.014	0	T	TIGIT
SPOCK2	0	1.62265	0.356	0.037	0	T	SPOCK2
FYB1	0	1.602	0.504	0.12	0	T	FYB1
TNFAIP3	0	1.58297	0.486	0.225	0	T	TNFAIP3
FYN	0	1.57638	0.409	0.086	0	T	FYN
ITM2A	0	1.56696	0.392	0.085	0	T	ITM2A
CD96	0	1.56616	0.366	0.023	0	T	CD96
CKLF	0	1.55728	0.575	0.431	0	T	CKLF
ETS1	0	1.50974	0.367	0.1	0	T	ETS1
LSP1	0	1.50073	0.567	0.226	0	T	LSP1
ZFP36L2	0	1.49578	0.765	0.679	0	T	ZFP36L2
SLA	0	1.49033	0.406	0.093	0	T	SLA
GMFG	0	1.48837	0.596	0.239	0	T	GMFG
B2M	0	1.46664	0.998	0.97	0	T	B2M
DUSP4	0	1.46412	0.316	0.134	0	T	DUSP4
PIK3IP1	0	1.46108	0.381	0.11	0	T	PIK3IP1
BATF	0	1.45879	0.276	0.047	0	T	BATF
IL2RG	0	1.44431	0.494	0.292	0	T	IL2RG
IKZF1	0	1.44059	0.413	0.104	0	T	IKZF1
RORA	0	1.42327	0.299	0.063	0	T	RORA
GIMAP7	0	1.4172	0.357	0.062	0	T	GIMAP7
CLEC2B	0	1.41072	0.418	0.143	0	T	CLEC2B
STK17B	0	1.40675	0.488	0.272	0	T	STK17B
PPP2R5C	0	1.35972	0.478	0.406	0	T	PPP2R5C
PTPN7	0	1.34274	0.357	0.099	0	T	PTPN7
STK17A	0	1.32422	0.437	0.225	0	T	STK17A
TMSB4X	0	1.3172	0.993	0.986	0	T	TMSB4X
STK4	0	1.29844	0.486	0.356	0	T	STK4
IL2RB	0	1.29832	0.274	0.013	0	T	IL2RB
TBC1D10C	0	1.29467	0.349	0.057	0	T	TBC1D10C
APOBEC3G	0	1.2945	0.295	0.08	0	T	APOBEC3G
RUNX3	0	1.29248	0.316	0.067	0	T	RUNX3
RBPJ	0	1.25947	0.38	0.354	0	T	RBPJ
PRDM1	0	1.25599	0.362	0.195	0	T	PRDM1
LAT	0	1.25381	0.302	0.043	0	T	LAT
HLA-A	0	1.25025	0.941	0.833	0	T	HLA-A
SYTL3	0	1.24775	0.279	0.033	0	T	SYTL3
ALOX5AP	0	1.24051	0.497	0.162	0	T	ALOX5AP
LEPROTL1	0	1.24006	0.431	0.336	0	T	LEPROTL1
CELF2	0	1.23204	0.417	0.268	0	T	CELF2
CYTOR	0	1.23186	0.42	0.307	0	T	CYTOR
GZMM	0	1.2275	0.254	0.01	0	T	GZMM
TXNIP	0	1.2184	0.706	0.652	0	T	TXNIP
RP11-347P5.1	0	1.21049	0.296	0.094	0	T	RP11-347P5.1
HLA-B	0	1.20881	0.96	0.866	0	T	HLA-B
CTD-3252C9.4	0	1.20638	0.421	0.394	0	T	CTD-3252C9.4
SARAF	0	1.19803	0.666	0.638	0	T	SARAF
2023-09-01	0	1.19032	0.339	0.121	0	T	2023-09-01
SOCS1	0	1.18802	0.339	0.147	0	T	SOCS1
CD48	0	1.18031	0.451	0.188	0	T	CD48
AAK1	0	1.16994	0.353	0.231	0	T	AAK1
OXNAD1	0	1.14863	0.284	0.087	0	T	OXNAD1
HLA-C	0	1.14642	0.885	0.819	0	T	HLA-C
TRAF3IP3	0	1.143	0.319	0.078	0	T	TRAF3IP3
DDIT4	0	1.13195	0.469	0.378	0	T	DDIT4
COTL1	0	1.12471	0.552	0.387	0	T	COTL1
GIMAP4	0	1.12174	0.297	0.082	0	T	GIMAP4
SRGN	0	1.12138	0.878	0.361	0	T	SRGN
2023-09-06	0	1.11985	0.362	0.183	0	T	2023-09-06
WIPF1	0	1.11548	0.372	0.159	0	T	WIPF1
PTPN22	0	1.11473	0.26	0.055	0	T	PTPN22
LIMD2	0	1.11371	0.415	0.146	0	T	LIMD2
SH3BGRL3	0	1.10822	0.859	0.804	0	T	SH3BGRL3
IKZF3	0	1.10782	0.273	0.066	0	T	IKZF3
ENTPD1	0	1.10782	0.272	0.124	0	T	ENTPD1
SKAP1	0	1.10036	0.286	0.079	0	T	SKAP1
CD27	0	1.09707	0.289	0.127	0	T	CD27
KIAA1551	0	1.0925	0.326	0.224	0	T	KIAA1551
PSMB9	0	1.09186	0.539	0.468	0	T	PSMB9
PRKCH	0	1.08817	0.27	0.049	0	T	PRKCH
GYPC	0	1.07129	0.391	0.183	0	T	GYPC
PPP1R2	0	1.05477	0.394	0.383	0	T	PPP1R2
DUSP1	0	1.04992	0.74	0.654	0	T	DUSP1
IFITM2	0	1.04848	0.52	0.379	0	T	IFITM2
FXYD5	0	1.04594	0.505	0.424	0	T	FXYD5
APOBEC3C	0	1.03012	0.265	0.145	0	T	APOBEC3C
HLA-E	0	1.02925	0.791	0.732	0	T	HLA-E
SAMSN1	0	1.02892	0.378	0.137	0	T	SAMSN1
PFN1	0	1.02788	0.894	0.859	0	T	PFN1
FKBP5	0	1.02766	0.298	0.215	0	T	FKBP5
C9orf142	0	1.0251	0.386	0.352	0	T	C9orf142
ARL6IP5	0	1.01837	0.504	0.464	0	T	ARL6IP5
ARL4C	0	1.01759	0.291	0.12	0	T	ARL4C
JUNB	0	1.01685	0.635	0.67	0	T	JUNB
VAMP2	0	1.01278	0.495	0.474	0	T	VAMP2
PPP1R18	0	1.00538	0.329	0.151	0	T	PPP1R18
CD53	0	0.998405	0.489	0.213	0	T	CD53
GPSM3	0	0.993545	0.401	0.215	0	T	GPSM3
CREM	0	0.988427	0.295	0.211	0	T	CREM
RPS27	0	0.986249	0.986	0.975	0	T	RPS27
2023-09-07	0	0.982179	0.512	0.493	0	T	2023-09-07
IFI16	0	0.980792	0.399	0.274	0	T	IFI16
LCP1	0	0.975152	0.436	0.166	0	T	LCP1
ARF6	0	0.973505	0.513	0.538	0	T	ARF6
KLF6	0	0.972415	0.655	0.633	0	T	KLF6
EMB	0	0.969073	0.273	0.111	0	T	EMB
CD99	0	0.969026	0.494	0.475	0	T	CD99
ODF2L	0	0.964088	0.275	0.222	0	T	ODF2L
SRSF7	0	0.963799	0.514	0.53	0	T	SRSF7
RHOH	0	0.960152	0.34	0.12	0	T	RHOH
FMNL1	0	0.946918	0.282	0.108	0	T	FMNL1
FNBP1	0	0.941643	0.34	0.217	0	T	FNBP1
DDX5	0	0.936235	0.759	0.751	0	T	DDX5
NFKBIA	0	0.930756	0.553	0.535	0	T	NFKBIA
NR3C1	0	0.930329	0.261	0.128	0	T	NR3C1
ZFP36	0	0.929804	0.566	0.596	0	T	ZFP36
MSN	0	0.914766	0.385	0.217	0	T	MSN
RNF213	0	0.911139	0.383	0.382	0	T	RNF213
ANXA1	0	0.910468	0.342	0.26	0	T	ANXA1
DDX24	0	0.897988	0.395	0.414	0	T	DDX24
UCP2	0	0.897749	0.362	0.236	0	T	UCP2
ANKRD12	0	0.895666	0.397	0.405	0	T	ANKRD12
RAB27A	0	0.893624	0.273	0.175	0	T	RAB27A
ICAM3	0	0.887869	0.346	0.286	0	T	ICAM3
RP11-640M9.1	0	0.880832	0.317	0.311	0	T	RP11-640M9.1
EVI2A	0	0.871461	0.262	0.117	0	T	EVI2A
ARHGEF1	0	0.869916	0.272	0.218	0	T	ARHGEF1
MYL12A	0	0.867958	0.766	0.749	0	T	MYL12A
BIRC3	0	0.866621	0.346	0.269	0	T	BIRC3
MALAT1	0	0.863199	0.995	0.943	0	T	MALAT1
ARPC1B	0	0.860481	0.543	0.522	0	T	ARPC1B
TERF2IP	0	0.845483	0.344	0.336	0	T	TERF2IP
CARD16	0	0.84036	0.335	0.281	0	T	CARD16
ANAPC16	0	0.83876	0.551	0.602	0	T	ANAPC16
GBP2	0	0.835787	0.255	0.178	0	T	GBP2
LY6E	0	0.835469	0.43	0.372	0	T	LY6E
DOCK8	0	0.832216	0.265	0.128	0	T	DOCK8
ACTB	0	0.830529	0.977	0.947	0	T	ACTB
PNISR	0	0.819066	0.514	0.566	0	T	PNISR
RPS4Y1	0	0.8172	0.369	0.275	0	T	RPS4Y1
HMGB2	0	0.815851	0.406	0.398	0	T	HMGB2
LAPTM5	0	0.81546	0.608	0.242	0	T	LAPTM5
HCLS1	0	0.81525	0.318	0.162	0	T	HCLS1
DRAP1	0	0.813753	0.449	0.493	0	T	DRAP1
ARPC2	0	0.808185	0.73	0.746	0	T	ARPC2
N4BP2L2	0	0.807375	0.505	0.565	0	T	N4BP2L2
CD37	0	0.803938	0.513	0.209	0	T	CD37
RAP1B	0	0.803806	0.468	0.519	0	T	RAP1B
RGS10	0	0.800894	0.381	0.277	0	T	RGS10
GLIPR1	0	0.800679	0.285	0.159	0	T	GLIPR1
RPS29	0	0.79737	0.968	0.954	0	T	RPS29
OSTF1	0	0.785057	0.339	0.35	0	T	OSTF1
TRAPPC1	0	0.769207	0.458	0.514	0	T	TRAPPC1
ISG20	0	0.763002	0.469	0.385	0	T	ISG20
RPS15A	0	0.761482	0.976	0.948	0	T	RPS15A
CCND3	0	0.76054	0.257	0.219	0	T	CCND3
PSME1	0	0.747988	0.602	0.672	0	T	PSME1
PNRC1	0	0.746791	0.551	0.541	0	T	PNRC1
HLA-F	0	0.742527	0.331	0.319	0	T	HLA-F
CRIP1	0	0.732114	0.297	0.263	0	T	CRIP1
RPLP1	0	0.706663	0.99	0.978	0	T	RPLP1
SON	0	0.701602	0.504	0.599	0	T	SON
ABRACL	0	0.690062	0.45	0.507	0	T	ABRACL
CMC1	0	0.686836	0.162	0.308	0	T	CMC1
TMA7	0	0.677093	0.812	0.822	0	T	TMA7
RHOF	0	0.674701	0.257	0.195	0	T	RHOF
EEF1D	0	0.674611	0.879	0.872	0	T	EEF1D
SRSF5	0	0.673031	0.511	0.613	0	T	SRSF5
SMAP2	0	0.669926	0.272	0.239	0	T	SMAP2
CIRBP	0	0.669747	0.589	0.659	0	T	CIRBP
LCP2	0	0.666979	0.261	0.095	0	T	LCP2
FUS	0	0.641498	0.466	0.552	0	T	FUS
RPS25	0	0.637111	0.952	0.935	0	T	RPS25
RPS27A	0	0.630217	0.976	0.951	0	T	RPS27A
HSPA8	0	0.610578	0.672	0.703	0	T	HSPA8
TOMM7	0	0.601783	0.783	0.81	0	T	TOMM7
CAPZB	0	0.601111	0.469	0.557	0	T	CAPZB
EMP3	0	0.587287	0.358	0.294	0	T	EMP3
PARK7	0	0.579688	0.519	0.613	0	T	PARK7
EVI2B	0	0.578695	0.286	0.205	0	T	EVI2B
CALM1	0	0.57839	0.668	0.713	0	T	CALM1
RPS19	0	0.57231	0.983	0.959	0	T	RPS19
UBE2D3	0	0.567273	0.543	0.655	0	T	UBE2D3
HSPA1B	0	0.56344	0.223	0.444	0	T	HSPA1B
PFDN5	0	0.563144	0.818	0.846	0	T	PFDN5
NAP1L1	0	0.56038	0.576	0.607	0	T	NAP1L1
CTSC	0	0.559624	0.372	0.377	0	T	CTSC
CORO1B	0	0.555133	0.254	0.427	0	T	CORO1B
RPL34	0	0.55276	0.975	0.963	0	T	RPL34
CCNI	0	0.552695	0.607	0.701	0	T	CCNI
COMMD6	0	0.544511	0.696	0.724	0	T	COMMD6
RPL4	0	0.537004	0.842	0.83	0	T	RPL4
EIF1	0	0.533059	0.926	0.919	0	T	EIF1
GLTSCR2	0	0.524324	0.596	0.691	0	T	GLTSCR2
ITGB2	0	0.524307	0.257	0.134	0	T	ITGB2
C19orf43	0	0.52377	0.536	0.658	0	T	C19orf43
RPS26	0	0.509046	0.875	0.912	0	T	RPS26
EEF1A1	0	0.505274	0.986	0.971	0	T	EEF1A1
RPLP2	0	0.502079	0.976	0.966	0	T	RPLP2
RPSA	0	0.491593	0.905	0.866	0	T	RPSA
RPL30	0	0.490519	0.956	0.935	0	T	RPL30
LDHB	0	0.486795	0.509	0.532	0	T	LDHB
RPL36AL	0	0.484878	0.774	0.832	0	T	RPL36AL
CFL1	0	0.483665	0.868	0.867	0	T	CFL1
RPL23A	0	0.478165	0.958	0.938	0	T	RPL23A
HNRNPA1	0	0.46984	0.759	0.784	0	T	HNRNPA1
VAMP5	0	0.466588	0.25	0.197	0	T	VAMP5
FAU	0	0.466272	0.947	0.939	0	T	FAU
H3F3B	0	0.465748	0.888	0.892	0	T	H3F3B
OST4	0	0.463767	0.728	0.791	0	T	OST4
RPS3A	0	0.459837	0.963	0.943	0	T	RPS3A
RPL28	0	0.459523	0.98	0.972	0	T	RPL28
SKP1	0	0.451145	0.612	0.707	0	T	SKP1
RPL21	0	0.447742	0.975	0.958	0	T	RPL21
SUMO2	0	0.446415	0.663	0.749	0	T	SUMO2
RPS3	0	0.443922	0.968	0.949	0	T	RPS3
RPL10	0	0.43658	0.988	0.976	0	T	RPL10
RPL13	0	0.432524	0.985	0.967	0	T	RPL13
UBA52	0	0.430649	0.927	0.933	0	T	UBA52
RPL27	0	0.430531	0.912	0.904	0	T	RPL27
UBC	0	0.428073	0.737	0.823	0	T	UBC
RPL32	0	0.413546	0.972	0.955	0	T	RPL32
RPL15	0	0.408547	0.959	0.928	0	T	RPL15
EML4	0	0.403885	0.204	0.33	0	T	EML4
SUB1	0	0.403511	0.66	0.751	0	T	SUB1
RPS12	0	0.403339	0.975	0.961	0	T	RPS12
RPS10	0	0.40105	0.838	0.849	0	T	RPS10
RPL3	0	0.391502	0.965	0.941	0	T	RPL3
SRP14	0	0.390474	0.728	0.806	0	T	SRP14
SIGIRR	0	0.386047	0.209	0.345	0	T	SIGIRR
RPL6	0	0.385725	0.924	0.896	0	T	RPL6
TRIM56	0	0.385615	0.192	0.327	0	T	TRIM56
RPL11	0	0.383628	0.969	0.961	0	T	RPL11
RPS17	0	0.381155	0.667	0.755	0	T	RPS17
RPL19	0	0.380086	0.962	0.947	0	T	RPL19
VIM	0	0.379668	0.653	0.372	0	T	VIM
RPL9	0	0.377316	0.945	0.937	0	T	RPL9
CLPP	0	0.376571	0.208	0.343	0	T	CLPP
CDV3	0	0.374385	0.291	0.483	0	T	CDV3
NSD3	0	0.37367	0.216	0.352	0	T	NSD3
SHISA5	0	0.373257	0.197	0.319	0	T	SHISA5
HMGN1	0	0.364157	0.61	0.708	0	T	HMGN1
CHURC1	0	0.35817	0.242	0.39	0	T	CHURC1
PPHLN1	0	0.356464	0.193	0.313	0	T	PPHLN1
MDM4	0	0.355997	0.207	0.345	0	T	MDM4
TRABD	0	0.355107	0.202	0.334	0	T	TRABD
NDFIP1	0	0.35336	0.26	0.447	0	T	NDFIP1
PCNP	0	0.353032	0.254	0.41	0	T	PCNP
RP11-58B17.1	0	0.35036	0.223	0.368	0	T	RP11-58B17.1
CD2BP2	0	0.350259	0.176	0.295	0	T	CD2BP2
RPL35A	0	0.349977	0.955	0.939	0	T	RPL35A
RPS6KA3	0	0.349455	0.179	0.303	0	T	RPS6KA3
RNF187	0	0.349056	0.166	0.283	0	T	RNF187
INTS6	0	0.347891	0.176	0.3	0	T	INTS6
ARID1B	0	0.34787	0.226	0.383	0	T	ARID1B
MAT2B	0	0.344065	0.173	0.298	0	T	MAT2B
SLTM	0	0.342899	0.223	0.377	0	T	SLTM
RSBN1L	0	0.340716	0.198	0.345	0	T	RSBN1L
HP1BP3	0	0.340223	0.237	0.4	0	T	HP1BP3
KLF2	0	0.339976	0.178	0.315	0	T	KLF2
ZNF292	0	0.338289	0.181	0.298	0	T	ZNF292
GCC2	0	0.338247	0.232	0.392	0	T	GCC2
MAPK1	0	0.338018	0.166	0.297	0	T	MAPK1
SIAH2	0	0.336665	0.155	0.26	0	T	SIAH2
DGUOK	0	0.336392	0.25	0.414	0	T	DGUOK
RPL13A	0	0.333913	0.977	0.971	0	T	RPL13A
MGAT4A	0	0.33323	0.146	0.253	0	T	MGAT4A
SRSF8	0	0.33273	0.163	0.299	0	T	SRSF8
ANKRD11	0	0.331615	0.223	0.38	0	T	ANKRD11
PRKAR1A	0	0.331442	0.235	0.384	0	T	PRKAR1A
OFD1	0	0.329177	0.163	0.272	0	T	OFD1
WTAP	0	0.328845	0.243	0.394	0	T	WTAP
RNPS1	0	0.328633	0.264	0.429	0	T	RNPS1
RPL27A	0	0.327458	0.949	0.951	0	T	RPL27A
GGA1	0	0.326128	0.146	0.269	0	T	GGA1
ATF6B	0	0.325821	0.174	0.315	0	T	ATF6B
GOLGA7	0	0.325241	0.156	0.261	0	T	GOLGA7
PAK2	0	0.32487	0.228	0.377	0	T	PAK2
RTF1	0	0.323582	0.244	0.421	0	T	RTF1
GGNBP2	0	0.321724	0.215	0.374	0	T	GGNBP2
ATP5E	0	0.321333	0.901	0.914	0	T	ATP5E
NDFIP21	0	0.319403	0.183	0.329	0	T	NDFIP2
FAM133B	0	0.319008	0.24	0.421	0	T	FAM133B
TTC19	0	0.318777	0.163	0.293	0	T	TTC19
LSM14A	0	0.318564	0.2	0.347	0	T	LSM14A
MED10	0	0.317214	0.18	0.304	0	T	MED10
SRSF4	0	0.316064	0.223	0.386	0	T	SRSF4
OGT	0	0.314256	0.163	0.306	0	T	OGT
IRF3	0	0.314167	0.176	0.32	0	T	IRF3
ADAR	0	0.312946	0.239	0.423	0	T	ADAR
RPL311	0	0.312523	0.894	0.906	0	T	RPL31
ARL2BP	0	0.312048	0.149	0.256	0	T	ARL2BP
SLBP	0	0.311292	0.171	0.277	0	T	SLBP
ZMAT2	0	0.310595	0.198	0.337	0	T	ZMAT2
MFSD10	0	0.308944	0.156	0.284	0	T	MFSD10
RBM25	0	0.308469	0.273	0.459	0	T	RBM25
RWDD1	0	0.307675	0.3	0.491	0	T	RWDD1
RPS20	0	0.306797	0.904	0.903	0	T	RPS20
PHIP	0	0.306539	0.188	0.339	0	T	PHIP
PTMA	0	0.306133	0.975	0.964	0	T	PTMA
DCTN3	0	0.303282	0.214	0.369	0	T	DCTN3
SNX17	0	0.302869	0.189	0.333	0	T	SNX17
RPS4X	0	0.302861	0.964	0.939	0	T	RPS4X
UBALD2	0	0.302487	0.199	0.368	0	T	UBALD2
SCAF11	0	0.302351	0.281	0.466	0	T	SCAF11
KLF13	0	0.302143	0.156	0.28	0	T	KLF13
RSF1	0	0.301862	0.182	0.331	0	T	RSF1
ITGB1BP1	0	0.301255	0.174	0.285	0	T	ITGB1BP1
PTPN2	0	0.300786	0.16	0.28	0	T	PTPN2
PNRC2	0	0.299222	0.225	0.387	0	T	PNRC2
WDR33	0	0.298841	0.169	0.305	0	T	WDR33
TMEM14B	0	0.298794	0.276	0.458	0	T	TMEM14B
RPL37	0	0.298416	0.953	0.938	0	T	RPL37
COA1	0	0.297909	0.144	0.251	0	T	COA1
ATP5L	0	0.295166	0.777	0.842	0	T	ATP5L
PCF11	0	0.294861	0.16	0.285	0	T	PCF11
GS1-251I9.4	0	0.294483	0.179	0.331	0	T	GS1-251I9.4
THYN1	0	0.294424	0.148	0.253	0	T	THYN1
RPL10A	0	0.294065	0.925	0.893	0	T	RPL10A
MIER1	0	0.293805	0.159	0.275	0	T	MIER1
PTPRA	0	0.293751	0.145	0.265	0	T	PTPRA
MED4	0	0.292986	0.193	0.34	0	T	MED4
TMEM165	0	0.292351	0.231	0.411	0	T	TMEM165
SLC9A3R1	0	0.291952	0.186	0.311	0	T	SLC9A3R1
WDR82	0	0.291454	0.143	0.259	0	T	WDR82
BPTF	0	0.291424	0.194	0.347	0	T	BPTF
OPTN	0	0.291244	0.191	0.314	0	T	OPTN
TRA2A	0	0.291201	0.18	0.339	0	T	TRA2A
RPL14	0	0.290403	0.932	0.921	0	T	RPL14
PPIG	0	0.290149	0.284	0.479	0	T	PPIG
SNX6	0	0.289844	0.221	0.37	0	T	SNX6
RPL41	0	0.289298	0.991	0.99	0	T	RPL41
RPS14	0	0.288759	0.971	0.961	0	T	RPS14
PABPC1	0	0.288466	0.755	0.824	0	T	PABPC1
SIRT7	0	0.288387	0.141	0.258	0	T	SIRT7
AKIRIN1	0	0.287364	0.143	0.262	0	T	AKIRIN1
TMEM160	0	0.286903	0.27	0.458	0	T	TMEM160
TOX4	0	0.286648	0.146	0.273	0	T	TOX4
RPL22	0	0.286452	0.875	0.882	0	T	RPL22
RNASEH2B	0	0.285157	0.172	0.294	0	T	RNASEH2B
FUBP1	0	0.283574	0.153	0.273	0	T	FUBP1
ATG12	0	0.283233	0.172	0.316	0	T	ATG12
ZNF207	0	0.282783	0.259	0.453	0	T	ZNF207
ZMYM2	0	0.282676	0.139	0.262	0	T	ZMYM2
LSM6	0	0.282566	0.234	0.383	0	T	LSM6
PPM1B	0	0.281925	0.135	0.251	0	T	PPM1B
RPS16	0	0.281402	0.951	0.936	0	T	RPS16
TRA2B	0	0.28005	0.272	0.462	0	T	TRA2B
SRP19	0	0.278067	0.202	0.366	0	T	SRP19
DGCR6L	0	0.277186	0.144	0.255	0	T	DGCR6L
SF3B1	0	0.275678	0.255	0.441	0	T	SF3B1
TRAPPC4	0	0.275189	0.157	0.278	0	T	TRAPPC4
TADA3	0	0.274631	0.161	0.291	0	T	TADA3
SNW1	0	0.272765	0.165	0.297	0	T	SNW1
RPL26	0	0.272569	0.962	0.946	0	T	RPL26
SF3B2	0	0.27132	0.243	0.435	0	T	SF3B2
SURF4	0	0.271119	0.205	0.395	0	T	SURF4
NOSIP	0	0.271026	0.201	0.392	0	T	NOSIP
NASP	0	0.270464	0.198	0.332	0	T	NASP
MYADM	0	0.270023	0.151	0.277	0	T	MYADM
ZNF428	0	0.269975	0.161	0.279	0	T	ZNF428
RPL5	0	0.268183	0.89	0.868	0	T	RPL5
GNPTAB	0	0.265238	0.129	0.25	0	T	GNPTAB
HNRNPR	0	0.26387	0.255	0.428	0	T	HNRNPR
SRSF10	0	0.26211	0.244	0.426	0	T	SRSF10
NFATC3	0	0.261974	0.133	0.256	0	T	NFATC3
BCLAF1	0	0.261384	0.214	0.397	0	T	BCLAF1
RPL38	0	0.261343	0.905	0.925	0	T	RPL38
CGGBP1	0	0.261298	0.14	0.271	0	T	CGGBP1
RBBP4	0	0.26083	0.21	0.388	0	T	RBBP4
MARK3	0	0.260005	0.139	0.272	0	T	MARK3
CCNL1	0	0.259856	0.315	0.51	0	T	CCNL1
UGP2	0	0.258799	0.285	0.461	0	T	UGP2
STAT1	0	0.257809	0.211	0.358	0	T	STAT1
ARPC3	0	0.257728	0.636	0.741	0	T	ARPC3
MRPL33	0	0.257724	0.296	0.491	0	T	MRPL33
RPS6	0	0.25745	0.967	0.951	0	T	RPS6
TPT1	0	0.256839	0.964	0.976	0	T	TPT1
NME3	0	0.256452	0.181	0.355	0	T	NME3
NUDT5	0	0.256226	0.183	0.326	0	T	NUDT5
WDR1	0	0.256201	0.29	0.48	0	T	WDR1
PRPF4B	0	0.255925	0.177	0.336	0	T	PRPF4B
LSM10	0	0.255806	0.168	0.294	0	T	LSM10
PPM1G	0	0.255755	0.223	0.391	0	T	PPM1G
SHKBP1	0	0.255514	0.145	0.258	0	T	SHKBP1
BBX	0	0.254774	0.161	0.305	0	T	BBX
FNBP4	0	0.254199	0.142	0.274	0	T	FNBP4
FRG1	0	0.252438	0.187	0.347	0	T	FRG1
GSDMD	0	0.252164	0.202	0.36	0	T	GSDMD
RNASEH2C	0	0.252096	0.21	0.371	0	T	RNASEH2C
APOL6	0	0.251768	0.152	0.275	0	T	APOL6
RPL24	0	0.251441	0.903	0.905	0	T	RPL24
AKAP13	2.11633e-301	0.790548	0.352	0.378	9.12414e-297	T	AKAP13
SYF2	6.89643e-299	0.297281	0.31	0.497	2.97326e-294	T	SYF2
MBNL1	1.22966e-297	0.820222	0.365	0.4	5.30141e-293	T	MBNL1
ITGAE	5.10046e-297	0.810698	0.264	0.254	2.19896e-292	T	ITGAE
ZNRD1	5.32765e-297	0.351223	0.181	0.293	2.29691e-292	T	ZNRD1
DNPH1	4.38435e-291	0.359816	0.275	0.436	1.89023e-286	T	DNPH1
PMF1	7.05714e-286	0.347371	0.165	0.265	3.04254e-281	T	PMF1
ECH1	2.379e-284	0.27726	0.302	0.476	1.02566e-279	T	ECH1
MCL1	3.42847e-284	0.504187	0.51	0.598	1.47812e-279	T	MCL1
XRCC5	1.3003e-283	0.285231	0.292	0.463	5.60597e-279	T	XRCC5
DHRS7	2.53258e-280	0.389576	0.231	0.369	1.09187e-275	T	DHRS7
HNRNPL	5.28996e-280	0.410219	0.192	0.306	2.28066e-275	T	HNRNPL
UBE2N	2.29753e-279	0.299249	0.277	0.44	9.90536e-275	T	UBE2N
EIF3D	3.05483e-279	0.262419	0.313	0.493	1.31703e-274	T	EIF3D
IDH2	5.33791e-277	0.322208	0.268	0.421	2.30133e-272	T	IDH2
TAPBP	1.66933e-276	0.277557	0.351	0.555	7.19699e-272	T	TAPBP
SVIP	9.27278e-275	0.413907	0.236	0.376	3.99777e-270	T	SVIP
SRSF11	9.36387e-275	0.336883	0.304	0.485	4.03705e-270	T	SRSF11
DDX46	6.34371e-274	0.357023	0.263	0.417	2.73496e-269	T	DDX46
ACTR3	5.13354e-272	0.575283	0.467	0.557	2.21322e-267	T	ACTR3
C9orf16	2.24156e-270	0.614203	0.471	0.57	9.66404e-266	T	C9orf16
ATRX	1.01982e-264	0.368211	0.25	0.392	4.39676e-260	T	ATRX
SMC3	3.11995e-263	0.36322	0.188	0.298	1.3451e-258	T	SMC3
PCM1	4.12918e-257	0.367587	0.176	0.276	1.78021e-252	T	PCM1
CD44	6.73125e-257	0.41606	0.429	0.468	2.90205e-252	T	CD44
RSRP1	6.52609e-256	0.720231	0.412	0.478	2.81359e-251	T	RSRP1
DDX3X	1.04438e-254	0.374062	0.319	0.499	4.50263e-250	T	DDX3X
SLC38A1	1.07793e-253	0.391226	0.227	0.357	4.64727e-249	T	SLC38A1
KRT10	1.01702e-252	0.278614	0.335	0.527	4.38469e-248	T	KRT10
C19orf79	3.47666e-252	0.319239	0.34	0.541	1.49889e-247	T	C19orf79
RSL24D1	9.77143e-251	0.270306	0.327	0.509	4.21276e-246	T	RSL24D1
ARPC5L	5.13501e-250	0.386475	0.249	0.393	2.21386e-245	T	ARPC5L
IAH1	1.57117e-247	0.368706	0.199	0.311	6.77378e-243	T	IAH1
EID1	1.70424e-247	0.626475	0.409	0.467	7.34748e-243	T	EID1
PTP4A2	1.08597e-243	0.269145	0.366	0.573	4.68193e-239	T	PTP4A2
THRAP3	7.43541e-243	0.385686	0.242	0.38	3.20563e-238	T	THRAP3
MRPS21	1.79825e-241	0.26899	0.31	0.476	7.75278e-237	T	MRPS21
TPM3	1.00074e-239	0.450669	0.514	0.617	4.31448e-235	T	TPM3
EIF4A2	1.21154e-238	0.471685	0.546	0.68	5.22332e-234	T	EIF4A2
BLOC1S2	8.05296e-237	0.275383	0.163	0.25	3.47187e-232	T	BLOC1S2
IDI1	7.20775e-236	0.30079	0.221	0.336	3.10748e-231	T	IDI1
SFPQ	2.83185e-229	0.297765	0.334	0.518	1.22089e-224	T	SFPQ
CDC42SE2	2.07272e-225	0.792669	0.349	0.393	8.93613e-221	T	CDC42SE2
HSPB11	8.63193e-221	0.388195	0.205	0.317	3.72148e-216	T	HSPB11
BUB3	6.10443e-220	0.762519	0.327	0.359	2.6318e-215	T	BUB3
CFLAR	1.03025e-214	0.769536	0.377	0.434	4.44172e-210	T	CFLAR
UBL5	1.30187e-211	0.281551	0.644	0.777	5.61277e-207	T	UBL5
DPP7	1.43145e-210	0.351911	0.259	0.395	6.17141e-206	T	DPP7
TMEM230	1.44672e-210	0.338932	0.311	0.484	6.23724e-206	T	TMEM230
DUT	6.457e-210	0.386653	0.269	0.409	2.78381e-205	T	DUT
ATP6V0E1	1.25184e-207	0.360366	0.551	0.673	5.39707e-203	T	ATP6V0E1
LUC7L3	1.80553e-205	0.365506	0.308	0.477	7.78417e-201	T	LUC7L3
CACYBP	2.39988e-201	0.339981	0.264	0.401	1.03466e-196	T	CACYBP
APRT	4.22623e-201	0.438147	0.505	0.611	1.82206e-196	T	APRT
SRSF2	6.17199e-199	0.584101	0.48	0.603	2.66093e-194	T	SRSF2
MPHOSPH8	1.53572e-196	0.444846	0.277	0.431	6.62096e-192	T	MPHOSPH8
C12orf57	1.45993e-195	0.577529	0.455	0.545	6.29421e-191	T	C12orf57
DYNLT1	8.97202e-194	0.25768	0.354	0.535	3.86811e-189	T	DYNLT1
METTL23	1.01946e-191	0.39215	0.173	0.263	4.3952e-187	T	METTL23
NAP1L4	3.19734e-190	0.814281	0.288	0.308	1.37847e-185	T	NAP1L4
ARPP19	2.25386e-187	0.420793	0.229	0.35	9.71706e-183	T	ARPP19
SRRM1	3.00213e-183	0.350685	0.319	0.491	1.29431e-178	T	SRRM1
DNAJB6	1.61281e-179	0.379805	0.29	0.443	6.95332e-175	T	DNAJB6
LSM2	4.52155e-179	0.351075	0.271	0.41	1.94938e-174	T	LSM2
DR1	6.01148e-176	0.401994	0.174	0.261	2.59173e-171	T	DR1
DHX36	2.43319e-174	0.442058	0.219	0.332	1.04902e-169	T	DHX36
CHMP4A	2.73943e-172	0.730863	0.359	0.42	1.18105e-167	T	CHMP4A
IDS	6.16134e-170	0.721807	0.277	0.286	2.65634e-165	T	IDS
RPL17	7.28054e-169	0.502776	0.508	0.613	3.13886e-164	T	RPL17
PHF20	3.32859e-168	0.387739	0.186	0.278	1.43505e-163	T	PHF20
FAM49B	7.81493e-168	0.582332	0.353	0.386	3.36925e-163	T	FAM49B
ARHGDIA	2.01651e-167	0.326655	0.342	0.525	8.69379e-163	T	ARHGDIA
IK	2.3288e-163	0.41305	0.231	0.348	1.00401e-158	T	IK
NKTR	1.00396e-160	0.464506	0.245	0.368	4.32837e-156	T	NKTR
PYURF	6.50891e-156	0.399997	0.288	0.438	2.80618e-151	T	PYURF
KRR1	1.7221e-151	0.460343	0.176	0.26	7.4245e-147	T	KRR1
HNRNPDL	3.30032e-150	0.556924	0.449	0.559	1.42287e-145	T	HNRNPDL
ENSA	3.68443e-150	0.378476	0.304	0.462	1.58847e-145	T	ENSA
KANSL1	1.05898e-149	0.461216	0.207	0.308	4.56556e-145	T	KANSL1
PSMA1	2.06519e-149	0.264131	0.358	0.54	8.90365e-145	T	PSMA1
SNRPD2	2.63377e-148	0.312707	0.576	0.692	1.1355e-143	T	SNRPD2
DNAJA1	5.47741e-147	0.378424	0.326	0.483	2.36148e-142	T	DNAJA1
KMT2A	6.82405e-147	0.440225	0.183	0.27	2.94205e-142	T	KMT2A
POLR2K	1.41746e-144	0.32589	0.315	0.473	6.11111e-140	T	POLR2K
ANKRD28	1.57937e-144	0.799291	0.268	0.273	6.80915e-140	T	ANKRD28
H2AFV	5.6485e-144	0.320944	0.353	0.532	2.43524e-139	T	H2AFV
CDK2AP2	5.09916e-142	0.478852	0.268	0.404	2.1984e-137	T	CDK2AP2
LSM8	5.79733e-142	0.36129	0.324	0.491	2.4994e-137	T	LSM8
MGEA5	1.52894e-141	0.486678	0.251	0.375	6.59173e-137	T	MGEA5
JAK1	3.04547e-140	0.717173	0.337	0.387	1.313e-135	T	JAK1
SNRPB2	2.45917e-137	0.315255	0.335	0.498	1.06022e-132	T	SNRPB2
HNRNPA2B1	6.69681e-137	0.276357	0.625	0.755	2.8872e-132	T	HNRNPA2B1
CMC2	1.23726e-136	0.410856	0.185	0.271	5.3342e-132	T	CMC2
C6orf48	7.47422e-134	0.364279	0.292	0.425	3.22236e-129	T	C6orf48
FAM107B	7.00606e-133	0.608494	0.272	0.282	3.02052e-128	T	FAM107B
TMEM50A	9.30129e-132	0.33322	0.352	0.531	4.01006e-127	T	TMEM50A
CIB1	1.26868e-131	0.420943	0.492	0.596	5.46966e-127	T	CIB1
TAF7	4.35467e-129	0.460156	0.276	0.413	1.87743e-124	T	TAF7
CASP4	1.48324e-125	0.609907	0.271	0.284	6.39471e-121	T	CASP4
CCDC12	2.95998e-121	0.448611	0.242	0.355	1.27614e-116	T	CCDC12
DDX6	1.90025e-116	0.476509	0.223	0.324	8.19256e-112	T	DDX6
SH3KBP1	8.90021e-116	0.425536	0.249	0.362	3.83715e-111	T	SH3KBP1
CUTA	6.32384e-115	0.278777	0.407	0.604	2.7264e-110	T	CUTA
HNRNPK	1.03284e-113	0.35559	0.542	0.686	4.4529e-109	T	HNRNPK
TSTD11	3.42158e-111	0.312096	0.339	0.494	1.47514e-106	T	TSTD1
C19orf60	4.58141e-110	0.408918	0.324	0.486	1.97518e-105	T	C19orf60
PNN	8.11709e-110	0.426837	0.279	0.41	3.49952e-105	T	PNN
DEK	2.752e-109	0.254047	0.347	0.491	1.18647e-104	T	DEK
TPR	1.05272e-107	0.471548	0.239	0.348	4.53858e-103	T	TPR
ZBTB20	6.85148e-103	0.410565	0.199	0.278	2.95388e-98	T	ZBTB20
CCNDBP1	2.75154e-102	0.449956	0.217	0.311	1.18627e-97	T	CCNDBP1
CCDC167	8.33605e-102	0.474587	0.207	0.297	3.59392e-97	T	CCDC167
SMC4	2.98253e-101	0.450134	0.178	0.251	1.28586e-96	T	SMC4
SS18L2	1.40345e-100	0.42399	0.216	0.308	6.05068e-96	T	SS18L2
NCOR1	8.9207e-99	0.460617	0.293	0.433	3.84598e-94	T	NCOR1
LRRFIP1	3.09422e-98	0.3416	0.341	0.499	1.33401e-93	T	LRRFIP1
RSRC2	2.75132e-97	0.464631	0.287	0.423	1.18617e-92	T	RSRC2
DDX17	4.01606e-97	0.407232	0.374	0.559	1.73144e-92	T	DDX17
NR4A2	4.19655e-97	0.337446	0.198	0.267	1.80926e-92	T	NR4A2
MRPS6	1.92254e-96	0.449784	0.259	0.376	8.28866e-92	T	MRPS6
DNAJB1	3.56007e-96	1.11118	0.362	0.426	1.53485e-91	T	DNAJB1
POLR2J3	7.05296e-95	0.726573	0.353	0.422	3.04074e-90	T	POLR2J3
CDC42	1.78391e-93	0.425698	0.514	0.651	7.69099e-89	T	CDC42
CCDC107	1.87779e-92	0.487076	0.232	0.333	8.09574e-88	T	CCDC107
POLR3GL	2.60811e-92	0.666402	0.254	0.274	1.12443e-87	T	POLR3GL
POLR2G	5.05862e-91	0.42145	0.24	0.342	2.18092e-86	T	POLR2G
METTL9	3.15957e-90	0.454428	0.27	0.395	1.36219e-85	T	METTL9
IQGAP1	2.40687e-89	0.41297	0.329	0.477	1.03767e-84	T	IQGAP1
MYCBP2	3.33659e-85	0.45464	0.216	0.303	1.4385e-80	T	MYCBP2
REL	4.19844e-85	0.403619	0.213	0.291	1.81007e-80	T	REL
BST2	4.24595e-85	0.336632	0.355	0.371	1.83056e-80	T	BST2
PIN1	3.93392e-84	0.481672	0.246	0.356	1.69603e-79	T	PIN1
MZT2A1	7.42892e-84	0.283247	0.355	0.502	3.20283e-79	T	MZT2A
HNRNPH1	5.46765e-83	0.472044	0.373	0.548	2.35727e-78	T	HNRNPH1
CNN2	7.10811e-82	0.41208	0.218	0.305	3.06452e-77	T	CNN2
COMMD8	3.0388e-81	0.407165	0.18	0.25	1.31012e-76	T	COMMD8
EPC1	4.32616e-81	0.48082	0.199	0.278	1.86514e-76	T	EPC1
ARGLU1	1.45471e-80	0.412782	0.333	0.486	6.27169e-76	T	ARGLU1
CCDC85B	2.75737e-80	0.537251	0.342	0.394	1.18879e-75	T	CCDC85B
HNRNPC	4.15668e-77	0.387318	0.486	0.618	1.79207e-72	T	HNRNPC
ORMDL1	7.99985e-74	0.509783	0.249	0.356	3.44898e-69	T	ORMDL1
DNAJC8	8.81375e-74	0.434267	0.274	0.392	3.79987e-69	T	DNAJC8
CALM3	6.56627e-70	0.58847	0.416	0.535	2.83092e-65	T	CALM3
RAP1A	8.05761e-70	0.624209	0.361	0.437	3.47388e-65	T	RAP1A
STAT3	5.92888e-68	0.722581	0.325	0.388	2.55612e-63	T	STAT3
PPP1R15A	3.73837e-66	0.404807	0.323	0.455	1.61172e-61	T	PPP1R15A
PSMB8	2.04059e-65	0.549837	0.405	0.513	8.7976e-61	T	PSMB8
CDC42SE1	5.83408e-63	0.719613	0.257	0.281	2.51525e-58	T	CDC42SE1
ARID5B	1.45018e-62	0.524717	0.198	0.269	6.25214e-58	T	ARID5B
UBE2I	4.67281e-61	0.386211	0.329	0.476	2.01459e-56	T	UBE2I
ADGRE5	8.57893e-61	0.761371	0.263	0.297	3.69863e-56	T	ADGRE5
NEDD8	1.22371e-59	0.404228	0.484	0.631	5.27579e-55	T	NEDD8
HSPA1A	4.83309e-59	0.853135	0.257	0.331	2.08369e-54	T	HSPA1A
TNRC6B	5.907e-57	0.556584	0.263	0.37	2.54668e-52	T	TNRC6B
WDR83OS	2.38392e-56	0.339229	0.399	0.589	1.02778e-51	T	WDR83OS
ELF1	4.17504e-56	0.675755	0.327	0.395	1.79998e-51	T	ELF1
HMOX2	4.5586e-56	0.482497	0.196	0.27	1.96535e-51	T	HMOX2
C11orf58	1.11149e-55	0.515397	0.418	0.538	4.79195e-51	T	C11orf58
MYH9	3.30097e-53	0.381805	0.338	0.479	1.42315e-48	T	MYH9
SYNE2	1.62943e-52	0.681065	0.237	0.259	7.02496e-48	T	SYNE2
HMGN2	1.39886e-51	0.32862	0.533	0.662	6.03089e-47	T	HMGN2
DAD1	6.26227e-51	0.298481	0.411	0.598	2.69985e-46	T	DAD1
EIF3F	2.28544e-50	0.406491	0.473	0.61	9.85321e-46	T	EIF3F
TMEM243	1.46046e-49	0.436946	0.211	0.283	6.29647e-45	T	TMEM243
SP100	5.21658e-49	0.638382	0.288	0.334	2.24903e-44	T	SP100
YWHAQ	9.38568e-47	0.411237	0.369	0.534	4.04645e-42	T	YWHAQ
MYEOV2	9.84005e-47	0.292821	0.403	0.581	4.24234e-42	T	MYEOV2
UBE2D2	3.62013e-45	0.559116	0.401	0.526	1.56075e-40	T	UBE2D2
C19orf53	9.19826e-43	0.386525	0.48	0.621	3.96564e-38	T	C19orf53
HSP90AA1	1.54711e-42	0.307017	0.706	0.796	6.67006e-38	T	HSP90AA1
IRF1	2.69296e-42	0.625547	0.286	0.326	1.16101e-37	T	IRF1
JUND	8.62697e-42	0.655281	0.445	0.633	3.71934e-37	T	JUND
PGAM1	4.06161e-39	0.407901	0.37	0.526	1.75108e-34	T	PGAM1
PRPF38B	1.64231e-37	0.701989	0.324	0.401	7.08051e-33	T	PRPF38B
PPP1R12A	2.51244e-37	0.495265	0.231	0.313	1.08319e-32	T	PPP1R12A
GNAI2	8.96807e-37	0.433321	0.319	0.359	3.8664e-32	T	GNAI2
SOD11	9.23947e-37	0.301832	0.531	0.657	3.98341e-32	T	SOD1
YPEL5	2.10229e-36	0.485747	0.261	0.353	9.0636e-32	T	YPEL5
TUBA4A	4.35429e-36	0.664674	0.266	0.307	1.87726e-31	T	TUBA4A
FKBP8	2.54495e-35	0.460816	0.342	0.494	1.0972e-30	T	FKBP8
GABPB1-AS1	3.64707e-35	0.66632	0.247	0.276	1.57236e-30	T	GABPB1-AS1
ISCU	1.21544e-34	0.474308	0.343	0.493	5.24011e-30	T	ISCU
SUMO1	1.73801e-34	0.342668	0.386	0.553	7.49309e-30	T	SUMO1
RBM39	4.59997e-33	0.464088	0.454	0.6	1.98318e-28	T	RBM39
BRK1	8.13142e-33	0.399116	0.459	0.601	3.5057e-28	T	BRK1
RBM8A	1.59677e-32	0.512486	0.403	0.525	6.88417e-28	T	RBM8A
GTF3A	2.34979e-32	0.303484	0.355	0.483	1.01307e-27	T	GTF3A
PPP1CA	3.17043e-32	0.515312	0.432	0.58	1.36687e-27	T	PPP1CA
FGFR1OP2	4.61612e-32	0.503023	0.205	0.272	1.99015e-27	T	FGFR1OP2
FOS	1.63495e-31	0.381041	0.584	0.732	7.04877e-27	T	FOS
AES	6.882e-31	0.529098	0.388	0.5	2.96704e-26	T	AES
CCND2	1.30421e-30	0.595192	0.274	0.31	5.62283e-26	T	CCND2
EIF3G	3.27331e-30	0.351427	0.401	0.574	1.41122e-25	T	EIF3G
GPBP1	1.78337e-29	0.537609	0.291	0.404	7.68863e-25	T	GPBP1
PRMT2	4.20017e-28	0.542361	0.24	0.323	1.81082e-23	T	PRMT2
RP11-349A22.5	7.22213e-27	0.56765	0.233	0.312	3.11368e-22	T	RP11-349A22.5
HNRNPA3	3.96937e-25	0.255759	0.448	0.621	1.71131e-20	T	HNRNPA3
MACF1	8.08467e-25	0.487511	0.203	0.263	3.48555e-20	T	MACF1
IFI27L2	5.15769e-24	0.619104	0.337	0.42	2.22364e-19	T	IFI27L2
CAPZA1	1.64e-23	0.470433	0.361	0.511	7.07055e-19	T	CAPZA1
CDKN1B	5.25618e-23	0.543782	0.212	0.279	2.2661e-18	T	CDKN1B
TBCB	1.03348e-22	0.49029	0.273	0.371	4.45563e-18	T	TBCB
RBMX	1.75336e-21	0.405709	0.36	0.503	7.55927e-17	T	RBMX
JUN	2.22282e-21	0.559136	0.562	0.682	9.58325e-17	T	JUN
ABHD17A	1.27039e-20	0.648475	0.229	0.264	5.47703e-16	T	ABHD17A
TRMT112	4.66073e-20	0.392146	0.445	0.577	2.00938e-15	T	TRMT112
TAP1	3.16786e-19	0.508996	0.259	0.345	1.36576e-14	T	TAP1
SF1	2.0756e-17	0.509882	0.337	0.473	8.94853e-13	T	SF1
C17orf62	2.45052e-17	0.479559	0.202	0.258	1.05649e-12	T	C17orf62
HNRNPF	6.49355e-17	0.340129	0.395	0.553	2.79957e-12	T	HNRNPF
UBXN1	1.83238e-16	0.526359	0.382	0.499	7.89995e-12	T	UBXN1
CITED2	1.1059e-15	0.737111	0.261	0.303	4.76786e-11	T	CITED2
SSR2	3.09645e-13	0.37281	0.474	0.633	1.33497e-08	T	SSR2
KMT2E	7.96923e-13	0.612164	0.36	0.471	3.43577e-08	T	KMT2E
2023-09-09	9.68719e-13	0.613211	0.294	0.365	4.17644e-08	T	2023-09-09
TSC22D4	2.71382e-12	0.614894	0.229	0.267	1.17001e-07	T	TSC22D4
PRRC2C	5.67583e-12	0.516832	0.382	0.498	2.44702e-07	T	PRRC2C
UBE2L6	5.16094e-11	0.533836	0.253	0.296	2.22504e-06	T	UBE2L6
SNRPB	9.89345e-11	0.371879	0.419	0.535	4.26536e-06	T	SNRPB
PAIP2	1.04472e-10	0.594642	0.334	0.428	4.50412e-06	T	PAIP2
ARID4B	1.14347e-10	0.62527	0.266	0.322	4.92986e-06	T	ARID4B
H1FX	8.66823e-10	0.595426	0.363	0.461	3.73714e-05	T	H1FX
MORF4L1	1.70098e-09	0.340627	0.429	0.601	7.33342e-05	T	MORF4L1
BAX	3.61995e-09	0.5515	0.329	0.451	0.000156067	T	BAX
TLN1	8.40368e-09	0.509097	0.238	0.305	0.000362308	T	TLN1
MEAF6	2.83671e-08	0.540941	0.261	0.342	0.00122299	T	MEAF6
WNK1	3.38711e-08	0.547497	0.225	0.287	0.00146028	T	WNK1
ARPC4	1.10305e-06	0.525466	0.371	0.488	0.0475556	T	ARPC4
PCSK7	6.73e-06	0.664477	0.31	0.394	0.29015	T	PCSK7
BTG2	1.13941e-05	0.460307	0.398	0.511	0.491234	T	BTG2
ROCK1	4.18684e-05	0.555991	0.255	0.306	1	T	ROCK1
CAP1	9.69654e-05	0.361811	0.441	0.58	1	T	CAP1
PDCD4	0.000115043	0.553195	0.31	0.41	1	T	PDCD4
C9orf78	0.000133354	0.618315	0.265	0.331	1	T	C9orf78
SRSF3	0.000152396	0.31699	0.476	0.634	1	T	SRSF3
G3BP2	0.000212962	0.624652	0.267	0.351	1	T	G3BP2
RNF167	0.000358449	0.608242	0.234	0.3	1	T	RNF167
TANK	0.000441654	0.580937	0.234	0.281	1	T	TANK
AIP	0.000573397	0.563746	0.24	0.291	1	T	AIP
COMMD7	0.00146523	0.551794	0.244	0.312	1	T	COMMD7
GSTK1	0.00450262	0.447489	0.405	0.542	1	T	GSTK1
PSME2	0.00698439	0.287052	0.474	0.62	1	T	PSME2
DCN	0	5.326	0.623	0.009	0	Fibroblast	DCN
CFD	0	5.02498	0.427	0.166	0	Fibroblast	CFD
COL1A2	0	5.00721	0.855	0.015	0	Fibroblast	COL1A2
COL3A1	0	4.96476	0.815	0.014	0	Fibroblast	COL3A1
COL1A1	0	4.84582	0.797	0.028	0	Fibroblast	COL1A1
LUM	0	4.8144	0.621	0.01	0	Fibroblast	LUM
MGP	0	4.80331	0.591	0.029	0	Fibroblast	MGP
CXCL14	0	4.55914	0.343	0.023	0	Fibroblast	CXCL14
TAGLN	0	4.53351	0.581	0.034	0	Fibroblast	TAGLN
IGFBP7	0	4.4883	0.943	0.055	0	Fibroblast	IGFBP7
CALD1	0	4.31206	0.933	0.043	0	Fibroblast	CALD1
ACTA2	0	4.14005	0.574	0.034	0	Fibroblast	ACTA2
SFRP2	0	4.05062	0.258	0.006	0	Fibroblast	SFRP2
COL6A2	0	3.9448	0.889	0.021	0	Fibroblast	COL6A2
IGFBP5	0	3.88139	0.638	0.01	0	Fibroblast	IGFBP5
MYL9	0	3.82009	0.798	0.062	0	Fibroblast	MYL9
SPARC	0	3.75246	0.857	0.04	0	Fibroblast	SPARC
FBLN1	0	3.73957	0.561	0.006	0	Fibroblast	FBLN1
TPM2	0	3.58305	0.754	0.061	0	Fibroblast	TPM2
C1R	0	3.42173	0.76	0.02	0	Fibroblast	C1R
IGFBP6	0	3.41095	0.548	0.02	0	Fibroblast	IGFBP6
RARRES2	0	3.40095	0.778	0.083	0	Fibroblast	RARRES2
C1S	0	3.39014	0.766	0.013	0	Fibroblast	C1S
CCDC80	0	3.35129	0.53	0.011	0	Fibroblast	CCDC80
C11orf96	0	3.32056	0.691	0.011	0	Fibroblast	C11orf96
COL6A1	0	3.18433	0.799	0.031	0	Fibroblast	COL6A1
RGS5	0	3.1714	0.271	0.011	0	Fibroblast	RGS5
FN1	0	3.09965	0.621	0.044	0	Fibroblast	FN1
COL6A3	0	3.02833	0.633	0.01	0	Fibroblast	COL6A3
MMP2	0	2.91769	0.59	0.015	0	Fibroblast	MMP2
PTGDS	0	2.84908	0.254	0.016	0	Fibroblast	PTGDS
SPARCL1	0	2.8117	0.595	0.025	0	Fibroblast	SPARCL1
SOD3	0	2.80385	0.706	0.126	0	Fibroblast	SOD3
SERPINF1	0	2.77668	0.622	0.031	0	Fibroblast	SERPINF1
TIMP3	0	2.76555	0.647	0.047	0	Fibroblast	TIMP3
A2M	0	2.75716	0.664	0.062	0	Fibroblast	A2M
NNMT	0	2.74878	0.705	0.024	0	Fibroblast	NNMT
POSTN	0	2.71991	0.343	0.006	0	Fibroblast	POSTN
LGALS1	0	2.69825	0.964	0.379	0	Fibroblast	LGALS1
PLAC9	0	2.65625	0.563	0.005	0	Fibroblast	PLAC9
TIMP1	0	2.62449	0.861	0.403	0	Fibroblast	TIMP1
GSN1	0	2.60203	0.778	0.33	0	Fibroblast	GSN
ADIRF1	0	2.57857	0.488	0.273	0	Fibroblast	ADIRF
CTGF	0	2.56958	0.534	0.094	0	Fibroblast	CTGF
RP3-412A9.11	0	2.55987	0.857	0.226	0	Fibroblast	RP3-412A9.11
THY1	0	2.50639	0.57	0.007	0	Fibroblast	THY1
BGN	0	2.4709	0.564	0.008	0	Fibroblast	BGN
MFGE8	0	2.46898	0.74	0.064	0	Fibroblast	MFGE8
PCOLCE	0	2.46883	0.617	0.016	0	Fibroblast	PCOLCE
FSTL1	0	2.41085	0.652	0.021	0	Fibroblast	FSTL1
MFAP4	0	2.40647	0.516	0.001	0	Fibroblast	MFAP4
SERPING1	0	2.4053	0.714	0.042	0	Fibroblast	SERPING1
IGFBP4	0	2.36219	0.666	0.213	0	Fibroblast	IGFBP4
VIM1	0	2.3304	0.961	0.417	0	Fibroblast	VIM
CYR61	0	2.308	0.503	0.046	0	Fibroblast	CYR61
CEBPD	0	2.27638	0.774	0.331	0	Fibroblast	CEBPD
GPX3	0	2.27076	0.502	0.042	0	Fibroblast	GPX3
COL18A1	0	2.2595	0.563	0.033	0	Fibroblast	COL18A1
CTSK	0	2.23308	0.549	0.021	0	Fibroblast	CTSK
COL4A1	0	2.2262	0.529	0.022	0	Fibroblast	COL4A1
COL4A2	0	2.18721	0.586	0.054	0	Fibroblast	COL4A2
CAV1	0	2.18424	0.608	0.049	0	Fibroblast	CAV1
CRYAB	0	2.16721	0.438	0.01	0	Fibroblast	CRYAB
AEBP1	0	2.16434	0.647	0.01	0	Fibroblast	AEBP1
COL5A2	0	2.1617	0.562	0.009	0	Fibroblast	COL5A2
SPON2	0	2.15028	0.587	0.083	0	Fibroblast	SPON2
PRKCDBP	0	2.10682	0.685	0.063	0	Fibroblast	PRKCDBP
EFEMP1	0	2.10393	0.362	0.004	0	Fibroblast	EFEMP1
PPP1R14A	0	2.07441	0.455	0.019	0	Fibroblast	PPP1R14A
F3	0	2.05939	0.35	0.091	0	Fibroblast	F3
PLAT	0	2.04714	0.477	0.02	0	Fibroblast	PLAT
NDUFA4L2	0	2.03173	0.285	0.034	0	Fibroblast	NDUFA4L2
IFITM31	0	2.03137	0.92	0.414	0	Fibroblast	IFITM3
ADH1B	0	2.01707	0.266	0.001	0	Fibroblast	ADH1B
CLU	0	2.0148	0.29	0.065	0	Fibroblast	CLU
MEG3	0	2.01454	0.489	0.004	0	Fibroblast	MEG3
CFH	0	2.00659	0.535	0.016	0	Fibroblast	CFH
COL14A1	0	1.98868	0.476	0.002	0	Fibroblast	COL14A1
LTBP4	0	1.97943	0.581	0.156	0	Fibroblast	LTBP4
TPM11	0	1.97643	0.791	0.405	0	Fibroblast	TPM1
FILIP1L	0	1.97106	0.583	0.054	0	Fibroblast	FILIP1L
SFRP1	0	1.9641	0.25	0.002	0	Fibroblast	SFRP1
TIMP2	0	1.95936	0.679	0.141	0	Fibroblast	TIMP2
FBN1	0	1.95868	0.501	0.01	0	Fibroblast	FBN1
FRZB	0	1.93924	0.356	0.02	0	Fibroblast	FRZB
DPT	0	1.92601	0.252	0.002	0	Fibroblast	DPT
PDGFRB	0	1.91323	0.536	0.007	0	Fibroblast	PDGFRB
EMILIN1	0	1.9107	0.556	0.009	0	Fibroblast	EMILIN1
DSTN1	0	1.88856	0.842	0.56	0	Fibroblast	DSTN
CD81	0	1.883	0.739	0.365	0	Fibroblast	CD81
COL12A1	0	1.86336	0.458	0.005	0	Fibroblast	COL12A1
SDC2	0	1.85805	0.63	0.031	0	Fibroblast	SDC2
CRISPLD2	0	1.85464	0.571	0.02	0	Fibroblast	CRISPLD2
TUBA1A	0	1.83124	0.709	0.191	0	Fibroblast	TUBA1A
PMP22	0	1.81318	0.614	0.101	0	Fibroblast	PMP22
PDGFRA	0	1.80759	0.422	0.002	0	Fibroblast	PDGFRA
COL5A1	0	1.80209	0.524	0.008	0	Fibroblast	COL5A1
FXYD1	0	1.75628	0.457	0.021	0	Fibroblast	FXYD1
MYLK	0	1.75093	0.436	0.042	0	Fibroblast	MYLK
COX7A1	0	1.749	0.607	0.016	0	Fibroblast	COX7A1
FLNA	0	1.74519	0.64	0.216	0	Fibroblast	FLNA
TFPI	0	1.74146	0.568	0.043	0	Fibroblast	TFPI
ITGB1	0	1.7275	0.785	0.416	0	Fibroblast	ITGB1
CXCL12	0	1.72211	0.332	0.019	0	Fibroblast	CXCL12
ID3	0	1.71884	0.555	0.28	0	Fibroblast	ID3
HTRA1	0	1.71361	0.534	0.049	0	Fibroblast	HTRA1
PTRF	0	1.70201	0.617	0.062	0	Fibroblast	PTRF
FHL1	0	1.68837	0.527	0.021	0	Fibroblast	FHL1
C3	0	1.68771	0.289	0.018	0	Fibroblast	C3
LHFP	0	1.6821	0.529	0.015	0	Fibroblast	LHFP
SERPINE2	0	1.66893	0.371	0.098	0	Fibroblast	SERPINE2
LAMA4	0	1.65682	0.55	0.021	0	Fibroblast	LAMA4
MT2A1	0	1.65154	0.735	0.549	0	Fibroblast	MT2A
LAPTM4A	0	1.65118	0.832	0.487	0	Fibroblast	LAPTM4A
CSRP2	0	1.64031	0.308	0.031	0	Fibroblast	CSRP2
VCAN	0	1.63723	0.487	0.043	0	Fibroblast	VCAN
SERPINH1	0	1.63678	0.582	0.168	0	Fibroblast	SERPINH1
CNN3	0	1.63016	0.648	0.179	0	Fibroblast	CNN3
PLPP3	0	1.62895	0.381	0.061	0	Fibroblast	PLPP3
TMEM176B	0	1.62174	0.581	0.308	0	Fibroblast	TMEM176B
FBLN2	0	1.6216	0.315	0.007	0	Fibroblast	FBLN2
OLFML3	0	1.61208	0.43	0.016	0	Fibroblast	OLFML3
NOTCH3	0	1.6008	0.337	0.008	0	Fibroblast	NOTCH3
TCF21	0	1.57981	0.407	0.001	0	Fibroblast	TCF21
S100A131	0	1.57939	0.627	0.274	0	Fibroblast	S100A13
EGR1	0	1.57275	0.704	0.342	0	Fibroblast	EGR1
TSC22D11	0	1.54571	0.667	0.358	0	Fibroblast	TSC22D1
EFEMP2	0	1.52177	0.559	0.012	0	Fibroblast	EFEMP2
MIR143HG	0	1.49573	0.343	0.003	0	Fibroblast	MIR143HG
CTHRC1	0	1.49016	0.29	0.041	0	Fibroblast	CTHRC1
EID11	0	1.48433	0.802	0.447	0	Fibroblast	EID1
PRSS23	0	1.48114	0.458	0.152	0	Fibroblast	PRSS23
APOE	0	1.46864	0.351	0.08	0	Fibroblast	APOE
PHLDA1	0	1.46128	0.56	0.209	0	Fibroblast	PHLDA1
ECM1	0	1.45597	0.498	0.05	0	Fibroblast	ECM1
ADAMTS1	0	1.44465	0.375	0.012	0	Fibroblast	ADAMTS1
TPPP3	0	1.43914	0.343	0.058	0	Fibroblast	TPPP3
BEX31	0	1.43845	0.673	0.217	0	Fibroblast	BEX3
CD248	0	1.43509	0.379	0.003	0	Fibroblast	CD248
CD63	0	1.43271	0.924	0.714	0	Fibroblast	CD63
LMNA1	0	1.43099	0.771	0.429	0	Fibroblast	LMNA
CYGB	0	1.43009	0.413	0.004	0	Fibroblast	CYGB
PALLD	0	1.41116	0.469	0.117	0	Fibroblast	PALLD
LAMC1	0	1.39909	0.543	0.085	0	Fibroblast	LAMC1
PTN	0	1.39256	0.357	0.001	0	Fibroblast	PTN
TCF4	0	1.39025	0.604	0.12	0	Fibroblast	TCF4
CALU	0	1.3816	0.579	0.262	0	Fibroblast	CALU
TGFB1I1	0	1.37994	0.509	0.05	0	Fibroblast	TGFB1I1
NR2F21	0	1.3787	0.484	0.172	0	Fibroblast	NR2F2
PDK4	0	1.37589	0.331	0.092	0	Fibroblast	PDK4
NBL11	0	1.37137	0.604	0.325	0	Fibroblast	NBL1
HSPB12	0	1.36586	0.846	0.514	0	Fibroblast	HSPB1
CRIP2	0	1.36458	0.472	0.046	0	Fibroblast	CRIP2
SULF1	0	1.35787	0.333	0.006	0	Fibroblast	SULF1
CD59	0	1.35041	0.681	0.332	0	Fibroblast	CD59
MXRA8	0	1.34756	0.492	0.002	0	Fibroblast	MXRA8
ZFP36L1	0	1.3406	0.782	0.469	0	Fibroblast	ZFP36L1
ANXA5	0	1.33618	0.747	0.368	0	Fibroblast	ANXA5
SLIT3	0	1.32868	0.31	0.002	0	Fibroblast	SLIT3
SCARA5	0	1.31825	0.265	0.001	0	Fibroblast	SCARA5
DKK3	0	1.31084	0.416	0.007	0	Fibroblast	DKK3
CLEC11A	0	1.30634	0.504	0.082	0	Fibroblast	CLEC11A
C8orf41	0	1.3052	0.406	0.164	0	Fibroblast	C8orf4
PLTP	0	1.29088	0.423	0.09	0	Fibroblast	PLTP
CCL2	0	1.28893	0.291	0.031	0	Fibroblast	CCL2
MAP1B	0	1.27897	0.356	0.014	0	Fibroblast	MAP1B
PPIC1	0	1.26543	0.543	0.241	0	Fibroblast	PPIC
NFIC	0	1.25651	0.587	0.184	0	Fibroblast	NFIC
FGF7	0	1.25506	0.314	0.012	0	Fibroblast	FGF7
CYBRD1	0	1.25455	0.441	0.052	0	Fibroblast	CYBRD1
CSRP1	0	1.25429	0.473	0.229	0	Fibroblast	CSRP1
CPQ	0	1.25328	0.493	0.082	0	Fibroblast	CPQ
YBX3	0	1.25254	0.721	0.383	0	Fibroblast	YBX3
TCEAL91	0	1.25169	0.617	0.243	0	Fibroblast	TCEAL9
NUPR11	0	1.24693	0.675	0.21	0	Fibroblast	NUPR1
CEBPB	0	1.24356	0.692	0.378	0	Fibroblast	CEBPB
GNG11	0	1.23754	0.535	0.027	0	Fibroblast	GNG11
LRP1	0	1.23248	0.486	0.156	0	Fibroblast	LRP1
JUNB1	0	1.23011	0.799	0.66	0	Fibroblast	JUNB
PTMS	0	1.22969	0.749	0.386	0	Fibroblast	PTMS
GADD45B	0	1.22961	0.445	0.225	0	Fibroblast	GADD45B
TMEM176A1	0	1.21952	0.532	0.295	0	Fibroblast	TMEM176A
SRPX	0	1.21793	0.295	0.015	0	Fibroblast	SRPX
RHOB	0	1.21745	0.644	0.367	0	Fibroblast	RHOB
CAV2	0	1.2122	0.419	0.055	0	Fibroblast	CAV2
PROCR	0	1.21083	0.37	0.079	0	Fibroblast	PROCR
MCAM	0	1.20718	0.26	0.02	0	Fibroblast	MCAM
CPE	0	1.20141	0.298	0.051	0	Fibroblast	CPE
IL6ST	0	1.19416	0.532	0.185	0	Fibroblast	IL6ST
LAMB1	0	1.19256	0.439	0.092	0	Fibroblast	LAMB1
RBP1	0	1.19232	0.339	0.03	0	Fibroblast	RBP1
DDR2	0	1.18942	0.448	0.011	0	Fibroblast	DDR2
NID1	0	1.1893	0.433	0.02	0	Fibroblast	NID1
CST31	0	1.18673	0.899	0.571	0	Fibroblast	CST3
RBPMS	0	1.18589	0.48	0.083	0	Fibroblast	RBPMS
ISLR	0	1.18076	0.354	0.001	0	Fibroblast	ISLR
VKORC1	0	1.17738	0.631	0.329	0	Fibroblast	VKORC1
S100A41	0	1.17719	0.761	0.445	0	Fibroblast	S100A4
EHD2	0	1.1758	0.458	0.016	0	Fibroblast	EHD2
AXL	0	1.16623	0.462	0.033	0	Fibroblast	AXL
NDN	0	1.16313	0.477	0.025	0	Fibroblast	NDN
MRC2	0	1.16069	0.399	0.014	0	Fibroblast	MRC2
MXRA5	0	1.16067	0.365	0.01	0	Fibroblast	MXRA5
LOXL2	0	1.15803	0.336	0.012	0	Fibroblast	LOXL2
PLPP1	0	1.15608	0.463	0.128	0	Fibroblast	PLPP1
SYNPO2	0	1.15255	0.292	0.004	0	Fibroblast	SYNPO2
ANTXR1	0	1.14242	0.413	0.005	0	Fibroblast	ANTXR1
NEXN	0	1.1424	0.402	0.011	0	Fibroblast	NEXN
TSPAN4	0	1.1421	0.491	0.076	0	Fibroblast	TSPAN4
2023-06-01	0	1.14051	0.822	0.654	0	Fibroblast	JUN
CD991	0	1.14045	0.733	0.474	0	Fibroblast	CD99
PDLIM3	0	1.13437	0.322	0.012	0	Fibroblast	PDLIM3
HES4	0	1.13276	0.414	0.157	0	Fibroblast	HES4
ACTN1	0	1.13198	0.504	0.249	0	Fibroblast	ACTN1
THBS2	0	1.13024	0.299	0.006	0	Fibroblast	THBS2
GGT5	0	1.12403	0.371	0.008	0	Fibroblast	GGT5
EDIL3	0	1.12075	0.328	0.021	0	Fibroblast	EDIL3
LGALS3BP1	0	1.11672	0.686	0.379	0	Fibroblast	LGALS3BP
EDNRB	0	1.10957	0.289	0.008	0	Fibroblast	EDNRB
THBS1	0	1.10703	0.413	0.129	0	Fibroblast	THBS1
RAB34	0	1.10657	0.496	0.044	0	Fibroblast	RAB34
ARID5B1	0	1.09919	0.577	0.247	0	Fibroblast	ARID5B
FKBP10	0	1.09667	0.446	0.045	0	Fibroblast	FKBP10
KANK2	0	1.08976	0.429	0.041	0	Fibroblast	KANK2
CDH11	0	1.08869	0.377	0.009	0	Fibroblast	CDH11
ZBTB201	0	1.08746	0.594	0.255	0	Fibroblast	ZBTB20
DST1	0	1.08282	0.528	0.216	0	Fibroblast	DST
GEM	0	1.07702	0.348	0.045	0	Fibroblast	GEM
LAMB2	0	1.07328	0.433	0.065	0	Fibroblast	LAMB2
HCFC1R1	0	1.07114	0.49	0.204	0	Fibroblast	HCFC1R1
[truncated: 4,031 more rows]

## Sheet: C
	p_val	avg_log2FC	pct.1	pct.2	p_val_adj	cluster	gene
TFF3	0	5.90803	0.967	0.103	0	Epithelial	TFF3
KRT18	0	4.9875	0.999	0.15	0	Epithelial	KRT18
KRT8	0	4.9218	0.999	0.123	0	Epithelial	KRT8
AGR2	0	4.90548	0.966	0.048	0	Epithelial	AGR2
LGALS4	0	4.66543	0.993	0.061	0	Epithelial	LGALS4
PHGR1	0	4.57821	0.934	0.085	0	Epithelial	PHGR1
KRT19	0	4.46979	0.987	0.052	0	Epithelial	KRT19
SPINK4	0	4.26742	0.296	0.019	0	Epithelial	SPINK4
CLDN4	0	4.24866	0.988	0.042	0	Epithelial	CLDN4
EPCAM	0	4.23494	0.995	0.042	0	Epithelial	EPCAM
PIGR	0	4.14148	0.552	0.038	0	Epithelial	PIGR
FABP1	0	4.07677	0.573	0.066	0	Epithelial	FABP1
CLDN3	0	4.0264	0.981	0.033	0	Epithelial	CLDN3
TSPAN8	0	3.9917	0.974	0.033	0	Epithelial	TSPAN8
ELF3	0	3.81758	0.989	0.034	0	Epithelial	ELF3
TFF1	0	3.7735	0.582	0.017	0	Epithelial	TFF1
CEACAM5	0	3.74681	0.943	0.019	0	Epithelial	CEACAM5
FXYD3	0	3.74097	0.962	0.048	0	Epithelial	FXYD3
LCN2	0	3.72623	0.751	0.024	0	Epithelial	LCN2
GPX2	0	3.68985	0.953	0.035	0	Epithelial	GPX2
REG4	0	3.68846	0.393	0.018	0	Epithelial	REG4
MUC2	0	3.63736	0.339	0.02	0	Epithelial	MUC2
CD24	0	3.44544	0.961	0.082	0	Epithelial	CD24
S100P	0	3.20148	0.857	0.026	0	Epithelial	S100P
OLFM4	0	3.14198	0.354	0.013	0	Epithelial	OLFM4
SPINK1	0	3.09723	0.702	0.015	0	Epithelial	SPINK1
CLDN7	0	3.07049	0.977	0.033	0	Epithelial	CLDN7
S100A14	0	2.97429	0.918	0.018	0	Epithelial	S100A14
CEACAM6	0	2.91264	0.741	0.013	0	Epithelial	CEACAM6
GDF15	0	2.83587	0.805	0.038	0	Epithelial	GDF15
FCGBP	0	2.78632	0.352	0.019	0	Epithelial	FCGBP
CKB	0	2.72178	0.729	0.072	0	Epithelial	CKB
S100A6	0	2.71037	0.999	0.811	0	Epithelial	S100A6
PHLDA2	0	2.68086	0.928	0.139	0	Epithelial	PHLDA2
ATP1B1	0	2.66214	0.939	0.115	0	Epithelial	ATP1B1
PERP	0	2.64696	0.973	0.146	0	Epithelial	PERP
LGALS3	0	2.64361	0.992	0.507	0	Epithelial	LGALS3
SPINT2	0	2.62748	0.991	0.25	0	Epithelial	SPINT2
FAM3D	0	2.6249	0.834	0.012	0	Epithelial	FAM3D
SMIM22	0	2.58549	0.96	0.016	0	Epithelial	SMIM22
SFN	0	2.46599	0.881	0.013	0	Epithelial	SFN
PLA2G2A	0	2.38001	0.366	0.027	0	Epithelial	PLA2G2A
SLC12A2	0	2.34752	0.878	0.058	0	Epithelial	SLC12A2
IFI27	0	2.34026	0.901	0.203	0	Epithelial	IFI27
MGST1	0	2.33262	0.89	0.066	0	Epithelial	MGST1
GPRC5A	0	2.31125	0.843	0.034	0	Epithelial	GPRC5A
TXN	0	2.26403	0.995	0.591	0	Epithelial	TXN
C19orf33	0	2.26188	0.8	0.016	0	Epithelial	C19orf33
TSPAN1	0	2.21255	0.761	0.015	0	Epithelial	TSPAN1
KLF5	0	2.18004	0.914	0.021	0	Epithelial	KLF5
PRSS3	0	2.08737	0.836	0.011	0	Epithelial	PRSS3
RAB25	0	2.04677	0.922	0.008	0	Epithelial	RAB25
S100A16	0	2.04653	0.929	0.121	0	Epithelial	S100A16
MUC13	0	2.04363	0.868	0.009	0	Epithelial	MUC13
SLPI	0	2.03943	0.708	0.017	0	Epithelial	SLPI
WFDC2	0	2.01478	0.446	0.012	0	Epithelial	WFDC2
S100A10	0	1.9689	0.994	0.671	0	Epithelial	S100A10
TMEM54	0	1.94881	0.858	0.032	0	Epithelial	TMEM54
CD9	0	1.94515	0.984	0.283	0	Epithelial	CD9
PPP1R1B	0	1.94443	0.856	0.009	0	Epithelial	PPP1R1B
MUC12	0	1.93045	0.606	0.048	0	Epithelial	MUC12
TMEM141	0	1.91979	0.935	0.219	0	Epithelial	TMEM141
MAL2	0	1.91483	0.852	0.006	0	Epithelial	MAL2
MISP	0	1.9148	0.866	0.008	0	Epithelial	MISP
KRT20	0	1.91171	0.534	0.009	0	Epithelial	KRT20
C15orf48	0	1.89926	0.784	0.114	0	Epithelial	C15orf48
GSTP1	0	1.87354	0.987	0.65	0	Epithelial	GSTP1
MUC5B	0	1.86657	0.528	0.006	0	Epithelial	MUC5B
PRDX5	0	1.86594	0.983	0.596	0	Epithelial	PRDX5
NQO1	0	1.85292	0.81	0.056	0	Epithelial	NQO1
IGFBP2	0	1.84619	0.64	0.03	0	Epithelial	IGFBP2
CDH17	0	1.84573	0.86	0.008	0	Epithelial	CDH17
DSG2	0	1.83809	0.892	0.021	0	Epithelial	DSG2
ASS1	0	1.82763	0.775	0.065	0	Epithelial	ASS1
AGR3	0	1.82681	0.625	0.005	0	Epithelial	AGR3
DSP	0	1.80461	0.878	0.017	0	Epithelial	DSP
SLC25A5	0	1.78612	0.984	0.667	0	Epithelial	SLC25A5
RAC1	0	1.78045	0.948	0.35	0	Epithelial	RAC1
STARD10	0	1.77981	0.87	0.052	0	Epithelial	STARD10
MARCKSL1	0	1.76947	0.933	0.185	0	Epithelial	MARCKSL1
CYSTM1	0	1.76735	0.955	0.284	0	Epithelial	CYSTM1
PLPP2	0	1.75512	0.862	0.023	0	Epithelial	PLPP2
HMGA1	0	1.75065	0.898	0.19	0	Epithelial	HMGA1
ID1	0	1.74161	0.725	0.15	0	Epithelial	ID1
PDZK1IP1	0	1.73122	0.714	0.006	0	Epithelial	PDZK1IP1
PRAC1	0	1.72705	0.392	0.004	0	Epithelial	PRAC1
DPEP1	0	1.7212	0.545	0.037	0	Epithelial	DPEP1
CDH1	0	1.70457	0.884	0.008	0	Epithelial	CDH1
PCK1	0	1.70203	0.467	0.006	0	Epithelial	PCK1
PCBD1	0	1.69491	0.942	0.262	0	Epithelial	PCBD1
PPA1	0	1.68819	0.97	0.441	0	Epithelial	PPA1
SOX9	0	1.67908	0.795	0.009	0	Epithelial	SOX9
MDK	0	1.66187	0.776	0.17	0	Epithelial	MDK
MPST	0	1.65158	0.914	0.193	0	Epithelial	MPST
CDX1	0	1.65001	0.796	0.006	0	Epithelial	CDX1
AGPAT2	0	1.64856	0.885	0.161	0	Epithelial	AGPAT2
SERINC2	0	1.64508	0.851	0.037	0	Epithelial	SERINC2
KLK1	0	1.64338	0.531	0.034	0	Epithelial	KLK1
MLEC	0	1.64279	0.885	0.245	0	Epithelial	MLEC
FERMT1	0	1.62715	0.792	0.007	0	Epithelial	FERMT1
COX5A	0	1.62704	0.981	0.581	0	Epithelial	COX5A
FAM84A	0	1.62698	0.772	0.021	0	Epithelial	FAM84A
SOX4	0	1.6246	0.839	0.169	0	Epithelial	SOX4
ST14	0	1.61805	0.886	0.046	0	Epithelial	ST14
MUC1	0	1.61667	0.596	0.016	0	Epithelial	MUC1
MUC3A	0	1.61639	0.788	0.007	0	Epithelial	MUC3A
LEFTY1	0	1.60891	0.396	0.004	0	Epithelial	LEFTY1
PPDPF	0	1.60107	0.997	0.822	0	Epithelial	PPDPF
ANXA2	0	1.59704	0.986	0.492	0	Epithelial	ANXA2
SLC44A4	0	1.57807	0.788	0.009	0	Epithelial	SLC44A4
KRTCAP3	0	1.57515	0.834	0.01	0	Epithelial	KRTCAP3
GGH	0	1.57472	0.708	0.085	0	Epithelial	GGH
CXCL3	0	1.55907	0.645	0.092	0	Epithelial	CXCL3
SCD	0	1.55848	0.674	0.055	0	Epithelial	SCD
ANXA4	0	1.5567	0.908	0.205	0	Epithelial	ANXA4
AHCY	0	1.5371	0.838	0.207	0	Epithelial	AHCY
LSR	0	1.53199	0.883	0.076	0	Epithelial	LSR
ATP1A1	0	1.5259	0.951	0.324	0	Epithelial	ATP1A1
UQCRQ	0	1.52227	0.989	0.604	0	Epithelial	UQCRQ
ETHE1	0	1.52166	0.916	0.259	0	Epithelial	ETHE1
CAMK2N1	0	1.51515	0.785	0.044	0	Epithelial	CAMK2N1
PRSS8	0	1.51302	0.806	0.005	0	Epithelial	PRSS8
CYC1	0	1.50757	0.908	0.276	0	Epithelial	CYC1
CHCHD10	0	1.50706	0.819	0.233	0	Epithelial	CHCHD10
SPINT1	0	1.50041	0.861	0.044	0	Epithelial	SPINT1
ATP5MC3	0	1.49368	0.987	0.661	0	Epithelial	ATP5MC3
CCND1	0	1.48803	0.799	0.093	0	Epithelial	CCND1
VIL1	0	1.48679	0.814	0.006	0	Epithelial	VIL1
COX5B	0	1.48287	0.995	0.717	0	Epithelial	COX5B
C10orf99	0	1.4783	0.516	0.004	0	Epithelial	C10orf99
LAD1	0	1.47026	0.825	0.007	0	Epithelial	LAD1
CDX2	0	1.4617	0.703	0.004	0	Epithelial	CDX2
UQCRH	0	1.4612	0.99	0.72	0	Epithelial	UQCRH
GMDS	0	1.44977	0.8	0.083	0	Epithelial	GMDS
EIF6	0	1.44956	0.912	0.299	0	Epithelial	EIF6
TIMM13	0	1.4471	0.942	0.324	0	Epithelial	TIMM13
ITGA6	0	1.43851	0.863	0.101	0	Epithelial	ITGA6
CES2	0	1.42702	0.688	0.091	0	Epithelial	CES2
JUP	0	1.42631	0.867	0.076	0	Epithelial	JUP
CXADR	0	1.42165	0.777	0.007	0	Epithelial	CXADR
SDC4	0	1.41906	0.786	0.078	0	Epithelial	SDC4
MYH14	0	1.41804	0.795	0.007	0	Epithelial	MYH14
TM4SF1	0	1.41685	0.679	0.099	0	Epithelial	TM4SF1
ATP5MC1	0	1.40074	0.931	0.451	0	Epithelial	ATP5MC1
AP1M2	0	1.39821	0.807	0.004	0	Epithelial	AP1M2
CHMP4B	0	1.39353	0.906	0.229	0	Epithelial	CHMP4B
SELENBP1	0	1.39049	0.628	0.074	0	Epithelial	SELENBP1
ATP5F1D	0	1.38129	0.866	0.337	0	Epithelial	ATP5F1D
RAB11FIP1	0	1.38012	0.871	0.141	0	Epithelial	RAB11FIP1
TST	0	1.37927	0.759	0.074	0	Epithelial	TST
ERBB3	0	1.37915	0.829	0.014	0	Epithelial	ERBB3
CYP3A5	0	1.366	0.677	0.012	0	Epithelial	CYP3A5
LMO7	0	1.36455	0.772	0.059	0	Epithelial	LMO7
LLGL2	0	1.35916	0.819	0.045	0	Epithelial	LLGL2
PKP3	0	1.35632	0.797	0.006	0	Epithelial	PKP3
HEBP2	0	1.35446	0.813	0.122	0	Epithelial	HEBP2
RNF43	0	1.34747	0.669	0.006	0	Epithelial	RNF43
GAPDH	0	1.34235	1	0.96	0	Epithelial	GAPDH
PHB	0	1.34016	0.932	0.34	0	Epithelial	PHB
IER3	0	1.3368	0.916	0.301	0	Epithelial	IER3
COX7B	0	1.32403	0.985	0.59	0	Epithelial	COX7B
COX6A1	0	1.3229	0.993	0.748	0	Epithelial	COX6A1
TMPRSS4	0	1.32254	0.765	0.003	0	Epithelial	TMPRSS4
CXCL1	0	1.31747	0.489	0.063	0	Epithelial	CXCL1
TXNDC17	0	1.31474	0.939	0.328	0	Epithelial	TXNDC17
EDN1	0	1.31079	0.394	0.017	0	Epithelial	EDN1
ST6GALNAC1	0	1.3025	0.533	0.009	0	Epithelial	ST6GALNAC1
GOLM1	0	1.30204	0.709	0.065	0	Epithelial	GOLM1
CISD3	0	1.29256	0.877	0.165	0	Epithelial	CISD3
VDAC1	0	1.2914	0.963	0.432	0	Epithelial	VDAC1
USH1C	0	1.28354	0.788	0.004	0	Epithelial	USH1C
RRBP1	0	1.28107	0.932	0.354	0	Epithelial	RRBP1
TRIM31	0	1.28082	0.562	0.004	0	Epithelial	TRIM31
EHF	0	1.28037	0.727	0.004	0	Epithelial	EHF
NME1	0	1.27501	0.735	0.147	0	Epithelial	NME1
TMC5	0	1.27095	0.702	0.003	0	Epithelial	TMC5
SERPINA1	0	1.26928	0.475	0.109	0	Epithelial	SERPINA1
ANXA3	0	1.26734	0.686	0.016	0	Epithelial	ANXA3
PCCA	0	1.26185	0.465	0.054	0	Epithelial	PCCA
PRR15L	0	1.25455	0.717	0.004	0	Epithelial	PRR15L
HES1	0	1.24978	0.626	0.072	0	Epithelial	HES1
COX6C	0	1.24627	0.992	0.737	0	Epithelial	COX6C
TMEM45B	0	1.24524	0.692	0.006	0	Epithelial	TMEM45B
FHL2	0	1.24295	0.817	0.108	0	Epithelial	FHL2
EFNA1	0	1.24283	0.719	0.039	0	Epithelial	EFNA1
OCIAD2	0	1.23821	0.956	0.325	0	Epithelial	OCIAD2
TSPO	0	1.23756	0.979	0.514	0	Epithelial	TSPO
PRDX2	0	1.23712	0.954	0.494	0	Epithelial	PRDX2
TKT	0	1.23649	0.922	0.4	0	Epithelial	TKT
ATP5F1B	0	1.23406	0.975	0.594	0	Epithelial	ATP5F1B
ODC1	0	1.23044	0.791	0.182	0	Epithelial	ODC1
TUBA1C	0	1.23024	0.898	0.26	0	Epithelial	TUBA1C
TNFRSF12A	0	1.23002	0.679	0.1	0	Epithelial	TNFRSF12A
EIF2S2	0	1.22958	0.93	0.4	0	Epithelial	EIF2S2
MRPL12	0	1.22878	0.668	0.075	0	Epithelial	MRPL12
SRI	0	1.22848	0.957	0.457	0	Epithelial	SRI
TACSTD2	0	1.22747	0.283	0.012	0	Epithelial	TACSTD2
ALDH2	0	1.22682	0.856	0.198	0	Epithelial	ALDH2
ABHD11	0	1.22424	0.802	0.058	0	Epithelial	ABHD11
TRIM2	0	1.22341	0.762	0.027	0	Epithelial	TRIM2
AREG	0	1.22071	0.719	0.225	0	Epithelial	AREG
HNRNPAB	0	1.22046	0.876	0.213	0	Epithelial	HNRNPAB
GGCT	0	1.22013	0.82	0.165	0	Epithelial	GGCT
NDUFB9	0	1.21958	0.969	0.515	0	Epithelial	NDUFB9
AC103702.2	0	1.21935	0.69	0.012	0	Epithelial	AC103702.2
ZNF703	0	1.2184	0.736	0.049	0	Epithelial	ZNF703
MGST2	0	1.21561	0.853	0.138	0	Epithelial	MGST2
ASCL2	0	1.20702	0.492	0.016	0	Epithelial	ASCL2
PSMA7	0	1.20326	0.977	0.676	0	Epithelial	PSMA7
ETS2	0	1.20152	0.845	0.187	0	Epithelial	ETS2
TSPAN3	0	1.2014	0.892	0.285	0	Epithelial	TSPAN3
CDC42EP5	0	1.20056	0.554	0.026	0	Epithelial	CDC42EP5
MCRIP2	0	1.19843	0.82	0.106	0	Epithelial	MCRIP2
ACTN4	0	1.19528	0.948	0.31	0	Epithelial	ACTN4
TM9SF3	0	1.19141	0.88	0.2	0	Epithelial	TM9SF3
YBX1	0	1.18884	0.986	0.704	0	Epithelial	YBX1
HES6	0	1.18838	0.522	0.012	0	Epithelial	HES6
PTPRF	0	1.18823	0.753	0.023	0	Epithelial	PTPRF
NPDC1	0	1.18801	0.717	0.082	0	Epithelial	NPDC1
SLC39A4	0	1.18742	0.758	0.107	0	Epithelial	SLC39A4
ATP5PO	0	1.18429	0.797	0.245	0	Epithelial	ATP5PO
CSTB	0	1.17761	0.976	0.568	0	Epithelial	CSTB
H1F0	0	1.17678	0.737	0.152	0	Epithelial	H1F0
SLIRP	0	1.17587	0.917	0.351	0	Epithelial	SLIRP
COX7A2	0	1.17579	0.991	0.761	0	Epithelial	COX7A2
AP1S1	0	1.17489	0.851	0.169	0	Epithelial	AP1S1
TSPAN13	0	1.17355	0.776	0.111	0	Epithelial	TSPAN13
TMEM106C	0	1.17041	0.838	0.145	0	Epithelial	TMEM106C
ABCC3	0	1.169	0.707	0.032	0	Epithelial	ABCC3
PDCD5	0	1.16877	0.92	0.36	0	Epithelial	PDCD5
MDH2	0	1.16414	0.956	0.483	0	Epithelial	MDH2
BACE2	0	1.16345	0.721	0.059	0	Epithelial	BACE2
CHCHD2	0	1.1622	0.996	0.851	0	Epithelial	CHCHD2
LAMB3	0	1.16203	0.659	0.019	0	Epithelial	LAMB3
DSTN	0	1.16194	0.982	0.442	0	Epithelial	DSTN
GPR160	0	1.16119	0.72	0.083	0	Epithelial	GPR160
NET1	0	1.16016	0.822	0.095	0	Epithelial	NET1
ITGB4	0	1.15904	0.729	0.038	0	Epithelial	ITGB4
SNRPE	0	1.1536	0.916	0.339	0	Epithelial	SNRPE
CCL20	0	1.15346	0.466	0.077	0	Epithelial	CCL20
LSM4	0	1.15073	0.92	0.326	0	Epithelial	LSM4
GFPT1	0	1.14701	0.811	0.145	0	Epithelial	GFPT1
ZFAS1	0	1.14689	0.977	0.658	0	Epithelial	ZFAS1
ZG16B	0	1.14392	0.581	0.013	0	Epithelial	ZG16B
EPHA2	0	1.14155	0.589	0.022	0	Epithelial	EPHA2
PI3	0	1.1385	0.291	0.009	0	Epithelial	PI3
TSPAN6	0	1.13692	0.696	0.062	0	Epithelial	TSPAN6
KDELR2	0	1.13581	0.938	0.403	0	Epithelial	KDELR2
EBP	0	1.12923	0.789	0.14	0	Epithelial	EBP
DBI	0	1.12679	0.974	0.593	0	Epithelial	DBI
DSC2	0	1.12578	0.702	0.048	0	Epithelial	DSC2
JPT1	0	1.12399	0.932	0.339	0	Epithelial	JPT1
SERPINB6	0	1.11748	0.861	0.252	0	Epithelial	SERPINB6
TPD52	0	1.11672	0.845	0.177	0	Epithelial	TPD52
TPI1	0	1.11493	0.994	0.71	0	Epithelial	TPI1
POMP	0	1.11483	0.975	0.59	0	Epithelial	POMP
TMPRSS2	0	1.11431	0.682	0.004	0	Epithelial	TMPRSS2
C1QBP	0	1.11281	0.876	0.34	0	Epithelial	C1QBP
LDLR	0	1.11233	0.717	0.083	0	Epithelial	LDLR
LGALS3BP	0	1.11139	0.925	0.22	0	Epithelial	LGALS3BP
ATP5MF	0	1.10977	0.979	0.594	0	Epithelial	ATP5MF
NDUFS6	0	1.10792	0.956	0.469	0	Epithelial	NDUFS6
SH3YL1	0	1.10784	0.847	0.116	0	Epithelial	SH3YL1
COX6B1	0	1.10546	0.995	0.77	0	Epithelial	COX6B1
AKR7A3	0	1.10497	0.651	0.005	0	Epithelial	AKR7A3
STAP2	0	1.10488	0.736	0.022	0	Epithelial	STAP2
DCTPP1	0	1.09636	0.813	0.139	0	Epithelial	DCTPP1
MPC2	0	1.09202	0.929	0.38	0	Epithelial	MPC2
RANBP1	0	1.0906	0.883	0.359	0	Epithelial	RANBP1
S100A11	0	1.0905	0.989	0.667	0	Epithelial	S100A11
EBPL	0	1.08847	0.66	0.103	0	Epithelial	EBPL
CCT6A	0	1.08748	0.905	0.336	0	Epithelial	CCT6A
IMPDH2	0	1.08284	0.85	0.305	0	Epithelial	IMPDH2
PPP1R14B	0	1.08212	0.728	0.096	0	Epithelial	PPP1R14B
NDUFAB1	0	1.08107	0.935	0.465	0	Epithelial	NDUFAB1
DDR1	0	1.08086	0.749	0.025	0	Epithelial	DDR1
TINAGL1	0	1.07795	0.747	0.05	0	Epithelial	TINAGL1
POF1B	0	1.07644	0.692	0.005	0	Epithelial	POF1B
ELOB	0	1.07631	0.994	0.756	0	Epithelial	ELOB
CLTB	0	1.07584	0.804	0.202	0	Epithelial	CLTB
MRPL14	0	1.07574	0.904	0.278	0	Epithelial	MRPL14
TSTA3	0	1.07128	0.842	0.207	0	Epithelial	TSTA3
VDAC2	0	1.07114	0.962	0.514	0	Epithelial	VDAC2
DNAJC15	0	1.07109	0.896	0.408	0	Epithelial	DNAJC15
RAB5IF	0	1.06799	0.803	0.23	0	Epithelial	RAB5IF
PLS1	0	1.06758	0.692	0.007	0	Epithelial	PLS1
MZT2B	0	1.06666	0.847	0.297	0	Epithelial	MZT2B
UQCRC1	0	1.06584	0.924	0.368	0	Epithelial	UQCRC1
RBM47	0	1.06453	0.8	0.102	0	Epithelial	RBM47
KRT23	0	1.06363	0.334	0.004	0	Epithelial	KRT23
SMAGP	0	1.06273	0.781	0.056	0	Epithelial	SMAGP
CEACAM1	0	1.05738	0.501	0.016	0	Epithelial	CEACAM1
ECHS1	0	1.05732	0.889	0.286	0	Epithelial	ECHS1
GALNT3	0	1.05581	0.716	0.029	0	Epithelial	GALNT3
FDPS	0	1.05392	0.826	0.28	0	Epithelial	FDPS
TUBB4B	0	1.05221	0.942	0.447	0	Epithelial	TUBB4B
ATP5ME	0	1.04941	0.97	0.551	0	Epithelial	ATP5ME
BIK	0	1.04675	0.66	0.046	0	Epithelial	BIK
BRI3	0	1.0461	0.737	0.167	0	Epithelial	BRI3
HNF4A	0	1.04501	0.654	0.003	0	Epithelial	HNF4A
COA3	0	1.04379	0.888	0.292	0	Epithelial	COA3
NEAT1	0	1.04321	0.982	0.755	0	Epithelial	NEAT1
C12orf75	0	1.04171	0.769	0.133	0	Epithelial	C12orf75
SQLE	0	1.04094	0.623	0.083	0	Epithelial	SQLE
C4orf48	0	1.0408	0.753	0.209	0	Epithelial	C4orf48
CLTA	0	1.03974	0.965	0.473	0	Epithelial	CLTA
HDGF	0	1.03842	0.807	0.137	0	Epithelial	HDGF
MUC4	0	1.0334	0.351	0.004	0	Epithelial	MUC4
KLF4	0	1.03104	0.759	0.188	0	Epithelial	KLF4
PRELID3B	0	1.02962	0.846	0.211	0	Epithelial	PRELID3B
EPS8L3	0	1.02957	0.69	0.004	0	Epithelial	EPS8L3
NANS	0	1.02891	0.855	0.295	0	Epithelial	NANS
TCEA3	0	1.02545	0.574	0.051	0	Epithelial	TCEA3
SERPINB1	0	1.02451	0.916	0.377	0	Epithelial	SERPINB1
DDT	0	1.02388	0.94	0.437	0	Epithelial	DDT
SET	0	1.02324	0.934	0.416	0	Epithelial	SET
STOML2	0	1.02244	0.887	0.316	0	Epithelial	STOML2
P4HB	0	1.02148	0.976	0.556	0	Epithelial	P4HB
GPA33	0	1.01766	0.58	0.009	0	Epithelial	GPA33
CTTN	0	1.01529	0.792	0.107	0	Epithelial	CTTN
CENPX	0	1.01477	0.859	0.243	0	Epithelial	CENPX
HMGCS1	0	1.00922	0.631	0.1	0	Epithelial	HMGCS1
PKP2	0	1.00837	0.685	0.021	0	Epithelial	PKP2
TSC22D1	0	1.00712	0.914	0.239	0	Epithelial	TSC22D1
ASPH	0	1.00598	0.814	0.186	0	Epithelial	ASPH
SLC2A1	0	1.0035	0.58	0.061	0	Epithelial	SLC2A1
CD151	0	1.00258	0.947	0.307	0	Epithelial	CD151
FUT3	0	1.00133	0.637	0.003	0	Epithelial	FUT3
ARPC1A	0	1.00061	0.667	0.088	0	Epithelial	ARPC1A
GALE	0	0.999813	0.723	0.051	0	Epithelial	GALE
H2AFJ	0	0.998888	0.879	0.373	0	Epithelial	H2AFJ
SNRPF	0	0.997406	0.931	0.398	0	Epithelial	SNRPF
CA2	0	0.993608	0.254	0.049	0	Epithelial	CA2
NDUFC2	0	0.991843	0.735	0.226	0	Epithelial	NDUFC2
PRELID1	0	0.991566	0.901	0.421	0	Epithelial	PRELID1
EPHB2	0	0.990905	0.635	0.023	0	Epithelial	EPHB2
SNRPB	0	0.987077	0.929	0.467	0	Epithelial	SNRPB
MYC	0	0.982184	0.727	0.179	0	Epithelial	MYC
PAICS	0	0.982167	0.711	0.107	0	Epithelial	PAICS
UBE2C	0	0.97811	0.285	0.013	0	Epithelial	UBE2C
IFT172	0	0.9762	0.664	0.028	0	Epithelial	IFT172
AKAP1	0	0.976026	0.72	0.043	0	Epithelial	AKAP1
EIF4EBP1	0	0.975069	0.791	0.212	0	Epithelial	EIF4EBP1
UQCRFS1	0	0.974384	0.925	0.405	0	Epithelial	UQCRFS1
CCT5	0	0.972834	0.858	0.268	0	Epithelial	CCT5
CD46	0	0.972062	0.895	0.303	0	Epithelial	CD46
MRPS35	0	0.970192	0.824	0.173	0	Epithelial	MRPS35
RBCK1	0	0.969921	0.874	0.332	0	Epithelial	RBCK1
ATP5MD	0	0.969123	0.982	0.634	0	Epithelial	ATP5MD
TRIB1	0	0.965504	0.678	0.178	0	Epithelial	TRIB1
CTNND1	0	0.964579	0.805	0.131	0	Epithelial	CTNND1
MZT2A	0	0.963094	0.832	0.261	0	Epithelial	MZT2A
SLC25A6	0	0.962713	0.989	0.839	0	Epithelial	SLC25A6
PGRMC1	0	0.962383	0.859	0.221	0	Epithelial	PGRMC1
HMGCS2	0	0.961316	0.318	0.004	0	Epithelial	HMGCS2
CREB3L1	0	0.961076	0.495	0.055	0	Epithelial	CREB3L1
BSG	0	0.960596	0.972	0.555	0	Epithelial	BSG
ZNF593	0	0.960497	0.832	0.219	0	Epithelial	ZNF593
ATP5IF1	0	0.960095	0.971	0.591	0	Epithelial	ATP5IF1
MAP7	0	0.959838	0.695	0.02	0	Epithelial	MAP7
CDCA7	0	0.95905	0.56	0.022	0	Epithelial	CDCA7
ERGIC3	0	0.958303	0.948	0.498	0	Epithelial	ERGIC3
FAM162A	0	0.957806	0.886	0.318	0	Epithelial	FAM162A
CRB3	0	0.956751	0.685	0.01	0	Epithelial	CRB3
PMEPA1	0	0.956095	0.635	0.138	0	Epithelial	PMEPA1
ATP8B1	0	0.955125	0.638	0.029	0	Epithelial	ATP8B1
C19orf48	0	0.952132	0.691	0.103	0	Epithelial	C19orf48
H2AFY	0	0.951537	0.926	0.321	0	Epithelial	H2AFY
POLR1D	0	0.95094	0.938	0.454	0	Epithelial	POLR1D
NDUFB7	0	0.950083	0.971	0.515	0	Epithelial	NDUFB7
AURKAIP1	0	0.950043	0.955	0.471	0	Epithelial	AURKAIP1
BAG1	0	0.949712	0.807	0.203	0	Epithelial	BAG1
PTMS	0	0.947745	0.753	0.191	0	Epithelial	PTMS
ACSL5	0	0.947612	0.759	0.106	0	Epithelial	ACSL5
NBL1	0	0.946915	0.769	0.116	0	Epithelial	NBL1
EFNB2	0	0.94622	0.632	0.031	0	Epithelial	EFNB2
PRR15	0	0.945645	0.581	0.006	0	Epithelial	PRR15
ARL14	0	0.943964	0.447	0.004	0	Epithelial	ARL14
SCNN1A	0	0.943182	0.561	0.005	0	Epithelial	SCNN1A
UCHL3	0	0.942774	0.773	0.152	0	Epithelial	UCHL3
MINOS1	0	0.942683	0.919	0.376	0	Epithelial	MINOS1
ESRP1	0	0.941574	0.665	0.003	0	Epithelial	ESRP1
BZW2	0	0.940321	0.772	0.144	0	Epithelial	BZW2
GIPC1	0	0.939755	0.714	0.073	0	Epithelial	GIPC1
YWHAE	0	0.939033	0.961	0.479	0	Epithelial	YWHAE
PAWR	0	0.937676	0.714	0.047	0	Epithelial	PAWR
MGAT4B	0	0.937639	0.683	0.048	0	Epithelial	MGAT4B
CYCS	0	0.937352	0.965	0.567	0	Epithelial	CYCS
COX8A	0	0.936109	0.987	0.708	0	Epithelial	COX8A
AOC1	0	0.934753	0.554	0.006	0	Epithelial	AOC1
CMPK1	0	0.934232	0.91	0.29	0	Epithelial	CMPK1
SLC22A18	0	0.931948	0.704	0.08	0	Epithelial	SLC22A18
HSBP1	0	0.931208	0.95	0.4	0	Epithelial	HSBP1
HSD11B2	0	0.930384	0.533	0.005	0	Epithelial	HSD11B2
SUCLG1	0	0.930069	0.847	0.278	0	Epithelial	SUCLG1
PYCR1	0	0.929345	0.704	0.11	0	Epithelial	PYCR1
CKS2	0	0.926697	0.771	0.205	0	Epithelial	CKS2
PPP1R16A	0	0.925298	0.699	0.051	0	Epithelial	PPP1R16A
ATP5F1C	0	0.924071	0.95	0.518	0	Epithelial	ATP5F1C
EMP2	0	0.924066	0.78	0.154	0	Epithelial	EMP2
SEC61G	0	0.923715	0.981	0.631	0	Epithelial	SEC61G
LDHA	0	0.922388	0.978	0.679	0	Epithelial	LDHA
PON2	0	0.922187	0.769	0.121	0	Epithelial	PON2
SDCBP2	0	0.919764	0.451	0.015	0	Epithelial	SDCBP2
NDUFA4	0	0.919109	0.989	0.772	0	Epithelial	NDUFA4
FGGY	0	0.918751	0.381	0.041	0	Epithelial	FGGY
PDLIM1	0	0.917522	0.931	0.252	0	Epithelial	PDLIM1
TUFM	0	0.916902	0.938	0.49	0	Epithelial	TUFM
SRSF9	0	0.916554	0.815	0.25	0	Epithelial	SRSF9
FKBP4	0	0.915328	0.791	0.162	0	Epithelial	FKBP4
ATP10B	0	0.914839	0.58	0.004	0	Epithelial	ATP10B
RND3	0	0.91268	0.693	0.105	0	Epithelial	RND3
SNORC	0	0.911501	0.557	0.004	0	Epithelial	SNORC
ROMO1	0	0.911301	0.942	0.496	0	Epithelial	ROMO1
PAFAH1B3	0	0.91118	0.766	0.124	0	Epithelial	PAFAH1B3
EIF3B	0	0.911036	0.753	0.12	0	Epithelial	EIF3B
NHP2	0	0.909872	0.9	0.387	0	Epithelial	NHP2
SEM1	0	0.909625	0.979	0.583	0	Epithelial	SEM1
APP	0	0.908761	0.939	0.272	0	Epithelial	APP
MRPS12	0	0.905619	0.842	0.241	0	Epithelial	MRPS12
MRPS33	0	0.905445	0.852	0.239	0	Epithelial	MRPS33
FLNB	0	0.90519	0.726	0.092	0	Epithelial	FLNB
CTBP2	0	0.904439	0.732	0.093	0	Epithelial	CTBP2
CMBL	0	0.903013	0.589	0.046	0	Epithelial	CMBL
COX4I1	0	0.902385	0.997	0.918	0	Epithelial	COX4I1
PLCB4	0	0.900581	0.536	0.022	0	Epithelial	PLCB4
LSM7	0	0.899752	0.968	0.538	0	Epithelial	LSM7
HMGB3	0	0.899626	0.612	0.062	0	Epithelial	HMGB3
EIF1AX	0	0.898913	0.932	0.436	0	Epithelial	EIF1AX
PPP1R14D	0	0.89854	0.551	0.003	0	Epithelial	PPP1R14D
PLEK2	0	0.897621	0.655	0.019	0	Epithelial	PLEK2
MIF	0	0.89638	0.981	0.763	0	Epithelial	MIF
LAMC2	0	0.895539	0.465	0.005	0	Epithelial	LAMC2
CERS6	0	0.89409	0.691	0.06	0	Epithelial	CERS6
EI24	0	0.892498	0.791	0.171	0	Epithelial	EI24
VSIG2	0	0.89234	0.313	0.005	0	Epithelial	VSIG2
CYB5A	0	0.891076	0.846	0.248	0	Epithelial	CYB5A
HSD17B12	0	0.88781	0.833	0.243	0	Epithelial	HSD17B12
H3F3A	0	0.887176	0.998	0.928	0	Epithelial	H3F3A
TOMM40	0	0.886507	0.643	0.082	0	Epithelial	TOMM40
ATP5MPL	0	0.886228	0.972	0.576	0	Epithelial	ATP5MPL
C6orf132	0	0.883607	0.582	0.01	0	Epithelial	C6orf132
MYO6	0	0.882647	0.713	0.074	0	Epithelial	MYO6
REPIN1	0	0.880486	0.714	0.101	0	Epithelial	REPIN1
SRPK1	0	0.879465	0.791	0.164	0	Epithelial	SRPK1
LSM5	0	0.878824	0.9	0.375	0	Epithelial	LSM5
IDH1	0	0.875605	0.746	0.124	0	Epithelial	IDH1
VEGFA	0	0.875176	0.689	0.107	0	Epithelial	VEGFA
NENF	0	0.871966	0.635	0.144	0	Epithelial	NENF
TRPM4	0	0.869193	0.563	0.04	0	Epithelial	TRPM4
NDUFB2	0	0.868205	0.978	0.619	0	Epithelial	NDUFB2
INAVA	0	0.86639	0.613	0.006	0	Epithelial	INAVA
DEK	0	0.86557	0.901	0.368	0	Epithelial	DEK
NDUFB3	0	0.864436	0.921	0.399	0	Epithelial	NDUFB3
TMC4	0	0.86283	0.625	0.016	0	Epithelial	TMC4
CKS1B	0	0.861871	0.637	0.115	0	Epithelial	CKS1B
SPINT1-AS1	0	0.861307	0.647	0.016	0	Epithelial	SPINT1-AS1
RAN	0	0.860143	0.969	0.681	0	Epithelial	RAN
BAIAP2L1	0	0.859132	0.622	0.01	0	Epithelial	BAIAP2L1
ZKSCAN1	0	0.858472	0.757	0.156	0	Epithelial	ZKSCAN1
MGST3	0	0.858408	0.939	0.477	0	Epithelial	MGST3
SPTBN1	0	0.858173	0.885	0.221	0	Epithelial	SPTBN1
PFDN4	0	0.856871	0.775	0.21	0	Epithelial	PFDN4
QTRT1	0	0.853537	0.761	0.205	0	Epithelial	QTRT1
KIAA1324	0	0.852891	0.406	0.014	0	Epithelial	KIAA1324
FAT1	0	0.850337	0.648	0.065	0	Epithelial	FAT1
PRDX1	0	0.848098	0.977	0.641	0	Epithelial	PRDX1
UQCR10	0	0.847696	0.977	0.634	0	Epithelial	UQCR10
FBL	0	0.847263	0.871	0.353	0	Epithelial	FBL
SDC1	0	0.846814	0.722	0.13	0	Epithelial	SDC1
NDUFC1	0	0.846769	0.924	0.425	0	Epithelial	NDUFC1
NAPRT	0	0.846643	0.731	0.129	0	Epithelial	NAPRT
TRAP1	0	0.845715	0.697	0.114	0	Epithelial	TRAP1
PLEKHJ1	0	0.845022	0.866	0.239	0	Epithelial	PLEKHJ1
PYGB	0	0.843695	0.656	0.103	0	Epithelial	PYGB
DYNLL1	0	0.843596	0.986	0.644	0	Epithelial	DYNLL1
PDHA1	0	0.843276	0.744	0.158	0	Epithelial	PDHA1
CCT2	0	0.842898	0.865	0.321	0	Epithelial	CCT2
SLC25A3	0	0.841824	0.984	0.721	0	Epithelial	SLC25A3
AZGP1	0	0.84148	0.46	0.003	0	Epithelial	AZGP1
RABL6	0	0.839824	0.693	0.099	0	Epithelial	RABL6
SLC44A1	0	0.839138	0.76	0.163	0	Epithelial	SLC44A1
CANT1	0	0.838684	0.709	0.1	0	Epithelial	CANT1
MRPL13	0	0.837667	0.786	0.193	0	Epithelial	MRPL13
MYO1D	0	0.837554	0.646	0.065	0	Epithelial	MYO1D
SLC1A5	0	0.837414	0.773	0.211	0	Epithelial	SLC1A5
NDFIP2	0	0.83732	0.777	0.121	0	Epithelial	NDFIP2
CFTR	0	0.836898	0.462	0.002	0	Epithelial	CFTR
DDAH1	0	0.83572	0.64	0.027	0	Epithelial	DDAH1
CRACR2B	0	0.834883	0.613	0.05	0	Epithelial	CRACR2B
TRABD2A	0	0.834412	0.63	0.043	0	Epithelial	TRABD2A
NDUFA1	0	0.834012	0.977	0.646	0	Epithelial	NDUFA1
ETFB	0	0.833783	0.824	0.248	0	Epithelial	ETFB
CCT3	0	0.831001	0.899	0.378	0	Epithelial	CCT3
PDXK	0	0.830151	0.69	0.149	0	Epithelial	PDXK
ATP5PF	0	0.829638	0.973	0.61	0	Epithelial	ATP5PF
MALL	0	0.829051	0.509	0.031	0	Epithelial	MALL
PSMB5	0	0.828741	0.883	0.33	0	Epithelial	PSMB5
MAOA	0	0.828655	0.512	0.022	0	Epithelial	MAOA
FDFT1	0	0.826889	0.799	0.257	0	Epithelial	FDFT1
SNRPD1	0	0.826074	0.897	0.373	0	Epithelial	SNRPD1
MLPH	0	0.825061	0.47	0.014	0	Epithelial	MLPH
SLC52A2	0	0.824605	0.753	0.17	0	Epithelial	SLC52A2
TRAF4	0	0.823574	0.68	0.057	0	Epithelial	TRAF4
MAPK13	0	0.822033	0.709	0.076	0	Epithelial	MAPK13
OLA1	0	0.819194	0.855	0.281	0	Epithelial	OLA1
UQCC3	0	0.818589	0.784	0.166	0	Epithelial	UQCC3
GOLIM4	0	0.817045	0.687	0.167	0	Epithelial	GOLIM4
SHROOM3	0	0.816405	0.581	0.009	0	Epithelial	SHROOM3
NAA10	0	0.815559	0.713	0.176	0	Epithelial	NAA10
KIF5B	0	0.814396	0.924	0.412	0	Epithelial	KIF5B
ENO1	0	0.812865	0.971	0.604	0	Epithelial	ENO1
CENPW	0	0.81243	0.434	0.046	0	Epithelial	CENPW
POLD2	0	0.812182	0.741	0.165	0	Epithelial	POLD2
SLC25A39	0	0.810725	0.856	0.304	0	Epithelial	SLC25A39
ACTG1	0	0.808794	0.999	0.941	0	Epithelial	ACTG1
AKR1C3	0	0.807391	0.497	0.043	0	Epithelial	AKR1C3
BCAP31	0	0.807294	0.933	0.477	0	Epithelial	BCAP31
SLC6A8	0	0.806351	0.446	0.02	0	Epithelial	SLC6A8
FAM120A	0	0.805666	0.809	0.196	0	Epithelial	FAM120A
GNB2	0	0.805456	0.871	0.289	0	Epithelial	GNB2
IRF2BP2	0	0.803465	0.842	0.237	0	Epithelial	IRF2BP2
STMN1	0	0.802573	0.647	0.193	0	Epithelial	STMN1
SNHG18	0	0.802305	0.635	0.067	0	Epithelial	SNHG18
MSMO1	0	0.802278	0.58	0.077	0	Epithelial	MSMO1
SLC35A3	0	0.802258	0.656	0.052	0	Epithelial	SLC35A3
AMN	0	0.801298	0.493	0.013	0	Epithelial	AMN
SLC39A5	0	0.800716	0.48	0.002	0	Epithelial	SLC39A5
GNAS	0	0.799829	0.94	0.505	0	Epithelial	GNAS
COMTD1	0	0.799607	0.73	0.146	0	Epithelial	COMTD1
PPIA	0	0.799468	0.997	0.909	0	Epithelial	PPIA
EPS8	0	0.798573	0.785	0.15	0	Epithelial	EPS8
ABHD17C	0	0.797176	0.609	0.012	0	Epithelial	ABHD17C
ARL6IP1	0	0.796656	0.827	0.258	0	Epithelial	ARL6IP1
HMGB1	0	0.796495	0.992	0.859	0	Epithelial	HMGB1
HEPH	0	0.796414	0.629	0.051	0	Epithelial	HEPH
TESC	0	0.796357	0.45	0.055	0	Epithelial	TESC
TFRC	0	0.794995	0.735	0.142	0	Epithelial	TFRC
EBNA1BP2	0	0.794955	0.736	0.163	0	Epithelial	EBNA1BP2
ITM2C	0	0.794225	0.827	0.407	0	Epithelial	ITM2C
RHPN2	0	0.794176	0.585	0.009	0	Epithelial	RHPN2
FOXA3	0	0.792942	0.532	0.003	0	Epithelial	FOXA3
PRSS22	0	0.792218	0.423	0.002	0	Epithelial	PRSS22
CBLC	0	0.79162	0.589	0.002	0	Epithelial	CBLC
FASN	0	0.791365	0.59	0.049	0	Epithelial	FASN
HBEGF	0	0.791281	0.576	0.105	0	Epithelial	HBEGF
NORAD	0	0.791066	0.866	0.301	0	Epithelial	NORAD
TSPAN15	0	0.790816	0.694	0.063	0	Epithelial	TSPAN15
EPHB3	0	0.790797	0.427	0.014	0	Epithelial	EPHB3
ISOC2	0	0.788785	0.771	0.21	0	Epithelial	ISOC2
GCNT3	0	0.788762	0.349	0.002	0	Epithelial	GCNT3
RCN1	0	0.788052	0.738	0.212	0	Epithelial	RCN1
CRLS1	0	0.787067	0.617	0.081	0	Epithelial	CRLS1
EIF5A	0	0.785761	0.9	0.487	0	Epithelial	EIF5A
GJB1	0	0.784405	0.54	0.001	0	Epithelial	GJB1
TMED3	0	0.783727	0.844	0.266	0	Epithelial	TMED3
ECH1	0	0.78221	0.762	0.231	0	Epithelial	ECH1
ERO1A	0	0.781983	0.66	0.141	0	Epithelial	ERO1A
TRIB3	0	0.781924	0.41	0.033	0	Epithelial	TRIB3
DMAC1	0	0.781504	0.808	0.217	0	Epithelial	DMAC1
LAPTM4B	0	0.781474	0.577	0.062	0	Epithelial	LAPTM4B
BICDL2	0	0.780938	0.584	0.005	0	Epithelial	BICDL2
CNPY2	0	0.780422	0.749	0.199	0	Epithelial	CNPY2
KCNN4	0	0.778511	0.608	0.06	0	Epithelial	KCNN4
DNTTIP1	0	0.777529	0.657	0.117	0	Epithelial	DNTTIP1
MRPL23	0	0.776742	0.711	0.154	0	Epithelial	MRPL23
CTNNA1	0	0.776621	0.853	0.233	0	Epithelial	CTNNA1
INSIG1	0	0.776521	0.629	0.186	0	Epithelial	INSIG1
MLXIP	0	0.776047	0.737	0.167	0	Epithelial	MLXIP
SSBP1	0	0.775975	0.916	0.442	0	Epithelial	SSBP1
NCOA7	0	0.775579	0.685	0.19	0	Epithelial	NCOA7
TGFBI	0	0.775517	0.684	0.202	0	Epithelial	TGFBI
NDUFB10	0	0.775187	0.955	0.543	0	Epithelial	NDUFB10
HDHD3	0	0.774984	0.711	0.082	0	Epithelial	HDHD3
ASL	0	0.773881	0.704	0.115	0	Epithelial	ASL
BOLA3	0	0.773536	0.787	0.218	0	Epithelial	BOLA3
ERN2	0	0.772633	0.48	0.002	0	Epithelial	ERN2
H2AFZ	0	0.772165	0.954	0.674	0	Epithelial	H2AFZ
MYO10	0	0.771147	0.636	0.047	0	Epithelial	MYO10
HINT1	0	0.76979	0.992	0.861	0	Epithelial	HINT1
NOXO1	0	0.769773	0.506	0.002	0	Epithelial	NOXO1
QPRT	0	0.769545	0.442	0.051	0	Epithelial	QPRT
LRRC59	0	0.769524	0.826	0.28	0	Epithelial	LRRC59
MSRB2	0	0.769386	0.623	0.087	0	Epithelial	MSRB2
PRDX4	0	0.769342	0.886	0.377	0	Epithelial	PRDX4
CEBPG	0	0.768076	0.749	0.131	0	Epithelial	CEBPG
RHOC	0	0.767433	0.82	0.241	0	Epithelial	RHOC
NDUFB8	0	0.766128	0.678	0.204	0	Epithelial	NDUFB8
MACC1	0	0.766056	0.522	0.02	0	Epithelial	MACC1
B3GNT3	0	0.765694	0.585	0.003	0	Epithelial	B3GNT3
ACSS2	0	0.765357	0.587	0.058	0	Epithelial	ACSS2
MRPL57	0	0.765161	0.933	0.459	0	Epithelial	MRPL57
ABHD2	0	0.764752	0.685	0.137	0	Epithelial	ABHD2
MRPS34	0	0.764683	0.897	0.385	0	Epithelial	MRPS34
DGAT1	0	0.763624	0.629	0.052	0	Epithelial	DGAT1
NDUFA9	0	0.763004	0.634	0.105	0	Epithelial	NDUFA9
MRPL41	0	0.762876	0.927	0.435	0	Epithelial	MRPL41
TPM1	0	0.762704	0.947	0.208	0	Epithelial	TPM1
KLF3	0	0.762307	0.728	0.122	0	Epithelial	KLF3
CAPN8	0	0.761738	0.461	0.002	0	Epithelial	CAPN8
RPN2	0	0.761031	0.907	0.474	0	Epithelial	RPN2
CENPV	0	0.760864	0.537	0.014	0	Epithelial	CENPV
HOXB9	0	0.760442	0.505	0.003	0	Epithelial	HOXB9
ACAA2	0	0.760318	0.659	0.145	0	Epithelial	ACAA2
PSMA2	0	0.759651	0.586	0.13	0	Epithelial	PSMA2
CYB5B	0	0.758811	0.767	0.19	0	Epithelial	CYB5B
MRPL51	0	0.758671	0.923	0.447	0	Epithelial	MRPL51
PDIA4	0	0.757902	0.877	0.374	0	Epithelial	PDIA4
MYO5B	0	0.75613	0.589	0.009	0	Epithelial	MYO5B
SF3B6	0	0.75559	0.948	0.494	0	Epithelial	SF3B6
DKC1	0	0.755113	0.688	0.131	0	Epithelial	DKC1
IMPA2	0	0.754992	0.557	0.033	0	Epithelial	IMPA2
NDUFS5	0	0.753969	0.984	0.687	0	Epithelial	NDUFS5
LIPH	0	0.753935	0.487	0.002	0	Epithelial	LIPH
CDHR5	0	0.753491	0.425	0.005	0	Epithelial	CDHR5
PRAP1	0	0.752413	0.364	0.003	0	Epithelial	PRAP1
MYDGF	0	0.752104	0.942	0.49	0	Epithelial	MYDGF
ANG	0	0.751414	0.535	0.063	0	Epithelial	ANG
MRPL4	0	0.750447	0.808	0.253	0	Epithelial	MRPL4
POLR2H	0	0.750439	0.8	0.197	0	Epithelial	POLR2H
UQCRC2	0	0.749753	0.886	0.36	0	Epithelial	UQCRC2
DHCR24	0	0.748218	0.535	0.014	0	Epithelial	DHCR24
ADRM1	0	0.747575	0.86	0.368	0	Epithelial	ADRM1
EPS8L2	0	0.747321	0.676	0.057	0	Epithelial	EPS8L2
AFDN	0	0.74561	0.662	0.06	0	Epithelial	AFDN
SERPINB5	0	0.744961	0.402	0.002	0	Epithelial	SERPINB5
ERRFI1	0	0.743634	0.565	0.101	0	Epithelial	ERRFI1
MKI67	0	0.74287	0.304	0.013	0	Epithelial	MKI67
GALNT7	0	0.739862	0.57	0.053	0	Epithelial	GALNT7
FGFBP1	0	0.739815	0.313	0.001	0	Epithelial	FGFBP1
CLIC1	0	0.738934	0.992	0.804	0	Epithelial	CLIC1
COX20	0	0.738459	0.824	0.224	0	Epithelial	COX20
CAPN1	0	0.738402	0.823	0.223	0	Epithelial	CAPN1
CAPNS1	0	0.736954	0.824	0.224	0	Epithelial	CAPNS1
C9orf152	0	0.73685	0.532	0.002	0	Epithelial	C9orf152
KCNK1	0	0.736424	0.516	0.009	0	Epithelial	KCNK1
FABP2	0	0.736383	0.294	0.002	0	Epithelial	FABP2
HIGD1A	0	0.736242	0.653	0.097	0	Epithelial	HIGD1A
CA12	0	0.733375	0.416	0.016	0	Epithelial	CA12
NUDT4	0	0.73314	0.762	0.192	0	Epithelial	NUDT4
F11R	0	0.730838	0.616	0.047	0	Epithelial	F11R
OCLN	0	0.730087	0.552	0.01	0	Epithelial	OCLN
HADH	0	0.729593	0.692	0.125	0	Epithelial	HADH
TNNC2	0	0.729573	0.382	0.009	0	Epithelial	TNNC2
ZNF511	0	0.729572	0.643	0.113	0	Epithelial	ZNF511
ESRRA	0	0.729129	0.623	0.056	0	Epithelial	ESRRA
BLVRB	0	0.728213	0.802	0.253	0	Epithelial	BLVRB
TMEM63A	0	0.726323	0.669	0.076	0	Epithelial	TMEM63A
CISD1	0	0.725812	0.762	0.171	0	Epithelial	CISD1
ERBB2	0	0.725384	0.599	0.034	0	Epithelial	ERBB2
VSNL1	0	0.723248	0.435	0.008	0	Epithelial	VSNL1
NPM3	0	0.722756	0.564	0.079	0	Epithelial	NPM3
UBE2S	0	0.722178	0.595	0.136	0	Epithelial	UBE2S
MRPL52	0	0.721715	0.905	0.419	0	Epithelial	MRPL52
F12	0	0.720096	0.54	0.016	0	Epithelial	F12
FAM213A	0	0.719151	0.662	0.101	0	Epithelial	FAM213A
ATP2C2	0	0.718781	0.507	0.002	0	Epithelial	ATP2C2
SMS	0	0.717534	0.858	0.253	0	Epithelial	SMS
PSMB7	0	0.717511	0.859	0.317	0	Epithelial	PSMB7
SNRPG	0	0.717365	0.952	0.534	0	Epithelial	SNRPG
ACP1	0	0.717336	0.902	0.377	0	Epithelial	ACP1
NDUFB4	0	0.715288	0.967	0.591	0	Epithelial	NDUFB4
ROCK2	0	0.714926	0.658	0.106	0	Epithelial	ROCK2
ENTPD6	0	0.71418	0.67	0.09	0	Epithelial	ENTPD6
MACROD1	0	0.713785	0.544	0.044	0	Epithelial	MACROD1
DEGS2	0	0.713744	0.504	0.009	0	Epithelial	DEGS2
KDELR1	0	0.713627	0.94	0.506	0	Epithelial	KDELR1
MGLL	0	0.713356	0.703	0.153	0	Epithelial	MGLL
TALDO1	0	0.713309	0.92	0.438	0	Epithelial	TALDO1
NTHL1	0	0.713029	0.62	0.083	0	Epithelial	NTHL1
TMSB10	0	0.713016	1	0.99	0	Epithelial	TMSB10
NR2F6	0	0.712759	0.568	0.033	0	Epithelial	NR2F6
CHP1	0	0.711977	0.717	0.145	0	Epithelial	CHP1
TCF7L2	0	0.711612	0.644	0.088	0	Epithelial	TCF7L2
ANAPC11	0	0.711566	0.951	0.524	0	Epithelial	ANAPC11
NDUFA8	0	0.710902	0.812	0.243	0	Epithelial	NDUFA8
TRIM28	0	0.710607	0.741	0.157	0	Epithelial	TRIM28
PTPRK	0	0.70971	0.667	0.084	0	Epithelial	PTPRK
ECI1	0	0.708395	0.537	0.059	0	Epithelial	ECI1
ATP5PD	0	0.708295	0.957	0.537	0	Epithelial	ATP5PD
TMEM97	0	0.707491	0.536	0.034	0	Epithelial	TMEM97
ARSE	0	0.707112	0.515	0.007	0	Epithelial	ARSE
LINC01133	0	0.707008	0.442	0.015	0	Epithelial	LINC01133
MET	0	0.7021	0.519	0.011	0	Epithelial	MET
CDC42EP1	0	0.701717	0.652	0.111	0	Epithelial	CDC42EP1
MRPS26	0	0.701394	0.772	0.233	0	Epithelial	MRPS26
PA2G4	0	0.700847	0.882	0.407	0	Epithelial	PA2G4
HDAC2	0	0.700583	0.799	0.238	0	Epithelial	HDAC2
PLP2	0	0.700386	0.92	0.5	0	Epithelial	PLP2
CMAS	0	0.699285	0.721	0.133	0	Epithelial	CMAS
HOXB7	0	0.699109	0.584	0.056	0	Epithelial	HOXB7
LTBR	0	0.698632	0.739	0.162	0	Epithelial	LTBR
SLC26A2	0	0.698364	0.284	0.071	0	Epithelial	SLC26A2
GADD45GIP1	0	0.697721	0.892	0.412	0	Epithelial	GADD45GIP1
EPN1	0	0.6966	0.768	0.185	0	Epithelial	EPN1
KIAA1522	0	0.696453	0.562	0.017	0	Epithelial	KIAA1522
MAP2K2	0	0.696379	0.69	0.125	0	Epithelial	MAP2K2
MRPL15	0	0.696062	0.703	0.157	0	Epithelial	MRPL15
CBX3	0	0.695886	0.904	0.389	0	Epithelial	CBX3
CANX	0	0.695654	0.941	0.49	0	Epithelial	CANX
SSFA2	0	0.695289	0.686	0.122	0	Epithelial	SSFA2
DUS1L	0	0.695153	0.642	0.08	0	Epithelial	DUS1L
LIMA1	0	0.694455	0.742	0.176	0	Epithelial	LIMA1
ETV4	0	0.694391	0.475	0.009	0	Epithelial	ETV4
NOX1	0	0.693904	0.398	0.001	0	Epithelial	NOX1
CHMP4C	0	0.693554	0.55	0.012	0	Epithelial	CHMP4C
TMEM147	0	0.693298	0.876	0.399	0	Epithelial	TMEM147
CENPF	0	0.692229	0.27	0.02	0	Epithelial	CENPF
ZBTB7A	0	0.691693	0.679	0.11	0	Epithelial	ZBTB7A
IDH2	0	0.690541	0.83	0.342	0	Epithelial	IDH2
H2AFV	0	0.690165	0.856	0.347	0	Epithelial	H2AFV
ADIRF	0	0.689957	0.619	0.105	0	Epithelial	ADIRF
EFNB1	0	0.689649	0.59	0.049	0	Epithelial	EFNB1
PTK6	0	0.689047	0.505	0.005	0	Epithelial	PTK6
MRPL36	0	0.688916	0.801	0.268	0	Epithelial	MRPL36
RNF128	0	0.688437	0.509	0.004	0	Epithelial	RNF128
SORD	0	0.687338	0.581	0.04	0	Epithelial	SORD
HSD17B10	0	0.687287	0.797	0.279	0	Epithelial	HSD17B10
RHEB	0	0.687187	0.873	0.396	0	Epithelial	RHEB
MEST	0	0.685255	0.578	0.032	0	Epithelial	MEST
SATB2	0	0.684588	0.457	0.009	0	Epithelial	SATB2
TIMM8B	0	0.684292	0.844	0.307	0	Epithelial	TIMM8B
S100A2	0	0.68373	0.278	0.009	0	Epithelial	S100A2
GCSH	0	0.683514	0.538	0.072	0	Epithelial	GCSH
CYP2S1	0	0.682955	0.516	0.026	0	Epithelial	CYP2S1
SELENOW	0	0.682952	0.963	0.546	0	Epithelial	SELENOW
LYZ	0	0.68138	0.589	0.165	0	Epithelial	LYZ
EIF3A	0	0.681197	0.91	0.416	0	Epithelial	EIF3A
ATP5PB	0	0.680816	0.926	0.5	0	Epithelial	ATP5PB
HACD3	0	0.680297	0.698	0.172	0	Epithelial	HACD3
NDUFA12	0	0.680095	0.892	0.433	0	Epithelial	NDUFA12
CLRN3	0	0.679409	0.492	0.002	0	Epithelial	CLRN3
ANXA13	0	0.67889	0.332	0.002	0	Epithelial	ANXA13
YBX3	0	0.678706	0.822	0.229	0	Epithelial	YBX3
PTGES2	0	0.67826	0.665	0.114	0	Epithelial	PTGES2
WDR34	0	0.678211	0.574	0.073	0	Epithelial	WDR34
GSS	0	0.678119	0.705	0.136	0	Epithelial	GSS
AXIN2	0	0.677749	0.422	0.01	0	Epithelial	AXIN2
NDUFA10	0	0.677739	0.83	0.28	0	Epithelial	NDUFA10
MRPL11	0	0.677378	0.809	0.258	0	Epithelial	MRPL11
RASSF7	0	0.676627	0.718	0.089	0	Epithelial	RASSF7
PSMG1	0	0.676112	0.637	0.127	0	Epithelial	PSMG1
NDUFS3	0	0.676002	0.833	0.291	0	Epithelial	NDUFS3
MCM7	0	0.674982	0.548	0.089	0	Epithelial	MCM7
ZNHIT1	0	0.674635	0.935	0.442	0	Epithelial	ZNHIT1
CTNNB1	0	0.674061	0.845	0.296	0	Epithelial	CTNNB1
NDRG1	0	0.673204	0.62	0.191	0	Epithelial	NDRG1
UGDH	0	0.672137	0.627	0.107	0	Epithelial	UGDH
CDA	0	0.671796	0.339	0.039	0	Epithelial	CDA
ANO9	0	0.671771	0.574	0.038	0	Epithelial	ANO9
CD320	0	0.671635	0.781	0.2	0	Epithelial	CD320
TOB1	0	0.67126	0.816	0.207	0	Epithelial	TOB1
CD2AP	0	0.670744	0.697	0.123	0	Epithelial	CD2AP
COA4	0	0.670015	0.814	0.246	0	Epithelial	COA4
PKM	0	0.669691	0.965	0.582	0	Epithelial	PKM
FNBP1L	0	0.669243	0.582	0.051	0	Epithelial	FNBP1L
ICA1	0	0.668956	0.696	0.067	0	Epithelial	ICA1
MORF4L2	0	0.668629	0.868	0.335	0	Epithelial	MORF4L2
ITGA2	0	0.667402	0.516	0.031	0	Epithelial	ITGA2
LAMA3	0	0.667283	0.374	0.009	0	Epithelial	LAMA3
TJP3	0	0.666818	0.526	0.007	0	Epithelial	TJP3
LYPLA1	0	0.666514	0.809	0.264	0	Epithelial	LYPLA1
SMARCA4	0	0.665763	0.749	0.149	0	Epithelial	SMARCA4
SH3BGRL2	0	0.665125	0.558	0.019	0	Epithelial	SH3BGRL2
RAB11A	0	0.665124	0.911	0.341	0	Epithelial	RAB11A
QARS	0	0.664594	0.76	0.174	0	Epithelial	QARS
PDZD8	0	0.664278	0.592	0.064	0	Epithelial	PDZD8
ZDHHC9	0	0.663865	0.579	0.058	0	Epithelial	ZDHHC9
TMEM98	0	0.663573	0.664	0.104	0	Epithelial	TMEM98
PLXNB2	0	0.66353	0.637	0.122	0	Epithelial	PLXNB2
ARHGAP32	0	0.66347	0.531	0.02	0	Epithelial	ARHGAP32
PROM1	0	0.662314	0.443	0.01	0	Epithelial	PROM1
RNF114	0	0.661126	0.824	0.296	0	Epithelial	RNF114
NDUFA11	0	0.659926	0.888	0.38	0	Epithelial	NDUFA11
GPRC5C	0	0.65944	0.531	0.029	0	Epithelial	GPRC5C
F2RL1	0	0.658403	0.506	0.01	0	Epithelial	F2RL1
PDCD6	0	0.657982	0.923	0.433	0	Epithelial	PDCD6
GPI	0	0.657761	0.872	0.339	0	Epithelial	GPI
NOP16	0	0.656142	0.651	0.101	0	Epithelial	NOP16
TM9SF2	0	0.65596	0.855	0.348	0	Epithelial	TM9SF2
TM4SF5	0	0.655294	0.411	0.001	0	Epithelial	TM4SF5
SNHG7	0	0.654866	0.738	0.235	0	Epithelial	SNHG7
SPATS2L	0	0.654826	0.719	0.157	0	Epithelial	SPATS2L
POLR2I	0	0.654716	0.869	0.333	0	Epithelial	POLR2I
ATP2A2	0	0.654633	0.764	0.192	0	Epithelial	ATP2A2
SYNCRIP	0	0.653508	0.811	0.264	0	Epithelial	SYNCRIP
ADGRG1	0	0.65349	0.609	0.037	0	Epithelial	ADGRG1
FAM83H	0	0.653381	0.536	0.006	0	Epithelial	FAM83H
NEDD4L	0	0.653262	0.502	0.03	0	Epithelial	NEDD4L
PSMA4	0	0.65287	0.858	0.35	0	Epithelial	PSMA4
SPR	0	0.65273	0.572	0.045	0	Epithelial	SPR
ALKBH7	0	0.651948	0.925	0.464	0	Epithelial	ALKBH7
CD164	0	0.6512	0.943	0.49	0	Epithelial	CD164
TWF1	0	0.651081	0.75	0.165	0	Epithelial	TWF1
PDXDC1	0	0.650947	0.739	0.184	0	Epithelial	PDXDC1
CRYL1	0	0.650162	0.693	0.178	0	Epithelial	CRYL1
PLBD1	0	0.650102	0.637	0.132	0	Epithelial	PLBD1
C19orf24	0	0.650053	0.737	0.194	0	Epithelial	C19orf24
MRPL37	0	0.649668	0.744	0.192	0	Epithelial	MRPL37
GADD45A	0	0.649526	0.634	0.17	0	Epithelial	GADD45A
COA6	0	0.648422	0.753	0.164	0	Epithelial	COA6
CSNK2B	0	0.648374	0.697	0.2	0	Epithelial	CSNK2B
CCDC34	0	0.64828	0.509	0.043	0	Epithelial	CCDC34
CDKN3	0	0.647689	0.322	0.027	0	Epithelial	CDKN3
KRT7	0	0.647551	0.263	0.008	0	Epithelial	KRT7
UQCR11	0	0.647362	0.981	0.723	0	Epithelial	UQCR11
RUVBL2	0	0.646122	0.691	0.156	0	Epithelial	RUVBL2
RAB2A	0	0.64528	0.92	0.449	0	Epithelial	RAB2A
YIF1A	0	0.64225	0.845	0.324	0	Epithelial	YIF1A
SAP18	0	0.64217	0.974	0.662	0	Epithelial	SAP18
ATF3	0	0.641194	0.735	0.297	0	Epithelial	ATF3
GAL	0	0.640085	0.259	0.002	0	Epithelial	GAL
MRPL21	0	0.640011	0.784	0.223	0	Epithelial	MRPL21
ARMC10	0	0.639041	0.597	0.087	0	Epithelial	ARMC10
MIDN	0	0.637755	0.781	0.223	0	Epithelial	MIDN
BUD23	0	0.637513	0.825	0.292	0	Epithelial	BUD23
DDX21	0	0.63739	0.882	0.352	0	Epithelial	DDX21
DPM1	0	0.637212	0.661	0.151	0	Epithelial	DPM1
TOX3	0	0.636588	0.475	0.002	0	Epithelial	TOX3
NCKAP1	0	0.635115	0.65	0.085	0	Epithelial	NCKAP1
HDLBP	0	0.634759	0.891	0.394	0	Epithelial	HDLBP
MRPL32	0	0.633912	0.772	0.209	0	Epithelial	MRPL32
NOP56	0	0.632762	0.734	0.228	0	Epithelial	NOP56
RASEF	0	0.632719	0.471	0.003	0	Epithelial	RASEF
MRPL3	0	0.632465	0.789	0.257	0	Epithelial	MRPL3
PEBP1	0	0.632108	0.949	0.63	0	Epithelial	PEBP1
MECOM	0	0.631988	0.517	0.019	0	Epithelial	MECOM
FUT2	0	0.631848	0.495	0.002	0	Epithelial	FUT2
NECTIN2	0	0.63181	0.733	0.17	0	Epithelial	NECTIN2
ZDHHC3	0	0.631656	0.74	0.152	0	Epithelial	ZDHHC3
CHPT1	0	0.630802	0.577	0.075	0	Epithelial	CHPT1
GPR35	0	0.628167	0.567	0.027	0	Epithelial	GPR35
SULT2B1	0	0.628141	0.397	0.003	0	Epithelial	SULT2B1
AVPI1	0	0.627463	0.551	0.079	0	Epithelial	AVPI1
EFHD2	0	0.626397	0.736	0.158	0	Epithelial	EFHD2
CXCL2	0	0.625637	0.509	0.116	0	Epithelial	CXCL2
PARD6B	0	0.625475	0.472	0.011	0	Epithelial	PARD6B
TOM1L1	0	0.625221	0.538	0.011	0	Epithelial	TOM1L1
CDK4	0	0.624742	0.731	0.265	0	Epithelial	CDK4
BRI3BP	0	0.623906	0.529	0.033	0	Epithelial	BRI3BP
SERBP1	0	0.622939	0.957	0.595	0	Epithelial	SERBP1
PTTG1	0	0.622785	0.399	0.116	0	Epithelial	PTTG1
AIMP1	0	0.622784	0.819	0.242	0	Epithelial	AIMP1
APIP	0	0.622451	0.607	0.166	0	Epithelial	APIP
CEBPA	0	0.621766	0.453	0.024	0	Epithelial	CEBPA
C19orf70	0	0.621346	0.911	0.428	0	Epithelial	C19orf70
NFE2L3	0	0.621328	0.522	0.049	0	Epithelial	NFE2L3
MRPS16	0	0.621212	0.819	0.27	0	Epithelial	MRPS16
EREG	0	0.620826	0.333	0.046	0	Epithelial	EREG
ADAP1	0	0.620672	0.525	0.019	0	Epithelial	ADAP1
ACOT13	0	0.620369	0.648	0.14	0	Epithelial	ACOT13
IRF6	0	0.618909	0.506	0.003	0	Epithelial	IRF6
HOOK2	0	0.618591	0.7	0.119	0	Epithelial	HOOK2
WNK2	0	0.61532	0.451	0.004	0	Epithelial	WNK2
QSOX1	0	0.614811	0.657	0.2	0	Epithelial	QSOX1
CDCP1	0	0.61267	0.551	0.041	0	Epithelial	CDCP1
ARFGEF3	0	0.6123	0.454	0.007	0	Epithelial	ARFGEF3
GRTP1	0	0.611875	0.496	0.007	0	Epithelial	GRTP1
PCLAF	0	0.611835	0.299	0.014	0	Epithelial	PCLAF
LACTB2	0	0.611402	0.582	0.081	0	Epithelial	LACTB2
CKAP4	0	0.611383	0.573	0.126	0	Epithelial	CKAP4
NOB1	0	0.611377	0.704	0.168	0	Epithelial	NOB1
LAMTOR5	0	0.61113	0.935	0.463	0	Epithelial	LAMTOR5
SUCLG2	0	0.610004	0.767	0.227	0	Epithelial	SUCLG2
SMIM24	0	0.609745	0.337	0.003	0	Epithelial	SMIM24
SDHB	0	0.609657	0.81	0.261	0	Epithelial	SDHB
MRPS15	0	0.608442	0.838	0.322	0	Epithelial	MRPS15
ZNF664	0	0.608007	0.64	0.092	0	Epithelial	ZNF664
CAPN5	0	0.607028	0.49	0.018	0	Epithelial	CAPN5
KCNQ1OT1	0	0.606301	0.515	0.14	0	Epithelial	KCNQ1OT1
WASL	0	0.606218	0.7	0.15	0	Epithelial	WASL
GLRX5	0	0.606132	0.536	0.075	0	Epithelial	GLRX5
HTATIP2	0	0.605628	0.78	0.198	0	Epithelial	HTATIP2
SRP9	0	0.604964	0.938	0.503	0	Epithelial	SRP9
GSTO2	0	0.604588	0.507	0.013	0	Epithelial	GSTO2
RNF186	0	0.604587	0.305	0.001	0	Epithelial	RNF186
DNPH1	0	0.604005	0.865	0.374	0	Epithelial	DNPH1
NDUFB11	0	0.603082	0.97	0.672	0	Epithelial	NDUFB11
LAMTOR2	0	0.6012	0.88	0.35	0	Epithelial	LAMTOR2
CFDP1	0	0.600834	0.792	0.231	0	Epithelial	CFDP1
SLC44A3	0	0.600234	0.511	0.019	0	Epithelial	SLC44A3
STUB1	0	0.599918	0.732	0.209	0	Epithelial	STUB1
TMEM125	0	0.599648	0.489	0.005	0	Epithelial	TMEM125
CNIH4	0	0.599628	0.783	0.249	0	Epithelial	CNIH4
SMIM31	0	0.599507	0.413	0.001	0	Epithelial	SMIM31
GNA11	0	0.599427	0.532	0.047	0	Epithelial	GNA11
ZDHHC12	0	0.59839	0.723	0.164	0	Epithelial	ZDHHC12
CDC20	0	0.598082	0.257	0.008	0	Epithelial	CDC20
TRIM15	0	0.597321	0.442	0.002	0	Epithelial	TRIM15
KIF9	0	0.596914	0.608	0.07	0	Epithelial	KIF9
MARVELD3	0	0.596176	0.487	0.002	0	Epithelial	MARVELD3
SOWAHC	0	0.596164	0.482	0.02	0	Epithelial	SOWAHC
AK2	0	0.595638	0.809	0.262	0	Epithelial	AK2
NME2	0	0.595095	0.568	0.351	0	Epithelial	NME2
NAA20	0	0.594789	0.753	0.259	0	Epithelial	NAA20
GLRX3	0	0.594678	0.753	0.216	0	Epithelial	GLRX3
CD63	0	0.594562	0.988	0.603	0	Epithelial	CD63
FAM136A	0	0.594545	0.751	0.195	0	Epithelial	FAM136A
CAST	0	0.594263	0.89	0.373	0	Epithelial	CAST
DYNLRB1	0	0.594246	0.929	0.505	0	Epithelial	DYNLRB1
MMAB	0	0.59403	0.604	0.089	0	Epithelial	MMAB
METTL5	0	0.593761	0.82	0.27	0	Epithelial	METTL5
ADAM15	0	0.593725	0.678	0.1	0	Epithelial	ADAM15
GDE1	0	0.593484	0.719	0.17	0	Epithelial	GDE1
COX7C	0	0.59336	0.993	0.885	0	Epithelial	COX7C
LSM3	0	0.593123	0.871	0.391	0	Epithelial	LSM3
FAM129B	0	0.593067	0.574	0.078	0	Epithelial	FAM129B
IGF2BP2	0	0.592897	0.512	0.038	0	Epithelial	IGF2BP2
MMP24OS	0	0.592861	0.676	0.158	0	Epithelial	MMP24OS
MVP	0	0.592603	0.816	0.289	0	Epithelial	MVP
PPA2	0	0.592316	0.725	0.178	0	Epithelial	PPA2
SLC25A1	0	0.591546	0.628	0.099	0	Epithelial	SLC25A1
STK24	0	0.591241	0.708	0.139	0	Epithelial	STK24
POLR2J	0	0.591161	0.826	0.289	0	Epithelial	POLR2J
THOC7	0	0.590802	0.831	0.285	0	Epithelial	THOC7
TSTD1	0	0.590437	0.893	0.345	0	Epithelial	TSTD1
EIF3H	0	0.589538	0.963	0.678	0	Epithelial	EIF3H
SPTSSA	0	0.589215	0.778	0.245	0	Epithelial	SPTSSA
EGLN3	0	0.588738	0.373	0.037	0	Epithelial	EGLN3
POP7	0	0.588719	0.696	0.156	0	Epithelial	POP7
PFDN2	0	0.588508	0.88	0.393	0	Epithelial	PFDN2
MAPK3	0	0.588356	0.611	0.099	0	Epithelial	MAPK3
DNPEP	0	0.587724	0.742	0.178	0	Epithelial	DNPEP
CLDN1	0	0.587239	0.416	0.011	0	Epithelial	CLDN1
THOP1	0	0.586747	0.563	0.069	0	Epithelial	THOP1
PIGT	0	0.586255	0.831	0.306	0	Epithelial	PIGT
BCL2L15	0	0.58567	0.439	0.003	0	Epithelial	BCL2L15
ATF4	0	0.585121	0.903	0.464	0	Epithelial	ATF4
NDUFA6	0	0.584742	0.901	0.448	0	Epithelial	NDUFA6
FAM96B	0	0.584714	0.932	0.495	0	Epithelial	FAM96B
PDIA6	0	0.583752	0.946	0.539	0	Epithelial	PDIA6
PCNA	0	0.583446	0.547	0.136	0	Epithelial	PCNA
INF2	0	0.583322	0.616	0.09	0	Epithelial	INF2
MRPS25	0	0.583013	0.715	0.176	0	Epithelial	MRPS25
PRELID2	0	0.582996	0.519	0.028	0	Epithelial	PRELID2
HNRNPD	0	0.582084	0.82	0.301	0	Epithelial	HNRNPD
NPM1	0	0.581676	0.987	0.896	0	Epithelial	NPM1
RALBP1	0	0.581625	0.722	0.165	0	Epithelial	RALBP1
CHMP2A	0	0.581209	0.902	0.412	0	Epithelial	CHMP2A
LMNA	0	0.580678	0.963	0.409	0	Epithelial	LMNA
GJB3	0	0.580433	0.376	0.001	0	Epithelial	GJB3
ADI1	0	0.580368	0.833	0.315	0	Epithelial	ADI1
HDAC1	0	0.579971	0.814	0.21	0	Epithelial	HDAC1
ATP9A	0	0.579517	0.484	0.029	0	Epithelial	ATP9A
SYNGR2	0	0.579441	0.937	0.465	0	Epithelial	SYNGR2
DAZAP1	0	0.579027	0.708	0.144	0	Epithelial	DAZAP1
EIF3J	0	0.578214	0.75	0.221	0	Epithelial	EIF3J
JTB	0	0.57791	0.956	0.583	0	Epithelial	JTB
MRPL27	0	0.577875	0.795	0.237	0	Epithelial	MRPL27
BANF1	0	0.576999	0.905	0.431	0	Epithelial	BANF1
METTL26	0	0.576966	0.886	0.395	0	Epithelial	METTL26
RAD23B	0	0.576778	0.771	0.212	0	Epithelial	RAD23B
TNFRSF21	0	0.576683	0.535	0.073	0	Epithelial	TNFRSF21
BIRC5	0	0.576651	0.277	0.011	0	Epithelial	BIRC5
CASP6	0	0.576419	0.602	0.075	0	Epithelial	CASP6
ATP5F1A	0	0.576143	0.904	0.537	0	Epithelial	ATP5F1A
PRDX3	0	0.57553	0.839	0.357	0	Epithelial	PRDX3
PLA2G10	0	0.575093	0.336	0.002	0	Epithelial	PLA2G10
TATDN1	0	0.574871	0.719	0.18	0	Epithelial	TATDN1
SMIM26	0	0.574667	0.906	0.439	0	Epithelial	SMIM26
BAIAP2L2	0	0.574161	0.454	0.004	0	Epithelial	BAIAP2L2
CGN	0	0.574129	0.446	0.003	0	Epithelial	CGN
MPLKIP	0	0.574091	0.795	0.242	0	Epithelial	MPLKIP
PPARG	0	0.573732	0.466	0.031	0	Epithelial	PPARG
KTN1	0	0.57369	0.887	0.361	0	Epithelial	KTN1
ZNF706	0	0.573479	0.946	0.568	0	Epithelial	ZNF706
POLR2F	0	0.573126	0.831	0.315	0	Epithelial	POLR2F
SLCO4A1	0	0.572047	0.487	0.033	0	Epithelial	SLCO4A1
SMARCC1	0	0.571759	0.693	0.144	0	Epithelial	SMARCC1
ZC3H15	0	0.571292	0.896	0.407	0	Epithelial	ZC3H15
PTP4A1	0	0.570688	0.814	0.296	0	Epithelial	PTP4A1
GNG5	0	0.570588	0.971	0.642	0	Epithelial	GNG5
TUBA1B	0	0.570341	0.908	0.581	0	Epithelial	TUBA1B
TDP2	0	0.570322	0.595	0.114	0	Epithelial	TDP2
PSMD7	0	0.570076	0.837	0.37	0	Epithelial	PSMD7
FOXA2	0	0.56989	0.411	0.001	0	Epithelial	FOXA2
BDH1	0	0.569621	0.538	0.027	0	Epithelial	BDH1
NCLN	0	0.569412	0.624	0.118	0	Epithelial	NCLN
EIF5B	0	0.568279	0.853	0.337	0	Epithelial	EIF5B
RAB1A	0	0.568105	0.866	0.343	0	Epithelial	RAB1A
GSPT1	0	0.567735	0.788	0.213	0	Epithelial	GSPT1
HOOK1	0	0.567069	0.507	0.021	0	Epithelial	HOOK1
CLDN15	0	0.566584	0.411	0.028	0	Epithelial	CLDN15
TOP1	0	0.56638	0.852	0.359	0	Epithelial	TOP1
ENC1	0	0.566229	0.551	0.073	0	Epithelial	ENC1
NUDT14	0	0.565377	0.628	0.109	0	Epithelial	NUDT14
NDUFS8	0	0.565153	0.913	0.475	0	Epithelial	NDUFS8
C6orf222	0	0.563607	0.348	0.002	0	Epithelial	C6orf222
PLAC8	0	0.563588	0.437	0.122	0	Epithelial	PLAC8
PHPT1	0	0.562936	0.918	0.453	0	Epithelial	PHPT1
RHOBTB3	0	0.562592	0.525	0.116	0	Epithelial	RHOBTB3
EPS8L1	0	0.56255	0.388	0.02	0	Epithelial	EPS8L1
HOXA9	0	0.562401	0.413	0.026	0	Epithelial	HOXA9
SRM	0	0.561781	0.544	0.134	0	Epithelial	SRM
GPSM2	0	0.561503	0.431	0.027	0	Epithelial	GPSM2
C8orf33	0	0.561225	0.58	0.1	0	Epithelial	C8orf33
RAB4A	0	0.560883	0.776	0.225	0	Epithelial	RAB4A
IGBP1	0	0.560817	0.829	0.353	0	Epithelial	IGBP1
GTF2F2	0	0.560496	0.674	0.145	0	Epithelial	GTF2F2
ELMO3	0	0.559766	0.497	0.012	0	Epithelial	ELMO3
EIF4A1	0	0.559573	0.849	0.357	0	Epithelial	EIF4A1
CCNB1	0	0.559094	0.257	0.017	0	Epithelial	CCNB1
GOLGA4	0	0.558946	0.826	0.332	0	Epithelial	GOLGA4
PSMG3	0	0.558611	0.649	0.124	0	Epithelial	PSMG3
EIF3I	0	0.55839	0.902	0.443	0	Epithelial	EIF3I
STX3	0	0.558385	0.526	0.042	0	Epithelial	STX3
CCT7	0	0.558251	0.846	0.376	0	Epithelial	CCT7
ALDOA	0	0.558215	0.757	0.47	0	Epithelial	ALDOA
GNPNAT1	0	0.558121	0.551	0.065	0	Epithelial	GNPNAT1
GSKIP	0	0.557795	0.609	0.088	0	Epithelial	GSKIP
PSMB1	0	0.557682	0.946	0.6	0	Epithelial	PSMB1
PTP4A2	0	0.557675	0.866	0.322	0	Epithelial	PTP4A2
EIF3E	0	0.557654	0.961	0.698	0	Epithelial	EIF3E
MRPL17	0	0.557174	0.707	0.198	0	Epithelial	MRPL17
ESD	0	0.556815	0.813	0.302	0	Epithelial	ESD
STAU1	0	0.556574	0.804	0.304	0	Epithelial	STAU1
TXNL4A	0	0.556553	0.649	0.168	0	Epithelial	TXNL4A
NDUFAF8	0	0.555512	0.67	0.19	0	Epithelial	NDUFAF8
MAP3K13	0	0.555342	0.729	0.186	0	Epithelial	MAP3K13
PYCARD	0	0.555337	0.815	0.333	0	Epithelial	PYCARD
PXMP2	0	0.555194	0.438	0.024	0	Epithelial	PXMP2
COL17A1	0	0.554596	0.29	0.003	0	Epithelial	COL17A1
IRAK1	0	0.554379	0.589	0.109	0	Epithelial	IRAK1
IFRD2	0	0.553686	0.648	0.131	0	Epithelial	IFRD2
NEBL	0	0.553542	0.455	0.005	0	Epithelial	NEBL
EXOSC4	0	0.553456	0.641	0.142	0	Epithelial	EXOSC4
USP53	0	0.55305	0.559	0.082	0	Epithelial	USP53
SREBF1	0	0.552783	0.495	0.062	0	Epithelial	SREBF1
NDUFB5	0	0.552777	0.878	0.389	0	Epithelial	NDUFB5
MAP3K20	0	0.552389	0.564	0.121	0	Epithelial	MAP3K20
AIMP2	0	0.552168	0.593	0.1	0	Epithelial	AIMP2
KCNQ1	0	0.551942	0.469	0.025	0	Epithelial	KCNQ1
FZD5	0	0.55185	0.467	0.01	0	Epithelial	FZD5
ALG5	0	0.551672	0.75	0.281	0	Epithelial	ALG5
MPZL1	0	0.551365	0.705	0.172	0	Epithelial	MPZL1
SEZ6L2	0	0.551126	0.423	0.026	0	Epithelial	SEZ6L2
MCTS1	0	0.550597	0.777	0.27	0	Epithelial	MCTS1
MYO7B	0	0.550258	0.44	0.008	0	Epithelial	MYO7B
CHCHD3	0	0.550167	0.739	0.201	0	Epithelial	CHCHD3
NDUFS4	0	0.549917	0.783	0.249	0	Epithelial	NDUFS4
ELOC	0	0.549371	0.9	0.436	0	Epithelial	ELOC
COMT	0	0.547697	0.859	0.344	0	Epithelial	COMT
SINHCAF	0	0.547188	0.735	0.176	0	Epithelial	SINHCAF
TCP1	0	0.546568	0.835	0.352	0	Epithelial	TCP1
SLC5A1	0	0.546366	0.427	0.001	0	Epithelial	SLC5A1
CLCN3	0	0.54562	0.635	0.112	0	Epithelial	CLCN3
SCP2	0	0.545471	0.898	0.409	0	Epithelial	SCP2
BCAS1	0	0.544795	0.301	0.004	0	Epithelial	BCAS1
EIF2AK1	0	0.54425	0.718	0.166	0	Epithelial	EIF2AK1
PLOD3	0	0.544237	0.66	0.165	0	Epithelial	PLOD3
STRAP	0	0.544111	0.852	0.405	0	Epithelial	STRAP
GTF2I	0	0.543519	0.784	0.261	0	Epithelial	GTF2I
PDIA3	0	0.543376	0.945	0.607	0	Epithelial	PDIA3
FAM13A	0	0.542421	0.44	0.088	0	Epithelial	FAM13A
TFG	0	0.542091	0.802	0.28	0	Epithelial	TFG
TBRG4	0	0.542034	0.637	0.108	0	Epithelial	TBRG4
STXBP6	0	0.541875	0.445	0.017	0	Epithelial	STXBP6
OVOL1	0	0.541809	0.414	0.003	0	Epithelial	OVOL1
WEE1	0	0.541772	0.481	0.048	0	Epithelial	WEE1
DMKN	0	0.541561	0.379	0.05	0	Epithelial	DMKN
ETFA	0	0.541048	0.811	0.295	0	Epithelial	ETFA
CDS1	0	0.540099	0.463	0.005	0	Epithelial	CDS1
PNKD	0	0.539383	0.833	0.305	0	Epithelial	PNKD
TMED2	0	0.539159	0.935	0.546	0	Epithelial	TMED2
MLF2	0	0.539115	0.89	0.409	0	Epithelial	MLF2
SPDEF	0	0.538257	0.26	0.001	0	Epithelial	SPDEF
GOLGB1	0	0.537687	0.754	0.286	0	Epithelial	GOLGB1
MAZ	0	0.537684	0.701	0.174	0	Epithelial	MAZ
HOXA10	0	0.53636	0.457	0.048	0	Epithelial	HOXA10
MRPL18	0	0.536046	0.827	0.32	0	Epithelial	MRPL18
RNPEP	0	0.535875	0.632	0.122	0	Epithelial	RNPEP
SLC38A5	0	0.535516	0.467	0.093	0	Epithelial	SLC38A5
GNG12	0	0.535277	0.605	0.099	0	Epithelial	GNG12
LARP1	0	0.535276	0.724	0.191	0	Epithelial	LARP1
CSNK2A1	0	0.535185	0.688	0.16	0	Epithelial	CSNK2A1
ARSD	0	0.534968	0.503	0.05	0	Epithelial	ARSD
TACC2	0	0.534661	0.497	0.026	0	Epithelial	TACC2
PSMB2	0	0.534341	0.857	0.392	0	Epithelial	PSMB2
MRPS18A	0	0.534006	0.685	0.151	0	Epithelial	MRPS18A
SSB	0	0.53381	0.854	0.381	0	Epithelial	SSB
PLA2G16	0	0.533594	0.512	0.227	0	Epithelial	PLA2G16
SLC7A1	0	0.533491	0.524	0.055	0	Epithelial	SLC7A1
PTGES3	0	0.533411	0.967	0.684	0	Epithelial	PTGES3
SUGT1	0	0.533393	0.761	0.256	0	Epithelial	SUGT1
IRS2	0	0.533154	0.6	0.12	0	Epithelial	IRS2
PODXL2	0	0.533054	0.434	0.026	0	Epithelial	PODXL2
TMBIM6	0	0.532968	0.984	0.722	0	Epithelial	TMBIM6
PSMA1	0	0.532794	0.792	0.305	0	Epithelial	PSMA1
CAMTA1	0	0.532458	0.859	0.327	0	Epithelial	CAMTA1
NDUFAF2	0	0.532428	0.654	0.144	0	Epithelial	NDUFAF2
HSBP1L1	0	0.532225	0.561	0.079	0	Epithelial	HSBP1L1
RAB40B	0	0.5322	0.48	0.042	0	Epithelial	RAB40B
GALNT5	0	0.531871	0.389	0.01	0	Epithelial	GALNT5
ILVBL	0	0.531756	0.617	0.118	0	Epithelial	ILVBL
PARM1	0	0.531729	0.452	0.087	0	Epithelial	PARM1
NIFK	0	0.531121	0.738	0.213	0	Epithelial	NIFK
SQSTM1	0	0.530391	0.961	0.606	0	Epithelial	SQSTM1
KHSRP	0	0.529775	0.64	0.116	0	Epithelial	KHSRP
LAMP1	0	0.529285	0.827	0.286	0	Epithelial	LAMP1
GNL3	0	0.528733	0.729	0.227	0	Epithelial	GNL3
GALNT1	0	0.52857	0.59	0.116	0	Epithelial	GALNT1
DNM2	0	0.528196	0.709	0.163	0	Epithelial	DNM2
KARS	0	0.52806	0.739	0.19	0	Epithelial	KARS
PSMA5	0	0.527763	0.86	0.386	0	Epithelial	PSMA5
CHDH	0	0.527423	0.44	0.009	0	Epithelial	CHDH
BCL2L1	0	0.526535	0.641	0.171	0	Epithelial	BCL2L1
BBC3	0	0.52609	0.434	0.041	0	Epithelial	BBC3
GID8	0	0.524789	0.755	0.221	0	Epithelial	GID8
EEF1E1	0	0.524713	0.496	0.066	0	Epithelial	EEF1E1
TCIM	0	0.524623	0.471	0.097	0	Epithelial	TCIM
NUTF2	0	0.524375	0.84	0.328	0	Epithelial	NUTF2
S100A13	0	0.524093	0.77	0.198	0	Epithelial	S100A13
HNMT	0	0.523885	0.655	0.148	0	Epithelial	HNMT
RALA	0	0.523799	0.816	0.267	0	Epithelial	RALA
DTYMK	0	0.523067	0.521	0.102	0	Epithelial	DTYMK
ITPR3	0	0.522286	0.55	0.05	0	Epithelial	ITPR3
IPO5	0	0.521669	0.626	0.136	0	Epithelial	IPO5
TPD52L1	0	0.521373	0.428	0.027	0	Epithelial	TPD52L1
GGT6	0	0.520686	0.362	0.001	0	Epithelial	GGT6
NUPR1	0	0.519653	0.417	0.18	0	Epithelial	NUPR1
PTBP3	0	0.519492	0.789	0.225	0	Epithelial	PTBP3
SH3D19	0	0.518528	0.535	0.059	0	Epithelial	SH3D19
KCNE3	0	0.518507	0.428	0.027	0	Epithelial	KCNE3
DDC	0	0.518448	0.381	0.002	0	Epithelial	DDC
TPMT	0	0.517792	0.608	0.11	0	Epithelial	TPMT
MANBAL	0	0.517413	0.615	0.124	0	Epithelial	MANBAL
TSEN34	0	0.517399	0.739	0.213	0	Epithelial	TSEN34
NDUFA13	0	0.516906	0.819	0.325	0	Epithelial	NDUFA13
ZFAND2A	0	0.516703	0.577	0.174	0	Epithelial	ZFAND2A
SQOR	0	0.516675	0.605	0.138	0	Epithelial	SQOR
RTKN	0	0.516134	0.499	0.029	0	Epithelial	RTKN
CDC34	0	0.515311	0.494	0.046	0	Epithelial	CDC34
LURAP1L	0	0.51517	0.438	0.051	0	Epithelial	LURAP1L
PHF14	0	0.515087	0.728	0.181	0	Epithelial	PHF14
AP3D1	0	0.514569	0.686	0.159	0	Epithelial	AP3D1
PFKL	0	0.514484	0.797	0.279	0	Epithelial	PFKL
MYB	0	0.514374	0.424	0.007	0	Epithelial	MYB
TOMM20	0	0.514096	0.951	0.584	0	Epithelial	TOMM20
DAP	0	0.513842	0.669	0.168	0	Epithelial	DAP
ATIC	0	0.511998	0.669	0.148	0	Epithelial	ATIC
ACOT7	0	0.511703	0.562	0.067	0	Epithelial	ACOT7
BID	0	0.511418	0.712	0.19	0	Epithelial	BID
CDHR1	0	0.511411	0.33	0.003	0	Epithelial	CDHR1
PLEC	0	0.508986	0.727	0.223	0	Epithelial	PLEC
BOP1	0	0.508878	0.504	0.061	0	Epithelial	BOP1
DUSP23	0	0.508631	0.767	0.203	0	Epithelial	DUSP23
EIF4G1	0	0.508468	0.793	0.27	0	Epithelial	EIF4G1
DPY30	0	0.508408	0.811	0.264	0	Epithelial	DPY30
CHMP2B	0	0.508392	0.783	0.239	0	Epithelial	CHMP2B
MBOAT2	0	0.508201	0.392	0.026	0	Epithelial	MBOAT2
ITPA	0	0.507994	0.702	0.206	0	Epithelial	ITPA
ABO	0	0.507543	0.422	0.011	0	Epithelial	ABO
KIAA2013	0	0.507166	0.556	0.075	0	Epithelial	KIAA2013
MANSC1	0	0.507011	0.493	0.03	0	Epithelial	MANSC1
HOXB6	0	0.506471	0.386	0.026	0	Epithelial	HOXB6
LRPPRC	0	0.506432	0.674	0.139	0	Epithelial	LRPPRC
TMEM30B	0	0.505684	0.438	0.008	0	Epithelial	TMEM30B
GAS6	0	0.505478	0.541	0.123	0	Epithelial	GAS6
PIM3	0	0.505183	0.665	0.18	0	Epithelial	PIM3
TRIM29	0	0.504986	0.332	0.002	0	Epithelial	TRIM29
TFCP2L1	0	0.504714	0.354	0.007	0	Epithelial	TFCP2L1
RSL1D1	0	0.504074	0.888	0.456	0	Epithelial	RSL1D1
TMEM238L	0	0.503862	0.392	0.001	0	Epithelial	TMEM238L
FCGRT	0	0.503111	0.865	0.375	0	Epithelial	FCGRT
FABP5	0	0.502609	0.814	0.268	0	Epithelial	FABP5
DHCR7	0	0.502189	0.488	0.047	0	Epithelial	DHCR7
TMEM205	0	0.50191	0.772	0.303	0	Epithelial	TMEM205
ITGA3	0	0.50164	0.405	0.024	0	Epithelial	ITGA3
NME4	0	0.501622	0.621	0.19	0	Epithelial	NME4
ADAM9	0	0.501215	0.617	0.141	0	Epithelial	ADAM9
CCNB1IP1	0	0.501101	0.656	0.146	0	Epithelial	CCNB1IP1
YWHAG	0	0.501092	0.728	0.204	0	Epithelial	YWHAG
IPO7	0	0.500965	0.698	0.181	0	Epithelial	IPO7
SOD3	0	0.500419	0.454	0.11	0	Epithelial	SOD3
GOT2	0	0.50039	0.634	0.124	0	Epithelial	GOT2
TK1	0	0.50037	0.313	0.022	0	Epithelial	TK1
NAXE	0	0.500336	0.767	0.275	0	Epithelial	NAXE
BUD31	0	0.500128	0.864	0.35	0	Epithelial	BUD31
FAM210B	0	0.499378	0.505	0.078	0	Epithelial	FAM210B
PATJ	0	0.499006	0.532	0.036	0	Epithelial	PATJ
GUCY2C	0	0.498459	0.419	0.004	0	Epithelial	GUCY2C
FOXQ1	0	0.498375	0.309	0.004	0	Epithelial	FOXQ1
RAPGEFL1	0	0.49781	0.405	0.007	0	Epithelial	RAPGEFL1
AK4	0	0.497751	0.415	0.032	0	Epithelial	AK4
RPP25	0	0.497476	0.458	0.044	0	Epithelial	RPP25
PTRHD1	0	0.497394	0.773	0.234	0	Epithelial	PTRHD1
EPB41L4B	0	0.497106	0.416	0.002	0	Epithelial	EPB41L4B
PDAP1	0	0.496044	0.853	0.349	0	Epithelial	PDAP1
SMIM15	0	0.495938	0.754	0.214	0	Epithelial	SMIM15
MRPS2	0	0.49588	0.659	0.169	0	Epithelial	MRPS2
PLXNB1	0	0.495792	0.442	0.018	0	Epithelial	PLXNB1
YWHAH	0	0.495717	0.753	0.226	0	Epithelial	YWHAH
NUCKS1	0	0.495315	0.896	0.465	0	Epithelial	NUCKS1
BAMBI	0	0.495179	0.27	0.021	0	Epithelial	BAMBI
MIEN1	0	0.492504	0.853	0.322	0	Epithelial	MIEN1
CHMP3	0	0.492394	0.725	0.181	0	Epithelial	CHMP3
MLXIPL	0	0.492389	0.359	0.004	0	Epithelial	MLXIPL
FAM84B	0	0.491966	0.447	0.018	0	Epithelial	FAM84B
LGALS9	0	0.491866	0.647	0.149	0	Epithelial	LGALS9
IL13RA1	0	0.491691	0.56	0.113	0	Epithelial	IL13RA1
PTS	0	0.491322	0.695	0.164	0	Epithelial	PTS
SRRM2	0	0.491268	0.919	0.454	0	Epithelial	SRRM2
CLSTN1	0	0.49072	0.641	0.135	0	Epithelial	CLSTN1
GRB7	0	0.490357	0.395	0.002	0	Epithelial	GRB7
TMEM208	0	0.490141	0.81	0.336	0	Epithelial	TMEM208
CLUH	0	0.489998	0.473	0.038	0	Epithelial	CLUH
RACK1	0	0.489734	0.998	0.978	0	Epithelial	RACK1
PIGZ	0	0.489387	0.358	0.013	0	Epithelial	PIGZ
SIGMAR1	0	0.489144	0.583	0.115	0	Epithelial	SIGMAR1
ALDH1B1	0	0.488827	0.444	0.048	0	Epithelial	ALDH1B1
CLPTM1L	0	0.488746	0.575	0.131	0	Epithelial	CLPTM1L
SSRP1	0	0.488336	0.738	0.224	0	Epithelial	SSRP1
LRP5	0	0.488194	0.473	0.032	0	Epithelial	LRP5
GALNT12	0	0.488114	0.398	0.012	0	Epithelial	GALNT12
ARHGEF16	0	0.48704	0.428	0.003	0	Epithelial	ARHGEF16
UQCC2	0	0.486418	0.748	0.257	0	Epithelial	UQCC2
RAB13	0	0.486403	0.802	0.236	0	Epithelial	RAB13
GARS	0	0.48621	0.697	0.233	0	Epithelial	GARS
MRPL20	0	0.486088	0.906	0.468	0	Epithelial	MRPL20
GATA6	0	0.486024	0.423	0.012	0	Epithelial	GATA6
PGK1	0	0.486002	0.938	0.593	0	Epithelial	PGK1
PDCD2	0	0.485854	0.625	0.133	0	Epithelial	PDCD2
GHITM	0	0.485168	0.903	0.487	0	Epithelial	GHITM
SMARCD2	0	0.484673	0.548	0.07	0	Epithelial	SMARCD2
FRYL	0	0.484443	0.639	0.157	0	Epithelial	FRYL
ASRGL1	0	0.484092	0.354	0.036	0	Epithelial	ASRGL1
B3GNT5	0	0.483926	0.477	0.055	0	Epithelial	B3GNT5
CCT8	0	0.483599	0.85	0.407	0	Epithelial	CCT8
RTN3	0	0.483265	0.798	0.301	0	Epithelial	RTN3
PSMD8	0	0.483247	0.909	0.494	0	Epithelial	PSMD8
IARS2	0	0.483093	0.686	0.159	0	Epithelial	IARS2
NDUFS7	0	0.482936	0.901	0.47	0	Epithelial	NDUFS7
PSMA3	0	0.482126	0.81	0.348	0	Epithelial	PSMA3
TFDP1	0	0.481416	0.537	0.078	0	Epithelial	TFDP1
PHB2	0	0.480711	0.894	0.49	0	Epithelial	PHB2
RAB22A	0	0.480254	0.548	0.083	0	Epithelial	RAB22A
CLTC	0	0.480096	0.794	0.274	0	Epithelial	CLTC
SNF8	0	0.479974	0.694	0.195	0	Epithelial	SNF8
ABHD12	0	0.479966	0.525	0.107	0	Epithelial	ABHD12
MRPS23	0	0.479779	0.659	0.173	0	Epithelial	MRPS23
TMEM14C	0	0.479202	0.904	0.447	0	Epithelial	TMEM14C
BLOC1S1	0	0.478817	0.843	0.33	0	Epithelial	BLOC1S1
BSPRY	0	0.478687	0.401	0.003	0	Epithelial	BSPRY
CCDC47	0	0.478658	0.729	0.231	0	Epithelial	CCDC47
BCL7C	0	0.478507	0.543	0.102	0	Epithelial	BCL7C
FH	0	0.477676	0.593	0.133	0	Epithelial	FH
PTTG1IP	0	0.47744	0.804	0.29	0	Epithelial	PTTG1IP
PRDX6	0	0.477425	0.925	0.519	0	Epithelial	PRDX6
SNHG25	0	0.477042	0.372	0.047	0	Epithelial	SNHG25
SIAE	0	0.47682	0.422	0.038	0	Epithelial	SIAE
PRMT1	0	0.476353	0.8	0.348	0	Epithelial	PRMT1
HMGCR	0	0.4759	0.464	0.05	0	Epithelial	HMGCR
WDR45B	0	0.475812	0.692	0.169	0	Epithelial	WDR45B
MKRN1	0	0.475706	0.753	0.201	0	Epithelial	MKRN1
PTMA	0	0.4757	1	0.994	0	Epithelial	PTMA
C8orf59	0	0.47547	0.898	0.51	0	Epithelial	C8orf59
ATP5F1E	0	0.475135	0.997	0.938	0	Epithelial	ATP5F1E
FGFR4	0	0.474249	0.435	0.021	0	Epithelial	FGFR4
PRR13	0	0.474025	0.956	0.587	0	Epithelial	PRR13
DNAJC2	0	0.473634	0.698	0.182	0	Epithelial	DNAJC2
TAX1BP3	0	0.473573	0.535	0.116	0	Epithelial	TAX1BP3
TPX2	0	0.473104	0.251	0.013	0	Epithelial	TPX2
UBE2M	0	0.472259	0.527	0.082	0	Epithelial	UBE2M
AKR1A1	0	0.471895	0.864	0.397	0	Epithelial	AKR1A1
MAD2L1	0	0.471646	0.35	0.034	0	Epithelial	MAD2L1
PPP4C	0	0.471635	0.882	0.365	0	Epithelial	PPP4C
NCBP2-AS2	0	0.471597	0.714	0.175	0	Epithelial	NCBP2-AS2
ARHGAP5	0	0.471378	0.618	0.122	0	Epithelial	ARHGAP5
PSMD3	0	0.471333	0.739	0.236	0	Epithelial	PSMD3
MSI2	0	0.470986	0.684	0.159	0	Epithelial	MSI2
CEP170B	0	0.470386	0.435	0.018	0	Epithelial	CEP170B
PITX1	0	0.470171	0.385	0.021	0	Epithelial	PITX1
F3	0	0.46978	0.39	0.064	0	Epithelial	F3
NDUFS2	0	0.46924	0.786	0.282	0	Epithelial	NDUFS2
SERINC5	0	0.469192	0.669	0.113	0	Epithelial	SERINC5
TUFT1	0	0.469032	0.406	0.012	0	Epithelial	TUFT1
CKMT1B	0	0.46894	0.372	0.001	0	Epithelial	CKMT1B
B4GALT5	0	0.467867	0.514	0.078	0	Epithelial	B4GALT5
COQ9	0	0.46781	0.601	0.108	0	Epithelial	COQ9
FAAH	0	0.467626	0.402	0.009	0	Epithelial	FAAH
KCMF1	0	0.467474	0.559	0.088	0	Epithelial	KCMF1
TMBIM1	0	0.467435	0.728	0.247	0	Epithelial	TMBIM1
RHOB	0	0.467359	0.897	0.454	0	Epithelial	RHOB
MCUR1	0	0.467355	0.543	0.116	0	Epithelial	MCUR1
NUDT8	0	0.467264	0.353	0.022	0	Epithelial	NUDT8
ECT2	0	0.467007	0.375	0.02	0	Epithelial	ECT2
IL18	0	0.466815	0.506	0.08	0	Epithelial	IL18
TARS	0	0.466272	0.645	0.168	0	Epithelial	TARS
ALDH18A1	0	0.466043	0.559	0.095	0	Epithelial	ALDH18A1
UBE2T	0	0.465792	0.354	0.033	0	Epithelial	UBE2T
JPT2	0	0.465227	0.532	0.056	0	Epithelial	JPT2
POLR2L	0	0.465058	0.959	0.633	0	Epithelial	POLR2L
SPIRE2	0	0.465049	0.402	0.005	0	Epithelial	SPIRE2
BTF3	0	0.465048	0.992	0.93	0	Epithelial	BTF3
TMEM123	0	0.465007	0.906	0.434	0	Epithelial	TMEM123
PGLS	0	0.465005	0.884	0.381	0	Epithelial	PGLS
SCAND1	0	0.464495	0.93	0.517	0	Epithelial	SCAND1
NDUFV1	0	0.464356	0.852	0.407	0	Epithelial	NDUFV1
TTLL12	0	0.464116	0.463	0.031	0	Epithelial	TTLL12
APRT	0	0.463965	0.961	0.655	0	Epithelial	APRT
PTBP1	0	0.463844	0.843	0.309	0	Epithelial	PTBP1
NDUFB6	0	0.463489	0.829	0.368	0	Epithelial	NDUFB6
PSMD14	0	0.463247	0.696	0.199	0	Epithelial	PSMD14
ACADS	0	0.463107	0.489	0.086	0	Epithelial	ACADS
DDRGK1	0	0.463085	0.759	0.272	0	Epithelial	DDRGK1
CARHSP1	0	0.463003	0.777	0.26	0	Epithelial	CARHSP1
AKR7A2	0	0.462646	0.63	0.156	0	Epithelial	AKR7A2
LINC00668	0	0.462618	0.309	0.001	0	Epithelial	LINC00668
TOMM22	0	0.462302	0.868	0.404	0	Epithelial	TOMM22
PLCB3	0	0.462203	0.436	0.032	0	Epithelial	PLCB3
RAB3IP	0	0.461836	0.536	0.05	0	Epithelial	RAB3IP
RCN2	0	0.46169	0.645	0.162	0	Epithelial	RCN2
MMP15	0	0.461303	0.427	0.016	0	Epithelial	MMP15
DPCD	0	0.460965	0.468	0.056	0	Epithelial	DPCD
RALY	0	0.46067	0.893	0.45	0	Epithelial	RALY
GLO1	0	0.460428	0.736	0.275	0	Epithelial	GLO1
CHCHD1	0	0.460394	0.746	0.235	0	Epithelial	CHCHD1
DDX1	0	0.4601	0.646	0.144	0	Epithelial	DDX1
PRRG4	0	0.459503	0.415	0.023	0	Epithelial	PRRG4
ACAT2	0	0.45934	0.507	0.103	0	Epithelial	ACAT2
SNRPC	0	0.459249	0.83	0.346	0	Epithelial	SNRPC
MRPL42	0	0.458552	0.737	0.197	0	Epithelial	MRPL42
PAIP1	0	0.458396	0.694	0.193	0	Epithelial	PAIP1
PSMB3	0	0.457765	0.914	0.532	0	Epithelial	PSMB3
AAMP	0	0.457486	0.774	0.257	0	Epithelial	AAMP
WDR43	0	0.457466	0.609	0.121	0	Epithelial	WDR43
DCAF13	0	0.457238	0.604	0.138	0	Epithelial	DCAF13
PRKCSH	0	0.457224	0.814	0.301	0	Epithelial	PRKCSH
BMP4	0	0.457121	0.39	0.061	0	Epithelial	BMP4
ACSL3	0	0.457061	0.65	0.171	0	Epithelial	ACSL3
MYO1E	0	0.457046	0.521	0.094	0	Epithelial	MYO1E
TIMM50	0	0.456642	0.639	0.155	0	Epithelial	TIMM50
RCC2	0	0.456319	0.551	0.089	0	Epithelial	RCC2
SNX7	0	0.455918	0.458	0.045	0	Epithelial	SNX7
ERGIC1	0	0.455889	0.685	0.217	0	Epithelial	ERGIC1
SOD1	0	0.455699	0.976	0.684	0	Epithelial	SOD1
TMEM41A	0	0.455508	0.569	0.091	0	Epithelial	TMEM41A
HKDC1	0	0.455404	0.348	0.003	0	Epithelial	HKDC1
METAP2	0	0.455364	0.79	0.258	0	Epithelial	METAP2
NDUFAF4	0	0.455297	0.649	0.167	0	Epithelial	NDUFAF4
AHCYL1	0	0.455195	0.651	0.16	0	Epithelial	AHCYL1
GUK1	0	0.455048	0.977	0.7	0	Epithelial	GUK1
EPPK1	0	0.454938	0.374	0.003	0	Epithelial	EPPK1
SH2D3A	0	0.454831	0.487	0.028	0	Epithelial	SH2D3A
TNS4	0	0.454797	0.284	0.004	0	Epithelial	TNS4
SUN1	0	0.454717	0.629	0.13	0	Epithelial	SUN1
SLC25A4	0	0.454389	0.605	0.132	0	Epithelial	SLC25A4
NOLC1	0	0.454288	0.648	0.163	0	Epithelial	NOLC1
PPM1G	0	0.454064	0.814	0.31	0	Epithelial	PPM1G
ARHGEF35	0	0.453904	0.394	0.009	0	Epithelial	ARHGEF35
LGR4	0	0.453709	0.407	0.02	0	Epithelial	LGR4
LAGE3	0	0.453426	0.702	0.23	0	Epithelial	LAGE3
C1orf210	0	0.453019	0.387	0.001	0	Epithelial	C1orf210
SULT1B1	0	0.452776	0.277	0.008	0	Epithelial	SULT1B1
CETN2	0	0.452246	0.54	0.1	0	Epithelial	CETN2
GMNN	0	0.452184	0.429	0.065	0	Epithelial	GMNN
CASK	0	0.452153	0.533	0.057	0	Epithelial	CASK
YAE1D1	0	0.452075	0.46	0.061	0	Epithelial	YAE1D1
C11orf1	0	0.451425	0.596	0.129	0	Epithelial	C11orf1
YWHAB	0	0.45139	0.975	0.719	0	Epithelial	YWHAB
KIF1C	0	0.451231	0.501	0.071	0	Epithelial	KIF1C
GAR1	0	0.449823	0.575	0.095	0	Epithelial	GAR1
FUT6	0	0.449772	0.366	0.002	0	Epithelial	FUT6
TAX1BP1	0	0.449079	0.893	0.431	0	Epithelial	TAX1BP1
CLDN12	0	0.449018	0.427	0.029	0	Epithelial	CLDN12
EIF3M	0	0.449003	0.902	0.48	0	Epithelial	EIF3M
RPA3	0	0.449003	0.734	0.251	0	Epithelial	RPA3
PCSK9	0	0.448606	0.303	0.002	0	Epithelial	PCSK9
ALG3	0	0.448486	0.651	0.191	0	Epithelial	ALG3
PFDN6	0	0.448154	0.647	0.157	0	Epithelial	PFDN6
TRIM16	0	0.447944	0.428	0.033	0	Epithelial	TRIM16
PLEKHG6	0	0.447925	0.378	0.002	0	Epithelial	PLEKHG6
PGP	0	0.447814	0.418	0.049	0	Epithelial	PGP
KIF3B	0	0.447666	0.514	0.062	0	Epithelial	KIF3B
GRSF1	0	0.447621	0.729	0.198	0	Epithelial	GRSF1
ACADVL	0	0.447512	0.844	0.412	0	Epithelial	ACADVL
SURF6	0	0.447121	0.547	0.086	0	Epithelial	SURF6
UGT8	0	0.447079	0.415	0.011	0	Epithelial	UGT8
SCARB1	0	0.447031	0.448	0.059	0	Epithelial	SCARB1
AC008397.1	0	0.447021	0.293	0.003	0	Epithelial	AC008397.1
NEO1	0	0.447018	0.417	0.037	0	Epithelial	NEO1
RIDA	0	0.446955	0.487	0.059	0	Epithelial	RIDA
CFL1	0	0.446577	0.998	0.913	0	Epithelial	CFL1
NCL	0	0.446544	0.947	0.654	0	Epithelial	NCL
SEPHS2	0	0.446537	0.699	0.211	0	Epithelial	SEPHS2
RPF2	0	0.446472	0.583	0.116	0	Epithelial	RPF2
EPRS	0	0.446172	0.717	0.256	0	Epithelial	EPRS
LINC00511	0	0.446071	0.393	0.01	0	Epithelial	LINC00511
PLGRKT	0	0.446053	0.685	0.168	0	Epithelial	PLGRKT
FA2H	0	0.4455	0.369	0.004	0	Epithelial	FA2H
SNU13	0	0.444955	0.945	0.597	0	Epithelial	SNU13
NELFCD	0	0.444847	0.662	0.171	0	Epithelial	NELFCD
TDGF1	0	0.444811	0.317	0.002	0	Epithelial	TDGF1
GIPC2	0	0.44479	0.394	0.009	0	Epithelial	GIPC2
PROX1	0	0.444664	0.301	0.009	0	Epithelial	PROX1
CSE1L	0	0.444644	0.522	0.088	0	Epithelial	CSE1L
ENTPD2	0	0.444404	0.367	0.006	0	Epithelial	ENTPD2
ALDH3A2	0	0.444379	0.544	0.1	0	Epithelial	ALDH3A2
IP6K2	0	0.444273	0.722	0.204	0	Epithelial	IP6K2
ALYREF	0	0.444166	0.433	0.043	0	Epithelial	ALYREF
EPB41L2	0	0.444102	0.588	0.146	0	Epithelial	EPB41L2
GPATCH4	0	0.443844	0.57	0.1	0	Epithelial	GPATCH4
PREP	0	0.443834	0.494	0.047	0	Epithelial	PREP
ARHGEF10L	0	0.443682	0.426	0.037	0	Epithelial	ARHGEF10L
DLG3	0	0.443622	0.46	0.025	0	Epithelial	DLG3
IFI6	0	0.443543	0.471	0.333	0	Epithelial	IFI6
TMEM33	0	0.443504	0.641	0.139	0	Epithelial	TMEM33
CNKSR1	0	0.443373	0.407	0.02	0	Epithelial	CNKSR1
TPRN	0	0.442763	0.393	0.011	0	Epithelial	TPRN
ACO2	0	0.442319	0.723	0.225	0	Epithelial	ACO2
HK2	0	0.44194	0.404	0.043	0	Epithelial	HK2
NSMF	0	0.440862	0.435	0.036	0	Epithelial	NSMF
PCDH1	0	0.440853	0.42	0.021	0	Epithelial	PCDH1
CCNB2	0	0.440642	0.25	0.008	0	Epithelial	CCNB2
TECR	0	0.440622	0.904	0.48	0	Epithelial	TECR
MRPL16	0	0.440443	0.678	0.21	0	Epithelial	MRPL16
MYO1C	0	0.439311	0.598	0.145	0	Epithelial	MYO1C
HILPDA	0	0.439228	0.433	0.069	0	Epithelial	HILPDA
FOSL1	0	0.439217	0.284	0.028	0	Epithelial	FOSL1
CMTM4	0	0.438872	0.397	0.013	0	Epithelial	CMTM4
NOL4L	0	0.438506	0.488	0.046	0	Epithelial	NOL4L
EXOSC5	0	0.438471	0.555	0.108	0	Epithelial	EXOSC5
TJP1	0	0.438351	0.539	0.085	0	Epithelial	TJP1
NFIX	0	0.437817	0.491	0.063	0	Epithelial	NFIX
VPS25	0	0.437745	0.688	0.192	0	Epithelial	VPS25
FAM213B	0	0.437668	0.478	0.043	0	Epithelial	FAM213B
SLC40A1	0	0.437234	0.581	0.128	0	Epithelial	SLC40A1
AP2S1	0	0.437125	0.927	0.453	0	Epithelial	AP2S1
KLHL23	0	0.436242	0.409	0.019	0	Epithelial	KLHL23
DLD	0	0.435781	0.671	0.16	0	Epithelial	DLD
ANXA11	0	0.435263	0.916	0.452	0	Epithelial	ANXA11
EDF1	0	0.434449	0.992	0.779	0	Epithelial	EDF1
MARVELD2	0	0.43426	0.4	0.004	0	Epithelial	MARVELD2
ANKRD22	0	0.434136	0.397	0.023	0	Epithelial	ANKRD22
NUDT15	0	0.434066	0.5	0.061	0	Epithelial	NUDT15
CUL4A	0	0.434048	0.621	0.116	0	Epithelial	CUL4A
REXO2	0	0.433868	0.794	0.31	0	Epithelial	REXO2
SSBP3	0	0.433839	0.538	0.089	0	Epithelial	SSBP3
NDUFS1	0	0.433791	0.608	0.13	0	Epithelial	NDUFS1
TIMM17B	0	0.433398	0.771	0.286	0	Epithelial	TIMM17B
DTD1	0	0.433259	0.496	0.094	0	Epithelial	DTD1
HMGN1	0	0.433216	0.969	0.65	0	Epithelial	HMGN1
TOP1MT	0	0.432995	0.456	0.054	0	Epithelial	TOP1MT
ITGB8	0	0.431938	0.337	0.018	0	Epithelial	ITGB8
CBR1	0	0.431771	0.667	0.207	0	Epithelial	CBR1
ARL4A	0	0.431719	0.76	0.218	0	Epithelial	ARL4A
DHFR	0	0.431611	0.342	0.028	0	Epithelial	DHFR
EMC10	0	0.431504	0.818	0.293	0	Epithelial	EMC10
CMTM8	0	0.431009	0.454	0.029	0	Epithelial	CMTM8
MRPS36	0	0.43098	0.815	0.301	0	Epithelial	MRPS36
TBL1XR1	0	0.430921	0.711	0.194	0	Epithelial	TBL1XR1
TMEM176A	0	0.430658	0.711	0.228	0	Epithelial	TMEM176A
POLDIP2	0	0.430192	0.667	0.168	0	Epithelial	POLDIP2
NDUFV3	0	0.429939	0.686	0.225	0	Epithelial	NDUFV3
PRPF40A	0	0.429734	0.843	0.355	0	Epithelial	PRPF40A
DYNC1LI2	0	0.429728	0.703	0.197	0	Epithelial	DYNC1LI2
PNPLA4	0	0.429668	0.479	0.066	0	Epithelial	PNPLA4
APLP2	0	0.429373	0.886	0.311	0	Epithelial	APLP2
CKMT1A	0	0.429371	0.353	0.001	0	Epithelial	CKMT1A
SH3RF1	0	0.429222	0.435	0.038	0	Epithelial	SH3RF1
COPE	0	0.429205	0.921	0.523	0	Epithelial	COPE
RARS	0	0.429116	0.633	0.142	0	Epithelial	RARS
ARHGEF5	0	0.42892	0.4	0.014	0	Epithelial	ARHGEF5
HSD17B11	0	0.428863	0.741	0.26	0	Epithelial	HSD17B11
FKBP9	0	0.428853	0.531	0.095	0	Epithelial	FKBP9
NDUFA2	0	0.428537	0.906	0.465	0	Epithelial	NDUFA2
C20orf27	0	0.428525	0.586	0.171	0	Epithelial	C20orf27
CLMN	0	0.428494	0.454	0.063	0	Epithelial	CLMN
VPS35	0	0.427947	0.781	0.268	0	Epithelial	VPS35
ENY2	0	0.427906	0.912	0.477	0	Epithelial	ENY2
PFKFB2	0	0.427276	0.392	0.022	0	Epithelial	PFKFB2
ZMYND8	0	0.426919	0.558	0.116	0	Epithelial	ZMYND8
MVD	0	0.426871	0.523	0.108	0	Epithelial	MVD
RAB17	0	0.426657	0.384	0.003	0	Epithelial	RAB17
KNOP1	0	0.426367	0.534	0.088	0	Epithelial	KNOP1
MELTF	0	0.426315	0.303	0.02	0	Epithelial	MELTF
COX7A2L	0	0.426116	0.923	0.524	0	Epithelial	COX7A2L
MYEOV	0	0.426099	0.31	0.009	0	Epithelial	MYEOV
ERH	0	0.42565	0.929	0.553	0	Epithelial	ERH
RAB10	0	0.425557	0.838	0.336	0	Epithelial	RAB10
VSIG10	0	0.425331	0.432	0.03	0	Epithelial	VSIG10
KCNK6	0	0.425314	0.462	0.1	0	Epithelial	KCNK6
VDAC3	0	0.42477	0.788	0.303	0	Epithelial	VDAC3
UBA1	0	0.424644	0.727	0.223	0	Epithelial	UBA1
SNRPD3	0	0.424381	0.88	0.423	0	Epithelial	SNRPD3
URI1	0	0.424289	0.583	0.099	0	Epithelial	URI1
UAP1	0	0.424288	0.651	0.182	0	Epithelial	UAP1
SEMA4G	0	0.42385	0.343	0.003	0	Epithelial	SEMA4G
ARL2	0	0.423352	0.625	0.165	0	Epithelial	ARL2
SCCPDH	0	0.422644	0.611	0.14	0	Epithelial	SCCPDH
NONO	0	0.422477	0.851	0.37	0	Epithelial	NONO
PLCD3	0	0.422335	0.359	0.018	0	Epithelial	PLCD3
SH2D4A	0	0.422152	0.377	0.012	0	Epithelial	SH2D4A
HOXB13	0	0.421573	0.253	0.001	0	Epithelial	HOXB13
PLEKHA6	0	0.421372	0.39	0.014	0	Epithelial	PLEKHA6
SLC39A14	0	0.421274	0.476	0.065	0	Epithelial	SLC39A14
AHSA1	0	0.420848	0.739	0.235	0	Epithelial	AHSA1
PSMD1	0	0.420637	0.666	0.203	0	Epithelial	PSMD1
LAMTOR4	0	0.420576	0.96	0.613	0	Epithelial	LAMTOR4
TPRKB	0	0.420498	0.696	0.205	0	Epithelial	TPRKB
CTNNBIP1	0	0.42039	0.448	0.057	0	Epithelial	CTNNBIP1
CYB561	0	0.420328	0.521	0.077	0	Epithelial	CYB561
DDOST	0	0.420147	0.869	0.465	0	Epithelial	DDOST
NOL7	0	0.420098	0.847	0.408	0	Epithelial	NOL7
RASSF6	0	0.420004	0.386	0.038	0	Epithelial	RASSF6
ERG28	0	0.419774	0.651	0.166	0	Epithelial	ERG28
BOD1	0	0.419483	0.538	0.101	0	Epithelial	BOD1
OAS1	0	0.419228	0.505	0.125	0	Epithelial	OAS1
MRPL48	0	0.41851	0.609	0.125	0	Epithelial	MRPL48
MYO1A	0	0.418006	0.321	0.002	0	Epithelial	MYO1A
MRPL19	0	0.417881	0.632	0.143	0	Epithelial	MRPL19
DNAJC21	0	0.41761	0.56	0.098	0	Epithelial	DNAJC21
GALNT6	0	0.41747	0.448	0.051	0	Epithelial	GALNT6
AFG3L2	0	0.417347	0.527	0.085	0	Epithelial	AFG3L2
EIF4E2	0	0.417009	0.78	0.259	0	Epithelial	EIF4E2
MBOAT7	0	0.416939	0.562	0.103	0	Epithelial	MBOAT7
UBE2H	0	0.416764	0.603	0.153	0	Epithelial	UBE2H
CCL15	0	0.416471	0.318	0.001	0	Epithelial	CCL15
GRHPR	0	0.415377	0.741	0.241	0	Epithelial	GRHPR
BCL10	0	0.41492	0.594	0.131	0	Epithelial	BCL10
COPZ1	0	0.414581	0.82	0.366	0	Epithelial	COPZ1
PABPN1	0	0.414152	0.716	0.206	0	Epithelial	PABPN1
EVPL	0	0.413774	0.351	0.002	0	Epithelial	EVPL
TAF10	0	0.413451	0.491	0.098	0	Epithelial	TAF10
CARS2	0	0.413396	0.475	0.071	0	Epithelial	CARS2
MST1R	0	0.413068	0.366	0.004	0	Epithelial	MST1R
MRPL34	0	0.41301	0.805	0.337	0	Epithelial	MRPL34
TSPAN12	0	0.412597	0.393	0.034	0	Epithelial	TSPAN12
UBL5	0	0.41258	0.986	0.764	0	Epithelial	UBL5
ACBD3	0	0.412523	0.54	0.112	0	Epithelial	ACBD3
ARL1	0	0.412357	0.734	0.265	0	Epithelial	ARL1
OSBPL2	0	0.412351	0.553	0.092	0	Epithelial	OSBPL2
ENAH	0	0.412282	0.48	0.069	0	Epithelial	ENAH
RTN4	0	0.411786	0.906	0.426	0	Epithelial	RTN4
TP53I3	0	0.411632	0.48	0.103	0	Epithelial	TP53I3
IL20RA	0	0.411466	0.369	0.005	0	Epithelial	IL20RA
SLK	0	0.411393	0.567	0.106	0	Epithelial	SLK
SNRPB2	0	0.411363	0.812	0.369	0	Epithelial	SNRPB2
SFXN4	0	0.411202	0.531	0.098	0	Epithelial	SFXN4
ZWINT	0	0.411104	0.303	0.018	0	Epithelial	ZWINT
YAP1	0	0.411051	0.453	0.054	0	Epithelial	YAP1
MKNK2	0	0.410561	0.668	0.181	0	Epithelial	MKNK2
RBBP8NL	0	0.410451	0.326	0.001	0	Epithelial	RBBP8NL
SLC12A7	0	0.410403	0.493	0.074	0	Epithelial	SLC12A7
ACOX1	0	0.410144	0.525	0.096	0	Epithelial	ACOX1
ARHGAP27	0	0.409984	0.55	0.079	0	Epithelial	ARHGAP27
TCEAL9	0	0.409711	0.59	0.182	0	Epithelial	TCEAL9
TNRC18	0	0.409558	0.485	0.07	0	Epithelial	TNRC18
YES1	0	0.409439	0.515	0.077	0	Epithelial	YES1
CALR	0	0.409313	0.971	0.693	0	Epithelial	CALR
SAPCD2	0	0.409068	0.315	0.003	0	Epithelial	SAPCD2
GINS2	0	0.408614	0.284	0.015	0	Epithelial	GINS2
BAIAP2	0	0.408549	0.457	0.079	0	Epithelial	BAIAP2
RNF126	0	0.40826	0.647	0.141	0	Epithelial	RNF126
RFK	0	0.408106	0.588	0.12	0	Epithelial	RFK
YY1	0	0.408063	0.759	0.243	0	Epithelial	YY1
CRK	0	0.407843	0.591	0.122	0	Epithelial	CRK
NARS	0	0.407496	0.695	0.221	0	Epithelial	NARS
KHDRBS1	0	0.40666	0.824	0.309	0	Epithelial	KHDRBS1
IDH3G	0	0.406639	0.751	0.274	0	Epithelial	IDH3G
NRARP	0	0.406491	0.332	0.014	0	Epithelial	NRARP
AP2B1	0	0.406069	0.679	0.168	0	Epithelial	AP2B1
AIFM1	0	0.406028	0.516	0.087	0	Epithelial	AIFM1
FOXP4	0	0.405914	0.425	0.034	0	Epithelial	FOXP4
DYNLT1	0	0.405591	0.907	0.421	0	Epithelial	DYNLT1
PKDCC	0	0.405521	0.313	0.023	0	Epithelial	PKDCC
NHSL1	0	0.405492	0.366	0.019	0	Epithelial	NHSL1
COPRS	0	0.405308	0.428	0.07	0	Epithelial	COPRS
OAF	0	0.405286	0.45	0.069	0	Epithelial	OAF
TBCA	0	0.405002	0.951	0.582	0	Epithelial	TBCA
BCAR1	0	0.404954	0.452	0.052	0	Epithelial	BCAR1
TM7SF2	0	0.404919	0.42	0.053	0	Epithelial	TM7SF2
TYMS	0	0.404762	0.275	0.017	0	Epithelial	TYMS
CC2D1A	0	0.404487	0.509	0.072	0	Epithelial	CC2D1A
FAM234A	0	0.404342	0.46	0.055	0	Epithelial	FAM234A
PCYT2	0	0.404024	0.451	0.039	0	Epithelial	PCYT2
MALSU1	0	0.403932	0.685	0.202	0	Epithelial	MALSU1
SELENOS	0	0.403538	0.883	0.424	0	Epithelial	SELENOS
SND1	0	0.403477	0.754	0.303	0	Epithelial	SND1
SEC61A1	0	0.402572	0.767	0.315	0	Epithelial	SEC61A1
BRD7	0	0.40257	0.547	0.1	0	Epithelial	BRD7
MAP2K3	0	0.402561	0.656	0.169	0	Epithelial	MAP2K3
CST3	0	0.402369	0.992	0.385	0	Epithelial	CST3
APOPT1	0	0.4022	0.549	0.106	0	Epithelial	APOPT1
HINT2	0	0.401937	0.749	0.265	0	Epithelial	HINT2
USP7	0	0.40176	0.612	0.123	0	Epithelial	USP7
CUX1	0	0.40166	0.666	0.197	0	Epithelial	CUX1
CSNK1E	0	0.401401	0.547	0.116	0	Epithelial	CSNK1E
TRIOBP	0	0.401311	0.522	0.103	0	Epithelial	TRIOBP
PIP5K1B	0	0.401145	0.415	0.043	0	Epithelial	PIP5K1B
NDUFB1	0	0.40112	0.857	0.424	0	Epithelial	NDUFB1
ARFIP2	0	0.400996	0.612	0.146	0	Epithelial	ARFIP2
MRPL24	0	0.400821	0.671	0.206	0	Epithelial	MRPL24
GSE1	0	0.400772	0.499	0.08	0	Epithelial	GSE1
FKBP2	0	0.400453	0.936	0.476	0	Epithelial	FKBP2
PPARA	0	0.40031	0.424	0.045	0	Epithelial	PPARA
NIPSNAP2	0	0.400253	0.639	0.172	0	Epithelial	NIPSNAP2
AGRN	0	0.400204	0.406	0.062	0	Epithelial	AGRN
FKBP3	0	0.400164	0.696	0.221	0	Epithelial	FKBP3
DECR1	0	0.399813	0.741	0.286	0	Epithelial	DECR1
TTC3	0	0.399727	0.836	0.361	0	Epithelial	TTC3
ALDH7A1	0	0.399683	0.429	0.064	0	Epithelial	ALDH7A1
FAM50A	0	0.399206	0.615	0.158	0	Epithelial	FAM50A
CPNE1	0	0.399086	0.674	0.227	0	Epithelial	CPNE1
PPP2R1A	0	0.398704	0.872	0.386	0	Epithelial	PPP2R1A
TIMM17A	0	0.398677	0.741	0.255	0	Epithelial	TIMM17A
MRPL47	0	0.398671	0.699	0.2	0	Epithelial	MRPL47
RGMB	0	0.398376	0.29	0.037	0	Epithelial	RGMB
TMEM183A	0	0.398201	0.747	0.226	0	Epithelial	TMEM183A
MRPL58	0	0.398148	0.589	0.127	0	Epithelial	MRPL58
ARRDC1	0	0.398137	0.702	0.17	0	Epithelial	ARRDC1
COBL	0	0.398029	0.354	0.006	0	Epithelial	COBL
HIBADH	0	0.397916	0.591	0.138	0	Epithelial	HIBADH
DHRS11	0	0.397647	0.337	0.017	0	Epithelial	DHRS11
PSAT1	0	0.397152	0.334	0.053	0	Epithelial	PSAT1
DNAJA4	0	0.396813	0.492	0.069	0	Epithelial	DNAJA4
FARP1	0	0.396793	0.43	0.073	0	Epithelial	FARP1
BRIX1	0	0.396509	0.587	0.133	0	Epithelial	BRIX1
GLCE	0	0.39629	0.457	0.05	0	Epithelial	GLCE
DST	0	0.396152	0.6	0.171	0	Epithelial	DST
NTPCR	0	0.395887	0.606	0.129	0	Epithelial	NTPCR
ILF2	0	0.395841	0.828	0.387	0	Epithelial	ILF2
SLC26A6	0	0.395717	0.43	0.041	0	Epithelial	SLC26A6
LMNB2	0	0.395247	0.403	0.035	0	Epithelial	LMNB2
AC005833.1	0	0.395046	0.254	0.001	0	Epithelial	AC005833.1
STT3B	0	0.394856	0.705	0.21	0	Epithelial	STT3B
CHPF	0	0.394536	0.605	0.19	0	Epithelial	CHPF
TIMM10	0	0.394533	0.684	0.219	0	Epithelial	TIMM10
FBXL6	0	0.393704	0.399	0.027	0	Epithelial	FBXL6
NUDC	0	0.393701	0.832	0.373	0	Epithelial	NUDC
SLC25A10	0	0.393601	0.352	0.006	0	Epithelial	SLC25A10
DECR2	0	0.392848	0.417	0.031	0	Epithelial	DECR2
MYO5C	0	0.392789	0.381	0.016	0	Epithelial	MYO5C
FABP6	0	0.392703	0.269	0.001	0	Epithelial	FABP6
CDC42EP4	0	0.392666	0.453	0.05	0	Epithelial	CDC42EP4
SSU72	0	0.392552	0.819	0.329	0	Epithelial	SSU72
DAG1	0	0.392485	0.483	0.067	0	Epithelial	DAG1
PCK2	0	0.392465	0.484	0.08	0	Epithelial	PCK2
SDHC	0	0.392231	0.842	0.365	0	Epithelial	SDHC
ZNF326	0	0.392139	0.59	0.12	0	Epithelial	ZNF326
CS	0	0.391931	0.645	0.149	0	Epithelial	CS
UBE2R2	0	0.391921	0.623	0.159	0	Epithelial	UBE2R2
TP53I11	0	0.391837	0.48	0.068	0	Epithelial	TP53I11
C1orf43	0	0.391516	0.894	0.459	0	Epithelial	C1orf43
NIPAL1	0	0.391392	0.341	0.003	0	Epithelial	NIPAL1
COMMD7	0	0.391312	0.526	0.107	0	Epithelial	COMMD7
VDR	0	0.390961	0.445	0.07	0	Epithelial	VDR
PSMB4	0	0.390796	0.783	0.3	0	Epithelial	PSMB4
NIT2	0	0.39079	0.628	0.16	0	Epithelial	NIT2
SLC37A1	0	0.390603	0.464	0.047	0	Epithelial	SLC37A1
TMX2	0	0.390368	0.657	0.177	0	Epithelial	TMX2
LONP1	0	0.390188	0.475	0.068	0	Epithelial	LONP1
KIF16B	0	0.389723	0.451	0.056	0	Epithelial	KIF16B
SYPL1	0	0.389559	0.856	0.328	0	Epithelial	SYPL1
FUT4	0	0.389429	0.37	0.016	0	Epithelial	FUT4
FARSB	0	0.389423	0.532	0.093	0	Epithelial	FARSB
TTC39A	0	0.389212	0.343	0.004	0	Epithelial	TTC39A
TENT5A	0	0.388723	0.504	0.129	0	Epithelial	TENT5A
SLC50A1	0	0.388722	0.607	0.187	0	Epithelial	SLC50A1
GTPBP4	0	0.388666	0.615	0.139	0	Epithelial	GTPBP4
SEMA4B	0	0.388536	0.418	0.045	0	Epithelial	SEMA4B
SUDS3	0	0.388431	0.627	0.139	0	Epithelial	SUDS3
PANK3	0	0.388348	0.484	0.07	0	Epithelial	PANK3
BCL2L14	0	0.388074	0.357	0.006	0	Epithelial	BCL2L14
TMEM92	0	0.387855	0.301	0.003	0	Epithelial	TMEM92
SH3RF2	0	0.387677	0.35	0.003	0	Epithelial	SH3RF2
YIPF6	0	0.387666	0.627	0.157	0	Epithelial	YIPF6
EPHB4	0	0.387439	0.4	0.031	0	Epithelial	EPHB4
LIF	0	0.387226	0.293	0.016	0	Epithelial	LIF
FIBCD1	0	0.38716	0.25	0.002	0	Epithelial	FIBCD1
VKORC1L1	0	0.386825	0.46	0.059	0	Epithelial	VKORC1L1
ACTL6A	0	0.386573	0.575	0.122	0	Epithelial	ACTL6A
FAHD1	0	0.386566	0.459	0.058	0	Epithelial	FAHD1
ELAVL1	0	0.386527	0.616	0.137	0	Epithelial	ELAVL1
DYNC1I2	0	0.386374	0.687	0.191	0	Epithelial	DYNC1I2
TOR4A	0	0.38632	0.377	0.03	0	Epithelial	TOR4A
TXNRD1	0	0.386225	0.565	0.126	0	Epithelial	TXNRD1
HID1	0	0.384966	0.346	0.054	0	Epithelial	HID1
MUC20	0	0.384839	0.265	0.005	0	Epithelial	MUC20
NT5C3A	0	0.384761	0.729	0.196	0	Epithelial	NT5C3A
DNAJC22	0	0.384645	0.365	0.007	0	Epithelial	DNAJC22
SLC25A23	0	0.38403	0.397	0.031	0	Epithelial	SLC25A23
THEM6	0	0.384029	0.444	0.046	0	Epithelial	THEM6
LSM12	0	0.383726	0.662	0.169	0	Epithelial	LSM12
DOK4	0	0.383348	0.377	0.023	0	Epithelial	DOK4
MRPS5	0	0.383312	0.726	0.213	0	Epithelial	MRPS5
C6orf48	0	0.383175	0.732	0.285	0	Epithelial	C6orf48
HDHD5	0	0.383104	0.467	0.064	0	Epithelial	HDHD5
C9orf16	0	0.382836	0.94	0.582	0	Epithelial	C9orf16
MRPL22	0	0.382681	0.695	0.214	0	Epithelial	MRPL22
PTOV1	0	0.382512	0.563	0.134	0	Epithelial	PTOV1
DCXR	0	0.382171	0.827	0.349	0	Epithelial	DCXR
HMG20B	0	0.382093	0.646	0.193	0	Epithelial	HMG20B
NABP2	0	0.382002	0.604	0.145	0	Epithelial	NABP2
ANKH	0	0.381986	0.527	0.101	0	Epithelial	ANKH
PRPF19	0	0.381957	0.612	0.143	0	Epithelial	PRPF19
PAK4	0	0.381831	0.455	0.046	0	Epithelial	PAK4
RAB15	0	0.381194	0.323	0.01	0	Epithelial	RAB15
GOT1	0	0.380934	0.506	0.088	0	Epithelial	GOT1
DHX15	0	0.38053	0.715	0.194	0	Epithelial	DHX15
CARM1	0	0.380477	0.47	0.066	0	Epithelial	CARM1
EFNA4	0	0.380399	0.425	0.039	0	Epithelial	EFNA4
EXPH5	0	0.380269	0.33	0.004	0	Epithelial	EXPH5
SDHD	0	0.379749	0.758	0.278	0	Epithelial	SDHD
KDM1A	0	0.379687	0.488	0.072	0	Epithelial	KDM1A
APEX1	0	0.37962	0.803	0.372	0	Epithelial	APEX1
IHH	0	0.379496	0.306	0.001	0	Epithelial	IHH
UFM1	0	0.379056	0.838	0.395	0	Epithelial	UFM1
RRAS	0	0.379036	0.458	0.099	0	Epithelial	RRAS
BAG3	0	0.37884	0.493	0.14	0	Epithelial	BAG3
TXN2	0	0.378636	0.797	0.313	0	Epithelial	TXN2
GNB1	0	0.378611	0.762	0.247	0	Epithelial	GNB1
SIVA1	0	0.378565	0.867	0.454	0	Epithelial	SIVA1
PLEKHA1	0	0.378525	0.573	0.1	0	Epithelial	PLEKHA1
FAM207A	0	0.377941	0.542	0.111	0	Epithelial	FAM207A
SPPL2B	0	0.377908	0.467	0.066	0	Epithelial	SPPL2B
C1orf21	0	0.377578	0.556	0.12	0	Epithelial	C1orf21
CHD7	0	0.377567	0.534	0.08	0	Epithelial	CHD7
ZNF518A	0	0.377468	0.481	0.073	0	Epithelial	ZNF518A
DYRK2	0	0.377356	0.5	0.065	0	Epithelial	DYRK2
IDH3B	0	0.377131	0.681	0.209	0	Epithelial	IDH3B
YTHDF1	0	0.376949	0.465	0.058	0	Epithelial	YTHDF1
PPP1R35	0	0.376917	0.469	0.061	0	Epithelial	PPP1R35
PSMD4	0	0.376742	0.819	0.34	0	Epithelial	PSMD4
TMEM248	0	0.375989	0.685	0.19	0	Epithelial	TMEM248
KDELR3	0	0.375981	0.423	0.1	0	Epithelial	KDELR3
CXXC5	0	0.375899	0.545	0.13	0	Epithelial	CXXC5
ATP5MC2	0	0.375659	0.987	0.887	0	Epithelial	ATP5MC2
CAPRIN1	0	0.375319	0.75	0.252	0	Epithelial	CAPRIN1
PKP4	0	0.375224	0.449	0.044	0	Epithelial	PKP4
TIMM44	0	0.374581	0.507	0.084	0	Epithelial	TIMM44
ELFN1-AS1	0	0.374257	0.259	0.013	0	Epithelial	ELFN1-AS1
CCDC58	0	0.374161	0.457	0.05	0	Epithelial	CCDC58
MORN2	0	0.373913	0.473	0.076	0	Epithelial	MORN2
C8orf82	0	0.373896	0.369	0.032	0	Epithelial	C8orf82
ADNP	0	0.373718	0.526	0.088	0	Epithelial	ADNP
GOLPH3L	0	0.373667	0.47	0.071	0	Epithelial	GOLPH3L
CALM2	0	0.373419	0.984	0.742	0	Epithelial	CALM2
CAPN2	0	0.373399	0.727	0.267	0	Epithelial	CAPN2
GABRE	0	0.373285	0.311	0.023	0	Epithelial	GABRE
CEMIP	0	0.372893	0.274	0.01	0	Epithelial	CEMIP
UBAC1	0	0.372866	0.493	0.089	0	Epithelial	UBAC1
NEK3	0	0.372829	0.395	0.042	0	Epithelial	NEK3
DNMBP	0	0.37271	0.409	0.035	0	Epithelial	DNMBP
EPB41L1	0	0.372357	0.352	0.033	0	Epithelial	EPB41L1
PPP2CB	0	0.372261	0.491	0.096	0	Epithelial	PPP2CB
HCCS	0	0.372109	0.512	0.089	0	Epithelial	HCCS
PLAGL2	0	0.371806	0.391	0.033	0	Epithelial	PLAGL2
NECTIN1	0	0.371792	0.324	0.017	0	Epithelial	NECTIN1
RTRAF	0	0.371744	0.924	0.543	0	Epithelial	RTRAF
AK3	0	0.371446	0.712	0.222	0	Epithelial	AK3
SCRIB	0	0.371257	0.431	0.038	0	Epithelial	SCRIB
SLC35D2	0	0.371242	0.367	0.025	0	Epithelial	SLC35D2
TMEM171	0	0.371236	0.286	0.003	0	Epithelial	TMEM171
CCDC14	0	0.37099	0.524	0.101	0	Epithelial	CCDC14
PTPN3	0	0.370901	0.35	0.005	0	Epithelial	PTPN3
SERF2	0	0.370796	0.999	0.967	0	Epithelial	SERF2
ATP6V0B	0	0.370723	0.933	0.543	0	Epithelial	ATP6V0B
NOC2L	0	0.370628	0.652	0.167	0	Epithelial	NOC2L
RPIA	0	0.3706	0.649	0.148	0	Epithelial	RPIA
SHMT2	0	0.370453	0.663	0.246	0	Epithelial	SHMT2
SH3GLB2	0	0.370239	0.44	0.064	0	Epithelial	SH3GLB2
TMEM184A	0	0.370165	0.337	0.003	0	Epithelial	TMEM184A
DTX2	0	0.369982	0.529	0.087	0	Epithelial	DTX2
C3orf52	0	0.369903	0.311	0.008	0	Epithelial	C3orf52
GCAT	0	0.369901	0.36	0.026	0	Epithelial	GCAT
WDR18	0	0.368975	0.598	0.145	0	Epithelial	WDR18
EFNA3	0	0.36882	0.315	0.004	0	Epithelial	EFNA3
RCC1	0	0.368709	0.442	0.055	0	Epithelial	RCC1
HES4	0	0.368644	0.277	0.043	0	Epithelial	HES4
INPP1	0	0.368455	0.471	0.081	0	Epithelial	INPP1
TOMM34	0	0.368383	0.458	0.069	0	Epithelial	TOMM34
LINC00483	0	0.368228	0.287	0.001	0	Epithelial	LINC00483
LARP1B	0	0.368173	0.459	0.082	0	Epithelial	LARP1B
SF3B5	0	0.367625	0.922	0.535	0	Epithelial	SF3B5
LRRC75A	0	0.367266	0.304	0.021	0	Epithelial	LRRC75A
TP53	0	0.367165	0.464	0.076	0	Epithelial	TP53
YWHAZ	0	0.367111	0.988	0.763	0	Epithelial	YWHAZ
CAPN15	0	0.366873	0.451	0.045	0	Epithelial	CAPN15
NAA38	0	0.366842	0.834	0.393	0	Epithelial	NAA38
ANKS4B	0	0.366618	0.33	0.001	0	Epithelial	ANKS4B
INO80C	0	0.366405	0.482	0.089	0	Epithelial	INO80C
RAD23A	0	0.366386	0.899	0.477	0	Epithelial	RAD23A
MRTO4	0	0.365959	0.54	0.11	0	Epithelial	MRTO4
KRAS	0	0.365801	0.715	0.211	0	Epithelial	KRAS
ZCRB1	0	0.365616	0.76	0.266	0	Epithelial	ZCRB1
SRP72	0	0.365211	0.778	0.337	0	Epithelial	SRP72
VARS	0	0.365096	0.474	0.084	0	Epithelial	VARS
TMED9	0	0.364924	0.902	0.49	0	Epithelial	TMED9
RUBCNL	0	0.364916	0.353	0.048	0	Epithelial	RUBCNL
DIAPH2	0	0.36473	0.5	0.09	0	Epithelial	DIAPH2
CRNDE	0	0.36432	0.273	0.012	0	Epithelial	CRNDE
ADM	0	0.364038	0.531	0.134	0	Epithelial	ADM
EZR	0	0.364033	0.93	0.471	0	Epithelial	EZR
TMED7	0	0.363946	0.54	0.126	0	Epithelial	TMED7
SLC25A33	0	0.363705	0.401	0.045	0	Epithelial	SLC25A33
PAK1	0	0.363427	0.575	0.12	0	Epithelial	PAK1
TOR1AIP2	0	0.363346	0.574	0.127	0	Epithelial	TOR1AIP2
C1orf116	0	0.363304	0.3	0.001	0	Epithelial	C1orf116
CBX4	0	0.363238	0.463	0.078	0	Epithelial	CBX4
TNFRSF11A	0	0.363179	0.288	0.008	0	Epithelial	TNFRSF11A
SYT13	0	0.363048	0.28	0.001	0	Epithelial	SYT13
DPM3	0	0.363029	0.752	0.317	0	Epithelial	DPM3
MCM4	0	0.362895	0.321	0.027	0	Epithelial	MCM4
CCNG1	0	0.362588	0.727	0.255	0	Epithelial	CCNG1
NOSTRIN	0	0.362586	0.373	0.023	0	Epithelial	NOSTRIN
SREBF2	0	0.362472	0.556	0.095	0	Epithelial	SREBF2
TRIP6	0	0.362326	0.438	0.118	0	Epithelial	TRIP6
RDH13	0	0.362209	0.444	0.042	0	Epithelial	RDH13
LIPG	0	0.362086	0.311	0.01	0	Epithelial	LIPG
ZNF598	0	0.361663	0.433	0.044	0	Epithelial	ZNF598
IARS	0	0.361644	0.611	0.159	0	Epithelial	IARS
EMC6	0	0.361472	0.776	0.295	0	Epithelial	EMC6
TSR3	0	0.36128	0.449	0.076	0	Epithelial	TSR3
RETSAT	0	0.361271	0.424	0.054	0	Epithelial	RETSAT
ENTPD5	0	0.361138	0.333	0.028	0	Epithelial	ENTPD5
AVL9	0	0.361069	0.532	0.085	0	Epithelial	AVL9
EMC8	0	0.360772	0.542	0.108	0	Epithelial	EMC8
TRIP10	0	0.360771	0.483	0.098	0	Epithelial	TRIP10
IL17RE	0	0.360658	0.351	0.01	0	Epithelial	IL17RE
B4GALNT3	0	0.360038	0.296	0.004	0	Epithelial	B4GALNT3
NT5C	0	0.359352	0.803	0.263	0	Epithelial	NT5C
GOLT1A	0	0.35925	0.312	0.001	0	Epithelial	GOLT1A
NDUFA7	0	0.359088	0.403	0.05	0	Epithelial	NDUFA7
SAMD5	0	0.358982	0.27	0.006	0	Epithelial	SAMD5
AL355338.1	0	0.358865	0.36	0.024	0	Epithelial	AL355338.1
ARFGAP1	0	0.358861	0.472	0.088	0	Epithelial	ARFGAP1
RER1	0	0.358711	0.86	0.419	0	Epithelial	RER1
HNF4G	0	0.358048	0.331	0.001	0	Epithelial	HNF4G
CARMIL1	0	0.357727	0.404	0.054	0	Epithelial	CARMIL1
LRFN4	0	0.357562	0.351	0.015	0	Epithelial	LRFN4
UFC1	0	0.357536	0.923	0.52	0	Epithelial	UFC1
RHOD	0	0.357445	0.286	0.03	0	Epithelial	RHOD
GATAD1	0	0.357326	0.504	0.096	0	Epithelial	GATAD1
PDZD11	0	0.357133	0.626	0.159	0	Epithelial	PDZD11
KCTD3	0	0.357031	0.399	0.046	0	Epithelial	KCTD3
CDC42BPB	0	0.356843	0.451	0.075	0	Epithelial	CDC42BPB
MCU	0	0.356784	0.405	0.04	0	Epithelial	MCU
A1CF	0	0.356665	0.303	0.001	0	Epithelial	A1CF
DDAH2	0	0.356221	0.708	0.267	0	Epithelial	DDAH2
LPGAT1	0	0.356174	0.479	0.079	0	Epithelial	LPGAT1
COPS5	0	0.356015	0.71	0.24	0	Epithelial	COPS5
POFUT1	0	0.355924	0.419	0.056	0	Epithelial	POFUT1
CHCHD5	0	0.355807	0.732	0.246	0	Epithelial	CHCHD5
PLLP	0	0.355527	0.289	0.012	0	Epithelial	PLLP
GTF2IRD1	0	0.355512	0.338	0.014	0	Epithelial	GTF2IRD1
MIB2	0	0.355251	0.477	0.083	0	Epithelial	MIB2
DACH1	0	0.354973	0.288	0.02	0	Epithelial	DACH1
MSRB1	0	0.354668	0.487	0.089	0	Epithelial	MSRB1
TMEM87A	0	0.354612	0.71	0.211	0	Epithelial	TMEM87A
NOL3	0	0.354363	0.404	0.059	0	Epithelial	NOL3
MRGBP	0	0.354226	0.41	0.037	0	Epithelial	MRGBP
MARCKS	0	0.354168	0.746	0.257	0	Epithelial	MARCKS
UBE2V2	0	0.354013	0.715	0.254	0	Epithelial	UBE2V2
PTGR1	0	0.35389	0.429	0.083	0	Epithelial	PTGR1
LRRC1	0	0.353588	0.388	0.023	0	Epithelial	LRRC1
SHD	0	0.35324	0.293	0.002	0	Epithelial	SHD
MYO1B	0	0.353159	0.471	0.068	0	Epithelial	MYO1B
FARP2	0	0.352471	0.443	0.057	0	Epithelial	FARP2
GPT2	0	0.352361	0.327	0.016	0	Epithelial	GPT2
CNOT11	0	0.352289	0.478	0.058	0	Epithelial	CNOT11
SPRY2	0	0.352096	0.424	0.045	0	Epithelial	SPRY2
CORO2A	0	0.352009	0.418	0.029	0	Epithelial	CORO2A
PAPSS2	0	0.351614	0.383	0.081	0	Epithelial	PAPSS2
CENPN	0	0.351578	0.335	0.032	0	Epithelial	CENPN
SYAP1	0	0.35121	0.818	0.282	0	Epithelial	SYAP1
ECSIT	0	0.35109	0.583	0.146	0	Epithelial	ECSIT
SLC7A11	0	0.350812	0.285	0.016	0	Epithelial	SLC7A11
UNC93B1	0	0.350082	0.47	0.112	0	Epithelial	UNC93B1
C16orf91	0	0.349893	0.534	0.096	0	Epithelial	C16orf91
POLR2K	0	0.34956	0.851	0.406	0	Epithelial	POLR2K
NCBP2	0	0.34956	0.684	0.202	0	Epithelial	NCBP2
PPIC	0	0.349218	0.676	0.159	0	Epithelial	PPIC
TAF9	0	0.34921	0.732	0.248	0	Epithelial	TAF9
ATAD3A	0	0.349107	0.381	0.039	0	Epithelial	ATAD3A
HMBS	0	0.348331	0.443	0.071	0	Epithelial	HMBS
CFAP298	0	0.348309	0.617	0.155	0	Epithelial	CFAP298
GRPEL1	0	0.348161	0.654	0.17	0	Epithelial	GRPEL1
UCK2	0	0.347744	0.445	0.069	0	Epithelial	UCK2
SRD5A3	0	0.347682	0.411	0.089	0	Epithelial	SRD5A3
ESRP2	0	0.347585	0.325	0.001	0	Epithelial	ESRP2
ADGRA3	0	0.346746	0.329	0.014	0	Epithelial	ADGRA3
FUCA2	0	0.346656	0.65	0.234	0	Epithelial	FUCA2
HRAS	0	0.346637	0.394	0.043	0	Epithelial	HRAS
PGD	0	0.346629	0.646	0.206	0	Epithelial	PGD
REEP3	0	0.346577	0.518	0.124	0	Epithelial	REEP3
HNRNPA3	0	0.34654	0.941	0.601	0	Epithelial	HNRNPA3
CDK16	0	0.346499	0.559	0.122	0	Epithelial	CDK16
TMEM59	0	0.346442	0.96	0.675	0	Epithelial	TMEM59
WDR77	0	0.34627	0.504	0.097	0	Epithelial	WDR77
SORT1	0	0.34618	0.411	0.057	0	Epithelial	SORT1
RETREG1	0	0.345989	0.371	0.031	0	Epithelial	RETREG1
CIB1	0	0.345832	0.953	0.574	0	Epithelial	CIB1
PTK2	0	0.345638	0.546	0.101	0	Epithelial	PTK2
PKN2	0	0.345425	0.648	0.176	0	Epithelial	PKN2
ARF4	0	0.345346	0.908	0.497	0	Epithelial	ARF4
MAFK	0	0.34534	0.378	0.058	0	Epithelial	MAFK
UXT	0	0.345073	0.935	0.584	0	Epithelial	UXT
DVL1	0	0.345016	0.371	0.033	0	Epithelial	DVL1
TARDBP	0	0.344994	0.561	0.108	0	Epithelial	TARDBP
STK39	0	0.344689	0.402	0.028	0	Epithelial	STK39
CDV3	0	0.344501	0.696	0.246	0	Epithelial	CDV3
TMEM258	0	0.344485	0.97	0.673	0	Epithelial	TMEM258
TGIF1	0	0.34428	0.743	0.232	0	Epithelial	TGIF1
ADIPOR2	0	0.344182	0.541	0.098	0	Epithelial	ADIPOR2
FRK	0	0.344065	0.334	0.01	0	Epithelial	FRK
WNK4	0	0.344039	0.275	0.001	0	Epithelial	WNK4
UBALD2	0	0.343842	0.559	0.136	0	Epithelial	UBALD2
CAMSAP3	0	0.343783	0.329	0.002	0	Epithelial	CAMSAP3
NTMT1	0	0.343769	0.668	0.2	0	Epithelial	NTMT1
SRSF6	0	0.34368	0.666	0.184	0	Epithelial	SRSF6
GNAQ	0	0.343678	0.572	0.141	0	Epithelial	GNAQ
KLC4	0	0.343673	0.376	0.035	0	Epithelial	KLC4
MAFG	0	0.343651	0.426	0.062	0	Epithelial	MAFG
MOGAT3	0	0.343504	0.291	0.001	0	Epithelial	MOGAT3
TAF1D	0	0.343474	0.886	0.432	0	Epithelial	TAF1D
PDGFA	0	0.343106	0.324	0.042	0	Epithelial	PDGFA
EMG1	0	0.342973	0.411	0.056	0	Epithelial	EMG1
MAGOHB	0	0.342965	0.512	0.111	0	Epithelial	MAGOHB
CCT4	0	0.342941	0.858	0.436	0	Epithelial	CCT4
VPS29	0	0.341979	0.863	0.404	0	Epithelial	VPS29
TRAF7	0	0.341962	0.623	0.164	0	Epithelial	TRAF7
KLF16	0	0.341819	0.377	0.03	0	Epithelial	KLF16
ACOT11	0	0.341644	0.333	0.013	0	Epithelial	ACOT11
PIN4	0	0.341433	0.717	0.234	0	Epithelial	PIN4
SLC39A7	0	0.341433	0.649	0.233	0	Epithelial	SLC39A7
NAE1	0	0.341014	0.609	0.147	0	Epithelial	NAE1
DERA	0	0.340905	0.575	0.144	0	Epithelial	DERA
MFSD2A	0	0.340795	0.327	0.026	0	Epithelial	MFSD2A
MAFF	0	0.340683	0.53	0.145	0	Epithelial	MAFF
TRAK1	0	0.340604	0.446	0.062	0	Epithelial	TRAK1
TIMM8A	0	0.340603	0.412	0.042	0	Epithelial	TIMM8A
NUDT5	0	0.340494	0.692	0.226	0	Epithelial	NUDT5
PBDC1	0	0.339983	0.646	0.176	0	Epithelial	PBDC1
PABPC1	0	0.3399	0.995	0.915	0	Epithelial	PABPC1
RMND5A	0	0.339884	0.469	0.065	0	Epithelial	RMND5A
MRPL35	0	0.339861	0.505	0.097	0	Epithelial	MRPL35
COPS9	0	0.339714	0.898	0.466	0	Epithelial	COPS9
RALGAPA2	0	0.339514	0.433	0.045	0	Epithelial	RALGAPA2
IMP4	0	0.339322	0.721	0.249	0	Epithelial	IMP4
KDM7A	0	0.339128	0.446	0.061	0	Epithelial	KDM7A
AP003774.4	0	0.339008	0.252	0.018	0	Epithelial	AP003774.4
TMEM259	0	0.338816	0.651	0.187	0	Epithelial	TMEM259
CLNS1A	0	0.338445	0.816	0.363	0	Epithelial	CLNS1A
C12orf49	0	0.338257	0.415	0.047	0	Epithelial	C12orf49
FARSA	0	0.3379	0.61	0.168	0	Epithelial	FARSA
DYNLL2	0	0.337616	0.499	0.076	0	Epithelial	DYNLL2
BRCC3	0	0.337458	0.469	0.067	0	Epithelial	BRCC3
CPNE3	0	0.337449	0.699	0.24	0	Epithelial	CPNE3
ASAP2	0	0.337309	0.364	0.032	0	Epithelial	ASAP2
WDR13	0	0.337289	0.623	0.182	0	Epithelial	WDR13
CCL28	0	0.337117	0.257	0.017	0	Epithelial	CCL28
REEP6	0	0.336816	0.298	0.012	0	Epithelial	REEP6
NR2F2	0	0.336592	0.482	0.089	0	Epithelial	NR2F2
TMEM139	0	0.336489	0.286	0.002	0	Epithelial	TMEM139
MRPS7	0	0.336439	0.769	0.29	0	Epithelial	MRPS7
ABR	0	0.336371	0.506	0.097	0	Epithelial	ABR
LPCAT4	0	0.336115	0.536	0.13	0	Epithelial	LPCAT4
ZNF768	0	0.335899	0.358	0.027	0	Epithelial	ZNF768
SDHA	0	0.335803	0.739	0.28	0	Epithelial	SDHA
TMEM246	0	0.335794	0.337	0.014	0	Epithelial	TMEM246
NDUFA5	0	0.335283	0.834	0.361	0	Epithelial	NDUFA5
LRP11	0	0.335279	0.358	0.025	0	Epithelial	LRP11
C12orf45	0	0.33505	0.567	0.163	0	Epithelial	C12orf45
MFSD3	0	0.335014	0.41	0.059	0	Epithelial	MFSD3
HNRNPUL2	0	0.334421	0.486	0.082	0	Epithelial	HNRNPUL2
PARP4	0	0.334398	0.569	0.122	0	Epithelial	PARP4
CDH3	0	0.33425	0.297	0.005	0	Epithelial	CDH3
RTCB	0	0.334172	0.68	0.212	0	Epithelial	RTCB
SLC25A25	0	0.334135	0.413	0.063	0	Epithelial	SLC25A25
MDH1	0	0.333798	0.787	0.344	0	Epithelial	MDH1
AKAP9	0	0.333702	0.821	0.386	0	Epithelial	AKAP9
MIR194-2HG	0	0.333045	0.273	0.005	0	Epithelial	MIR194-2HG
SPAG1	0	0.332998	0.348	0.028	0	Epithelial	SPAG1
FDX1	0	0.332752	0.623	0.195	0	Epithelial	FDX1
SEMA3B	0	0.332731	0.384	0.036	0	Epithelial	SEMA3B
HM13	0	0.332646	0.842	0.448	0	Epithelial	HM13
PER2	0	0.332409	0.354	0.042	0	Epithelial	PER2
PIGP	0	0.332381	0.669	0.22	0	Epithelial	PIGP
RAB32	0	0.33221	0.422	0.11	0	Epithelial	RAB32
SLC2A8	0	0.332148	0.405	0.056	0	Epithelial	SLC2A8
PHGDH	0	0.332029	0.254	0.074	0	Epithelial	PHGDH
LETM1	0	0.331865	0.449	0.06	0	Epithelial	LETM1
RNF187	0	0.331439	0.493	0.104	0	Epithelial	RNF187
YIPF2	0	0.331303	0.618	0.197	0	Epithelial	YIPF2
EGFR	0	0.331262	0.344	0.033	0	Epithelial	EGFR
SDHAF3	0	0.330919	0.584	0.137	0	Epithelial	SDHAF3
SYNJ2BP	0	0.330791	0.406	0.052	0	Epithelial	SYNJ2BP
PUF60	0	0.330722	0.785	0.324	0	Epithelial	PUF60
IFNGR2	0	0.330392	0.599	0.18	0	Epithelial	IFNGR2
POR	0	0.330209	0.603	0.155	0	Epithelial	POR
FAM135A	0	0.330139	0.394	0.046	0	Epithelial	FAM135A
CTDSPL	0	0.329885	0.368	0.041	0	Epithelial	CTDSPL
SNRPD2	0	0.329749	0.979	0.762	0	Epithelial	SNRPD2
PUS1	0	0.329593	0.418	0.045	0	Epithelial	PUS1
COQ4	0	0.329363	0.692	0.226	0	Epithelial	COQ4
RDH10	0	0.32874	0.394	0.045	0	Epithelial	RDH10
NUP37	0	0.328521	0.47	0.083	0	Epithelial	NUP37
EEF1B2	0	0.328516	0.994	0.937	0	Epithelial	EEF1B2
[truncated: 6,446 more rows]
