# Supplementary material for: Single-cell analysis unveils activation of mast cells in colorectal cancer microenvironment
Source: Cell Biosci. 2023 Nov 29;13:217. doi: 10.1186/s13578-023-01144-x (PMC10687892; doi:10.1186/s13578-023-01144-x)
Supplement: Supplementary file 5 — Supplementary Material 5: Table S1. 1514 genes associated with mitochondria, heat-shock proteins, ribosome, and dissociation. Table S2. Gene lists of MC signature, MC activation signature, and angiogenesis signature. Table S3. DEGs between major cells. Table S4. Abbreviations. Table S5. DEGs between MCs (NC vs. CRC). Table S6. DEGs between MCs in GSE178341 (Resting MC vs. Activated MC). Table S7. DEGs of fibroblasts and endothelial cells between NC and CRC. Table S8. DEGs between endothelial cell subsets [file 13578_2023_1144_MOESM5_ESM.zip › Table S4.xls]

## Sheet: Sheet1
Abbreviations for each tumor in TCGA	Other abbreviations
ACC: Adrenocortical Carcinoma	APCs: antigen-presenting cells
BLCA: Bladder Urothelial Carcinoma	CRC: colorectal cancer
BRCA: Breast Invasive Carcinoma	CTMCs: connective tissue MCs
CESC: Cervical Squamous Cell Carcinoma and Endocervical Adenocarcinoma	DEGs: differentially expressed genes
CHOL: Cholangiocarcinoma	DFI: disease-free interval
COAD: Colon Adenocarcinoma	dMMR: mismatch repair deficiency
DLBC: Lymphoid Neoplasm Diffuse Large B-cell Lymphoma	DSS: disease-specific survival
ESCA: Esophageal Carcinoma	FC: fold change
GBM: Glioblastoma Multiforme	FDR: False Discovery Rate
HNSC: Head and Neck Squamous Cell Carcinoma	GEO: Gene Expression Omnibus
KICH: Kidney Chromophobe	GO BP: Gene Ontology Biological Process
KIRC: Kidney Renal Clear Cell Carcinoma	GSVA: gene set enrichment analysis
KIRP: Kidney Renal Papillary Cell Carcinoma	HR: hazard ratio
LGG: Brain Lower Grade Glioma	ICB: immune checkpoint blockade
LIHC: Liver Hepatocellular Carcinoma	MC: mast cell
LUAD: Lung Adenocarcinoma	MCC: chymase-only MCs
LUSC: Lung Squamous Cell Carcinoma	MCT: tryptase-expressing MCs
MESO: Mesothelioma	MCTC: tryptase and chymase-expressing MCs
OV: Ovarian Serous Cystadenocarcinoma	MMCs: mucosal MCs
PAAD: Pancreatic Adenocarcinoma	MSI-H: microsatellite instability-high
PCPG: Pheochromocytoma and Paraganglioma	NC: normal colorectum or adjacent colorectum
PRAD: Prostate Adenocarcinoma	NK cells: natural killer cells
READ: Rectum Adenocarcinoma	OS: overall survival
SARC: Sarcoma	PCA: principal component analysis
SKCM: Skin Cutaneous Melanoma	PCT: percentage of expressed cells
STAD: Stomach Adenocarcinoma	PFI: progression-free interval
TGCT: Testicular Germ Cell Tumors	SCF: stem cell factor
THCA: Thyroid Carcinoma	scRNA-seq: single-cell RNA-sequencing
THYM: Thymoma	ST: Spatial Transcriptomics
UCEC: Uterine Corpus Endometrial Carcinoma	TME: tumor microenvironment
UCS: Uterine Carcinosarcoma
UVM: Uveal Melanoma
