# Supplementary material for: Single-cell analysis unveils activation of mast cells in colorectal cancer microenvironment
Source: Cell Biosci. 2023 Nov 29;13:217. doi: 10.1186/s13578-023-01144-x (PMC10687892; doi:10.1186/s13578-023-01144-x)
Supplement: Supplementary file 5 — Supplementary Material 5: Table S1. 1514 genes associated with mitochondria, heat-shock proteins, ribosome, and dissociation. Table S2. Gene lists of MC signature, MC activation signature, and angiogenesis signature. Table S3. DEGs between major cells. Table S4. Abbreviations. Table S5. DEGs between MCs (NC vs. CRC). Table S6. DEGs between MCs in GSE178341 (Resting MC vs. Activated MC). Table S7. DEGs of fibroblasts and endothelial cells between NC and CRC. Table S8. DEGs between endothelial cell subsets [file 13578_2023_1144_MOESM5_ESM.zip › Table S5.xls]

## Sheet: Table S2
Table S5. DEGs between mast cells (NC vs CRC).
A	DEGs between mast cells in GSE164522 (NC vs CRC).
B	DEGs between mast cells in GSE178341 (NC vs CRC).
C	DEGs between mast cells in 5-cohorts (NC vs CRC).

## Sheet: A
	p_val	avg_log2FC	pct.1 (NC)	pct.2 (CRC)	p_val_adj
EIF1	8.44e-38	0.123403	0.989	0.973	2.08e-33
TMEM176B	1.12e-32	-0.944472	0.079	0.579	2.77e-28
FOSB	8.21e-30	0.287655	0.961	0.808	2.02e-25
EGR1	7.89e-29	0.566986	0.787	0.469	1.95e-24
ZFP36	1.22e-28	0.204528	0.983	0.909	3.01e-24
FTH1	4.28e-26	0.0738912	1	1	1.05e-21
MCL1	1.28e-25	0.247236	0.921	0.809	3.14e-21
LMNA	2.73e-25	0.267063	0.961	0.818	6.73e-21
H3F3B	9.38e-23	0.0744825	0.994	0.998	2.31e-18
MT-CYB	1.17e-22	0.0849551	1	0.993	2.89e-18
EEF1A1	1.33e-21	0.0489079	1	1	3.28e-17
PTMA	1.61e-21	0.056178	1	1	3.97e-17
NFKBIA	2.06e-21	0.132443	0.994	0.958	5.08e-17
DDX3X	3.18e-21	0.386838	0.792	0.587	7.83e-17
PPP1R15A	9.83e-20	0.207433	0.938	0.851	2.42e-15
CD52	2.14e-19	-0.579347	0.326	0.675	5.27e-15
PABPC1	2.24e-19	0.0988411	0.961	0.948	5.53e-15
TMEM176A	2.31e-19	-0.696943	0.028	0.377	5.69e-15
RPL10	3.34e-19	0.0518808	1	0.999	8.25e-15
MALAT1	3.89e-19	0.0500263	1	1	9.59e-15
MAN2A1	1.07e-18	0.538966	0.483	0.222	2.65e-14
MT-ND4L	1.79e-18	0.0684834	1	0.997	4.4e-14
MT-ND5	1.89e-18	0.0994611	0.978	0.965	4.67e-14
CDKN1A	2.17e-18	0.356122	0.792	0.599	5.34e-14
JUNB	3.52e-18	0.186132	0.961	0.874	8.68e-14
MT-ND4	4.58e-18	0.0822611	1	0.991	1.13e-13
TNFAIP3	5.23e-18	0.184586	0.961	0.879	1.29e-13
RPL9	6.16e-18	0.0978742	0.983	0.958	1.52e-13
ACP5	6.44e-18	-0.639958	0.107	0.462	1.59e-13
SGK1	1.53e-17	0.448932	0.702	0.458	3.77e-13
CSRNP1	1.57e-17	0.396235	0.73	0.504	3.86e-13
NFKBIZ	4.17e-17	0.178739	0.899	0.834	1.03e-12
IFITM2	1.06e-16	-0.336305	0.669	0.9	2.62e-12
IL2RG	1.12e-16	-0.603785	0.18	0.533	2.75e-12
RPL30	1.55e-16	0.0481978	0.994	0.999	3.81e-12
RPL21	1.55e-16	0.0712924	0.921	0.934	3.82e-12
NR4A1	1.85e-16	0.206373	0.904	0.806	4.55e-12
RPL18A	3.33e-16	0.0493668	0.989	0.992	8.21e-12
MYADM	4.7e-16	0.273236	0.831	0.695	1.16e-11
ELL2	5.88e-16	0.222638	0.843	0.74	1.45e-11
VIM	6.2e-16	0.0489791	1	1	1.53e-11
RPL26	6.31e-16	0.036886	0.983	0.997	1.56e-11
EEF1B2	6.52e-16	0.107119	0.955	0.929	1.61e-11
RPS27	1.37e-15	0.0701962	0.972	0.965	3.39e-11
RPL32	2.06e-15	0.0479838	1	0.999	5.08e-11
NSMCE1	4.97e-15	-0.467632	0.421	0.733	1.23e-10
RPL35A	6.06e-15	0.0571486	0.994	0.995	1.49e-10
RPS27A	6.22e-15	0.047459	0.994	0.997	1.54e-10
CTD-3252C9.4	9.29e-15	0.393786	0.719	0.497	2.29e-10
RPL34	1.6e-14	0.0550132	1	0.997	3.95e-10
IL1RL1	2.38e-14	0.101776	0.91	0.903	5.88e-10
TPT1	2.67e-14	0.0464091	0.994	0.992	6.58e-10
RPL24	2.82e-14	0.0615234	0.989	0.988	6.95e-10
VPS37B	3.13e-14	0.359776	0.691	0.5	7.73e-10
RPL5	4.15e-14	0.0656378	0.994	0.986	1.02e-09
SRGN	4.26e-14	0.0598497	1	0.996	1.05e-09
TIPARP	4.37e-14	0.444075	0.522	0.306	1.08e-09
PPP1R10	4.83e-14	0.446453	0.534	0.322	1.19e-09
RPS24	6.75e-14	0.0570971	1	0.993	1.66e-09
RPL19	8.32e-14	0.0427936	0.994	0.998	2.05e-09
CREB5	8.74e-14	0.416488	0.236	0.07	2.15e-09
AC090498.1	9.74e-14	0.0449302	0.994	0.996	2.4e-09
POLD4	1.15e-13	-0.494728	0.264	0.583	2.84e-09
DDX5	1.41e-13	0.117877	0.865	0.842	3.49e-09
MT-ATP8	2.65e-13	0.0737687	0.978	0.969	6.53e-09
RPS13	3.41e-13	0.0475982	0.983	0.993	8.4e-09
YWHAZ	4.35e-13	0.139605	0.888	0.844	1.07e-08
RPL6	6.22e-13	0.0551761	0.994	0.995	1.53e-08
RPL29	6.23e-13	0.0474946	0.994	0.994	1.54e-08
DUSP6	6.51e-13	0.385225	0.607	0.418	1.61e-08
HNRNPA2B1	6.72e-13	0.0705321	0.944	0.947	1.66e-08
RPL18	8.04e-13	0.0447684	0.994	0.998	1.98e-08
EPAS1	9.68e-13	-0.522356	0.118	0.401	2.39e-08
CLU	1.15e-12	-0.205494	0.803	0.934	2.83e-08
TUBB4B	1.47e-12	0.343414	0.663	0.491	3.63e-08
CD83	1.57e-12	0.231487	0.826	0.718	3.88e-08
RPS6	2.4e-12	0.0335131	0.961	0.978	5.92e-08
FOS	2.65e-12	0.293481	0.787	0.647	6.52e-08
MT-CO3	3.05e-12	0.0500873	1	0.995	7.51e-08
RPL23A	3.38e-12	0.0799674	0.944	0.924	8.32e-08
MT2A	3.93e-12	-0.462777	0.354	0.638	9.68e-08
RPL7	3.99e-12	0.0726776	0.938	0.939	9.85e-08
RPS3	4.14e-12	0.0484955	1	0.994	1.02e-07
RPL11	5.23e-12	0.040594	0.994	0.999	1.29e-07
SQSTM1	5.7e-12	0.11569	0.916	0.888	1.41e-07
FTL	7.33e-12	0.0380031	0.994	0.999	1.81e-07
RPS3A	8.63e-12	0.0632278	0.978	0.971	2.13e-07
SLC40A1	9.13e-12	0.379149	0.247	0.085	2.25e-07
CD55	9.14e-12	0.300719	0.685	0.535	2.26e-07
NTRK1	1.03e-11	-0.479635	0.146	0.426	2.54e-07
TIMP3	1.03e-11	0.355723	0.685	0.475	2.55e-07
RPS23	1.35e-11	0.0408351	1	0.997	3.32e-07
MT-CO1	1.44e-11	0.0413101	1	0.999	3.54e-07
RPL14	1.6e-11	0.0452582	0.994	0.996	3.95e-07
CD74	2.07e-11	-0.456184	0.315	0.603	5.11e-07
FAU	2.37e-11	0.0510874	1	0.996	5.86e-07
LDLRAD4	2.42e-11	-0.506208	0.073	0.315	5.96e-07
IFITM1	5.11e-11	-0.494015	0.084	0.331	1.26e-06
CD38	5.16e-11	-0.469245	0.258	0.566	1.27e-06
CPM	7.12e-11	0.385615	0.534	0.346	1.75e-06
RPS4X	7.68e-11	0.0441968	0.994	0.995	1.89e-06
PLPP1	7.8e-11	-0.464843	0.185	0.459	1.92e-06
SDCBP	8.95e-11	0.15076	0.798	0.764	2.21e-06
RPS14	9.54e-11	0.0348	0.994	0.998	2.35e-06
RPS7	1.1e-10	0.0479845	0.994	0.993	2.72e-06
MT-CO2	1.11e-10	0.04551	1	0.998	2.75e-06
RPL39	1.16e-10	0.0514445	1	0.997	2.87e-06
BTG2	1.2e-10	0.146448	0.854	0.811	2.96e-06
RPL37	1.34e-10	0.0329479	0.966	0.985	3.3e-06
FUS	1.4e-10	0.17746	0.764	0.705	3.45e-06
KLF4	1.4e-10	0.42321	0.287	0.121	3.45e-06
C1orf186	1.52e-10	0.202785	0.837	0.742	3.74e-06
CORO1A	1.62e-10	-0.452559	0.09	0.334	4.01e-06
RPL8	1.73e-10	0.0390106	0.989	0.994	4.27e-06
SDPR	1.79e-10	0.392331	0.517	0.332	4.41e-06
MT-ATP6	1.89e-10	0.0632003	0.994	0.982	4.66e-06
RPS25	1.96e-10	0.032246	0.961	0.978	4.83e-06
S100A6	2.2e-10	0.0491697	0.961	0.97	5.43e-06
RPS12	2.57e-10	0.0383293	1	0.998	6.33e-06
IFRD1	2.96e-10	0.360039	0.539	0.366	7.31e-06
SLC2A3	3.9e-10	0.138925	0.876	0.829	9.62e-06
PNRC1	5.44e-10	0.142995	0.831	0.79	1.34e-05
C1orf228	6.74e-10	-0.432466	0.146	0.398	1.66e-05
BHLHE40	8.84e-10	0.147443	0.848	0.789	2.18e-05
SYAP1	1.01e-09	0.278795	0.702	0.571	2.49e-05
NACA	1.02e-09	0.0504236	0.994	0.99	2.51e-05
ICAM3	1.24e-09	-0.408697	0.073	0.299	3.05e-05
RPL12	1.36e-09	0.0309166	0.989	0.998	3.36e-05
PRNP	1.48e-09	0.261791	0.657	0.542	3.64e-05
PPP1R18	1.54e-09	-0.420964	0.146	0.399	3.79e-05
RPS15A	1.76e-09	0.0317739	0.989	0.996	4.34e-05
KLF6	1.86e-09	0.134533	0.888	0.847	4.59e-05
AKAP12	1.91e-09	-0.427162	0.14	0.374	4.72e-05
HCST	2.03e-09	-0.426568	0.208	0.469	5.01e-05
NFKBID	2.43e-09	0.287213	0.646	0.503	5.99e-05
HNRNPDL	2.52e-09	0.156268	0.809	0.751	6.22e-05
DNAJA1	2.8e-09	0.211448	0.753	0.66	6.9e-05
RBKS	2.81e-09	0.383673	0.472	0.303	6.92e-05
PTGS1	2.92e-09	-0.3566	0.444	0.709	7.21e-05
INSIG1	2.95e-09	0.373566	0.416	0.24	7.27e-05
RPLP1	2.96e-09	0.0316508	1	1	7.3e-05
TIMP1	3.35e-09	-0.180293	0.798	0.913	8.26e-05
PEF1	3.41e-09	-0.405029	0.101	0.329	8.4e-05
KDM6B	4.25e-09	0.239192	0.708	0.596	0.000104728
PIM1	4.93e-09	-0.402749	0.073	0.285	0.000121551
SAT1	5.13e-09	0.119534	0.91	0.87	0.000126483
RPS15	5.16e-09	0.0300918	0.989	0.997	0.000127195
RGS16	5.4e-09	-0.432023	0.101	0.32	0.000133062
OAZ1	5.4e-09	0.0721317	0.938	0.919	0.000133246
ARL5B	6.12e-09	0.368802	0.416	0.249	0.000150849
ID2	6.15e-09	0.244334	0.753	0.625	0.000151613
RPL15	6.66e-09	0.0299918	0.978	0.986	0.000164228
MT-ND3	7.32e-09	0.0734587	0.994	0.975	0.000180417
HSPA8	8.53e-09	0.149515	0.888	0.821	0.000210307
ARHGAP18	9.85e-09	0.194767	0.758	0.677	0.000242803
FLOT1	1.05e-08	-0.392105	0.292	0.569	0.000257761
RPL22	1.06e-08	0.0465186	0.978	0.983	0.00026075
IL9R	1.08e-08	-0.383055	0.067	0.267	0.000266726
AKAP13	1.32e-08	0.0959835	0.871	0.852	0.000325331
RPL7A	1.46e-08	0.0406809	1	0.995	0.000360886
THAP2	1.48e-08	0.386137	0.343	0.187	0.000364171
CD44	1.78e-08	0.0711016	0.893	0.901	0.000439326
ICAM1	1.86e-08	0.242654	0.708	0.589	0.000458042
SEMA4A	1.87e-08	0.370431	0.298	0.147	0.000460556
SERTAD1	2.27e-08	0.248716	0.68	0.565	0.000558604
SLC25A3	2.58e-08	0.135957	0.803	0.758	0.000637356
RPS28	2.83e-08	0.0515249	1	0.988	0.000697157
NR4A2	3.1e-08	0.208555	0.73	0.634	0.000764179
CARD16	3.74e-08	-0.373809	0.096	0.297	0.000922234
RPL17	3.85e-08	0.02423	0.944	0.963	0.000950708
ANKRD28	4.03e-08	0.298908	0.567	0.439	0.000993683
TNFSF10	4.1e-08	-0.367266	0.331	0.573	0.00101034
HLA-DPA1	4.51e-08	-0.383382	0.129	0.34	0.00111105
CLNK	5.58e-08	-0.383916	0.073	0.261	0.00137518
RPS5	6.75e-08	0.0459404	0.966	0.966	0.00166459
RPS10	8.98e-08	0.0218738	0.966	0.989	0.00221424
RASGEF1B	9.28e-08	0.334521	0.444	0.306	0.00228923
APOE	9.48e-08	-0.404123	0.107	0.312	0.00233799
DNPH1	1.08e-07	-0.336738	0.039	0.205	0.0026701
RPL36AL	1.09e-07	0.0543277	0.904	0.916	0.00267872
IFITM3	1.1e-07	-0.342369	0.416	0.659	0.00270256
ELF1	1.12e-07	0.181999	0.753	0.671	0.00277371
RAB33A	1.13e-07	-0.328369	0.039	0.205	0.00279896
HAVCR2	1.22e-07	-0.354175	0.107	0.306	0.00300451
S100A11	1.26e-07	-0.236462	0.691	0.874	0.00310521
CTSW	1.29e-07	-0.366272	0.213	0.446	0.00319347
MT-ND6	1.31e-07	0.248472	0.64	0.526	0.00322414
REL	1.32e-07	0.0988825	0.882	0.854	0.00325175
SLCO2B1	1.51e-07	0.329331	0.292	0.149	0.00373305
NR4A3	1.58e-07	0.233111	0.657	0.542	0.00389955
IER2	1.66e-07	0.146189	0.787	0.742	0.00410493
BZW1	1.71e-07	0.194878	0.685	0.6	0.0042071
ISG15	1.74e-07	-0.34351	0.084	0.276	0.0042841
STMN1	1.85e-07	0.225421	0.708	0.594	0.00456962
SELK	1.87e-07	0.124664	0.837	0.792	0.00461125
BAX	1.89e-07	-0.354946	0.18	0.412	0.00465152
MARCKSL1	1.89e-07	0.334257	0.331	0.184	0.00467286
AK2	1.98e-07	-0.35199	0.152	0.366	0.0048797
YBX1	2.2e-07	0.0687381	0.882	0.873	0.0054245
EBI3	2.45e-07	-0.345128	0.039	0.203	0.00604189
GRAP2	2.5e-07	-0.357929	0.253	0.492	0.00617056
VCL	2.61e-07	0.325062	0.292	0.154	0.00643381
LYL1	2.69e-07	-0.342253	0.112	0.318	0.00663858
RPS18	2.81e-07	0.0244549	0.983	0.992	0.00694104
PLK3	2.91e-07	0.252112	0.596	0.47	0.00717609
HNRNPA0	3.24e-07	0.175753	0.685	0.619	0.00800157
KIT	3.59e-07	0.0635361	0.921	0.918	0.00884319
RPS21	3.66e-07	0.0415369	0.938	0.952	0.00902993
RPS8	3.76e-07	0.0315443	1	0.999	0.00927236
MRPL16	3.87e-07	-0.32278	0.079	0.266	0.00953455
NEAT1	4.02e-07	0.109776	0.921	0.877	0.0099155
SH2D2A	4.4e-07	-0.334045	0.051	0.21	0.0108598
PFDN2	4.46e-07	-0.337143	0.157	0.359	0.0110026
LY6E	4.98e-07	-0.340016	0.096	0.271	0.0122696
GPR65	5.03e-07	0.253786	0.584	0.479	0.0123974
RAB27B	6.23e-07	0.254242	0.579	0.47	0.0153703
PSMB8	6.42e-07	-0.338629	0.197	0.407	0.0158358
RPL10A	6.46e-07	0.0560821	0.938	0.927	0.0159333
ABCA1	6.87e-07	0.256292	0.567	0.462	0.0169438
SRI	6.91e-07	-0.338902	0.23	0.477	0.0170472
UBC	7.41e-07	0.0462561	0.843	0.869	0.0182684
CD69	7.41e-07	0.156273	0.831	0.767	0.0182803
MAP3K8	8.49e-07	0.171289	0.68	0.631	0.0209484
C6orf1	9.78e-07	-0.292862	0.045	0.202	0.0241147
GLUL	9.89e-07	0.0665062	0.949	0.941	0.024402
NAMPT	1.02e-06	0.275536	0.506	0.379	0.0251044
CD151	1.05e-06	-0.322652	0.14	0.336	0.0257924
UBE2L6	1.07e-06	-0.328592	0.208	0.405	0.0263213
SARAF	1.08e-06	0.0242475	0.893	0.925	0.026677
KLHL6	1.1e-06	-0.322326	0.09	0.261	0.0270936
RPL35	1.13e-06	0.0411755	0.916	0.922	0.0277524
VMP1	1.13e-06	0.245696	0.584	0.478	0.0279151
MALT1	1.15e-06	-0.326805	0.107	0.296	0.0282599
RBM39	1.18e-06	0.123561	0.787	0.754	0.029134
GPBP1	1.21e-06	0.219279	0.612	0.519	0.0298348
UBB	1.21e-06	0.0418991	0.938	0.952	0.0298378
CCNI	1.22e-06	0.0522833	0.893	0.898	0.030032
CYBA	1.29e-06	-0.233429	0.674	0.867	0.0318137
RPL3	1.33e-06	0.0277352	0.966	0.973	0.0328073
NUCB2	1.43e-06	-0.332629	0.18	0.39	0.0352103
TNFRSF4	1.49e-06	-0.319552	0.096	0.27	0.0366357
ZNF22	1.5e-06	-0.304114	0.056	0.208	0.0369675
ABCB8	1.54e-06	-0.303065	0.073	0.233	0.0380916
TNFRSF18	1.66e-06	-0.316399	0.09	0.257	0.0410015
GPR35	1.67e-06	-0.287568	0.039	0.189	0.0411398
RHOH	1.85e-06	0.122924	0.742	0.733	0.0455528
FCGR2A	1.98e-06	-0.288499	0.051	0.205	0.0488023
EDEM2	2.01e-06	-0.313532	0.163	0.365	0.0495959
TNIP1	2.05e-06	-0.322823	0.174	0.373	0.0505156
MT-ND1	2.06e-06	0.0374664	0.966	0.971	0.0506888
WSB1	2.11e-06	0.193117	0.674	0.587	0.0519509
CXXC5	2.19e-06	-0.274743	0.045	0.194	0.0539599
GADD45B	2.2e-06	0.114012	0.82	0.802	0.0542571
ZFP36L2	2.34e-06	0.0890844	0.792	0.803	0.0577247
SEMA7A	2.36e-06	-0.313193	0.09	0.254	0.0582259
PTPN7	2.49e-06	-0.321965	0.23	0.444	0.0614028
ITGA2B	2.52e-06	-0.281821	0.034	0.172	0.0620892
RARRES3	2.61e-06	-0.318495	0.253	0.469	0.064275
SCAND1	2.91e-06	-0.308624	0.174	0.362	0.0718146
ITGB7	3.17e-06	-0.307181	0.101	0.269	0.0782233
MYO1E	3.24e-06	0.215796	0.112	0.036	0.0800039
PER1	3.31e-06	0.262711	0.522	0.395	0.0816112
SRSF7	3.39e-06	0.16663	0.624	0.583	0.0835598
GADD45GIP1	3.51e-06	-0.299863	0.157	0.35	0.0864939
PSMB6	3.75e-06	-0.314669	0.247	0.456	0.0923864
YBX3	3.79e-06	0.30977	0.275	0.154	0.0934477
THBS1	3.85e-06	-0.360177	0.084	0.235	0.0949267
BCL2L1	4e-06	-0.282763	0.056	0.203	0.0985777
CCNL1	4.15e-06	0.212068	0.601	0.51	0.102258
IFI27L2	4.17e-06	-0.277055	0.056	0.199	0.102914
SMIM3	4.18e-06	0.187901	0.607	0.555	0.103125
GRN	4.21e-06	-0.313868	0.213	0.41	0.10377
KIF9-AS1	4.64e-06	0.0630903	0.028	0.002	0.114446
HSPB1	4.66e-06	-0.316154	0.354	0.568	0.114872
C10orf128	4.74e-06	-0.296289	0.101	0.265	0.116987
RP11-217B7.3	4.75e-06	0.0718165	0.028	0.002	0.117193
TESC	5.46e-06	-0.2974	0.124	0.301	0.134627
RPS16	5.81e-06	0.0158035	0.888	0.923	0.143381
RSAD2	5.84e-06	-0.251609	0.017	0.138	0.143984
ZEB2	6.18e-06	0.147168	0.713	0.663	0.152435
NUCB1	6.31e-06	-0.30293	0.303	0.517	0.155551
CASP1	6.4e-06	-0.235421	0.011	0.126	0.157931
SPI1	6.52e-06	-0.307119	0.23	0.453	0.160867
DUSP4	6.77e-06	-0.260075	0.017	0.136	0.166992
MRPS16	6.8e-06	-0.27777	0.067	0.211	0.167733
PDGFA	7.11e-06	0.178091	0.09	0.025	0.175346
BRD2	7.23e-06	0.1478	0.697	0.653	0.178234
TPM4	7.29e-06	-0.292165	0.466	0.694	0.179696
SLC25A39	7.58e-06	-0.290309	0.157	0.338	0.186975
RBM8A	7.79e-06	0.128714	0.719	0.683	0.192178
TUBB6	7.8e-06	0.286974	0.275	0.157	0.192416
RGS13	8.32e-06	0.199955	0.579	0.503	0.20521
PIGT	8.69e-06	-0.283977	0.129	0.298	0.214375
LSM10	8.74e-06	-0.256425	0.051	0.192	0.215651
ACTR1A	8.84e-06	-0.264153	0.079	0.234	0.217892
RPL31	8.94e-06	0.0499808	0.871	0.879	0.220478
LINC00996	9.05e-06	-0.274623	0.056	0.196	0.223304
RP11-737O24.5	9.27e-06	0.0654149	0.022	0.001	0.228521
STK17B	9.34e-06	0.163606	0.624	0.575	0.230318
TXNIP	9.94e-06	-0.307386	0.303	0.507	0.245157
LMO4	1.04e-05	0.225324	0.534	0.448	0.256263
RNASEH2B	1.09e-05	-0.280551	0.169	0.355	0.268286
SLC38A2	1.11e-05	0.263053	0.466	0.358	0.274213
IL17RB	1.13e-05	-0.219492	0	0.099	0.278378
NCF1	1.15e-05	-0.281494	0.124	0.296	0.283953
ZMAT3	1.16e-05	-0.250193	0.039	0.17	0.285502
ZFAND5	1.2e-05	0.171716	0.646	0.591	0.294922
PTPN6	1.2e-05	-0.299502	0.258	0.46	0.295847
CDC42EP3	1.21e-05	0.145839	0.702	0.664	0.297803
TNFRSF21	1.21e-05	0.279721	0.298	0.175	0.298243
NFE2L2	1.22e-05	0.153507	0.657	0.599	0.300328
TMEM14C	1.22e-05	-0.29876	0.258	0.469	0.300934
AQP3	1.24e-05	-0.2785	0.084	0.233	0.305901
NUDT14	1.34e-05	-0.279918	0.107	0.265	0.331147
AMD1	1.43e-05	0.263508	0.449	0.355	0.352919
BST2	1.54e-05	-0.256359	0.534	0.737	0.380469
ZBTB38	1.55e-05	-0.274266	0.112	0.273	0.38322
MAPK6	1.57e-05	0.276301	0.416	0.3	0.387139
HSPA1A	1.6e-05	-0.291223	0.399	0.561	0.394677
TMSB10	1.61e-05	0.0417086	0.983	0.977	0.396794
HSP90AB1	1.61e-05	0.0323975	0.955	0.963	0.396999
STAT1	1.63e-05	-0.276651	0.09	0.237	0.40251
PROM1	1.63e-05	-0.24162	0.022	0.135	0.402857
PSMD1	1.7e-05	-0.286851	0.185	0.372	0.418575
KIF13B	1.72e-05	0.25438	0.466	0.366	0.422995
SLC16A3	1.74e-05	-0.289399	0.236	0.43	0.429201
UQCR11	1.78e-05	-0.293991	0.388	0.617	0.439344
MT-ND2	1.9e-05	0.0448119	0.961	0.963	0.468758
RIN3	1.98e-05	-0.287761	0.202	0.402	0.489184
HEXA	2.07e-05	-0.262541	0.124	0.286	0.510471
GABPB1	2.15e-05	0.227239	0.517	0.422	0.529753
FAM212A	2.16e-05	-0.238706	0.028	0.147	0.531886
RPL28	2.18e-05	0.0251345	1	0.998	0.536589
NCF4	2.3e-05	-0.291747	0.236	0.436	0.568188
CACYBP	2.33e-05	-0.287832	0.208	0.39	0.574256
IFI6	2.48e-05	-0.279255	0.107	0.255	0.611519
FGL2	2.48e-05	-0.251051	0.062	0.199	0.611811
ANXA1	2.53e-05	0.0458503	0.944	0.954	0.623473
GSN	2.62e-05	-0.287717	0.225	0.422	0.645016
STXBP2	2.79e-05	-0.28212	0.258	0.461	0.687513
COX5A	2.79e-05	-0.30482	0.337	0.569	0.687889
TMEM50A	2.83e-05	-0.267807	0.388	0.58	0.696931
HOXB2	2.84e-05	-0.231011	0.028	0.141	0.699432
RAB11B	2.84e-05	-0.275728	0.163	0.339	0.699606
STARD10	2.94e-05	-0.228871	0.039	0.161	0.725027
RPL41	2.97e-05	0.0217345	0.899	0.933	0.732132
LGALS3	3.06e-05	0.170935	0.719	0.635	0.754509
NFATC2IP	3.11e-05	-0.221779	0.039	0.162	0.766924
RNF187	3.11e-05	-0.260724	0.129	0.295	0.766985
RPL37A	3.19e-05	0.0146476	0.904	0.935	0.785738
MRPL44	3.25e-05	-0.207017	0.011	0.11	0.801738
PLEKHA2	3.36e-05	-0.272353	0.129	0.282	0.827681
NOP10	3.42e-05	-0.278336	0.247	0.424	0.842839
UGP2	3.42e-05	-0.251007	0.101	0.251	0.844277
H2AFZ	3.45e-05	0.16791	0.624	0.585	0.852049
CYB561D2	3.7e-05	-0.246951	0.073	0.208	0.913354
ZNF593	3.94e-05	-0.246364	0.084	0.228	0.97104
DCTPP1	4.06e-05	-0.20991	0.028	0.138	1
DTNBP1	4.28e-05	-0.27862	0.18	0.342	1
ITGAE	4.32e-05	-0.270786	0.107	0.249	1
ACAP1	4.35e-05	-0.243558	0.079	0.216	1
LITAF	4.45e-05	0.121833	0.708	0.677	1
RGS1	4.52e-05	0.112479	0.843	0.802	1
JUND	4.56e-05	0.207371	0.618	0.516	1
RPLP2	4.58e-05	0.0135746	0.972	0.992	1
LETM2	4.71e-05	0.179656	0.118	0.045	1
SNX20	4.84e-05	-0.193077	0.011	0.109	1
IRAK2	4.86e-05	-0.193172	0.006	0.096	1
ITGB1BP1	5.05e-05	-0.24011	0.079	0.211	1
CD84	5.06e-05	-0.274424	0.258	0.443	1
MIIP	5.17e-05	-0.271581	0.14	0.292	1
POLR2E	5.23e-05	-0.264114	0.202	0.383	1
ATXN10	5.26e-05	-0.269943	0.213	0.404	1
JAK3	5.33e-05	-0.208587	0.028	0.134	1
COL18A1	5.33e-05	-0.238213	0.067	0.197	1
CHMP1B	5.37e-05	0.283335	0.298	0.185	1
TRIO	5.38e-05	-0.236617	0.056	0.179	1
NINJ1	5.4e-05	-0.279869	0.219	0.398	1
SASH3	5.45e-05	-0.2379	0.062	0.185	1
ERO1B	5.58e-05	0.261442	0.309	0.199	1
ERGIC2	5.59e-05	-0.234271	0.084	0.225	1
RAD50	5.71e-05	-0.212134	0.039	0.157	1
SLC12A8	5.82e-05	-0.243037	0.062	0.188	1
VAMP5	5.85e-05	-0.23331	0.073	0.208	1
BTF3	5.88e-05	0.0334868	0.871	0.889	1
PSME2	5.93e-05	-0.275935	0.287	0.478	1
CXCR4	6.05e-05	-0.286887	0.124	0.266	1
SEC14L1	6.19e-05	-0.260689	0.135	0.279	1
DUSP1	6.2e-05	0.147867	0.831	0.75	1
SRSF2	6.27e-05	0.184133	0.607	0.514	1
PPP1R15B	6.52e-05	0.23902	0.472	0.36	1
RGS3	6.59e-05	-0.23398	0.039	0.151	1
INPP5B	6.64e-05	-0.188259	0.006	0.094	1
RSBN1L	6.75e-05	-0.250232	0.118	0.261	1
UQCR10	6.87e-05	-0.274026	0.298	0.496	1
GGT1	7.17e-05	-0.20273	0.028	0.132	1
IL18R1	7.27e-05	0.24436	0.427	0.324	1
MZF1-AS1	7.27e-05	0.0948941	0.045	0.008	1
RHOG	7.29e-05	-0.248304	0.494	0.695	1
FAM173A	7.45e-05	-0.222857	0.073	0.2	1
EIF4A1	7.46e-05	0.249265	0.365	0.261	1
RGS19	7.49e-05	-0.24467	0.124	0.276	1
HLA-DPB1	7.49e-05	-0.238777	0.067	0.192	1
CSK	7.55e-05	-0.253272	0.152	0.306	1
ARL6IP1	7.69e-05	0.157174	0.584	0.537	1
HMOX2	7.89e-05	-0.228277	0.062	0.183	1
NFE2L3	7.89e-05	-0.258258	0.169	0.334	1
ATP5F1	8.07e-05	-0.276261	0.376	0.596	1
MRPL34	8.28e-05	-0.232558	0.107	0.249	1
BCAP31	8.62e-05	-0.276782	0.303	0.519	1
VDAC1	8.8e-05	-0.268164	0.236	0.413	1
CCT3	8.93e-05	-0.263207	0.197	0.366	1
SRSF5	9.05e-05	0.145351	0.596	0.566	1
SKP1	9.07e-05	0.0502145	0.815	0.836	1
EEF2	9.25e-05	0.032422	0.854	0.868	1
CKS2	9.5e-05	0.233751	0.478	0.368	1
RAB32	9.64e-05	-0.26914	0.258	0.439	1
GNB2L1	9.69e-05	0.0201198	0.978	0.988	1
CSF1	9.71e-05	0.170218	0.612	0.565	1
PTAFR	9.71e-05	-0.239884	0.09	0.223	1
HSPA6	9.74e-05	-0.289482	0.034	0.142	1
SIL1	9.84e-05	-0.250079	0.157	0.312	1
MRPL41	9.86e-05	-0.259468	0.208	0.384	1
MRPS25	9.87e-05	-0.230247	0.073	0.194	1
AC074289.1	9.88e-05	0.0548487	0.022	0.002	1
RHOF	9.92e-05	-0.230547	0.084	0.213	1
LIPA	0.000100354	-0.238637	0.118	0.264	1
C19orf53	0.000100383	-0.264052	0.264	0.457	1
PSMA5	0.000101185	-0.2441	0.157	0.31	1
B2M	0.000101546	0.023518	1	0.997	1
IGFLR1	0.000102541	-0.250361	0.14	0.295	1
HK1	0.000103514	-0.215692	0.067	0.193	1
SERINC3	0.000103732	0.178906	0.534	0.479	1
ZC3H7A	0.000110925	-0.21921	0.056	0.172	1
HNRNPA1	0.000111419	0.0602988	0.904	0.888	1
SNX10	0.000113343	-0.234349	0.101	0.239	1
AGGF1	0.000114838	-0.205646	0.034	0.138	1
SLC25A11	0.000115823	-0.224628	0.096	0.237	1
MVP	0.000116113	-0.199849	0.062	0.184	1
NPM1	0.000116591	0.0333056	0.809	0.837	1
RPS6KA1	0.000118737	-0.201061	0.022	0.117	1
HSPA1B	0.00012082	-0.266743	0.371	0.515	1
NDST2	0.000120898	-0.249003	0.14	0.285	1
EVA1C	0.000121038	0.180455	0.107	0.042	1
AHNAK	0.000126282	0.0648647	0.792	0.795	1
POLR2A	0.000127115	0.237546	0.404	0.301	1
PREB	0.000127587	-0.20124	0.028	0.126	1
HMG20B	0.000130725	-0.203742	0.045	0.154	1
CFAP97	0.000131698	-0.232021	0.107	0.243	1
PSMA3	0.000134077	-0.243759	0.169	0.334	1
LINC00672	0.000138009	-0.189699	0.017	0.108	1
RPS2	0.000138815	0.0152587	0.983	0.992	1
ARHGAP4	0.000145989	-0.205189	0.079	0.208	1
APOC1	0.00014683	-0.254109	0.079	0.195	1
PPP1CA	0.000148225	-0.254565	0.309	0.486	1
CYFIP2	0.000148811	-0.194484	0.022	0.115	1
CAPG	0.000149347	-0.121707	0.848	0.934	1
CATSPER1	0.000150564	-0.237347	0.135	0.283	1
IGKV1-33	0.000151624	0.0604548	0.034	0.005	1
LGALS9	0.000155318	-0.242987	0.152	0.295	1
IL3RA	0.000156988	-0.183117	0.017	0.106	1
TTI1	0.000157708	-0.199055	0.034	0.136	1
CTTNBP2	0.000159905	0.246209	0.388	0.284	1
FBP1	0.000163577	-0.230526	0.129	0.278	1
CD300C	0.000163992	-0.198799	0.045	0.152	1
MRPL18	0.000166202	-0.225211	0.096	0.227	1
RP11-473M20.9	0.000167379	-0.173073	0.006	0.086	1
PPT1	0.000168236	-0.24531	0.213	0.381	1
PYCARD	0.000168257	-0.256342	0.253	0.427	1
TSC22D3	0.000169199	0.0583079	0.848	0.852	1
PRPSAP2	0.000169972	-0.23336	0.112	0.249	1
IL1RAPL1	0.000173052	0.238039	0.18	0.094	1
RRBP1	0.000173398	-0.243894	0.197	0.358	1
TTLL7	0.00017435	-0.22258	0.079	0.199	1
TPM1	0.000180279	-0.225832	0.067	0.181	1
RBBP8	0.000182287	0.246828	0.393	0.301	1
ACSL4	0.000182643	-0.240661	0.556	0.756	1
AD000671.6	0.000184677	-0.220918	0.09	0.216	1
SLC11A2	0.000190196	-0.223125	0.101	0.239	1
STK4	0.000193429	0.14124	0.579	0.565	1
TUBA1B	0.000194992	0.0919537	0.742	0.722	1
HSD17B10	0.000201051	-0.206724	0.073	0.191	1
MT1X	0.000201439	-0.240451	0.118	0.249	1
RP11-1100L3.8	0.000207592	0.207199	0.174	0.089	1
KCNK6	0.000215367	-0.208636	0.051	0.154	1
SRA1	0.000216822	-0.222016	0.129	0.273	1
RANBP1	0.000217066	-0.234396	0.146	0.291	1
TINAGL1	0.000221933	-0.181863	0.006	0.082	1
MSX2	0.000228078	0.170407	0.101	0.04	1
CYC1	0.000230871	-0.232697	0.157	0.301	1
DAZAP2	0.000234669	0.0610196	0.736	0.749	1
R3HDM4	0.000236242	-0.225671	0.112	0.244	1
UBLCP1	0.000238457	-0.196338	0.067	0.184	1
MIR193BHG	0.000241888	0.0517353	0.017	0.001	1
RNF43	0.000241888	0.0446501	0.017	0.001	1
AF127936.9	0.000241888	0.0452308	0.017	0.001	1
RP11-277A4.4	0.000248171	0.0307681	0.017	0.001	1
MRPS34	0.000249923	-0.221602	0.146	0.295	1
CAMK1	0.000250731	-0.215764	0.084	0.204	1
MRPL38	0.00025655	-0.199484	0.056	0.165	1
BTF3L4	0.000257364	-0.21905	0.118	0.252	1
IFIH1	0.00026073	-0.180565	0.022	0.112	1
ATP6V0C	0.0002611	0.0754232	0.787	0.778	1
PBDC1	0.000263468	-0.201566	0.067	0.181	1
PPIF	0.000264724	-0.219636	0.079	0.194	1
CTSB	0.000267711	-0.250611	0.421	0.616	1
CBX3	0.000269802	-0.248108	0.287	0.476	1
RP3-467L1.4	0.000274846	0.0365712	0.011	0	1
AC092652.1	0.000274846	0.0265955	0.011	0	1
RP11-326I11.4	0.000274846	0.0223832	0.011	0	1
C6orf99	0.000274846	0.0255626	0.011	0	1
RP1-266L20.2	0.000274846	0.0325319	0.011	0	1
RP11-59C5.3	0.000274846	0.0258088	0.011	0	1
PLBD1	0.000274846	0.0223761	0.011	0	1
RP11-382A20.5	0.000274846	0.0274987	0.011	0	1
OSGIN1	0.000274846	0.0259897	0.011	0	1
RP11-456K23.1	0.000274846	0.0296443	0.011	0	1
KIR2DL3	0.000274846	0.0252145	0.011	0	1
SDHA	0.00027525	-0.204184	0.096	0.226	1
CAPZB	0.000276161	-0.247448	0.438	0.632	1
CMTM6	0.000279731	-0.257179	0.354	0.564	1
SFPQ	0.000282971	0.122592	0.618	0.589	1
ISOC2	0.000284382	-0.189398	0.056	0.164	1
IMMT	0.000284802	-0.219382	0.09	0.209	1
DSE	0.000285943	-0.23701	0.152	0.292	1
BSG	0.000291805	-0.259143	0.36	0.564	1
PPIG	0.000292383	-0.246086	0.242	0.411	1
SCML1	0.000295167	0.179723	0.124	0.054	1
MAPK1	0.000295555	0.168522	0.551	0.49	1
PDRG1	0.000302817	-0.168288	0.017	0.1	1
CSDE1	0.000303228	0.115176	0.64	0.61	1
LAIR1	0.000306839	-0.244443	0.247	0.422	1
MBOAT7	0.000310021	-0.24474	0.275	0.451	1
EPB41L1	0.000310255	-0.218878	0.084	0.2	1
MTHFD1	0.00031361	-0.191962	0.067	0.181	1
CITED2	0.000314589	0.246022	0.32	0.213	1
PDE3B	0.000323559	-0.209682	0.079	0.194	1
PSMB9	0.000324705	-0.241503	0.225	0.391	1
RICTOR	0.000331024	-0.180079	0.034	0.127	1
GSS	0.000333571	-0.172814	0.034	0.129	1
CDK5	0.000334791	-0.193116	0.062	0.172	1
NDUFC1	0.000338236	-0.231058	0.18	0.329	1
FHL3	0.000342288	-0.236725	0.236	0.394	1
SNRPC	0.000350789	-0.216947	0.146	0.284	1
CCDC6	0.000351219	-0.207804	0.084	0.202	1
TP53BP2	0.000352184	0.241853	0.337	0.248	1
MYLIP	0.000352296	0.250753	0.27	0.18	1
OSBPL6	0.000365674	-0.144735	0.006	0.079	1
TAP1	0.000366527	-0.210138	0.09	0.206	1
FYB	0.000368805	-0.228355	0.124	0.256	1
DDB2	0.000371519	-0.197295	0.051	0.151	1
STX18	0.000371809	-0.172629	0.017	0.097	1
CALU	0.000373318	-0.217561	0.152	0.297	1
APOBEC3G	0.000373763	-0.165994	0.017	0.098	1
ZBTB32	0.000375662	-0.169652	0.022	0.107	1
RER1	0.000378127	-0.219669	0.163	0.308	1
PTPN1	0.00038623	0.207775	0.449	0.378	1
PROCR	0.000387271	-0.214049	0.096	0.218	1
NDUFS2	0.000389456	-0.218223	0.096	0.211	1
RP11-1000B6.3	0.000391684	-0.212986	0.112	0.244	1
PTOV1	0.00039421	-0.21319	0.129	0.265	1
ATP1A4	0.000397635	-0.224928	0.107	0.232	1
STX3	0.000401463	0.215236	0.427	0.339	1
GNAI3	0.000403735	0.232933	0.348	0.259	1
HSPA5	0.000409164	0.0945149	0.831	0.791	1
HLA-DRA	0.000413915	-0.207334	0.039	0.132	1
QPCT	0.000416406	-0.198419	0.079	0.193	1
PRKD3	0.000419502	-0.218075	0.146	0.292	1
TAGLN2	0.000426831	0.0205656	0.933	0.95	1
ZNHIT1	0.000428392	-0.227311	0.219	0.386	1
PEBP1	0.000431306	0.0737589	0.725	0.73	1
LHPP	0.00043455	-0.193097	0.056	0.158	1
TMCO1	0.000438631	-0.212731	0.129	0.258	1
RPS9	0.000443737	0.00387963	0.91	0.942	1
LCP1	0.000444881	-0.238117	0.483	0.676	1
COPS7A	0.000449147	-0.18596	0.039	0.134	1
PPP1R7	0.000449653	-0.195066	0.09	0.213	1
TMED8	0.000450413	-0.138463	0	0.065	1
ISCU	0.000462479	-0.215622	0.152	0.294	1
GSTO1	0.000463717	-0.239947	0.253	0.42	1
ZYX	0.000464141	-0.220438	0.152	0.284	1
RAB14	0.000466459	-0.210562	0.14	0.276	1
RIMKLB	0.000469634	0.155836	0.096	0.038	1
UXS1	0.000472745	-0.187998	0.056	0.156	1
YARS	0.00047714	-0.197424	0.096	0.218	1
RBX1	0.000484087	-0.225738	0.219	0.388	1
RPL38	0.000484908	0.0140003	0.758	0.814	1
REXO2	0.000488894	-0.193875	0.073	0.182	1
TMEM120A	0.000491	-0.217499	0.118	0.238	1
SRM	0.000491658	-0.179703	0.062	0.166	1
RHOBTB3	0.00049245	-0.244715	0.354	0.537	1
EIF4A3	0.000493026	0.197528	0.478	0.41	1
CHDH	0.000493123	-0.131795	0	0.065	1
LTC4S	0.000493243	-0.151873	0.792	0.918	1
LASP1	0.00049436	-0.219137	0.174	0.323	1
RNF181	0.000500565	-0.224614	0.213	0.369	1
CD4	0.000503786	-0.163279	0.022	0.105	1
MINOS1	0.000504032	-0.22367	0.219	0.39	1
COX6A1	0.00051146	-0.220178	0.579	0.766	1
LSM1	0.000511685	-0.169557	0.051	0.151	1
ELOVL1	0.000511708	-0.20732	0.107	0.227	1
STIP1	0.000512516	-0.204088	0.118	0.245	1
ZNF547	0.000512531	0.0564436	0.028	0.004	1
UBL7	0.000514088	-0.182546	0.056	0.157	1
FAM127A	0.000522893	-0.203821	0.107	0.226	1
B3GAT3	0.000525286	-0.188317	0.067	0.171	1
C15orf61	0.00052749	-0.20385	0.101	0.223	1
SKIL	0.000528897	0.0861422	0.713	0.699	1
TSTA3	0.00053165	-0.16016	0.028	0.113	1
EIF6	0.000532871	-0.211536	0.163	0.305	1
TXNL1	0.000533477	-0.21467	0.174	0.323	1
RP11-44N11.2	0.000536201	0.0587489	0.022	0.003	1
PPIB	0.000539481	-0.189885	0.697	0.862	1
CTC-250I14.6	0.000539648	0.0566703	0.028	0.004	1
NRBP1	0.000545301	-0.209636	0.146	0.284	1
RP11-775D22.2	0.000546175	0.0498273	0.022	0.003	1
GDE1	0.000546771	-0.179892	0.034	0.121	1
FILIP1L	0.000557202	0.182079	0.107	0.047	1
PRDX2	0.000559136	-0.221595	0.185	0.328	1
DOCK8	0.000560073	-0.21372	0.14	0.277	1
SERPINH1	0.000562247	-0.192709	0.017	0.094	1
CCT5	0.000565674	-0.207306	0.135	0.275	1
ZMYND8	0.000566601	-0.190414	0.062	0.165	1
NDUFA6	0.000566692	-0.22717	0.247	0.415	1
ZMIZ2	0.000567468	-0.139961	0.006	0.075	1
LAT2	0.000569429	-0.248671	0.393	0.593	1
HDLBP	0.000572164	-0.235382	0.287	0.46	1
ATP6V1E1	0.000575811	-0.189652	0.101	0.222	1
CTSA	0.000576209	-0.174249	0.051	0.147	1
RPN2	0.000579198	-0.229099	0.264	0.42	1
PPM1G	0.000584084	-0.217214	0.174	0.319	1
TNFAIP8	0.000587018	-0.239742	0.343	0.514	1
GUSB	0.000589438	-0.22729	0.197	0.353	1
CLPTM1	0.00059286	-0.191536	0.073	0.177	1
RAE1	0.000603132	-0.193725	0.067	0.171	1
CHD3	0.000604121	-0.214856	0.118	0.239	1
CYB5R3	0.000608629	-0.231881	0.27	0.443	1
2023-09-06	0.000610031	-0.219942	0.163	0.302	1
TXNDC15	0.000610426	-0.214352	0.152	0.286	1
HSPG2	0.000617665	-0.160998	0.022	0.103	1
ATP2A3	0.000623647	-0.218096	0.18	0.315	1
LIMS1	0.000623979	-0.237427	0.303	0.48	1
OTUB1	0.000624063	-0.218383	0.202	0.355	1
LMNB1	0.000630268	-0.20396	0.124	0.253	1
RGS2	0.000631491	0.0669969	0.736	0.759	1
TCEAL8	0.000632888	-0.174666	0.045	0.138	1
SORL1	0.000638504	-0.175766	0.034	0.121	1
MZT2A	0.000639873	-0.186017	0.067	0.169	1
MT1E	0.000646908	-0.137087	0	0.062	1
MLX	0.000647219	-0.180218	0.045	0.137	1
EPB41	0.000648435	-0.168881	0.022	0.101	1
LGALS1	0.000649743	-0.209549	0.472	0.61	1
CH17-373J23.1	0.000651345	0.120805	0.073	0.025	1
CD300A	0.000660547	-0.209097	0.129	0.253	1
CRELD2	0.000669931	-0.199773	0.101	0.218	1
HCFC1R1	0.000672912	-0.208879	0.157	0.289	1
RPAP2	0.000677736	-0.191149	0.056	0.152	1
C9orf142	0.000681899	-0.197215	0.129	0.259	1
DCTN3	0.000682234	-0.220516	0.23	0.389	1
SVOPL	0.000684035	-0.221554	0.18	0.332	1
PPP4C	0.000686357	-0.214766	0.191	0.335	1
MYO1F	0.000691588	-0.175847	0.051	0.146	1
RPL23	0.000694795	0.0596719	0.77	0.771	1
CLN8	0.000698029	-0.171311	0.034	0.119	1
HADHB	0.00069934	-0.210652	0.157	0.294	1
MRPL22	0.00070973	-0.17759	0.034	0.118	1
PTMS	0.000711329	-0.211897	0.169	0.314	1
CLIP2	0.000713087	-0.149819	0.017	0.093	1
NT5DC2	0.000713701	-0.169763	0.034	0.118	1
TGOLN2	0.000715214	-0.224866	0.23	0.392	1
ALOX5AP	0.00071807	-0.0944363	0.899	0.96	1
NCOA4	0.000724829	-0.224485	0.253	0.406	1
CCL4L2	0.000726339	0.259301	0.253	0.164	1
CAST	0.000728059	0.14061	0.596	0.547	1
TUBA1A	0.000728177	0.136242	0.669	0.632	1
G6PC3	0.000732635	-0.154256	0.022	0.102	1
VAPA	0.000734796	0.104401	0.685	0.652	1
ZNHIT3	0.000756382	-0.182848	0.073	0.18	1
KANSL1	0.000760463	-0.157315	0.022	0.102	1
PSMD13	0.000773938	-0.204929	0.146	0.275	1
SSBP3	0.000777294	-0.145549	0.011	0.081	1
HLTF	0.000787243	-0.211096	0.152	0.288	1
MIR3142HG	0.000790601	-0.160021	0.028	0.11	1
MAZ	0.00079555	-0.165655	0.062	0.164	1
ZCRB1	0.00079849	-0.178909	0.079	0.188	1
ARHGAP25	0.000812943	-0.214279	0.163	0.303	1
PIK3R6	0.000815788	-0.215377	0.163	0.301	1
PPP6R1	0.000817357	-0.142303	0.017	0.091	1
CTSC	0.000830642	-0.219791	0.208	0.351	1
CSTB	0.000831829	-0.224574	0.433	0.608	1
CHST12	0.000844609	-0.213822	0.213	0.356	1
CALM1	0.000848697	0.0457111	0.798	0.809	1
AP1G2	0.00085092	-0.173031	0.056	0.152	1
PRDX4	0.000856067	-0.202609	0.14	0.271	1
MRPS27	0.000857251	-0.164864	0.056	0.153	1
CRKL	0.000865453	-0.165774	0.022	0.098	1
UBE2D2	0.000876836	0.113993	0.624	0.596	1
TMEM38B	0.000887002	-0.160898	0.028	0.109	1
TADA3	0.000888189	-0.195044	0.146	0.289	1
GPSM3	0.000896836	-0.228281	0.303	0.476	1
TRA2A	0.000901953	0.211113	0.404	0.327	1
GBGT1	0.000905666	-0.158598	0.028	0.11	1
PSMA4	0.000927501	-0.203016	0.174	0.309	1
LAPTM4B	0.0009343	-0.162875	0.039	0.126	1
RPL27A	0.000935687	0.09099	0.736	0.703	1
2023-09-09	0.000943877	-0.217258	0.219	0.379	1
PFDN6	0.000956901	-0.160609	0.062	0.16	1
C1orf162	0.000959936	-0.221731	0.315	0.47	1
BUD31	0.000972416	-0.202161	0.152	0.285	1
GFRA3	0.000979529	-0.196795	0.101	0.214	1
GMPR	0.000979661	-0.222044	0.23	0.39	1
YWHAH	0.000990599	-0.190761	0.112	0.233	1
HEY1	0.00100376	-0.172872	0.034	0.117	1
RAD21	0.00100627	-0.214861	0.343	0.5	1
ASRGL1	0.00101213	-0.195978	0.107	0.224	1
JAK1	0.00101469	-0.211984	0.208	0.361	1
NSG1	0.00101598	-0.131062	0	0.058	1
POLR2G	0.00101636	-0.198149	0.157	0.285	1
LGALS8	0.00101811	0.206276	0.388	0.299	1
EFCAB14	0.00101941	-0.207792	0.157	0.287	1
PLP2	0.00102443	-0.227805	0.354	0.535	1
HSBP1	0.00102806	-0.207089	0.202	0.353	1
ASH1L-AS1	0.00103052	0.152789	0.09	0.037	1
NAGK	0.00104002	-0.182589	0.096	0.206	1
TMUB1	0.00104538	-0.187864	0.112	0.238	1
CKAP5	0.00105296	-0.182096	0.073	0.173	1
MIER1	0.00105705	-0.20532	0.185	0.334	1
HM13	0.00105783	-0.213291	0.202	0.356	1
STAT2	0.00106165	-0.139703	0.017	0.089	1
CNKSR3	0.00106484	0.162053	0.101	0.044	1
RPL7L1	0.00106845	-0.206064	0.191	0.33	1
TRAF3	0.00106979	-0.132024	0.011	0.078	1
ARF5	0.00107046	-0.229446	0.303	0.483	1
H2AFY	0.00107089	-0.201793	0.169	0.311	1
EML4	0.00107909	-0.20792	0.169	0.296	1
TIMM13	0.00108249	-0.191504	0.107	0.218	1
STAB1	0.00108627	-0.171583	0.039	0.122	1
ACTB	0.00108857	0.0185465	0.994	0.997	1
PCMT1	0.00108927	-0.217382	0.275	0.429	1
BFAR	0.00110849	-0.192546	0.112	0.225	1
FBXO34	0.00111286	-0.212646	0.191	0.331	1
MYL6B	0.00111761	-0.156225	0.045	0.133	1
SMIM24	0.0011203	-0.146309	0.022	0.098	1
ERF	0.00112398	0.202293	0.157	0.087	1
PPM1B	0.00112474	-0.186256	0.112	0.23	1
MON1B	0.00112572	-0.131863	0.006	0.068	1
ABT1	0.00114156	-0.15661	0.039	0.124	1
UBTF	0.00114209	-0.173335	0.051	0.138	1
PSMB2	0.00114545	-0.215076	0.219	0.379	1
DMTF1	0.00115273	-0.179561	0.056	0.143	1
C12orf57	0.00116421	0.0921877	0.685	0.671	1
HLA-DMA	0.0011757	-0.169926	0.067	0.166	1
UTS2	0.00120396	-0.212717	0.163	0.293	1
ACOT2	0.0012115	-0.138323	0.017	0.087	1
OCIAD2	0.00122296	-0.179132	0.09	0.198	1
TMED3	0.0012231	-0.192808	0.129	0.25	1
PRKCD	0.00123619	-0.184584	0.107	0.221	1
DAPL1	0.00124725	-0.165433	0.028	0.107	1
BEX4	0.00125062	-0.221114	0.281	0.458	1
H3F3A	0.00125458	-0.00064308	0.938	0.973	1
PRRC2B	0.00125475	-0.180946	0.112	0.23	1
EXOSC1	0.00126388	-0.163715	0.056	0.147	1
ARRDC2	0.00127437	-0.197251	0.107	0.213	1
CDKN2C	0.0012791	-0.162728	0.022	0.095	1
PCTP	0.00128151	-0.170979	0.067	0.164	1
NDUFV1	0.00128441	-0.210774	0.258	0.407	1
ARL8A	0.00131257	-0.134155	0.017	0.087	1
PSMD7	0.00131484	-0.203987	0.191	0.324	1
PDLIM7	0.00131929	-0.181038	0.056	0.142	1
SHKBP1	0.00132177	-0.180117	0.112	0.227	1
PPHLN1	0.00132854	-0.177547	0.101	0.213	1
AKT1	0.00133133	-0.118293	0	0.055	1
RPLP0	0.00133255	0.00963411	0.972	0.985	1
STAT4	0.00135239	-0.18871	0.079	0.176	1
NABP2	0.0013617	-0.162093	0.051	0.138	1
MT1F	0.00136201	-0.187775	0.112	0.227	1
TWF2	0.00137436	-0.187078	0.129	0.249	1
LTN1	0.00137928	-0.153832	0.028	0.104	1
APOC4-APOC2	0.00138387	-0.244081	0.112	0.216	1
ZNF486	0.00139013	0.06063	0.028	0.005	1
KIAA1147	0.00139169	-0.160619	0.034	0.112	1
CNPPD1	0.00141677	-0.174872	0.079	0.176	1
DDIT4	0.0014272	0.0681249	0.882	0.869	1
RPL13A	0.001445	-0.00737308	0.871	0.919	1
ARHGAP10	0.00144979	-0.16846	0.062	0.156	1
PDCD4	0.00145291	0.170314	0.466	0.402	1
TTC14	0.00145762	-0.178087	0.09	0.195	1
IGHV2-5	0.00145876	0.0957154	0.056	0.018	1
COMMD4	0.00145914	-0.179789	0.107	0.215	1
H1FX	0.00147218	0.231187	0.309	0.228	1
LAMTOR2	0.00147869	-0.197316	0.174	0.309	1
BEX2	0.00148399	-0.160436	0.028	0.102	1
JMJD6	0.00148678	-0.202624	0.208	0.346	1
SRSF3	0.00148794	0.149223	0.534	0.487	1
IGLV1-44	0.00148999	-0.167162	0.017	0.085	1
RSAD1	0.00149219	-0.146545	0.028	0.104	1
HIPK2	0.00150001	-0.199094	0.146	0.269	1
BTG3	0.00150136	-0.213496	0.219	0.372	1
UBA3	0.0015093	-0.180764	0.096	0.202	1
KLRG1	0.00150956	-0.21995	0.281	0.447	1
MAGED2	0.00151408	-0.204433	0.213	0.344	1
FUCA2	0.0015166	-0.187061	0.129	0.247	1
KLF10	0.00152109	0.162015	0.478	0.433	1
DDX26B	0.00153519	0.199153	0.169	0.098	1
SYNJ2	0.0015355	-0.179607	0.067	0.16	1
NPTN	0.00153645	-0.137814	0.022	0.095	1
PDXK	0.00153973	-0.17774	0.084	0.183	1
EPS15L1	0.00154699	-0.15975	0.051	0.138	1
ZNF322	0.00155378	-0.153954	0.017	0.083	1
LSM7	0.00155443	-0.207632	0.242	0.399	1
HACD4	0.00156059	-0.160413	0.045	0.128	1
TSPYL2	0.00156732	0.157872	0.534	0.482	1
NCOR1	0.00157078	-0.20675	0.287	0.433	1
IFNGR2	0.00157553	-0.213817	0.309	0.467	1
ADPGK	0.00157946	-0.175776	0.101	0.207	1
SCNM1	0.00157997	-0.162556	0.067	0.165	1
FAM49A	0.00158463	0.180756	0.157	0.086	1
AP2M1	0.00159359	-0.223688	0.421	0.611	1
POLR3GL	0.00160147	-0.191028	0.185	0.33	1
DCXR	0.00161606	-0.212515	0.287	0.447	1
PNPLA8	0.00161608	0.203637	0.388	0.324	1
MYH9	0.00161675	-0.215736	0.275	0.423	1
TBC1D10C	0.00162001	-0.143112	0.022	0.093	1
WARS	0.00162506	-0.196337	0.107	0.209	1
TIAL1	0.00162664	-0.186647	0.14	0.261	1
ACIN1	0.00164668	-0.18475	0.118	0.233	1
CCDC85B	0.0016553	-0.210812	0.247	0.392	1
PUF60	0.001673	-0.183898	0.129	0.247	1
FNDC3B	0.00167957	-0.187611	0.135	0.252	1
TPSB2	0.00168433	0.0153632	0.989	0.995	1
PLIN2	0.00168644	0.0938551	0.742	0.719	1
ZKSCAN1	0.00168874	-0.160249	0.051	0.135	1
FAM134A	0.00168924	-0.139218	0.022	0.093	1
BTN3A2	0.00169245	-0.192656	0.163	0.29	1
PSME1	0.00170581	-0.193947	0.596	0.764	1
LIMK2	0.0017207	-0.175778	0.107	0.22	1
GPX1	0.00172595	0.140985	0.522	0.494	1
IFT57	0.00172997	-0.165246	0.067	0.161	1
TCF25	0.00174484	-0.217609	0.371	0.549	1
PAIP1	0.00174978	-0.154965	0.051	0.137	1
ATP6AP1	0.00175702	-0.209352	0.303	0.458	1
RPN1	0.00176002	-0.209226	0.438	0.609	1
UHMK1	0.00179243	-0.177636	0.084	0.183	1
ARL11	0.00179418	-0.134312	0.011	0.074	1
MTHFS	0.00179558	-0.164528	0.073	0.168	1
USP42	0.00179743	-0.146538	0.028	0.101	1
MAN2B1	0.00180813	-0.192146	0.146	0.263	1
CELF1	0.001811	-0.165135	0.079	0.177	1
RAB27A	0.00181322	-0.141144	0.034	0.11	1
IAH1	0.00181726	-0.178793	0.124	0.237	1
TFB1M	0.00183026	-0.172342	0.067	0.161	1
CHCHD10	0.00183353	-0.214562	0.253	0.411	1
PFDN5	0.00184226	0.00854736	0.904	0.938	1
CTD-2256P15.2	0.00185057	0.0469857	0.017	0.002	1
ADAM8	0.00185491	-0.16985	0.079	0.177	1
GLB1	0.00185598	-0.162719	0.107	0.221	1
BRMS1	0.00185773	-0.154978	0.056	0.143	1
SDR39U1	0.00185875	-0.162234	0.062	0.153	1
PBX4	0.00185963	-0.164488	0.051	0.135	1
SLC26A2	0.00187009	-0.212834	0.382	0.548	1
TALDO1	0.00187039	-0.215207	0.466	0.649	1
CAGE1	0.00187525	0.0438715	0.017	0.002	1
C5orf22	0.0018767	-0.169333	0.084	0.183	1
MIRLET7BHG	0.00190014	0.0656372	0.034	0.008	1
RP4-530I15.9	0.00191285	0.032511	0.017	0.002	1
SF3B3	0.00191648	-0.15107	0.056	0.144	1
NDUFS3	0.00191926	-0.190701	0.14	0.254	1
ADIRF	0.00192347	0.0567906	0.022	0.003	1
EID1	0.00192486	-0.210697	0.41	0.581	1
APBB1IP	0.00194089	-0.164002	0.073	0.167	1
LILRA2	0.00194369	0.0459064	0.022	0.003	1
ZSWIM4	0.00194621	0.0838746	0.045	0.013	1
SDF4	0.00194943	-0.203332	0.253	0.413	1
H2AFX	0.00195163	0.21319	0.281	0.2	1
BTN2A2	0.0019585	-0.180648	0.09	0.189	1
DROSHA	0.00196165	-0.147372	0.028	0.1	1
CBFA2T2	0.00196932	-0.148621	0.034	0.109	1
MRPS18A	0.00198245	-0.15466	0.045	0.126	1
SLCO4A1	0.00198755	-0.111117	0.006	0.063	1
TIMM10	0.00199053	-0.16055	0.067	0.16	1
PELI2	0.00200104	0.117657	0.062	0.022	1
ALAS1	0.0020098	-0.213836	0.242	0.384	1
TOM1	0.00203114	-0.158333	0.056	0.141	1
NRBF2	0.00203421	-0.14866	0.039	0.118	1
PTPRCAP	0.00205156	-0.178465	0.067	0.157	1
NDUFAF3	0.00206255	-0.208711	0.343	0.508	1
SLC44A1	0.00206835	0.127565	0.596	0.553	1
PRSS21	0.00207213	-0.12552	0.011	0.073	1
DOK1	0.00207436	-0.147172	0.034	0.11	1
IGKC	0.00208034	-0.177072	0.067	0.159	1
OXLD1	0.00208298	-0.146528	0.022	0.09	1
RPS6KA5	0.0021049	0.178831	0.438	0.363	1
GTF2I	0.00211349	-0.179762	0.14	0.26	1
CLPP	0.00212125	-0.157937	0.073	0.167	1
RPL13	0.00212706	0.00797521	0.989	0.999	1
STIM2	0.00214287	-0.153175	0.045	0.126	1
ACYP1	0.00218959	-0.12904	0.017	0.082	1
STXBP4	0.00219265	-0.131265	0.011	0.072	1
SPCS2	0.00219749	-0.220031	0.404	0.588	1
TOR1A	0.002225	-0.134919	0.028	0.099	1
IL27RA	0.00224011	-0.164106	0.09	0.191	1
RPS20	0.00224041	0.0724982	0.674	0.671	1
CDKN2AIPNL	0.00224076	-0.124892	0.017	0.081	1
NDUFS8	0.00226678	-0.202211	0.236	0.377	1
PEA15	0.00228345	-0.16179	0.107	0.218	1
CYCS	0.00229169	0.144054	0.511	0.481	1
METTL14	0.0023021	-0.137868	0.022	0.09	1
VAV1	0.0023114	-0.160811	0.084	0.183	1
EIF4E	0.00232165	-0.167114	0.112	0.226	1
ACOT9	0.00234225	-0.145409	0.073	0.169	1
CCT6A	0.00234413	-0.202418	0.23	0.377	1
ARHGAP9	0.00234841	-0.147657	0.051	0.133	1
MSRB2	0.00235714	-0.137404	0.045	0.126	1
NDUFB10	0.0023673	-0.209117	0.292	0.461	1
CISD2	0.00237366	-0.18576	0.129	0.235	1
ITM2C	0.00237629	0.111326	0.708	0.658	1
NLRP3	0.00237697	0.217948	0.185	0.115	1
ATP2B4	0.00238665	-0.150943	0.028	0.097	1
MAG	0.00239285	-0.178997	0.067	0.153	1
SDF2	0.0024087	-0.180472	0.118	0.225	1
MRPL19	0.00242013	-0.144891	0.034	0.107	1
GNG5	0.00242668	-0.235037	0.466	0.677	1
CUTC	0.00243073	-0.153294	0.051	0.131	1
SDF2L1	0.00243938	-0.200791	0.247	0.381	1
TMEM154	0.00244859	-0.198988	0.219	0.355	1
CSRP1	0.00246134	-0.178132	0.118	0.222	1
ITGA4	0.00246235	-0.199693	0.242	0.378	1
FURIN	0.00246281	-0.119116	0.011	0.07	1
HYAL3	0.00246991	-0.132964	0.034	0.109	1
GLIPR2	0.00247099	-0.179338	0.14	0.257	1
C4orf48	0.00248644	-0.22111	0.404	0.594	1
PLCB2	0.00249035	-0.1541	0.056	0.14	1
C3AR1	0.00249051	-0.161296	0.062	0.15	1
ZNF688	0.00249907	-0.105555	0	0.049	1
DUSP15	0.00249907	-0.107405	0	0.049	1
GADD45A	0.00252915	-0.163034	0.079	0.177	1
PIN1	0.0025338	-0.186188	0.185	0.312	1
HLA-F	0.00254572	-0.179403	0.146	0.265	1
FKBP4	0.00254999	-0.170328	0.101	0.203	1
PSMD14	0.0025607	-0.16357	0.09	0.187	1
THUMPD1	0.00258401	-0.15321	0.073	0.166	1
TSC22D4	0.00260526	-0.158841	0.079	0.171	1
CSNK2A1	0.00262612	-0.174865	0.112	0.214	1
LYSMD2	0.00263038	-0.139851	0.022	0.088	1
AP1S2	0.00263928	-0.203399	0.281	0.441	1
NXT1	0.00264234	-0.185843	0.202	0.335	1
COQ4	0.00265357	-0.150173	0.079	0.175	1
PLEKHB2	0.00266996	-0.178047	0.14	0.251	1
FPGS	0.0026765	-0.154092	0.096	0.195	1
PNMT	0.00270675	-0.181313	0.045	0.121	1
SETDB2	0.00270879	-0.124316	0.011	0.07	1
MXD1	0.00272131	-0.153681	0.028	0.096	1
PDCD11	0.00273412	-0.100042	0	0.048	1
CLPX	0.00273457	-0.118486	0.022	0.089	1
CPQ	0.00274049	-0.181283	0.135	0.245	1
TBCK	0.00275526	-0.143789	0.028	0.096	1
SQLE	0.00276337	-0.156615	0.062	0.148	1
RP11-386I14.4	0.00276387	0.106058	0.045	0.014	1
SCAMP2	0.00280694	-0.190742	0.23	0.372	1
IFNAR1	0.00282498	-0.150984	0.084	0.183	1
KEAP1	0.00282644	-0.130522	0.028	0.098	1
RINL	0.0028337	-0.117451	0.011	0.07	1
THUMPD3-AS1	0.00285343	0.210437	0.27	0.198	1
BEST1	0.00286113	0.195537	0.202	0.129	1
MAOB	0.00287891	-0.216266	0.455	0.647	1
CPSF1	0.00289803	-0.126935	0.028	0.097	1
TCEB2	0.00290955	-0.232692	0.444	0.652	1
QKI	0.00292283	-0.144758	0.073	0.166	1
SSSCA1	0.0029424	-0.161578	0.101	0.204	1
RAB5C	0.0029493	-0.191232	0.236	0.378	1
POLR2H	0.00295156	-0.136268	0.067	0.158	1
CDK5RAP3	0.00295361	-0.181977	0.157	0.268	1
GSTP1	0.00295947	-0.175549	0.669	0.818	1
PRDX5	0.00297056	-0.215208	0.292	0.466	1
NDUFB9	0.00297182	-0.197923	0.343	0.497	1
PALLD	0.00297917	-0.181774	0.124	0.236	1
ATF4	0.00298804	0.174204	0.438	0.374	1
IMP3	0.00299257	-0.178391	0.18	0.31	1
NDUFAB1	0.00300258	-0.183512	0.208	0.339	1
SLC5A3	0.00301802	-0.155954	0.101	0.204	1
HIGD2A	0.00302652	-0.215682	0.399	0.587	1
AGO1	0.00303488	-0.126588	0.022	0.088	1
UBA7	0.00303579	-0.186007	0.191	0.322	1
AC241585.2	0.00304379	-0.133131	0.022	0.087	1
TP53RK	0.00306828	-0.126565	0.045	0.124	1
CLIC1	0.00306907	0.0427083	0.983	0.967	1
TSG101	0.00308679	-0.162979	0.107	0.208	1
GLRX3	0.00308852	-0.151347	0.073	0.161	1
ICMT	0.00310575	-0.0995497	0.006	0.059	1
STRBP	0.00310903	-0.117229	0.022	0.088	1
UQCRC1	0.00312664	-0.190181	0.242	0.378	1
ARSA	0.00313677	-0.165755	0.101	0.2	1
EMC3	0.0031377	-0.172597	0.135	0.25	1
LARP7	0.00314177	-0.158266	0.067	0.151	1
NUPL2	0.00314462	-0.149685	0.039	0.113	1
WBP1	0.00316827	-0.172756	0.146	0.259	1
RP11-463O12.3	0.00317854	0.162384	0.118	0.062	1
NDUFA5	0.00318397	-0.172759	0.146	0.264	1
MGAT1	0.00318414	-0.167307	0.124	0.227	1
DENR	0.00322212	-0.163439	0.107	0.207	1
CTSH	0.00322536	-0.160368	0.045	0.119	1
CD276	0.0032475	-0.130901	0.034	0.104	1
RNF7	0.0032479	-0.20063	0.287	0.435	1
AGAP3	0.00325982	-0.133076	0.022	0.086	1
DUS3L	0.00327094	-0.138102	0.039	0.112	1
COX5B	0.0032718	-0.214496	0.5	0.691	1
MRPS12	0.00328972	-0.141422	0.056	0.138	1
RPL4	0.0033241	0.00600382	0.837	0.865	1
RELB	0.00333896	0.117938	0.573	0.542	1
RANGAP1	0.00334478	-0.130684	0.022	0.086	1
MTM1	0.00334975	-0.148632	0.056	0.138	1
CIB1	0.00335817	-0.20113	0.27	0.425	1
RP5-832C2.5	0.00336618	0.085646	0.034	0.008	1
SF1	0.00336773	0.076256	0.601	0.612	1
MAT2A	0.00337782	0.159406	0.466	0.41	1
WDR77	0.00338513	-0.142279	0.039	0.111	1
PLEKHJ1	0.00339933	-0.126705	0.028	0.096	1
CHMP5	0.00340487	-0.156579	0.112	0.222	1
ALDOC	0.00340599	-0.105374	0.006	0.058	1
LPGAT1	0.00341851	-0.145488	0.062	0.146	1
BRD3	0.00341987	-0.135387	0.045	0.121	1
DDTL	0.00345043	0.0768072	0.034	0.008	1
PSMA2	0.00345322	-0.152095	0.101	0.204	1
KIAA1549	0.00346342	0.171317	0.191	0.117	1
ORMDL1	0.00348159	-0.153063	0.084	0.178	1
HTATIP2	0.00349297	-0.174534	0.112	0.209	1
RAB24	0.00351458	-0.162183	0.112	0.221	1
RFESD	0.00351513	-0.152695	0.056	0.138	1
FES	0.00351545	-0.154797	0.067	0.154	1
SLC39A4	0.00352471	-0.151649	0.073	0.162	1
FAM27C	0.00353406	0.0916353	0.051	0.017	1
IGHV4-39	0.00353745	-0.155095	0.045	0.121	1
MAN1A2	0.00354816	-0.150564	0.107	0.21	1
CCDC88B	0.00355631	-0.148964	0.045	0.119	1
NDUFS6	0.0035819	-0.183325	0.219	0.352	1
SELPLG	0.00359597	-0.1571	0.09	0.184	1
SEC11C	0.0036082	-0.184179	0.18	0.301	1
SRSF9	0.00361135	-0.197331	0.287	0.439	1
MR1	0.00361253	-0.133667	0.022	0.085	1
VAT1	0.00361493	0.124809	0.528	0.5	1
IDH3G	0.00362114	-0.185349	0.219	0.348	1
HIST2H2BE	0.00365027	0.0583255	0.034	0.008	1
TSC22D1	0.00365914	0.0855253	0.607	0.632	1
JUP	0.00366354	-0.138494	0.051	0.128	1
MLEC	0.00368452	-0.195749	0.253	0.397	1
GRK5	0.00370287	-0.108122	0.006	0.057	1
BAG3	0.00370909	-0.201725	0.062	0.14	1
NME1	0.00371559	-0.157065	0.073	0.157	1
ADORA3	0.00372472	-0.145536	0.028	0.093	1
DNAJC5	0.00372909	-0.113088	0.006	0.056	1
MAPRE1	0.00375488	0.128678	0.511	0.488	1
PDE4D	0.00378398	-0.147121	0.056	0.135	1
MRPL32	0.0037851	-0.142214	0.079	0.171	1
TMEM147	0.00378627	-0.178395	0.185	0.309	1
NOP58	0.00379323	-0.186762	0.23	0.36	1
CERCAM	0.00380129	-0.101494	0.006	0.056	1
SSBP1	0.00382596	-0.193212	0.281	0.432	1
EHD1	0.00383969	0.193188	0.32	0.248	1
REPIN1	0.00386982	-0.106935	0.011	0.067	1
DHRS1	0.00387624	-0.138494	0.039	0.109	1
PLD3	0.00387894	-0.201714	0.287	0.444	1
2023-09-07	0.00388159	-0.201866	0.444	0.621	1
MYDGF	0.00388724	-0.200599	0.32	0.48	1
CORO1C	0.00388763	-0.140081	0.056	0.136	1
MAP3K5	0.00389704	-0.105593	0.011	0.066	1
ADORA1	0.00391696	-0.0900624	0	0.045	1
ATP5G3	0.0039232	-0.223617	0.416	0.603	1
GSR	0.00393102	-0.145793	0.062	0.143	1
HLA-DRB1	0.0039366	-0.192421	0.146	0.251	1
KCNE3	0.00394462	-0.125893	0.022	0.085	1
NUP98	0.00394624	0.181458	0.416	0.345	1
TRMT10B	0.00394769	-0.134815	0.017	0.075	1
ZMPSTE24	0.00395442	-0.132472	0.045	0.12	1
ENO2	0.00395516	-0.161547	0.118	0.22	1
SERINC2	0.00395685	-0.119881	0.017	0.076	1
SS18L2	0.00400936	-0.147976	0.084	0.177	1
HEXB	0.00401488	-0.177334	0.185	0.311	1
CAPN1	0.00401555	-0.167982	0.118	0.216	1
MTR	0.00401686	-0.155507	0.09	0.182	1
PFN1	0.00403651	-0.0777858	0.86	0.911	1
NDFIP2	0.00410262	-0.192895	0.315	0.46	1
WDR45B	0.00411321	0.203656	0.309	0.243	1
TDRD3	0.00411845	-0.136915	0.051	0.131	1
USP32	0.00412512	-0.13585	0.028	0.093	1
EEF1G	0.00412576	0.0262443	0.899	0.906	1
NECAP2	0.00412858	-0.148373	0.084	0.174	1
SPTBN1	0.0041345	-0.146837	0.096	0.194	1
CTNND1	0.00415707	-0.133529	0.045	0.118	1
OXNAD1	0.004162	-0.146006	0.062	0.143	1
EEF1D	0.00417433	0.0105983	0.904	0.933	1
FGFR1	0.00417736	0.102638	0.067	0.027	1
C6orf48	0.00419934	-0.158315	0.118	0.221	1
DGCR6L	0.00421879	-0.158736	0.096	0.19	1
BLMH	0.00422655	-0.141933	0.073	0.159	1
RPS11	0.00422913	0.0141358	0.843	0.869	1
ZNF821	0.00423759	-0.121089	0.017	0.076	1
ACTR10	0.00425228	-0.15025	0.09	0.183	1
CWC15	0.00425662	-0.161915	0.118	0.22	1
CEBPB	0.0042615	-0.188476	0.225	0.357	1
RAC2	0.00427663	-0.116614	0.854	0.952	1
FARSA	0.004277	-0.142096	0.062	0.142	1
PRICKLE4	0.00428281	-0.154743	0.073	0.157	1
POLRMT	0.00428534	-0.0997953	0	0.044	1
ASB8	0.00430671	-0.130845	0.028	0.093	1
SMARCA4	0.00431673	-0.136386	0.051	0.126	1
PSMC2	0.0043449	-0.153193	0.124	0.229	1
ARHGAP17	0.00434986	-0.120658	0.022	0.084	1
PARK7	0.00435616	-0.212877	0.444	0.63	1
CASP4	0.00437253	-0.157414	0.107	0.204	1
RCN1	0.00437267	-0.115919	0.034	0.103	1
CYTH3	0.00438037	-0.153381	0.073	0.155	1
LINC00116	0.00439552	-0.155536	0.096	0.187	1
TIA1	0.00442325	-0.145956	0.09	0.184	1
BRI3	0.00442746	-0.148327	0.079	0.166	1
PNP	0.00444514	0.200979	0.32	0.25	1
BZRAP1-AS1	0.00444653	-0.115326	0.011	0.065	1
TBC1D10A	0.0044513	-0.145253	0.056	0.134	1
SOCS2	0.00449861	-0.145468	0.073	0.162	1
MATK	0.0045055	-0.155027	0.096	0.188	1
KPNA3	0.00450751	-0.162108	0.084	0.167	1
ADRB2	0.00451832	0.166376	0.449	0.407	1
NDUFA12	0.00451952	-0.185632	0.247	0.398	1
RPL36	0.00452874	-0.00531721	0.904	0.941	1
ARL2BP	0.00454118	-0.161148	0.152	0.27	1
TRAF7	0.00454863	-0.127267	0.028	0.092	1
CTSS	0.00456282	-0.163881	0.129	0.23	1
AMBRA1	0.0045717	-0.13523	0.045	0.117	1
LGALS12	0.0045735	-0.159016	0.067	0.149	1
CHCHD1	0.0045796	-0.135398	0.067	0.152	1
DHRS7	0.00460764	-0.202875	0.399	0.571	1
RNF144A	0.00462684	-0.180406	0.174	0.291	1
TPP1	0.00464236	-0.171382	0.197	0.323	1
DNAJA4	0.00464395	-0.155184	0.039	0.109	1
RPS29	0.00464441	0.0301484	0.758	0.781	1
MRPS14	0.00464515	-0.146042	0.056	0.132	1
FAM104A	0.00467076	-0.135665	0.039	0.108	1
NDUFC2	0.00467601	-0.149443	0.124	0.231	1
CAP1	0.00467729	-0.209526	0.444	0.629	1
S100A13	0.00468844	-0.0914869	0	0.043	1
LMCD1	0.00468844	-0.0842632	0	0.043	1
CHST1	0.00468844	-0.0893642	0	0.043	1
BIRC6	0.00469632	-0.164665	0.152	0.265	1
UCP2	0.00472489	-0.201184	0.264	0.411	1
SFXN1	0.004728	-0.122321	0.051	0.127	1
TPSAB1	0.00473643	0.0103196	0.994	0.998	1
NOC2L	0.0047524	-0.142747	0.079	0.164	1
DERL1	0.00478892	-0.165796	0.146	0.247	1
UTP23	0.00481303	-0.139632	0.079	0.165	1
MRPL51	0.00481624	-0.182391	0.23	0.368	1
SCAP	0.00482649	-0.103635	0.017	0.075	1
ZFAND6	0.00483565	-0.163127	0.152	0.266	1
PGLS	0.00485696	-0.184473	0.225	0.351	1
OTULIN	0.00487359	-0.120937	0.022	0.082	1
C11orf57	0.00490149	-0.130758	0.039	0.108	1
ZNRF1	0.00493268	-0.158542	0.096	0.186	1
UBA52	0.00494084	-0.00994016	0.899	0.94	1
NIPA2	0.00494536	-0.142602	0.073	0.156	1
CTD-2154I11.2	0.00494769	-0.118733	0.017	0.073	1
NCR3	0.00495052	-0.107154	0.011	0.064	1
BIN3	0.0049637	-0.110385	0.017	0.074	1
2023-09-01	0.00497269	-0.139633	0.073	0.159	1
RHOB	0.00498343	-0.191489	0.157	0.262	1
ZBED1	0.00499314	-0.112022	0.017	0.074	1
KDM2A	0.00499499	-0.153978	0.096	0.186	1
PACERR	0.00501313	-0.113117	0.006	0.053	1
SLA	0.00501426	-0.167397	0.146	0.256	1
USP14	0.00501584	-0.155044	0.112	0.209	1
TIAM2	0.0050417	-0.157317	0.084	0.171	1
PRPF4B	0.00504862	-0.166633	0.157	0.272	1
MBNL2	0.00506922	0.182804	0.281	0.201	1
PRKCA	0.0051079	-0.164801	0.152	0.265	1
MRPL37	0.00511181	-0.14661	0.09	0.178	1
ZNF24	0.00512448	-0.165374	0.135	0.236	1
CALM2	0.00516798	0.0298592	0.669	0.705	1
TRPS1	0.00518319	-0.120209	0.022	0.082	1
RABL6	0.00522819	-0.119751	0.045	0.117	1
C12orf76	0.00523324	-0.105698	0.011	0.064	1
NFE2L1	0.00524072	-0.117685	0.017	0.072	1
ZNF428	0.00525906	-0.182188	0.264	0.402	1
SLC27A3	0.00526819	-0.125293	0.056	0.133	1
OSBP	0.00529752	-0.111863	0.022	0.081	1
C17orf67	0.00529848	-0.106527	0.006	0.053	1
MESDC2	0.00531332	-0.167309	0.18	0.306	1
YEATS2	0.00532748	-0.0990906	0.017	0.074	1
ST6GALNAC6	0.00533348	-0.0986345	0.011	0.064	1
MGME1	0.00536484	-0.128488	0.028	0.089	1
SBDS	0.00539239	0.170778	0.393	0.336	1
COPS8	0.00539698	-0.154466	0.101	0.191	1
PAG1	0.00542311	-0.192716	0.331	0.479	1
IL32	0.00546056	-0.161041	0.034	0.098	1
CEP57	0.00546057	-0.167481	0.146	0.253	1
PXN	0.00548569	0.187043	0.185	0.121	1
GBP4	0.00550571	-0.108279	0.011	0.062	1
SSBP2	0.00550799	0.177618	0.202	0.132	1
IRAK4	0.00550939	-0.16103	0.124	0.222	1
RSRC2	0.00551548	0.144371	0.489	0.435	1
FER	0.00552784	0.152031	0.472	0.424	1
EFTUD1	0.00554705	-0.136086	0.039	0.106	1
ATP5S	0.00555758	-0.14552	0.062	0.138	1
KLF7	0.0055643	0.207594	0.174	0.115	1
IGHV1-46	0.0055739	-0.122829	0.006	0.053	1
PSMB3	0.00558791	-0.188923	0.326	0.468	1
NBPF9	0.00561225	-0.0968324	0	0.042	1
CD70	0.00561225	-0.0902419	0	0.042	1
BORCS6	0.00562939	-0.1361	0.056	0.132	1
LCP2	0.00564025	-0.198515	0.528	0.705	1
RP11-356I2.4	0.00565013	0.161388	0.129	0.073	1
DPH1	0.00567282	-0.126479	0.034	0.098	1
PLSCR1	0.00570097	-0.14466	0.062	0.138	1
EAF1	0.00570968	-0.117183	0.017	0.071	1
NT5C	0.0057106	-0.16277	0.18	0.306	1
HMGN1	0.00573705	0.0588129	0.657	0.667	1
THUMPD2	0.00575651	-0.1112	0.011	0.062	1
ZGPAT	0.00577238	-0.116544	0.028	0.09	1
PTGER2	0.00577415	0.182862	0.213	0.144	1
GNG7	0.00577921	0.1405	0.096	0.048	1
TAPBP	0.00578016	-0.206066	0.376	0.542	1
SIAH2	0.00578375	-0.163947	0.152	0.26	1
NEDD9	0.00578802	-0.178411	0.23	0.348	1
BRAF	0.00580019	0.196969	0.23	0.166	1
SPN	0.00586832	-0.166393	0.163	0.267	1
STX10	0.0058964	-0.147808	0.118	0.221	1
MOSPD3	0.00591126	-0.120142	0.028	0.09	1
MRPL33	0.00591782	-0.175967	0.236	0.363	1
ERH	0.00593383	-0.188896	0.309	0.466	1
COMT	0.00594058	-0.177854	0.264	0.4	1
LSP1	0.00595347	-0.153297	0.056	0.128	1
HSPA4	0.00595542	-0.164446	0.18	0.301	1
RP4-798A10.2	0.00597086	0.0230286	0.011	0.001	1
NID1	0.00597086	0.0275801	0.011	0.001	1
EML6	0.00597086	0.021164	0.011	0.001	1
RP11-260M2.1	0.00597086	0.0275727	0.011	0.001	1
MUC20	0.00597086	0.0261448	0.011	0.001	1
FOXC1	0.00597086	0.0325904	0.011	0.001	1
HEY2	0.00597086	0.0303384	0.011	0.001	1
TRGV7	0.00597086	0.0317977	0.011	0.001	1
RP11-384P7.7	0.00597086	0.0331068	0.011	0.001	1
DLG5	0.00597086	0.0294247	0.011	0.001	1
CTC-543D15.8	0.00597086	0.0304051	0.011	0.001	1
CTC-444N24.6	0.00597086	0.0315188	0.011	0.001	1
RP11-717F1.2	0.00597086	0.0277687	0.011	0.001	1
ACVR1	0.00598561	-0.105757	0.017	0.072	1
MTF2	0.00598747	-0.133475	0.067	0.149	1
FAM96B	0.0059922	-0.194785	0.388	0.554	1
ZNF331	0.00599733	0.163038	0.494	0.436	1
PSD	0.00601699	0.0250482	0.011	0.001	1
RP11-511B23.1	0.00601699	0.0259358	0.011	0.001	1
HAS3	0.00601699	0.0268313	0.011	0.001	1
IGLV3-16	0.00601699	0.0291774	0.011	0.001	1
ADM2	0.00601699	0.0249816	0.011	0.001	1
ATRAID	0.00602059	-0.183252	0.326	0.469	1
SQRDL	0.00604295	-0.12317	0.045	0.114	1
FAM46C	0.00604606	0.177277	0.163	0.101	1
ACY3	0.00606344	0.0221197	0.011	0.001	1
ZNF559-ZNF177	0.00606344	0.0193771	0.011	0.001	1
MEA1	0.00608323	-0.165958	0.18	0.295	1
NDUFB2	0.00611008	-0.20009	0.416	0.587	1
IL5	0.00614057	-0.117779	0	0.041	1
DOCK11	0.00615709	-0.153626	0.101	0.188	1
METTL9	0.00615848	-0.160443	0.152	0.255	1
DCPS	0.00619229	-0.14347	0.096	0.186	1
NUDT21	0.00620167	-0.150872	0.112	0.208	1
TRNAU1AP	0.00621306	-0.139089	0.056	0.129	1
PON2	0.00622119	-0.132074	0.045	0.113	1
NUDC	0.00622152	-0.182042	0.247	0.377	1
RARRES1	0.0062245	0.16649	0.191	0.121	1
P3H1	0.00623816	-0.106603	0.017	0.071	1
ZNF524	0.00625908	-0.121844	0.039	0.106	1
INTS6-AS1	0.00628157	0.0595034	0.034	0.009	1
ARL5A	0.00629054	-0.165374	0.18	0.291	1
MRPL15	0.00631741	-0.114116	0.028	0.088	1
C7orf49	0.00636889	-0.10655	0.011	0.062	1
DBF4	0.00638931	-0.119072	0.039	0.106	1
CERS4	0.00641174	-0.153461	0.112	0.208	1
MFSD5	0.00641395	-0.123826	0.039	0.105	1
SLC2A11	0.00645174	-0.096378	0.006	0.051	1
HIST1H2AC	0.00645201	-0.146119	0.039	0.103	1
SNX6	0.00648357	-0.175212	0.258	0.392	1
RAB34	0.00648823	-0.159356	0.163	0.278	1
POU2F2	0.00649773	-0.127097	0.045	0.113	1
HEXIM1	0.0065136	0.179348	0.247	0.176	1
ZNF224	0.00651726	-0.136503	0.051	0.121	1
ABCB7	0.00653064	-0.121714	0.056	0.132	1
FBLN2	0.00654422	-0.135111	0.051	0.12	1
RGS10	0.00655219	-0.190776	0.545	0.722	1
PIP4K2C	0.00655831	-0.112857	0.022	0.08	1
UBE2G2	0.00659122	-0.145157	0.096	0.182	1
YAF2	0.00661039	-0.147731	0.112	0.208	1
C15orf40	0.00661398	-0.131687	0.051	0.121	1
PSMD3	0.00662223	-0.138448	0.079	0.161	1
ROCK1	0.00665947	-0.165771	0.236	0.375	1
COMMD3	0.0066666	-0.132935	0.051	0.121	1
GLOD4	0.00669547	-0.140646	0.096	0.186	1
KIAA0319L	0.0067143	-0.130661	0.045	0.113	1
PSMB4	0.0067629	-0.159323	0.163	0.274	1
B3GALT4	0.00680732	-0.102121	0.022	0.08	1
NUDT4	0.00686087	0.195599	0.303	0.243	1
RABGGTA	0.00689107	-0.126588	0.067	0.147	1
C14orf119	0.00689456	-0.159669	0.084	0.16	1
THOC3	0.00689637	-0.127962	0.051	0.121	1
ISOC1	0.00690031	-0.126672	0.051	0.121	1
MCTS1	0.00690364	-0.143892	0.096	0.182	1
RP11-796E2.4	0.00690806	-0.11435	0.011	0.06	1
CD81	0.00693294	-0.156228	0.14	0.244	1
TEX30	0.00695402	-0.107452	0.028	0.088	1
MLLT6	0.00698276	-0.124577	0.039	0.104	1
FDXR	0.006991	0.181996	0.129	0.076	1
NUP210	0.00702852	-0.103645	0.017	0.07	1
RPS19BP1	0.00704647	-0.166846	0.213	0.333	1
ACTN4	0.00706627	-0.181865	0.281	0.42	1
SCAMP3	0.00707711	-0.132663	0.073	0.153	1
MYEOV2	0.00710053	-0.157815	0.169	0.278	1
BEGAIN	0.00710691	-0.104729	0.011	0.06	1
ALKBH6	0.00711154	-0.123928	0.022	0.077	1
SEC23B	0.00714137	-0.130306	0.073	0.152	1
ARL16	0.00715641	-0.142208	0.062	0.134	1
RPS27L	0.00716617	-0.19277	0.388	0.543	1
DTX3	0.00718548	-0.0923952	0.006	0.05	1
AZI2	0.00720511	-0.122189	0.039	0.104	1
RP11-474I16.8	0.00721594	0.0480587	0.017	0.003	1
L1CAM	0.00721594	0.038465	0.017	0.003	1
TTC25	0.00721594	0.0482987	0.017	0.003	1
C17orf89	0.00721927	-0.147632	0.118	0.211	1
TMX3	0.00724247	-0.123147	0.045	0.112	1
DEF6	0.00726605	-0.145553	0.112	0.203	1
CCDC186	0.00728702	-0.129276	0.056	0.128	1
RP11-348N5.7	0.00729348	0.0377386	0.017	0.003	1
RP11-16E23.5	0.00729348	0.0361836	0.017	0.003	1
AC007773.2	0.00729348	0.0358496	0.017	0.003	1
GLT8D1	0.00730245	-0.123609	0.056	0.129	1
NDUFB4	0.00731389	-0.198726	0.399	0.567	1
COL6A1	0.00733254	0.0407363	0.017	0.003	1
GPR176	0.00737178	0.0389819	0.017	0.003	1
CTC-550B14.7	0.00737178	0.0399936	0.017	0.003	1
CDKN2AIP	0.00737324	0.19304	0.247	0.181	1
MRPL10	0.00739002	-0.114449	0.034	0.096	1
COX11	0.00739404	-0.110964	0.039	0.105	1
SYNGR2	0.00739742	-0.200598	0.461	0.641	1
BOLA3-AS1	0.00740851	-0.126273	0.034	0.096	1
SLC6A3	0.00741121	0.0400403	0.017	0.003	1
MEMO1	0.0074124	-0.131209	0.039	0.103	1
RAB1B	0.00741842	-0.14635	0.14	0.246	1
RPSA	0.00743349	-0.00228513	0.921	0.951	1
CMB9-55A18.1	0.00745083	0.029878	0.017	0.003	1
C19orf70	0.00748646	-0.162349	0.213	0.337	1
SNRNP27	0.00752845	-0.144869	0.062	0.132	1
WDFY1	0.00756557	-0.155529	0.118	0.21	1
HSPH1	0.00756855	-0.183747	0.331	0.446	1
ALDH2	0.00757795	-0.12515	0.045	0.112	1
HPCAL1	0.00763281	-0.161468	0.197	0.321	1
NTPCR	0.00765353	-0.130244	0.056	0.128	1
C11orf24	0.00766294	-0.125325	0.084	0.171	1
BCKDK	0.00767176	-0.103055	0.034	0.096	1
MRPS36	0.00767324	-0.15452	0.157	0.261	1
IGLV3-9	0.00771749	-0.113025	0.006	0.049	1
SARS	0.00771833	-0.142251	0.124	0.224	1
PDE3A	0.00775314	0.157816	0.14	0.084	1
TMEM106B	0.00776257	-0.131988	0.062	0.136	1
NAA10	0.00776888	-0.172377	0.253	0.396	1
ACBD5	0.00777098	-0.0902091	0.006	0.049	1
PSMD4	0.00777981	-0.158713	0.185	0.295	1
EIF5	0.0078049	0.0683489	0.685	0.683	1
APRT	0.00782696	-0.185795	0.309	0.458	1
CCDC22	0.00786876	-0.115224	0.039	0.104	1
MRPL49	0.00788695	-0.117923	0.028	0.086	1
WDR83	0.00789439	-0.0969236	0.011	0.059	1
HSPD1	0.00792545	-0.178495	0.41	0.546	1
DPP8	0.00793568	-0.134272	0.051	0.117	1
CYB5R1	0.00793943	-0.148474	0.073	0.149	1
JUN	0.00796033	0.0871604	0.758	0.744	1
CERS2	0.00796713	-0.13962	0.107	0.199	1
TMEM126B	0.00798401	-0.124414	0.045	0.111	1
MRPS28	0.00800706	-0.145297	0.084	0.164	1
NUFIP2	0.00804032	0.184657	0.27	0.204	1
ECHDC1	0.00804286	-0.121884	0.073	0.153	1
GRHL1	0.0080449	-0.0811558	0	0.038	1
FANCF	0.0080449	-0.0855419	0	0.038	1
CTU2	0.0080449	-0.0825518	0	0.038	1
GPCPD1	0.00805503	-0.153187	0.118	0.208	1
CMA1	0.00805704	0.1978	0.253	0.182	1
ARPC1B	0.00805735	-0.205372	0.511	0.688	1
PIP5K1C	0.00806738	-0.124124	0.039	0.102	1
FMNL1	0.00807261	-0.171381	0.219	0.328	1
HN1L	0.00808501	-0.095527	0.006	0.049	1
PHLDA1	0.00808658	-0.173618	0.118	0.204	1
ZC3H7B	0.0081268	-0.0867468	0.006	0.049	1
UBE4A	0.00814527	-0.130441	0.084	0.169	1
SNAPC5	0.00814596	-0.110547	0.028	0.087	1
PSMD5	0.00815347	-0.106093	0.028	0.087	1
PHTF1	0.0081586	-0.14106	0.101	0.188	1
ETV3	0.00817084	0.176276	0.191	0.128	1
COASY	0.00819592	-0.107913	0.028	0.087	1
ANP32A	0.00822822	-0.173816	0.275	0.402	1
SLC3A2	0.0082503	-0.17583	0.275	0.413	1
LRIG2	0.00825333	-0.0936492	0.006	0.049	1
AMFR	0.00829221	-0.0974491	0.017	0.069	1
PRDX6	0.00829492	0.023562	0.708	0.748	1
SIGLEC10	0.00832807	-0.1563	0.152	0.253	1
HACD3	0.00835838	-0.109995	0.045	0.114	1
IMPDH1	0.00835918	-0.114784	0.022	0.076	1
GBP2	0.00836836	-0.123432	0.039	0.103	1
DPP7	0.008397	-0.181898	0.376	0.52	1
PDCD6	0.00840404	-0.168976	0.242	0.374	1
IGLV2-18	0.00844393	-0.116818	0.017	0.068	1
FAM136A	0.00848506	-0.134181	0.067	0.141	1
DUSP18	0.00856771	-0.123049	0.045	0.11	1
DPM2	0.00858521	-0.118052	0.062	0.135	1
PSMA3-AS1	0.00861478	-0.123141	0.062	0.136	1
FMNL3	0.00862291	-0.164672	0.174	0.277	1
ZNF207	0.00863151	0.150013	0.427	0.373	1
NDUFA9	0.00863481	-0.130609	0.067	0.141	1
RASSF5	0.00867125	-0.196185	0.41	0.572	1
SLC35E1	0.00867177	-0.104954	0.011	0.058	1
RALY	0.00869099	-0.173586	0.253	0.385	1
ADAMTSL4	0.00869319	0.053739	0.039	0.013	1
TSPYL4	0.0086998	0.149582	0.112	0.062	1
FAM103A1	0.00870753	-0.129461	0.09	0.175	1
HPS5	0.00876186	-0.107007	0.017	0.067	1
PANK3	0.00878169	-0.0972241	0.017	0.068	1
ZFYVE27	0.0087876	-0.12152	0.062	0.136	1
AC091814.2	0.00880372	-0.087234	0	0.037	1
IL10RA	0.00882984	-0.138648	0.056	0.123	1
CFDP1	0.00883766	-0.137299	0.107	0.197	1
UBL4A	0.00883942	-0.117003	0.034	0.093	1
DNAJA2	0.00886086	-0.153328	0.146	0.244	1
DNAJC2	0.00889128	-0.148418	0.146	0.25	1
AKIP1	0.00889427	-0.138366	0.067	0.14	1
EDC3	0.00889534	-0.0895747	0.006	0.048	1
C5orf24	0.00890485	-0.132237	0.067	0.141	1
POLR2J	0.00891957	-0.148663	0.152	0.261	1
CDCA7L	0.00894631	0.134225	0.101	0.053	1
MCCC2	0.00894692	-0.109236	0.028	0.086	1
EZR	0.00894826	0.135622	0.461	0.434	1
SDHC	0.00901071	-0.162365	0.213	0.346	1
ALKBH4	0.00903364	-0.0813551	0.006	0.048	1
STT3A	0.0090368	-0.152852	0.157	0.26	1
UMPS	0.00903698	-0.128111	0.051	0.117	1
NTHL1	0.00904912	-0.0850218	0.006	0.048	1
CST6	0.00905008	-0.105699	0.022	0.076	1
RASGRP4	0.00905778	-0.167312	0.213	0.34	1
HDC	0.00908688	0.0310095	0.815	0.825	1
EPSTI1	0.00908725	-0.0884309	0.011	0.059	1
MRPL24	0.00910248	-0.142657	0.112	0.2	1
ZMAT2	0.00910366	-0.157836	0.185	0.293	1
USP9X	0.00912366	-0.125578	0.073	0.151	1
ALDH1A1	0.00916811	-0.167077	0.23	0.349	1
KAT2B	0.0091711	-0.0918109	0.017	0.068	1
TRAPPC3	0.00917618	-0.140081	0.107	0.195	1
BIK	0.00920968	0.0886817	0.045	0.016	1
ORMDL2	0.00921931	-0.11857	0.067	0.143	1
GNG10	0.00922959	-0.139848	0.096	0.178	1
PBX3	0.00923984	-0.129568	0.079	0.157	1
TMX1	0.00925437	-0.150853	0.18	0.289	1
AHSA1	0.00925601	-0.146009	0.135	0.232	1
NSMCE2	0.00926506	-0.111093	0.034	0.093	1
MFSD6	0.00926995	-0.11283	0.028	0.084	1
TRO	0.00927614	-0.107929	0.011	0.057	1
TMEM11	0.00929071	-0.118018	0.045	0.109	1
TAOK1	0.00929557	-0.131185	0.067	0.141	1
DUSP11	0.0092973	-0.127855	0.062	0.132	1
STARD4	0.00931893	-0.120444	0.067	0.144	1
CDK2AP2	0.00932321	-0.181612	0.303	0.446	1
CNIH4	0.00932355	-0.132961	0.096	0.178	1
NUFIP1	0.00935959	-0.0898727	0.006	0.048	1
AGPAT4	0.00936163	-0.124996	0.073	0.151	1
TLDC2	0.00939164	-0.118232	0.034	0.093	1
MYO1G	0.00939385	-0.12647	0.079	0.157	1
CAPNS1	0.00941733	-0.118783	0.073	0.151	1
RNF111	0.00944659	-0.124185	0.067	0.143	1
AF213884.2	0.00946818	0.1135	0.079	0.037	1
LPXN	0.0094688	-0.170589	0.242	0.367	1
RARS	0.00952243	-0.107786	0.039	0.103	1
NKIRAS2	0.00954339	-0.116713	0.039	0.102	1
MSRB3	0.00954968	-0.145945	0.084	0.161	1
MRPL4	0.00955364	-0.135988	0.107	0.192	1
RMDN3	0.00957862	-0.114585	0.045	0.11	1
BNIP1	0.00960393	-0.0851264	0.006	0.048	1
MFSD10	0.00961463	-0.147259	0.124	0.215	1
LINS1	0.00962042	-0.0853769	0.006	0.048	1
GTSF1	0.00963469	-0.0820579	0	0.037	1
TKT	0.00966817	-0.173269	0.309	0.443	1
C1D	0.00969935	-0.125526	0.079	0.157	1
GNB1L	0.00970325	-0.0825278	0.006	0.048	1
ZNF675	0.00972473	-0.108667	0.028	0.084	1
GRAMD1A	0.00974071	-0.118692	0.084	0.167	1
SPG11	0.00974413	-0.122427	0.056	0.126	1
LTBP3	0.00975352	-0.119088	0.034	0.092	1
EEFSEC	0.00975969	-0.13246	0.09	0.173	1
ITGB2	0.00976221	-0.139555	0.101	0.187	1
PLAGL2	0.00978067	-0.0896752	0.011	0.058	1
ZC3H12A	0.0097889	-0.17822	0.388	0.522	1
CDADC1	0.0097997	-0.13226	0.045	0.107	1
IGLV1-51	0.00987526	-0.122664	0.039	0.102	1
SAMD9	0.00994849	-0.126432	0.073	0.148	1
ABCC1	0.0099551	-0.169421	0.242	0.366	1
FAH	0.00997129	-0.12272	0.09	0.174	1
GLTSCR1L	0.0100015	-0.0906718	0.006	0.047	1
DDX52	0.0100483	-0.112164	0.034	0.093	1
NPC1	0.0100882	-0.103831	0.022	0.075	1
GDI1	0.0101003	-0.149825	0.169	0.275	1
MCFD2	0.0101034	-0.139795	0.118	0.207	1
BTG1	0.010111	0.0409541	0.916	0.911	1
CCT7	0.0101278	-0.167924	0.247	0.375	1
FXYD7	0.0101547	0.0907147	0.056	0.023	1
RP1-224A6.9	0.0101593	0.0164348	0.006	0	1
EXTL1	0.0101593	0.0171386	0.006	0	1
ELAVL4	0.0101593	0.0119441	0.006	0	1
RP5-1073O3.2	0.0101593	0.0148926	0.006	0	1
RP11-404E16.1	0.0101593	0.0142181	0.006	0	1
RP11-297K8.2	0.0101593	0.0146878	0.006	0	1
CCDC181	0.0101593	0.0126761	0.006	0	1
ANKRD45	0.0101593	0.0140513	0.006	0	1
GAS5-AS1	0.0101593	0.0111554	0.006	0	1
RP11-338C15.3	0.0101593	0.0140599	0.006	0	1
RP11-455P21.3	0.0101593	0.0190137	0.006	0	1
KIF26B	0.0101593	0.0100987	0.006	0	1
KLHL29	0.0101593	0.0082806	0.006	0	1
RP11-557N21.1	0.0101593	0.0140513	0.006	0	1
KCNG3	0.0101593	0.0154105	0.006	0	1
TLX2	0.0101593	0.0119134	0.006	0	1
RP11-548P2.2	0.0101593	0.0135813	0.006	0	1
IGKV2D-24	0.0101593	0.00753754	0.006	0	1
AC009303.1	0.0101593	0.0141671	0.006	0	1
RP11-570L15.2	0.0101593	0.0153127	0.006	0	1
RP11-65L3.4	0.0101593	0.0145481	0.006	0	1
ADAM23	0.0101593	0.0122006	0.006	0	1
COL6A3	0.0101593	0.0119441	0.006	0	1
AC069277.2	0.0101593	0.00957461	0.006	0	1
RP11-24C3.2	0.0101593	0.0140599	0.006	0	1
ATRIP	0.0101593	0.0155215	0.006	0	1
STX19	0.0101593	0.018425	0.006	0	1
LSAMP	0.0101593	0.0119134	0.006	0	1
COL6A5	0.0101593	0.0146878	0.006	0	1
RP11-501O2.5	0.0101593	0.0184196	0.006	0	1
LINC00880	0.0101593	0.0082806	0.006	0	1
TERC	0.0101593	0.015906	0.006	0	1
FGFBP2	0.0101593	0.0192716	0.006	0	1
CORIN	0.0101593	0.0187794	0.006	0	1
SLC10A4	0.0101593	0.0195368	0.006	0	1
ABCG2	0.0101593	0.0148926	0.006	0	1
GLRB	0.0101593	0.0185729	0.006	0	1
GPM6A	0.0101593	0.0122006	0.006	0	1
CTC-461F20.1	0.0101593	0.0146878	0.006	0	1
CTC-236F12.4	0.0101593	0.0164873	0.006	0	1
MARVELD2	0.0101593	0.010836	0.006	0	1
ZBED3-AS1	0.0101593	0.0142563	0.006	0	1
RP11-138J23.1	0.0101593	0.0149518	0.006	0	1
IL3	0.0101593	0.0166541	0.006	0	1
CTC-350I8.1	0.0101593	0.0161901	0.006	0	1
CTB-49A3.5	0.0101593	0.0146878	0.006	0	1
PRR7-AS1	0.0101593	0.0154105	0.006	0	1
ZFP2	0.0101593	0.0148408	0.006	0	1
RP1-179N16.6	0.0101593	0.0189729	0.006	0	1
RP3-475N16.1	0.0101593	0.0171898	0.006	0	1
GNMT	0.0101593	0.0107974	0.006	0	1
RP11-505P4.6	0.0101593	0.0114357	0.006	0	1
RP1-137K2.2	0.0101593	0.0134083	0.006	0	1
HRAT92	0.0101593	0.0186881	0.006	0	1
GPER1	0.0101593	0.0082806	0.006	0	1
MPP6	0.0101593	0.0119134	0.006	0	1
NPTX2	0.0101593	0.0162216	0.006	0	1
WNT16	0.0101593	0.017786	0.006	0	1
LRRC4	0.0101593	0.0179872	0.006	0	1
NDUFB2-AS1	0.0101593	0.0169065	0.006	0	1
TRBJ1-2	0.0101593	0.0122006	0.006	0	1
ARHGEF35	0.0101593	0.0126202	0.006	0	1
WDR86	0.0101593	0.0126322	0.006	0	1
AC144652.1	0.0101593	0.015516	0.006	0	1
FIGF	0.0101593	0.0111442	0.006	0	1
PHEX	0.0101593	0.0119441	0.006	0	1
XK	0.0101593	0.0133676	0.006	0	1
LINC01281	0.0101593	0.0126322	0.006	0	1
LINC01560	0.0101593	0.0172625	0.006	0	1
VSIG1	0.0101593	0.00957461	0.006	0	1
TENM1	0.0101593	0.0163514	0.006	0	1
MIR503HG	0.0101593	0.0133676	0.006	0	1
TKTL1	0.0101593	0.015162	0.006	0	1
CTD-2647L4.5	0.0101593	0.0171386	0.006	0	1
RP11-360L9.7	0.0101593	0.0172706	0.006	0	1
LINC01301	0.0101593	0.0135813	0.006	0	1
STMN2	0.0101593	0.0184196	0.006	0	1
LRRC69	0.0101593	0.0133676	0.006	0	1
BAALC-AS1	0.0101593	0.0179142	0.006	0	1
KB-1471A8.1	0.0101593	0.014837	0.006	0	1
AF230666.2	0.0101593	0.00957461	0.006	0	1
SLC1A1	0.0101593	0.0185729	0.006	0	1
GVQW1	0.0101593	0.0140599	0.006	0	1
RP11-112J3.15	0.0101593	0.0114378	0.006	0	1
LINC01501	0.0101593	0.0082806	0.006	0	1
LINC00092	0.0101593	0.0114378	0.006	0	1
TAL2	0.0101593	0.0130433	0.006	0	1
RP11-23F23.2	0.0101593	0.0113859	0.006	0	1
MRVI1-AS1	0.0101593	0.0153127	0.006	0	1
AP003419.16	0.0101593	0.0164873	0.006	0	1
FGF19	0.0101593	0.0166352	0.006	0	1
RP11-7N14.1	0.0101593	0.0140599	0.006	0	1
ARHGEF17	0.0101593	0.014252	0.006	0	1
ARHGAP42	0.0101593	0.00753754	0.006	0	1
TMPRSS4	0.0101593	0.0149518	0.006	0	1
IDI2	0.0101593	0.0198091	0.006	0	1
ACBD7	0.0101593	0.0082268	0.006	0	1
TMEM236	0.0101593	0.0123308	0.006	0	1
RP11-573G6.8	0.0101593	0.0107974	0.006	0	1
DUPD1	0.0101593	0.0154665	0.006	0	1
RP11-399K21.14	0.0101593	0.0169361	0.006	0	1
RP11-179B2.2	0.0101593	0.0114378	0.006	0	1
RP11-123K3.9	0.0101593	0.0146878	0.006	0	1
AVIL	0.0101593	0.0183028	0.006	0	1
RP11-611O2.1	0.0101593	0.0152074	0.006	0	1
GLIPR1L2	0.0101593	0.0176644	0.006	0	1
CLLU1OS	0.0101593	0.0124902	0.006	0	1
RP11-511B23.2	0.0101593	0.0119134	0.006	0	1
RP1-267L14.6	0.0101593	0.0199275	0.006	0	1
HCAR1	0.0101593	0.0146878	0.006	0	1
RP11-46H11.3	0.0101593	0.0195638	0.006	0	1
ATP5EP2	0.0101593	0.0169361	0.006	0	1
RP11-195L15.2	0.0101593	0.0193004	0.006	0	1
KCNRG	0.0101593	0.0100987	0.006	0	1
LINC00402	0.0101593	0.0119441	0.006	0	1
RP11-88E10.4	0.0101593	0.0162026	0.006	0	1
NFATC4	0.0101593	0.0082806	0.006	0	1
CTD-2588E21.1	0.0101593	0.0100987	0.006	0	1
CTD-3075F15.1	0.0101593	0.0140599	0.006	0	1
RP11-293M10.2	0.0101593	0.0134083	0.006	0	1
ESRRB	0.0101593	0.018172	0.006	0	1
RP11-488C13.6	0.0101593	0.014837	0.006	0	1
TDRD9	0.0101593	0.0181419	0.006	0	1
IGHJ2	0.0101593	0.0181336	0.006	0	1
RP11-275I4.2	0.0101593	0.0082806	0.006	0	1
RHOV	0.0101593	0.0118314	0.006	0	1
EHD4-AS1	0.0101593	0.0130622	0.006	0	1
CKMT1B	0.0101593	0.0162819	0.006	0	1
RP11-516C1.1	0.0101593	0.0122006	0.006	0	1
RP11-295H24.4	0.0101593	0.0179214	0.006	0	1
RP11-56B16.4	0.0101593	0.0148639	0.006	0	1
SKOR1	0.0101593	0.0152854	0.006	0	1
CRABP1	0.0101593	0.0157312	0.006	0	1
KIAA1024	0.0101593	0.0183281	0.006	0	1
CFAP161	0.0101593	0.0195638	0.006	0	1
CERS3	0.0101593	0.0133685	0.006	0	1
PRSS27	0.0101593	0.0189157	0.006	0	1
CTD-2380F24.1	0.0101593	0.0118314	0.006	0	1
RP11-455F5.3	0.0101593	0.0126322	0.006	0	1
TRIM72	0.0101593	0.014803	0.006	0	1
TP53TG3D	0.0101593	0.0125254	0.006	0	1
RP11-481J2.2	0.0101593	0.0166593	0.006	0	1
RP4-536B24.2	0.0101593	0.0171386	0.006	0	1
CTD-2555A7.2	0.0101593	0.0181419	0.006	0	1
RP11-676J12.7	0.0101593	0.0172794	0.006	0	1
CLDN7	0.0101593	0.0146878	0.006	0	1
MPRIP-AS1	0.0101593	0.0149489	0.006	0	1
LGALS9C	0.0101593	0.0118314	0.006	0	1
LGALS9B	0.0101593	0.0118314	0.006	0	1
RP11-20B24.4	0.0101593	0.014252	0.006	0	1
RP11-848P1.5	0.0101593	0.0165692	0.006	0	1
ZPBP2	0.0101593	0.0119441	0.006	0	1
PYY	0.0101593	0.0142181	0.006	0	1
RP11-401F2.3	0.0101593	0.0189729	0.006	0	1
ABCA9-AS1	0.0101593	0.0082806	0.006	0	1
GPR142	0.0101593	0.0100987	0.006	0	1
AANAT	0.0101593	0.0149158	0.006	0	1
RP11-87G24.6	0.0101593	0.0082806	0.006	0	1
CTD-2526A2.2	0.0101593	0.0140599	0.006	0	1
RP13-516M14.2	0.0101593	0.0136995	0.006	0	1
L3MBTL4	0.0101593	0.0111554	0.006	0	1
RP11-661O13.1	0.0101593	0.0184196	0.006	0	1
CTD-2541J13.2	0.0101593	0.0100987	0.006	0	1
RP11-862L9.3	0.0101593	0.0110343	0.006	0	1
RP11-314N13.3	0.0101593	0.0139148	0.006	0	1
RP4-742J24.2	0.0101593	0.0171898	0.006	0	1
RP4-760C5.3	0.0101593	0.0133685	0.006	0	1
EYA2	0.0101593	0.00753754	0.006	0	1
STX16-NPEPL1	0.0101593	0.0157372	0.006	0	1
CDH4	0.0101593	0.0142563	0.006	0	1
C19orf67	0.0101593	0.0082268	0.006	0	1
LLNLR-246C6.1	0.0101593	0.0180661	0.006	0	1
ANKLE1	0.0101593	0.0145712	0.006	0	1
CCDC8	0.0101593	0.0158506	0.006	0	1
DNAAF3	0.0101593	0.0149518	0.006	0	1
IL11	0.0101593	0.0139148	0.006	0	1
RP11-414C23.1	0.0101593	0.0146878	0.006	0	1
SCARF2	0.0101593	0.00957461	0.006	0	1
IGLV4-60	0.0101593	0.018126	0.006	0	1
VPREB1	0.0101593	0.0082806	0.006	0	1
CTA-407F11.7	0.0101593	0.0107974	0.006	0	1
INPP5J	0.0101593	0.0119134	0.006	0	1
PIK3IP1-AS1	0.0101593	0.0118314	0.006	0	1
ATP5L2	0.0101593	0.0130622	0.006	0	1
SHANK3	0.0101593	0.0114378	0.006	0	1
CH507-42P11.7	0.0101593	0.0134083	0.006	0	1
AP000233.4	0.0101593	0.0082806	0.006	0	1
OLIG2	0.0101593	0.0157312	0.006	0	1
MPST	0.0102144	-0.130491	0.112	0.204	1
ITM2A	0.0102248	-0.178542	0.365	0.501	1
YY1	0.0102331	-0.15	0.191	0.307	1
RASGRP2	0.0102331	-0.122137	0.028	0.082	1
PEX26	0.0102601	-0.103492	0.034	0.093	1
ALG3	0.0102714	-0.120274	0.045	0.107	1
PIGM	0.0102997	-0.0951278	0.017	0.066	1
POLDIP3	0.0103333	-0.131942	0.062	0.13	1
RAB13	0.0103373	-0.130977	0.124	0.222	1
CIRBP	0.0103837	0.0288308	0.803	0.823	1
CWC22	0.0104	-0.12188	0.056	0.124	1
USPL1	0.0104233	-0.142419	0.056	0.121	1
BSCL2	0.0104258	-0.107625	0.056	0.127	1
CHPF	0.0104492	-0.114173	0.034	0.091	1
ZFAND2B	0.010471	-0.10407	0.051	0.119	1
GTF3A	0.0104981	-0.156763	0.202	0.317	1
PRDX1	0.0105093	0.0222629	0.764	0.797	1
S1PR1	0.0105245	-0.100109	0.017	0.066	1
PGGT1B	0.0105328	-0.115717	0.039	0.1	1
DMKN	0.0105448	-0.0764834	0	0.036	1
BLOC1S4	0.0105565	-0.121125	0.056	0.124	1
AP1S1	0.0105585	-0.0926212	0.028	0.084	1
VPS35	0.0105684	-0.142577	0.152	0.256	1
CYSTM1	0.0105691	-0.165255	0.247	0.361	1
SIPA1	0.0105717	-0.105484	0.028	0.083	1
FBRS	0.0105793	-0.142032	0.107	0.193	1
LAT	0.0105882	-0.194324	0.438	0.61	1
MBD4	0.01059	-0.149251	0.152	0.252	1
FLNB	0.0105929	-0.141882	0.118	0.208	1
ELSPBP1	0.0106028	-0.0896309	0.006	0.047	1
TMEM165	0.0106394	-0.153184	0.174	0.276	1
FBXL15	0.0106574	-0.111509	0.039	0.1	1
CHST15	0.0107044	-0.0981064	0.017	0.065	1
WBP5	0.0107101	-0.11877	0.034	0.092	1
FNTA	0.0107132	-0.139669	0.135	0.229	1
PRMT5	0.0107229	-0.0907194	0.017	0.066	1
CISD3	0.0107308	-0.113862	0.056	0.125	1
TRAF2	0.0107637	-0.0927048	0.011	0.056	1
RNFT1	0.0107991	-0.117859	0.062	0.133	1
POM121C	0.0108685	-0.125059	0.067	0.139	1
CD7	0.0108905	-0.143976	0.067	0.139	1
GNPTG	0.0108983	-0.15219	0.18	0.297	1
TNFSF14	0.010915	-0.107479	0.028	0.084	1
CHID1	0.010964	-0.132027	0.096	0.177	1
WDR55	0.010987	-0.100071	0.022	0.075	1
ABCF3	0.010996	-0.107033	0.022	0.074	1
SPICE1	0.0110174	-0.103314	0.017	0.065	1
EPS8L2	0.0110178	-0.0907434	0.011	0.056	1
PSME3	0.0110363	-0.125535	0.067	0.138	1
NELFA	0.0110427	-0.111642	0.028	0.083	1
UBE2I	0.0110437	-0.184512	0.32	0.477	1
SEL1L	0.0110512	-0.148212	0.185	0.289	1
PSMA7	0.0110738	-0.19441	0.466	0.636	1
CD2AP	0.0110788	-0.13618	0.101	0.185	1
RNF126	0.0110796	-0.10619	0.056	0.126	1
AP001046.5	0.0111036	0.0565743	0.022	0.005	1
GALT	0.0111256	-0.12207	0.067	0.138	1
SPAG1	0.0111383	-0.0865813	0.006	0.046	1
ASB3	0.0112197	-0.1267	0.051	0.114	1
VKORC1	0.0112298	-0.103699	0.011	0.055	1
ARF3	0.0112316	-0.129445	0.118	0.208	1
RPGR	0.0112437	0.123716	0.107	0.059	1
PHF5A	0.0112444	-0.122497	0.09	0.17	1
EPC1	0.0112689	0.11025	0.494	0.478	1
KIAA0895	0.0112808	0.0516499	0.022	0.005	1
C19orf66	0.0112874	-0.127247	0.079	0.154	1
DOK2	0.0113058	-0.137392	0.084	0.159	1
UBE2L3	0.0113565	-0.16197	0.236	0.364	1
ABL2	0.0113864	-0.116255	0.028	0.081	1
CD226	0.0113875	-0.104761	0.028	0.082	1
RPF2	0.0113937	-0.124006	0.051	0.114	1
CUX1	0.0114033	-0.154361	0.191	0.299	1
ERICH1	0.011408	-0.128306	0.112	0.201	1
SH2B3	0.01142	-0.131344	0.09	0.169	1
RSF1	0.0114793	-0.160358	0.236	0.36	1
TLN1	0.0114844	-0.184595	0.343	0.501	1
ZFR	0.0114867	-0.138322	0.135	0.232	1
MFAP1	0.0114877	-0.103927	0.051	0.118	1
RETSAT	0.0115417	-0.0785535	0	0.035	1
CRTC1	0.0115417	-0.0795694	0	0.035	1
MRPL21	0.0115457	-0.126117	0.107	0.193	1
PMM1	0.0116181	-0.0918147	0.017	0.065	1
RCC2	0.0116332	-0.108572	0.045	0.106	1
COX14	0.0116401	-0.140768	0.146	0.245	1
ADSL	0.011642	-0.127591	0.101	0.184	1
ZC3H15	0.0116567	-0.171381	0.298	0.441	1
SLC50A1	0.011667	-0.120064	0.079	0.155	1
RP11-158I9.8	0.0116762	0.0520224	0.028	0.008	1
TNFSF9	0.0116953	-0.116999	0.022	0.073	1
CLPTM1L	0.0117253	-0.07885	0.006	0.046	1
C8orf59	0.0117692	-0.166141	0.275	0.407	1
MED12	0.0117729	-0.110215	0.028	0.081	1
CCL1	0.0117852	-0.117513	0.011	0.055	1
CCDC106	0.0118056	-0.0814891	0.006	0.046	1
P2RY1	0.0118218	-0.0994264	0.011	0.055	1
DHX40	0.0118218	-0.0922014	0.011	0.055	1
CNOT10	0.0118322	-0.11797	0.045	0.106	1
YDJC	0.0118392	-0.109286	0.045	0.108	1
NUTF2	0.0118421	-0.141486	0.157	0.258	1
PARP12	0.0118613	-0.124459	0.062	0.13	1
FCER1G	0.0118712	-0.101489	0.86	0.944	1
RCAN3	0.0118826	-0.100293	0.034	0.091	1
ELF2	0.0119053	-0.144638	0.124	0.208	1
EIF3A	0.0119163	-0.158856	0.219	0.329	1
C17orf107	0.0119231	0.153631	0.118	0.069	1
AP2A1	0.011932	-0.125316	0.056	0.121	1
HAX1	0.0119392	-0.161531	0.275	0.401	1
AGPAT2	0.011943	-0.138107	0.118	0.204	1
PEX19	0.0119551	-0.105723	0.028	0.081	1
AAK1	0.0119756	-0.121058	0.073	0.148	1
PKM	0.0119958	-0.190081	0.5	0.659	1
YIF1A	0.0120323	-0.122869	0.09	0.168	1
IGKV4-1	0.0120551	-0.159034	0.073	0.143	1
TMC6	0.0120937	-0.121096	0.084	0.16	1
SLC38A11	0.0121072	0.120539	0.084	0.042	1
WWC2	0.0121294	-0.103363	0.022	0.073	1
SPATA20	0.0121413	-0.117138	0.062	0.132	1
TXLNA	0.0121553	-0.105023	0.028	0.081	1
SYNGAP1	0.0121563	-0.0827162	0.011	0.055	1
DNMT1	0.0121571	-0.112707	0.067	0.141	1
RTN4	0.0121783	0.109239	0.534	0.511	1
CHMP1A	0.0121784	-0.101177	0.034	0.09	1
MRPL45	0.0121874	-0.114465	0.045	0.107	1
TMBIM4	0.012221	-0.156775	0.242	0.367	1
L2HGDH	0.0122385	0.0795589	0.039	0.014	1
DHRS9	0.0122662	-0.164031	0.225	0.337	1
SSRP1	0.0123459	-0.13261	0.096	0.173	1
ADARB1	0.0123509	-0.118123	0.039	0.097	1
FAM24B	0.0123647	-0.0845443	0.011	0.055	1
IGHV3-74	0.0123647	-0.107176	0.011	0.055	1
VPS25	0.0124103	-0.117565	0.062	0.129	1
C20orf194	0.0124262	-0.0993293	0.017	0.065	1
NDUFA8	0.0124378	-0.131217	0.107	0.189	1
TRIP4	0.0124885	-0.0834436	0.006	0.045	1
RP9	0.0124966	-0.113422	0.039	0.098	1
JKAMP	0.0125033	-0.112751	0.045	0.106	1
SNRPA	0.0125764	-0.15319	0.174	0.269	1
INTS3	0.0125922	-0.0931294	0.028	0.082	1
ZFX	0.0126335	-0.110332	0.051	0.115	1
CISH	0.012634	-0.0741182	0	0.034	1
PDE6B	0.012634	-0.0697096	0	0.034	1
DYRK4	0.0126364	-0.117821	0.045	0.104	1
ZNF581	0.0126917	-0.0999042	0.051	0.117	1
NIPSNAP3A	0.0127051	-0.134455	0.096	0.172	1
TAF15	0.0127218	-0.145672	0.191	0.301	1
ARMCX1	0.0127226	0.0946849	0.056	0.024	1
MPV17	0.012733	-0.135298	0.146	0.244	1
GAA	0.0127474	-0.0937161	0.022	0.073	1
ADAR	0.0127519	-0.155356	0.18	0.274	1
ATF6B	0.0128014	-0.11851	0.084	0.161	1
JARID2	0.0128044	-0.125986	0.101	0.183	1
TCEAL4	0.0128376	-0.144791	0.191	0.302	1
RAPGEF1	0.0128587	-0.103296	0.028	0.081	1
COPRS	0.0128587	-0.101102	0.028	0.081	1
SWAP70	0.0128898	-0.171341	0.326	0.465	1
SLCO3A1	0.0129085	-0.105712	0.034	0.09	1
NSF	0.0129537	-0.127824	0.073	0.143	1
LSM5	0.0129704	-0.144591	0.163	0.264	1
HLA-DRB5	0.0129841	-0.1346	0.051	0.11	1
FBXO4	0.0129893	-0.0792111	0.011	0.055	1
SRGAP3	0.01299	-0.10287	0.017	0.064	1
POGLUT1	0.0130025	-0.0995009	0.034	0.09	1
DDX49	0.0130128	-0.109196	0.039	0.098	1
ARSD	0.0130448	-0.110087	0.056	0.124	1
HOOK2	0.0130735	0.172335	0.191	0.133	1
EIF2B2	0.0130777	-0.106564	0.051	0.115	1
MAPK8IP3	0.013091	-0.130501	0.062	0.126	1
DDX20	0.0131326	-0.100428	0.011	0.053	1
FRG1	0.0131761	-0.112966	0.073	0.147	1
CTTNBP2NL	0.0132159	-0.0947575	0.022	0.073	1
IGKV1-27	0.0132255	-0.0973353	0.011	0.054	1
PQLC1	0.0132687	-0.100296	0.028	0.081	1
C14orf1	0.0132687	-0.118554	0.067	0.138	1
FAM3A	0.0133417	-0.106991	0.028	0.081	1
COQ5	0.013366	-0.0911868	0.017	0.064	1
CKS1B	0.0133697	-0.100983	0.028	0.081	1
KIAA1683	0.0133986	0.107893	0.067	0.031	1
RP11-299J3.8	0.0134104	-0.086112	0.011	0.054	1
NUP153	0.0134234	0.175486	0.208	0.149	1
DDX46	0.0134434	-0.145794	0.219	0.34	1
AFF2	0.0134484	-0.114755	0.034	0.087	1
NECAP1	0.0135385	-0.109257	0.067	0.138	1
PBX1	0.0135408	-0.150634	0.191	0.299	1
SLC12A6	0.0135569	-0.117255	0.051	0.112	1
MFSD14A	0.0136073	-0.128834	0.073	0.142	1
UBE2S	0.0136456	0.190359	0.253	0.194	1
WDR45	0.01367	-0.132202	0.112	0.199	1
IFI35	0.013715	-0.110088	0.056	0.122	1
KMT2D	0.0137541	-0.0891128	0.022	0.073	1
SNRNP40	0.0138293	-0.125143	0.107	0.19	1
IL1RN	0.0138308	-0.0792159	0	0.033	1
BRF2	0.0138308	-0.0712558	0	0.033	1
PICK1	0.0138308	-0.0706083	0	0.033	1
LYPLA2	0.0138529	-0.11317	0.067	0.137	1
CKAP4	0.0138535	-0.11931	0.051	0.112	1
SERPINF1	0.0138889	-0.0929738	0.017	0.064	1
DOK3	0.0138995	-0.133566	0.079	0.149	1
MCUR1	0.0139155	-0.11987	0.067	0.136	1
FLAD1	0.0139407	-0.0957263	0.022	0.072	1
PDIA6	0.013985	-0.171234	0.472	0.615	1
IFIT5	0.0140247	-0.0869825	0.006	0.044	1
TSEN15	0.0140688	-0.103565	0.062	0.131	1
RECQL	0.0141065	-0.107332	0.056	0.121	1
SLC25A13	0.0141321	-0.118861	0.09	0.171	1
HSD17B8	0.0141586	-0.0938799	0.028	0.081	1
KANSL2	0.0141589	0.159455	0.157	0.103	1
NISCH	0.0141832	-0.110298	0.045	0.104	1
C12orf43	0.0141901	-0.0879619	0.011	0.053	1
MTHFD2	0.0141977	-0.171196	0.309	0.441	1
YIPF6	0.0142359	-0.120011	0.073	0.143	1
RGS14	0.0142624	-0.116157	0.045	0.104	1
IDS	0.0142688	0.0387003	0.657	0.689	1
EHMT2	0.0142832	-0.110866	0.034	0.088	1
SEPW1	0.0142934	-0.172634	0.466	0.626	1
SNHG10	0.0143144	-0.0876807	0.006	0.043	1
LACTB	0.0143456	-0.149284	0.202	0.31	1
PDE4A	0.0143532	-0.155788	0.219	0.321	1
ARL2	0.0143591	-0.134918	0.129	0.22	1
CD274	0.0143853	-0.12466	0.084	0.162	1
ANKRD36C	0.0144633	-0.128447	0.084	0.157	1
TYMP	0.0144717	-0.140906	0.135	0.221	1
ZNF326	0.0144781	-0.119387	0.09	0.168	1
RNF219	0.0144993	-0.0862573	0.011	0.053	1
AP4M1	0.0145404	-0.0889628	0.017	0.063	1
DYNLL1	0.0145466	0.0561223	0.657	0.669	1
ZNF430	0.0145479	-0.107388	0.051	0.113	1
CEACAM1	0.0145616	-0.0853827	0.006	0.043	1
CREBBP	0.0145668	-0.107262	0.045	0.104	1
RPS17	0.0146369	0.0482612	0.596	0.618	1
MPDU1	0.0146629	-0.109061	0.045	0.103	1
IL10RB	0.014679	-0.135174	0.129	0.217	1
TRAPPC5	0.0147052	-0.131412	0.129	0.218	1
CLSTN3	0.0147246	-0.101232	0.022	0.07	1
TMX2	0.0147337	-0.129092	0.079	0.147	1
IL2RA	0.0147465	-0.0912603	0.011	0.053	1
NIT1	0.0147494	-0.112968	0.039	0.094	1
PMEPA1	0.0147521	-0.120576	0.084	0.16	1
SF3B6	0.0147765	-0.163495	0.287	0.407	1
PLAUR	0.0147956	0.0828785	0.612	0.612	1
CALCOCO1	0.0148167	-0.118772	0.067	0.135	1
PLA2G16	0.0148395	-0.138645	0.152	0.244	1
MED8	0.0148878	-0.117266	0.062	0.126	1
R3HDM1	0.0149056	-0.110554	0.056	0.121	1
TBC1D13	0.014914	-0.0795125	0.006	0.043	1
CEP120	0.014916	-0.0919545	0.017	0.063	1
ACOT7	0.0149196	-0.166443	0.326	0.443	1
C20orf24	0.014933	-0.141518	0.185	0.295	1
MAP4K4	0.0149354	-0.104929	0.039	0.095	1
KCNQ1OT1	0.0149838	-0.139135	0.118	0.206	1
SMAD5	0.0150095	-0.0943995	0.034	0.089	1
USP45	0.015031	-0.106754	0.028	0.08	1
PIGX	0.0150402	-0.100425	0.034	0.088	1
EXOC3	0.0150757	-0.0944311	0.028	0.081	1
TNFRSF8	0.0151426	-0.062252	0	0.032	1
ACKR2	0.0151426	-0.0727373	0	0.032	1
LDB2	0.0151426	-0.0681028	0	0.032	1
CD5	0.0151426	-0.0684807	0	0.032	1
LINC00520	0.0151426	-0.0688691	0	0.032	1
MED20	0.0151703	-0.0796764	0.006	0.043	1
PSMC3	0.0151922	-0.146556	0.185	0.284	1
GPRIN3	0.0152051	-0.113388	0.051	0.111	1
AKIRIN2	0.0152072	-0.139734	0.163	0.26	1
VPS37A	0.0152265	-0.103105	0.045	0.104	1
SRBD1	0.0152653	-0.092367	0.028	0.081	1
MAP3K1	0.0152706	-0.129833	0.096	0.17	1
GMIP	0.0152771	-0.103783	0.039	0.096	1
PML	0.0153082	-0.104343	0.056	0.121	1
HLA-DQB1	0.0153129	-0.120427	0.045	0.102	1
FAM21C	0.0153252	-0.107442	0.051	0.112	1
CTDSP1	0.0154138	-0.119682	0.129	0.225	1
HARS	0.0154311	-0.110759	0.079	0.152	1
CBR1	0.0154311	-0.110091	0.079	0.152	1
SLC39A7	0.0154371	-0.119909	0.084	0.158	1
ORMDL3	0.0154593	-0.116547	0.056	0.119	1
ATOX1	0.0154943	-0.150924	0.225	0.34	1
CD48	0.0154948	-0.176138	0.393	0.534	1
PDE2A	0.0155049	0.0652598	0.034	0.011	1
RFFL	0.0155277	-0.0893348	0.017	0.062	1
ADH5	0.0155349	-0.139046	0.157	0.25	1
SIGLEC8	0.0155724	-0.115834	0.051	0.112	1
IMPA1	0.0155862	-0.109263	0.056	0.12	1
ST3GAL4	0.0155905	-0.138857	0.135	0.222	1
PSMB10	0.0155992	-0.169201	0.303	0.438	1
NME6	0.0156072	-0.0921226	0.028	0.08	1
ETHE1	0.0156117	-0.124287	0.084	0.156	1
ANAPC7	0.0156714	-0.0883346	0.022	0.071	1
EIF4EBP2	0.0156975	-0.0959621	0.022	0.07	1
MRPL55	0.0157028	-0.110536	0.067	0.136	1
COL9A2	0.0157113	-0.117078	0.073	0.143	1
GSDMD	0.0157454	-0.108287	0.101	0.189	1
MAP2K2	0.0157624	-0.123697	0.107	0.188	1
PARVB	0.0157644	-0.165024	0.36	0.491	1
NAB2	0.0157899	-0.100847	0.034	0.087	1
ALG13	0.015792	0.167574	0.32	0.265	1
ARF6	0.0157998	-0.161776	0.264	0.39	1
CTD-2371O3.3	0.0158086	0.0621238	0.034	0.011	1
HIBCH	0.0158254	-0.111396	0.056	0.121	1
MAP3K14	0.0158943	-0.0851154	0.011	0.053	1
TBC1D20	0.0159163	-0.131134	0.09	0.161	1
NDRG3	0.0159386	-0.106794	0.039	0.096	1
PDHB	0.0159593	-0.107373	0.073	0.146	1
MGRN1	0.0159631	-0.116276	0.096	0.175	1
ENO3	0.015992	-0.08045	0.011	0.053	1
MAP1LC3B	0.0160078	0.0956975	0.511	0.511	1
ICT1	0.0160636	-0.0841218	0.017	0.062	1
NPIPB5	0.0161033	-0.0995813	0.039	0.096	1
MYO10	0.0161813	0.152629	0.152	0.098	1
[truncated: 22,663 more rows]

## Sheet: B
	p_val	avg_log2FC	pct.1 (NC)	pct.2 (CRC)	p_val_adj
CPA3	2.00233e-141	-1.44105	0.856	0.954	8.58077e-137
CD52	1.30107e-127	-1.35204	0.297	0.674	5.57561e-123
CLU	4.33278e-124	-1.26221	0.523	0.797	1.85677e-119
IGHA1	4.83229e-121	0.663305	0.729	0.383	2.07083e-116
TMEM176B	1.91294e-119	-0.86136	0.038	0.388	8.1977e-115
ALOX5AP	1.79927e-116	-0.930135	0.722	0.902	7.71061e-112
SOCS1	2.66569e-114	-1.00908	0.287	0.639	1.14236e-109
FCER1G	3.75066e-113	-0.940335	0.665	0.876	1.60731e-108
EEF1A1	5.11544e-107	-1.13697	0.922	0.983	2.19217e-102
LTC4S	3.72302e-106	-0.970432	0.664	0.871	1.59546e-101
BIRC3	8.63804e-106	-1.42041	0.217	0.552	3.70175e-101
IFITM2	4.4707e-101	-1.04713	0.326	0.63	1.91587e-96
TPT1	1.86117e-96	-1.10578	0.87	0.952	7.97587e-92
SRGN	2.58764e-95	-1.14262	0.962	0.981	1.10891e-90
IL1RL1	1.68488e-94	-0.82406	0.259	0.572	7.22037e-90
HLA-A	1.97351e-93	-1.30242	0.611	0.816	8.45728e-89
HLA-B	3.00535e-90	-1.36103	0.661	0.833	1.28791e-85
B2M	9.56469e-89	-1.01257	0.998	0.999	4.09885e-84
MALAT1	1.65488e-85	-0.793198	0.998	0.995	7.09184e-81
PTGS2	3.6855e-85	-1.26697	0.128	0.424	1.57938e-80
S100A11	2.73499e-83	-0.993208	0.55	0.773	1.17205e-78
NACA	5.10445e-83	-0.889963	0.687	0.861	2.18746e-78
SLC26A2	1.56624e-82	-0.758299	0.168	0.467	6.71198e-78
VIM	1.68116e-82	-1.18069	0.701	0.883	7.20442e-78
NSMCE1	2.17321e-81	-0.902758	0.264	0.563	9.31308e-77
RAC2	7.07765e-81	-0.869804	0.342	0.624	3.03306e-76
TNFAIP3	9.15907e-81	-1.05931	0.356	0.626	3.92503e-76
HLA-C	1.59181e-80	-1.12341	0.523	0.744	6.82156e-76
JCHAIN	2.51114e-79	1.82809	0.506	0.229	1.07612e-74
GLUL	8.37966e-77	-0.879163	0.541	0.753	3.59102e-72
SAMSN1	1.86889e-74	-0.906608	0.625	0.813	8.00895e-70
ATP5E	3.93881e-74	-0.81597	0.703	0.855	1.68794e-69
UQCRH	4.32238e-74	-0.782776	0.432	0.68	1.85231e-69
TMSB4X	1.22004e-72	-1.03977	0.989	0.996	5.22837e-68
ARPC3	4.78549e-70	-0.746332	0.47	0.698	2.05078e-65
ACTG1	7.02237e-70	-1.13531	0.354	0.615	3.00937e-65
CST3	7.07768e-70	-0.700809	0.513	0.731	3.03307e-65
TIMP1	7.37433e-70	-0.771988	0.511	0.736	3.1602e-65
CD48	9.93809e-70	-0.626342	0.145	0.413	4.25887e-65
OAZ1	4.86422e-67	-0.783967	0.651	0.816	2.08451e-62
CTSD	1.2633e-66	-0.880268	0.412	0.647	5.41375e-62
CD63	1.64094e-66	-0.899136	0.849	0.926	7.03209e-62
SH3BGRL3	9.30716e-66	-0.731556	0.675	0.848	3.98849e-61
PABPC1	1.31348e-65	-0.814553	0.516	0.718	5.62879e-61
HCST	1.54637e-65	-0.628285	0.202	0.468	6.62682e-61
RP11-354E11.2	6.32915e-65	-0.593028	0.339	0.604	2.71229e-60
CD81	1.87739e-64	-0.752262	0.1	0.341	8.04537e-60
CKLF	1.99442e-64	-0.659231	0.529	0.712	8.54689e-60
COX7C	1.99577e-64	-0.712955	0.654	0.813	8.55266e-60
AKAP12	3.49948e-64	-0.560817	0.062	0.298	1.49967e-59
RACK1	1.45092e-63	-0.788129	0.794	0.897	6.21775e-59
LAPTM5	3.9218e-63	-0.697235	0.421	0.668	1.68065e-58
MYL6	1.84048e-62	-0.842698	0.704	0.844	7.8872e-58
ARHGDIB	2.77807e-61	-0.733544	0.582	0.776	1.19052e-56
MS4A2	6.154e-61	-0.898808	0.723	0.837	2.63723e-56
TMEM176A	4.37902e-60	-0.415549	0.016	0.213	1.87659e-55
FTL	6.72128e-60	-0.753155	0.975	0.987	2.88034e-55
EIF1	8.66221e-60	-0.639218	0.837	0.92	3.7121e-55
KLF6	8.73071e-60	-0.935925	0.317	0.554	3.74146e-55
ALAS1	1.00791e-59	-0.485529	0.063	0.287	4.31929e-55
GSTP1	5.03911e-59	-0.777656	0.438	0.652	2.15946e-54
RHOH	1.06398e-58	-0.525734	0.267	0.516	4.5596e-54
TMSB10	1.56104e-58	-0.843036	0.872	0.937	6.68967e-54
BRK1	1.74166e-58	-0.586109	0.294	0.535	7.46372e-54
PFN1	5.84906e-58	-0.928208	0.597	0.76	2.50656e-53
H3F3A	1.24882e-57	-0.735276	0.77	0.877	5.3517e-53
ACSL4	3.33379e-57	-0.664592	0.212	0.454	1.42866e-52
GALC	4.33761e-57	-0.473708	0.128	0.363	1.85884e-52
AHR	4.46881e-57	-0.513796	0.081	0.302	1.91506e-52
TPM4	5.0815e-57	-0.576035	0.145	0.385	2.17763e-52
ARPC2	5.57281e-57	-0.719526	0.376	0.608	2.38817e-52
TYROBP	9.66697e-57	-0.628845	0.589	0.767	4.14268e-52
ATP6V0E1	8.38496e-56	-0.564952	0.488	0.689	3.59329e-51
CD37	1.29142e-55	-0.57857	0.41	0.633	5.53423e-51
DTNBP1	2.0381e-55	-0.553072	0.066	0.278	8.73409e-51
CFL1	2.61303e-55	-0.845266	0.507	0.7	1.11979e-50
ACTB	4.61447e-55	-1.08223	0.871	0.937	1.97749e-50
HNRNPA2B1	4.8422e-55	-0.721146	0.506	0.702	2.07508e-50
MYL12B	6.84361e-55	-0.607881	0.464	0.681	2.93276e-50
KIT	1.31652e-54	-0.633359	0.5	0.7	5.64181e-50
CARD16	2.06415e-54	-0.391022	0.055	0.261	8.84573e-50
GPX4	4.11637e-54	-0.646982	0.471	0.673	1.76403e-49
SLC18A2	4.75111e-54	-0.750225	0.439	0.643	2.03604e-49
ABRACL	1.29013e-53	-0.589202	0.296	0.527	5.52874e-49
ZC3H12A	2.06025e-53	-0.426332	0.036	0.229	8.82901e-49
IFITM3	4.51005e-53	-0.609833	0.181	0.416	1.93274e-48
GNAS	5.01343e-53	-0.689981	0.14	0.364	2.14846e-48
NEAT1	1.04975e-52	-0.938689	0.59	0.759	4.49861e-48
EPAS1	2.68212e-52	-0.306165	0.019	0.197	1.14939e-47
SAT1	6.62877e-52	-0.749961	0.554	0.737	2.84069e-47
GRAP2	6.82057e-52	-0.507949	0.191	0.419	2.92289e-47
ID2	8.02243e-52	-0.816957	0.346	0.57	3.43793e-47
FAU	3.87521e-51	-0.598665	0.952	0.962	1.66068e-46
HLA-E	1.25401e-50	-0.67152	0.404	0.608	5.37394e-46
RAB32	1.26738e-50	-0.459041	0.145	0.364	5.43125e-46
BTG1	2.88001e-50	-0.672255	0.701	0.827	1.2342e-45
SRP14	1.11889e-49	-0.598094	0.654	0.796	4.79489e-45
HDC	1.12143e-49	-0.753794	0.28	0.49	4.80576e-45
RGS10	1.6899e-49	-0.518801	0.31	0.543	7.24189e-45
FOXP1	3.69285e-49	-0.56325	0.356	0.567	1.58253e-44
CCNI	6.70479e-49	-0.612423	0.439	0.644	2.87327e-44
2023-09-02	1.26714e-48	-0.513124	0.283	0.501	5.43022e-44
PTGS1	1.53222e-47	-0.439912	0.169	0.388	6.56618e-43
REL	1.92165e-47	-0.501091	0.098	0.298	8.23503e-43
CHCHD2	2.49452e-47	-0.672341	0.478	0.664	1.069e-42
IDS	3.70421e-47	-0.450545	0.155	0.368	1.5874e-42
HLA-DPA1	4.44271e-47	-0.539004	0.058	0.245	1.90388e-42
PSAP	1.1009e-46	-0.514379	0.317	0.535	4.7178e-42
PLPP1	1.31956e-46	-0.396882	0.051	0.232	5.65485e-42
LIF	1.60979e-46	-0.461423	0.084	0.28	6.89859e-42
NFKBIZ	1.68064e-46	-0.60537	0.305	0.521	7.2022e-42
C1orf162	4.1089e-46	-0.417101	0.204	0.422	1.76083e-41
SEC11A	6.08868e-46	-0.503708	0.303	0.525	2.60924e-41
COX4I1	7.78906e-46	-0.561398	0.625	0.775	3.33792e-41
IL2RG	1.41114e-45	-0.411397	0.066	0.252	6.04729e-41
CTSB	1.56114e-45	-0.422251	0.108	0.306	6.69011e-41
LCP2	2.18085e-45	-0.363309	0.096	0.293	9.34583e-41
UBA52	3.47285e-45	-0.628524	0.839	0.902	1.48826e-40
UBL5	3.60993e-45	-0.553631	0.457	0.647	1.547e-40
IGHA2	5.50884e-45	0.686823	0.294	0.117	2.36076e-40
BTF3	1.03907e-44	-0.58757	0.551	0.731	4.45281e-40
NDUFA4	5.04208e-44	-0.631434	0.654	0.786	2.16073e-39
BST2	5.85913e-44	-0.516167	0.375	0.573	2.51087e-39
RHOA	9.19326e-44	-0.503363	0.302	0.512	3.93968e-39
VMP1	1.01572e-43	-0.656904	0.329	0.528	4.35275e-39
CLIC1	5.48373e-43	-0.669257	0.606	0.758	2.35e-38
HLA-DRB1	6.03691e-43	-0.609581	0.06	0.237	2.58706e-38
PPIB	1.71127e-42	-0.643357	0.29	0.494	7.3335e-38
DBI	1.81889e-42	-0.616494	0.418	0.606	7.79465e-38
PARK7	1.93598e-42	-0.535925	0.276	0.481	8.29643e-38
BACE2	3.34211e-42	-0.443527	0.195	0.397	1.43223e-37
CLNK	7.79268e-42	-0.335496	0.034	0.193	3.33948e-37
LEO1	1.24942e-41	-0.503359	0.144	0.335	5.35427e-37
CSF1	2.52749e-41	-0.441092	0.1	0.286	1.08313e-36
PDIA3	3.63248e-41	-0.596577	0.303	0.504	1.55666e-36
RHOBTB3	4.27919e-41	-0.37202	0.117	0.306	1.83381e-36
OST4	5.46873e-41	-0.538772	0.611	0.754	2.34357e-36
COX6C	5.83131e-41	-0.593048	0.45	0.617	2.49895e-36
TNFSF10	6.91436e-41	-0.513842	0.254	0.461	2.96308e-36
FTH1	8.48962e-41	-0.607385	0.994	0.997	3.63814e-36
CORO1A	1.28911e-40	-0.408392	0.072	0.247	5.52436e-36
ATP5D	1.60536e-40	-0.442972	0.341	0.544	6.87961e-36
NUDT14	2.12513e-40	-0.329141	0.099	0.283	9.10705e-36
CXCR4	3.5999e-40	-0.717855	0.068	0.24	1.5427e-35
ACP5	4.34211e-40	-0.326755	0.095	0.278	1.86077e-35
CAPG	4.66475e-40	-0.715865	0.63	0.747	1.99903e-35
EEF1B2	5.29656e-40	-0.635092	0.566	0.735	2.26979e-35
CNRIP1	6.18611e-40	-0.465827	0.235	0.431	2.65099e-35
GAPDH	6.23026e-40	-0.732603	0.648	0.795	2.66992e-35
ATP5L	1.65472e-39	-0.556811	0.618	0.764	7.09115e-35
PPIA	1.75548e-39	-0.713402	0.425	0.603	7.52294e-35
ATP5G2	2.03846e-39	-0.515281	0.633	0.774	8.73563e-35
HLA-DRA	2.18445e-39	-0.678738	0.06	0.228	9.36126e-35
MRPL33	2.74982e-39	-0.393968	0.235	0.438	1.17841e-34
HIF1A	3.57957e-39	-0.341094	0.12	0.304	1.53399e-34
SUMO2	4.46069e-39	-0.547182	0.594	0.733	1.91158e-34
PAG1	5.19039e-39	-0.339019	0.084	0.258	2.22429e-34
SLC25A6	5.26074e-39	-0.592507	0.43	0.606	2.25444e-34
GNAI2	7.36191e-39	-0.409828	0.105	0.281	3.15487e-34
LDHB	9.51834e-39	-0.615538	0.474	0.64	4.07899e-34
CALM1	1.01932e-38	-0.567228	0.296	0.492	4.36818e-34
GNG5	1.19179e-38	-0.424492	0.233	0.43	5.10729e-34
MCL1	2.45142e-38	-0.548862	0.372	0.561	1.05053e-33
NDFIP2	2.80248e-38	-0.337858	0.125	0.308	1.20097e-33
ZFAS1	3.0266e-38	-0.489022	0.332	0.524	1.29702e-33
CD74	4.82337e-38	-0.797337	0.184	0.377	2.06701e-33
NDUFB2	5.0382e-38	-0.489423	0.425	0.598	2.15907e-33
SNHG8	5.41081e-38	-0.421426	0.287	0.488	2.31875e-33
PSMA7	5.72475e-38	-0.530641	0.341	0.531	2.45329e-33
CD38	6.96569e-38	-0.353902	0.081	0.255	2.98508e-33
ATP6V1F	7.09679e-38	-0.461775	0.435	0.606	3.04126e-33
COTL1	7.48036e-38	-0.41722	0.123	0.304	3.20563e-33
USMG5	7.75183e-38	-0.497234	0.425	0.598	3.32197e-33
SUB1	8.6633e-38	-0.569245	0.563	0.713	3.71257e-33
KLF2	8.93265e-38	-0.659584	0.114	0.289	3.828e-33
FXYD5	9.26338e-38	-0.510172	0.5	0.67	3.96973e-33
SMYD3	1.27437e-37	-0.360333	0.146	0.334	5.46119e-33
DRAP1	3.93697e-37	-0.42768	0.348	0.54	1.68715e-32
SMIM1	4.54231e-37	-0.324019	0.096	0.269	1.94656e-32
PIM1	4.66197e-37	-0.277973	0.024	0.163	1.99784e-32
NDUFC2	6.17261e-37	-0.426367	0.271	0.465	2.64521e-32
ARHGEF6	7.03226e-37	-0.348786	0.15	0.336	3.01361e-32
CALR	8.3753e-37	-0.65038	0.242	0.433	3.58915e-32
AKAP13	1.16092e-36	-0.431721	0.217	0.404	4.975e-32
C9orf16	1.53027e-36	-0.410632	0.289	0.485	6.55782e-32
RNF130	2.44497e-36	-0.344442	0.16	0.346	1.04777e-31
ZG16	2.53692e-36	0.187121	0.109	0.019	1.08717e-31
HLA-DPB1	2.55338e-36	-0.516886	0.059	0.216	1.09423e-31
CBX3	2.80112e-36	-0.401683	0.195	0.384	1.20039e-31
C4orf48	2.9125e-36	-0.479263	0.415	0.587	1.24812e-31
SERF2	4.83171e-36	-0.635968	0.832	0.877	2.07058e-31
CD44	5.81511e-36	-0.502337	0.466	0.641	2.49201e-31
ARL6IP5	7.16712e-36	-0.464275	0.373	0.55	3.0714e-31
TMA7	8.52165e-36	-0.518085	0.589	0.725	3.65187e-31
CASP4	9.64268e-36	-0.249723	0.048	0.198	4.13227e-31
COMMD6	1.14611e-35	-0.438514	0.563	0.716	4.91155e-31
FKBP1A	1.15704e-35	-0.439045	0.3	0.486	4.9584e-31
PTP4A2	1.19114e-35	-0.36216	0.158	0.34	5.1045e-31
TAGLN2	1.23123e-35	-0.497797	0.352	0.54	5.2763e-31
MSN	1.44593e-35	-0.336449	0.111	0.282	6.19637e-31
ELL2	2.10096e-35	-0.302733	0.073	0.233	9.00347e-31
UTS2	2.44345e-35	-0.65331	0.024	0.158	1.04712e-30
RGS1	2.86914e-35	-0.572551	0.845	0.916	1.22954e-30
SPINT2	6.10008e-35	-0.371035	0.174	0.358	2.61413e-30
UQCRB	6.38514e-35	-0.485508	0.682	0.795	2.73629e-30
TALDO1	7.48527e-35	-0.43198	0.22	0.403	3.20774e-30
PTPN7	1.07014e-34	-0.343352	0.113	0.282	4.58598e-30
SRSF2	1.1357e-34	-0.462136	0.278	0.461	4.86691e-30
C19orf43	1.65615e-34	-0.4063	0.328	0.517	7.09726e-30
TPI1	2.00939e-34	-0.563257	0.458	0.63	8.61105e-30
BATF	2.06441e-34	-0.345628	0.091	0.253	8.84682e-30
COX6B1	2.10226e-34	-0.486951	0.485	0.637	9.00903e-30
COX7B	2.46356e-34	-0.44219	0.363	0.546	1.05573e-29
LCP1	2.73179e-34	-0.404652	0.189	0.369	1.17068e-29
TNFRSF9	4.202e-34	-0.250314	0.009	0.125	1.80072e-29
RP11-884K10.5	4.46479e-34	-0.451455	0.395	0.574	1.91334e-29
RASSF5	4.63039e-34	-0.305003	0.116	0.286	1.98431e-29
CYBA	5.24823e-34	-0.488083	0.628	0.76	2.24907e-29
UQCR10	5.5562e-34	-0.425937	0.347	0.521	2.38105e-29
SYTL3	5.79228e-34	-0.256658	0.071	0.226	2.48222e-29
COX7A2	5.98151e-34	-0.516937	0.529	0.674	2.56331e-29
YWHAZ	6.00039e-34	-0.446193	0.269	0.447	2.57141e-29
ARPC1B	7.16229e-34	-0.461604	0.23	0.413	3.06933e-29
UQCRFS1	1.09006e-33	-0.324879	0.138	0.313	4.67136e-29
PHGR1	1.2824e-33	0.588159	0.234	0.096	5.49558e-29
RNF7	1.31545e-33	-0.28527	0.097	0.259	5.63725e-29
SH3BGRL	1.45944e-33	-0.367166	0.312	0.497	6.25427e-29
GPR183	2.24063e-33	-0.615582	0.28	0.447	9.602e-29
PSME1	3.05167e-33	-0.464299	0.349	0.528	1.30776e-28
UQCR11	4.96423e-33	-0.4517	0.499	0.647	2.12737e-28
POMP	9.17875e-33	-0.492548	0.432	0.597	3.93346e-28
EEF2	1.0868e-32	-0.559113	0.48	0.632	4.65738e-28
SLC11A2	1.17467e-32	-0.224344	0.048	0.187	5.03391e-28
RHOG	1.38761e-32	-0.366587	0.209	0.393	5.94646e-28
ANXA1	1.55529e-32	-0.749731	0.765	0.823	6.66505e-28
YWHAB	1.7444e-32	-0.417682	0.203	0.382	7.47544e-28
ACTR3	1.93686e-32	-0.471786	0.36	0.538	8.30021e-28
SLC25A5	1.94492e-32	-0.484684	0.241	0.418	8.33474e-28
TMEM50A	2.10246e-32	-0.378575	0.256	0.433	9.00986e-28
SERP1	2.41567e-32	-0.443838	0.373	0.549	1.03521e-27
TSEN54	2.47345e-32	-0.266178	0.108	0.27	1.05997e-27
ATP6V0B	2.92305e-32	-0.396893	0.259	0.433	1.25264e-27
DYNLL1	3.33794e-32	-0.521435	0.498	0.647	1.43044e-27
CD84	4.85551e-32	-0.309461	0.155	0.327	2.08078e-27
COX8A	5.10002e-32	-0.502838	0.389	0.552	2.18556e-27
WDR83OS	6.44794e-32	-0.38064	0.339	0.513	2.7632e-27
RHOB	7.06914e-32	-0.342365	0.038	0.169	3.02941e-27
SRSF9	9.41735e-32	-0.384907	0.245	0.423	4.03571e-27
RNF145	1.08383e-31	-0.27371	0.099	0.257	4.64465e-27
ATOX1	1.13991e-31	-0.383343	0.16	0.325	4.88497e-27
DUSP6	1.46233e-31	-0.447643	0.185	0.359	6.26668e-27
PRDX1	2.38495e-31	-0.709109	0.514	0.648	1.02204e-26
RP11-76E17.3	2.88988e-31	-0.269959	0.05	0.187	1.23843e-26
IER3	3.39311e-31	-0.331006	0.078	0.226	1.45408e-26
TPM3	3.40629e-31	-0.437482	0.235	0.41	1.45973e-26
RARRES3	3.41594e-31	-0.331365	0.147	0.312	1.46387e-26
LIMS1	3.43023e-31	-0.318874	0.13	0.293	1.46999e-26
ALOX5	4.37669e-31	-0.34463	0.193	0.365	1.87559e-26
SRI	5.01369e-31	-0.384674	0.285	0.457	2.14856e-26
CSTB	7.16218e-31	-0.444621	0.342	0.51	3.06928e-26
NFE2L3	8.00725e-31	-0.264296	0.076	0.223	3.43143e-26
ATP5G3	9.61338e-31	-0.49163	0.281	0.451	4.11972e-26
BAX	1.07873e-30	-0.327884	0.141	0.301	4.62278e-26
GATA2	1.1335e-30	-0.548147	0.478	0.62	4.85748e-26
VWA5A	1.14256e-30	-0.556067	0.579	0.707	4.89631e-26
TAPBP	1.14735e-30	-0.306136	0.12	0.279	4.91687e-26
CASP1	1.17073e-30	-0.202645	0.02	0.135	5.01703e-26
CD53	1.40417e-30	-0.318611	0.162	0.328	6.01742e-26
ELOB	1.53209e-30	-0.433602	0.47	0.632	6.56562e-26
SNX10	1.54978e-30	-0.226369	0.049	0.184	6.64142e-26
OSBPL8	1.88045e-30	-0.373135	0.186	0.349	8.05847e-26
COX5B	1.89557e-30	-0.430976	0.43	0.587	8.12328e-26
PPP1R18	1.94129e-30	-0.253045	0.069	0.211	8.31919e-26
RBM39	2.13466e-30	-0.380428	0.285	0.452	9.14786e-26
ICAM3	2.35926e-30	-0.290384	0.079	0.224	1.01104e-25
SSR4	2.60497e-30	-0.226254	0.614	0.763	1.11633e-25
NOP10	2.732e-30	-0.365238	0.246	0.418	1.17077e-25
SSBP1	2.7373e-30	-0.381624	0.223	0.393	1.17304e-25
PTMA	2.96004e-30	-0.511431	0.994	0.989	1.26849e-25
NSA2	2.97382e-30	-0.328786	0.152	0.316	1.2744e-25
NAP1L1	3.01956e-30	-0.403792	0.403	0.578	1.294e-25
MIEN1	3.2382e-30	-0.266706	0.11	0.266	1.3877e-25
PSMB8	3.61617e-30	-0.368898	0.146	0.306	1.54968e-25
EIF5	3.86681e-30	-0.365667	0.217	0.387	1.65708e-25
SNRPG	4.1185e-30	-0.442132	0.267	0.439	1.76494e-25
DYNLT1	4.79188e-30	-0.34037	0.231	0.401	2.05351e-25
MRPS6	5.59703e-30	-0.321893	0.149	0.31	2.39855e-25
SSR2	5.73996e-30	-0.399838	0.315	0.483	2.4598e-25
EIF3F	6.92543e-30	-0.367871	0.269	0.442	2.96782e-25
SERBP1	6.97491e-30	-0.410663	0.228	0.392	2.98903e-25
EIF3K	7.59648e-30	-0.430127	0.454	0.607	3.2554e-25
YBX1	7.73203e-30	-0.612101	0.592	0.72	3.31348e-25
CTSW	1.02109e-29	-0.308545	0.113	0.268	4.37578e-25
CAP1	1.10409e-29	-0.408381	0.26	0.425	4.73145e-25
CTSC	1.5034e-29	-0.265514	0.063	0.2	6.44269e-25
CELF2	1.65077e-29	-0.330952	0.181	0.346	7.07421e-25
COX6A1	1.95115e-29	-0.454174	0.422	0.577	8.36145e-25
NDUFB4	1.99829e-29	-0.397319	0.325	0.495	8.56348e-25
HSBP1	1.99889e-29	-0.316245	0.166	0.329	8.56603e-25
HAVCR2	2.35603e-29	-0.25063	0.052	0.184	1.00965e-24
SQSTM1	2.44965e-29	-0.365871	0.241	0.41	1.04978e-24
FLOT1	2.50833e-29	-0.312702	0.143	0.3	1.07492e-24
SRSF7	3.23797e-29	-0.413671	0.249	0.415	1.3876e-24
BANF1	5.19309e-29	-0.360777	0.201	0.365	2.22545e-24
LGALS1	6.96225e-29	-1.08772	0.477	0.628	2.9836e-24
BCL2A1	7.48652e-29	-0.292096	0.065	0.199	3.20827e-24
ANP32B	7.5467e-29	-0.395612	0.193	0.357	3.23406e-24
UBE2L6	7.61581e-29	-0.28292	0.102	0.249	3.26368e-24
RHBDD2	9.23412e-29	-0.2851	0.14	0.298	3.95719e-24
ARL6IP4	9.26151e-29	-0.398152	0.384	0.549	3.96893e-24
LMNB1	1.02194e-28	-0.212305	0.031	0.149	4.37941e-24
SARAF	1.32985e-28	-0.397249	0.55	0.69	5.69893e-24
SEM1	1.47745e-28	-0.382755	0.274	0.438	6.33147e-24
LAMTOR2	1.49381e-28	-0.321824	0.183	0.346	6.40156e-24
CDC42	2.01893e-28	-0.425158	0.331	0.495	8.65194e-24
SET	2.1594e-28	-0.418846	0.292	0.455	9.25389e-24
TXN	2.23323e-28	-0.531559	0.368	0.527	9.57029e-24
ITGA2B	2.48494e-28	-0.21681	0.016	0.123	1.06489e-23
NBDY	3.00328e-28	-0.285375	0.151	0.307	1.28702e-23
GUCA2B	3.85374e-28	0.284525	0.047	0.001	1.65148e-23
DDX5	4.26997e-28	-0.500727	0.633	0.742	1.82985e-23
SLC16A3	4.32628e-28	-0.281395	0.099	0.245	1.85399e-23
C1orf228	4.67858e-28	-0.283351	0.108	0.257	2.00496e-23
CMTM6	4.71892e-28	-0.335864	0.228	0.387	2.02225e-23
AP2M1	4.75475e-28	-0.400428	0.254	0.416	2.0376e-23
LRRFIP1	4.94658e-28	-0.347025	0.188	0.348	2.11981e-23
TESC	5.4273e-28	-0.22562	0.066	0.199	2.32581e-23
ARF1	5.73361e-28	-0.350517	0.193	0.354	2.45708e-23
ARPC5	6.22751e-28	-0.468275	0.342	0.498	2.66874e-23
FABP1	6.66937e-28	0.417996	0.154	0.053	2.85809e-23
PRRC2C	7.1549e-28	-0.307837	0.129	0.279	3.06616e-23
HNRNPA1	7.5459e-28	-0.545596	0.604	0.708	3.23372e-23
TBCA	8.71555e-28	-0.353631	0.321	0.484	3.73496e-23
TRAPPC1	9.05872e-28	-0.357977	0.251	0.418	3.88203e-23
SOD1	9.25784e-28	-0.398506	0.318	0.481	3.96735e-23
VPS28	9.50626e-28	-0.343574	0.278	0.442	4.07381e-23
CD9	1.00104e-27	-0.449128	0.752	0.825	4.28987e-23
C14orf166	1.05894e-27	-0.382629	0.305	0.465	4.538e-23
SKIL	1.20362e-27	-0.289579	0.118	0.266	5.158e-23
LAX1	1.22966e-27	-0.240954	0.055	0.182	5.2696e-23
RAN	1.2788e-27	-0.511819	0.258	0.418	5.48018e-23
NCF4	1.47436e-27	-0.274	0.109	0.254	6.31821e-23
CMC2	1.75302e-27	-0.218802	0.07	0.205	7.51238e-23
SNX3	1.88696e-27	-0.371521	0.45	0.597	8.08637e-23
SDCBP	1.92014e-27	-0.407169	0.419	0.574	8.22856e-23
PSMB1	1.92619e-27	-0.431772	0.329	0.484	8.2545e-23
ASAH1	2.35304e-27	-0.390511	0.432	0.587	1.00837e-22
HMGB1	2.45914e-27	-0.581259	0.604	0.726	1.05384e-22
MAST4	2.48864e-27	-0.266898	0.109	0.253	1.06648e-22
SVOPL	2.74115e-27	-0.279949	0.138	0.291	1.17469e-22
PPP1CA	2.8025e-27	-0.354906	0.192	0.349	1.20099e-22
SEC61B	3.37608e-27	-0.490997	0.414	0.574	1.44679e-22
GUCA2A	3.95022e-27	0.20405	0.056	0.005	1.69283e-22
HN1	4.04832e-27	-0.291403	0.072	0.205	1.73487e-22
PMP22	4.22431e-27	-0.288942	0.121	0.267	1.81028e-22
SLC25A3	4.41081e-27	-0.465558	0.364	0.504	1.89021e-22
B4GALT5	4.52395e-27	-0.243631	0.067	0.198	1.93869e-22
TSPO	4.64078e-27	-0.396827	0.314	0.471	1.98876e-22
HSD17B12	5.00368e-27	-0.282212	0.154	0.309	2.14428e-22
DUSP10	5.11593e-27	-0.3117	0.124	0.271	2.19238e-22
RSAD2	5.90607e-27	-0.229172	0.052	0.176	2.53099e-22
POU2F2	6.06876e-27	-0.24792	0.017	0.119	2.60071e-22
RAP1A	6.14629e-27	-0.269252	0.163	0.321	2.63393e-22
CD99	6.28387e-27	-0.355437	0.218	0.375	2.69289e-22
BSG	7.16417e-27	-0.315873	0.185	0.344	3.07013e-22
ITM2B	7.37449e-27	-0.475672	0.811	0.853	3.16026e-22
AHNAK	8.92331e-27	-0.370472	0.159	0.312	3.82399e-22
EEF1D	8.96307e-27	-0.36785	0.753	0.837	3.84104e-22
BHLHE40	9.11824e-27	-0.364697	0.135	0.283	3.90753e-22
S100A4	9.22838e-27	-0.77548	0.841	0.888	3.95473e-22
SNRPD2	9.29139e-27	-0.40523	0.407	0.563	3.98173e-22
C7orf73	9.57876e-27	-0.317252	0.288	0.447	4.10488e-22
LAMTOR5	1.12501e-26	-0.338239	0.271	0.43	4.82113e-22
MINOS1	1.34041e-26	-0.32532	0.271	0.436	5.74417e-22
GUK1	1.35936e-26	-0.352986	0.278	0.436	5.82541e-22
UBB	1.36445e-26	-0.508983	0.746	0.824	5.84723e-22
DUSP2	1.39631e-26	-0.424462	0.115	0.261	5.98375e-22
GTF3A	1.55937e-26	-0.318034	0.136	0.284	6.68253e-22
KMT2E	1.95061e-26	-0.283868	0.154	0.306	8.35914e-22
TXNL4A	2.35892e-26	-0.278577	0.12	0.264	1.01089e-21
SEC61G	2.49711e-26	-0.450998	0.471	0.612	1.07011e-21
TAF1D	2.81195e-26	-0.250334	0.11	0.253	1.20504e-21
VDAC1	3.09437e-26	-0.351785	0.192	0.346	1.32606e-21
NABP1	3.16966e-26	-0.230905	0.07	0.199	1.35833e-21
EIF2S2	4.36779e-26	-0.329982	0.192	0.347	1.87177e-21
RP11-511P7.2	4.72109e-26	-0.183977	0.034	0.144	2.02318e-21
PBX1	5.02855e-26	-0.264978	0.121	0.264	2.15494e-21
MTDH	5.48142e-26	-0.411433	0.287	0.446	2.34901e-21
TKT	6.58935e-26	-0.254704	0.081	0.212	2.8238e-21
FMNL1	6.75221e-26	-0.194122	0.041	0.156	2.89359e-21
2023-09-07	7.78965e-26	-0.36706	0.323	0.475	3.33818e-21
RNASEH2B	8.07911e-26	-0.247324	0.127	0.275	3.46222e-21
MRPL51	8.56973e-26	-0.310713	0.22	0.377	3.67247e-21
IER5	8.63572e-26	-0.298079	0.087	0.219	3.70075e-21
KDM6B	9.58237e-26	-0.295549	0.099	0.236	4.10643e-21
PGLS	1.04343e-25	-0.23801	0.083	0.215	4.47149e-21
TMBIM6	1.167e-25	-0.423445	0.317	0.473	5.00107e-21
CCDC88A	1.19118e-25	-0.254216	0.088	0.223	5.10467e-21
HNRNPC	1.23667e-25	-0.365318	0.281	0.442	5.29964e-21
PSMB2	1.35753e-25	-0.297976	0.149	0.295	5.81757e-21
UBXN4	1.41825e-25	-0.284671	0.154	0.302	6.07777e-21
PLAUR	1.45769e-25	-0.318311	0.116	0.257	6.24679e-21
NDUFS6	1.51112e-25	-0.328434	0.218	0.375	6.47577e-21
MZT2B	1.56773e-25	-0.440061	0.257	0.404	6.71833e-21
PRKX	1.58142e-25	-0.230905	0.073	0.201	6.77703e-21
LSM8	1.62198e-25	-0.303204	0.239	0.393	6.95083e-21
ATP5A1	1.78056e-25	-0.348984	0.196	0.352	7.6304e-21
NPM1	1.99793e-25	-0.472704	0.546	0.68	8.56195e-21
BEX4	2.4696e-25	-0.305116	0.27	0.43	1.05832e-20
DYNLRB1	2.97332e-25	-0.306614	0.185	0.334	1.27419e-20
RGS16	3.27487e-25	-0.352	0.024	0.126	1.40341e-20
GNA15	3.30799e-25	-0.20307	0.03	0.136	1.41761e-20
BRI3	3.45461e-25	-0.235503	0.079	0.208	1.48044e-20
JTB	3.53016e-25	-0.333805	0.235	0.391	1.51281e-20
TESPA1	4.1502e-25	-0.268283	0.132	0.274	1.77852e-20
KCNH2	4.36478e-25	-0.231782	0.05	0.166	1.87048e-20
MTHFD2	5.01811e-25	-0.256595	0.106	0.244	2.15046e-20
CPQ	5.15439e-25	-0.189726	0.053	0.171	2.20886e-20
CREM	5.39251e-25	-0.341993	0.178	0.326	2.31091e-20
ELOVL5	5.39995e-25	-0.257731	0.113	0.25	2.31409e-20
PDCD6	5.47606e-25	-0.256164	0.129	0.271	2.34671e-20
GPSM3	7.58359e-25	-0.261223	0.126	0.267	3.24987e-20
PSMA5	7.72395e-25	-0.270397	0.092	0.223	3.31002e-20
LAMTOR1	7.81783e-25	-0.256889	0.16	0.308	3.35025e-20
NCL	8.73328e-25	-0.40474	0.269	0.416	3.74256e-20
ZNRF1	8.81238e-25	-0.213569	0.052	0.168	3.77646e-20
CSNK1A1	9.45344e-25	-0.249185	0.13	0.271	4.05118e-20
KLRG1	9.76084e-25	-0.240177	0.102	0.236	4.18291e-20
C10orf128	1.00799e-24	-0.196334	0.061	0.182	4.31966e-20
RBX1	1.0239e-24	-0.339594	0.288	0.442	4.38781e-20
STK17B	1.07273e-24	-0.306025	0.197	0.35	4.59709e-20
FXR1	1.19241e-24	-0.266507	0.106	0.238	5.10996e-20
PRR13	1.30406e-24	-0.318004	0.262	0.414	5.58843e-20
UBE2L3	1.51698e-24	-0.307898	0.157	0.3	6.50085e-20
COX5A	1.55399e-24	-0.417609	0.243	0.39	6.65946e-20
SNRPE	1.61729e-24	-0.33968	0.217	0.37	6.93075e-20
METRNL	1.82067e-24	-0.199301	0.027	0.128	7.80229e-20
PEF1	1.86567e-24	-0.204705	0.067	0.189	7.99513e-20
LYPLA1	1.88242e-24	-0.259346	0.129	0.267	8.06693e-20
HLA-F	1.99059e-24	-0.20725	0.047	0.16	8.53047e-20
SLC12A8	2.04724e-24	-0.160431	0.013	0.103	8.77325e-20
VEGFA	2.19115e-24	-0.252273	0.047	0.159	9.38996e-20
CLTA	2.23607e-24	-0.329915	0.181	0.326	9.58245e-20
MYL12A	2.26562e-24	-0.419	0.652	0.763	9.70909e-20
HIGD2A	2.29071e-24	-0.283935	0.213	0.369	9.81662e-20
CD83	2.53829e-24	-0.295533	0.074	0.198	1.08776e-19
BTK	2.62307e-24	-0.321689	0.204	0.35	1.12409e-19
SEMA4D	2.76839e-24	-0.206374	0.063	0.182	1.18636e-19
PSMB9	2.84961e-24	-0.340014	0.199	0.348	1.22117e-19
NDUFA11	2.95994e-24	-0.31977	0.317	0.478	1.26845e-19
TMEM14C	3.01126e-24	-0.246232	0.132	0.274	1.29045e-19
NEDD8	3.32187e-24	-0.356185	0.388	0.537	1.42355e-19
CIB1	3.34956e-24	-0.25841	0.149	0.293	1.43542e-19
MYADM	3.84034e-24	-0.312338	0.157	0.301	1.64574e-19
NAA38	3.90921e-24	-0.310828	0.216	0.365	1.67525e-19
FDX1	3.9703e-24	-0.275818	0.124	0.26	1.70143e-19
EDF1	3.9815e-24	-0.394031	0.471	0.607	1.70623e-19
MYEOV2	3.99649e-24	-0.31916	0.235	0.379	1.71265e-19
PYCARD	4.00445e-24	-0.301095	0.194	0.341	1.71607e-19
RP11-773D16.1	4.36396e-24	-0.203649	0.079	0.205	1.87013e-19
ST13	4.59173e-24	-0.30288	0.282	0.44	1.96774e-19
ARID4B	4.64312e-24	-0.225055	0.098	0.229	1.98976e-19
HMGN1	4.71759e-24	-0.434286	0.532	0.648	2.02168e-19
PDIA6	4.95555e-24	-0.424217	0.282	0.434	2.12365e-19
LIMD2	5.12931e-24	-0.209385	0.073	0.197	2.19811e-19
LDLRAD4	5.32378e-24	-0.21759	0.031	0.133	2.28145e-19
CANX	5.63899e-24	-0.3287	0.244	0.393	2.41653e-19
STAT3	5.93953e-24	-0.229502	0.093	0.223	2.54532e-19
H2AFV	6.03147e-24	-0.397669	0.224	0.371	2.58473e-19
RAC1	6.2733e-24	-0.354928	0.354	0.513	2.68836e-19
NCOA4	6.62902e-24	-0.394905	0.198	0.341	2.8408e-19
RPN2	6.64297e-24	-0.332147	0.124	0.258	2.84678e-19
TMEM154	7.0615e-24	-0.236649	0.124	0.263	3.02613e-19
ATP5C1	7.45695e-24	-0.371969	0.296	0.442	3.1956e-19
IKZF3	7.50625e-24	-0.231795	0.066	0.183	3.21673e-19
RP1-56K13.1	7.54405e-24	-0.164654	0.027	0.126	3.23293e-19
PTMS	7.77436e-24	-0.243783	0.069	0.189	3.33163e-19
TNFAIP8	7.884e-24	-0.344564	0.225	0.37	3.37861e-19
TRMT112	7.99473e-24	-0.349154	0.36	0.508	3.42606e-19
DUSP1	8.05469e-24	-0.474962	0.826	0.884	3.45176e-19
SAP18	8.22222e-24	-0.337299	0.326	0.478	3.52355e-19
ITGB1BP1	8.31039e-24	-0.198711	0.056	0.17	3.56133e-19
TPP1	8.80122e-24	-0.200455	0.071	0.193	3.77167e-19
SLC2A3	9.6525e-24	-0.341039	0.21	0.361	4.13648e-19
NDUFA12	9.97751e-24	-0.26699	0.163	0.307	4.27576e-19
CAPZB	1.02358e-23	-0.344086	0.235	0.378	4.38646e-19
FYB1	1.033e-23	-0.187419	0.03	0.132	4.42681e-19
CATSPER1	1.0348e-23	-0.225883	0.113	0.248	4.43452e-19
PCBP2	1.07229e-23	-0.341271	0.242	0.392	4.59521e-19
IGKC	1.1598e-23	0.271716	0.748	0.642	4.9702e-19
LPXN	1.24576e-23	-0.225332	0.083	0.207	5.33857e-19
C4orf3	1.42782e-23	-0.301027	0.332	0.489	6.11878e-19
NR4A3	1.4523e-23	-0.202921	0.038	0.143	6.22369e-19
SSBP4	1.63036e-23	-0.173284	0.048	0.158	6.98674e-19
MAP2K2	1.69484e-23	-0.207352	0.062	0.178	7.26308e-19
CALM3	1.77861e-23	-0.377918	0.253	0.403	7.62206e-19
LAT	1.8079e-23	-0.322767	0.217	0.367	7.74756e-19
PFDN5	1.88354e-23	-0.372538	0.824	0.878	8.07171e-19
SKP1	2.07811e-23	-0.364744	0.563	0.683	8.90551e-19
PSMA2	2.14156e-23	-0.353358	0.297	0.439	9.17743e-19
RSRP1	2.17876e-23	-0.341183	0.262	0.408	9.33687e-19
NDUFS8	2.39233e-23	-0.287035	0.181	0.325	1.02521e-18
DCXR	2.40902e-23	-0.291972	0.136	0.271	1.03236e-18
UBXN1	2.56372e-23	-0.292366	0.228	0.376	1.09866e-18
NDUFA1	2.56611e-23	-0.364331	0.346	0.495	1.09968e-18
UBE2D3	2.73152e-23	-0.334586	0.36	0.506	1.17057e-18
UQCRQ	2.75897e-23	-0.425227	0.45	0.583	1.18233e-18
MIIP	3.01078e-23	-0.202208	0.043	0.148	1.29024e-18
PRPSAP2	3.31205e-23	-0.185835	0.056	0.169	1.41934e-18
VASP	3.31777e-23	-0.223416	0.081	0.205	1.4218e-18
TOMM7	3.3493e-23	-0.381817	0.652	0.753	1.43531e-18
SRSF11	3.47779e-23	-0.276585	0.164	0.305	1.49037e-18
RWDD1	3.71039e-23	-0.292467	0.192	0.334	1.59005e-18
TXNDC17	4.05063e-23	-0.24979	0.102	0.229	1.73586e-18
SLC38A11	4.53835e-23	0.203926	0.122	0.04	1.94486e-18
OXNAD1	5.49607e-23	-0.158381	0.022	0.115	2.35528e-18
GALNT6	5.90884e-23	-0.21036	0.059	0.171	2.53218e-18
TLN1	6.1176e-23	-0.239052	0.088	0.211	2.62164e-18
GM2A	6.14175e-23	-0.170562	0.038	0.14	2.63198e-18
SH3GLB1	6.32539e-23	-0.235669	0.125	0.259	2.71068e-18
ADRBK1	6.72839e-23	-0.190542	0.049	0.158	2.88338e-18
GRN	7.40771e-23	-0.291943	0.138	0.274	3.1745e-18
POLR1D	7.60787e-23	-0.251645	0.14	0.276	3.26028e-18
EID1	7.61667e-23	-0.335943	0.321	0.466	3.26405e-18
EIF4B	8.22495e-23	-0.281529	0.22	0.37	3.52472e-18
GUSB	8.59881e-23	-0.229502	0.065	0.179	3.68493e-18
SNRPF	9.18219e-23	-0.301294	0.169	0.307	3.93493e-18
OSTF1	9.92751e-23	-0.305378	0.23	0.371	4.25433e-18
TMOD3	1.02744e-22	-0.186673	0.074	0.194	4.40299e-18
MLEC	1.2529e-22	-0.255591	0.088	0.209	5.36919e-18
HNRNPD	1.36986e-22	-0.273545	0.124	0.253	5.87038e-18
PSMD8	1.57569e-22	-0.302319	0.178	0.316	6.75244e-18
SEPW1	1.63134e-22	-0.27998	0.191	0.335	6.99095e-18
NDUFS7	1.64457e-22	-0.272324	0.217	0.362	7.04765e-18
NME3	1.65943e-22	-0.190794	0.071	0.188	7.11134e-18
PSME2	1.87518e-22	-0.450018	0.255	0.394	8.03588e-18
LINC00493	1.97516e-22	-0.266286	0.205	0.349	8.46434e-18
FAM107B	2.09313e-22	-0.232883	0.074	0.192	8.96991e-18
ATP5F1	2.21937e-22	-0.3443	0.249	0.393	9.51087e-18
PLIN2	2.26751e-22	-0.427309	0.348	0.495	9.7172e-18
NDUFS5	2.43021e-22	-0.387303	0.398	0.534	1.04144e-17
ATP5J	2.48496e-22	-0.359412	0.342	0.482	1.0649e-17
HNRNPK	2.56901e-22	-0.356956	0.411	0.556	1.10092e-17
ANXA11	3.35357e-22	-0.318824	0.244	0.386	1.43714e-17
PPP1R14B	3.47102e-22	-0.206889	0.041	0.142	1.48747e-17
TTI1	3.49463e-22	-0.164447	0.01	0.091	1.49759e-17
NAA10	3.59534e-22	-0.235916	0.123	0.252	1.54075e-17
SPCS1	3.68162e-22	-0.284392	0.483	0.619	1.57772e-17
LAMTOR4	3.70869e-22	-0.298235	0.392	0.532	1.58932e-17
HMGN2	3.91827e-22	-0.54557	0.425	0.556	1.67914e-17
LEPROTL1	4.53698e-22	-0.265443	0.231	0.376	1.94428e-17
CCL4	5.18122e-22	-0.851104	0.054	0.161	2.22036e-17
PTPRC	5.42258e-22	-0.285808	0.177	0.313	2.32379e-17
ENSA	5.70889e-22	-0.261009	0.159	0.296	2.44649e-17
SYAP1	5.81516e-22	-0.246111	0.135	0.267	2.49203e-17
HTATIP2	6.04306e-22	-0.145922	0.035	0.134	2.58969e-17
NTRK1	6.04839e-22	-0.202121	0.076	0.192	2.59198e-17
MAP1LC3B	6.71986e-22	-0.22504	0.128	0.259	2.87973e-17
ACTR2	6.83194e-22	-0.307733	0.194	0.331	2.92776e-17
DDX17	6.89614e-22	-0.322409	0.166	0.299	2.95527e-17
MRFAP1	7.26819e-22	-0.226745	0.123	0.255	3.11471e-17
KTN1	7.67545e-22	-0.290963	0.203	0.341	3.28924e-17
ZFP36L1	8.288e-22	-0.388673	0.173	0.307	3.55174e-17
CTD-3252C9.4	8.82513e-22	-0.414147	0.56	0.677	3.78192e-17
QPCT	9.72012e-22	-0.220237	0.084	0.202	4.16546e-17
VDAC2	1.10985e-21	-0.27988	0.197	0.337	4.75616e-17
DR1	1.1431e-21	-0.176917	0.062	0.172	4.89863e-17
APEX1	1.19814e-21	-0.223221	0.095	0.214	5.13452e-17
FAM49B	1.24544e-21	-0.242101	0.142	0.274	5.33721e-17
ZFP36L2	1.3014e-21	-0.425759	0.374	0.518	5.57703e-17
PLGRKT	1.44259e-21	-0.232485	0.156	0.292	6.18206e-17
CIRBP	1.58334e-21	-0.249192	0.572	0.691	6.78524e-17
LYL1	1.92447e-21	-0.317667	0.188	0.325	8.24711e-17
BEX3	1.98812e-21	-0.214644	0.071	0.183	8.51988e-17
ERGIC3	2.09079e-21	-0.260863	0.156	0.292	8.95988e-17
ACTN4	2.1131e-21	-0.231259	0.096	0.215	9.0555e-17
ZNHIT1	2.13422e-21	-0.273138	0.175	0.31	9.14597e-17
IL18R1	2.13853e-21	-0.190231	0.062	0.17	9.16448e-17
TMEM258	2.18344e-21	-0.353423	0.462	0.597	9.3569e-17
ITGAE	2.25159e-21	-0.210113	0.058	0.166	9.64895e-17
CTD-3203P2.2	2.29202e-21	-0.264084	0.18	0.316	9.82222e-17
FAM46A	2.36503e-21	-0.392917	0.194	0.325	1.01351e-16
ZCRB1	2.43107e-21	-0.202567	0.074	0.188	1.04181e-16
GCSAML	2.50569e-21	-0.245051	0.16	0.296	1.07379e-16
TUBA1A	2.69936e-21	-0.507857	0.224	0.361	1.15678e-16
POLR3GL	2.73997e-21	-0.217464	0.147	0.281	1.17419e-16
SFPQ	3.20599e-21	-0.336019	0.175	0.305	1.37389e-16
UQCC2	3.34284e-21	-0.240366	0.127	0.255	1.43254e-16
EIF4G2	3.52331e-21	-0.306195	0.246	0.389	1.50988e-16
MRPL54	3.6257e-21	-0.226246	0.147	0.28	1.55376e-16
C1orf122	3.88388e-21	-0.159163	0.034	0.129	1.6644e-16
TPM1	3.98876e-21	-0.204411	0.056	0.161	1.70934e-16
CD46	3.99768e-21	-0.203599	0.087	0.203	1.71317e-16
CUTA	4.02132e-21	-0.299741	0.342	0.492	1.7233e-16
CNIH1	4.07389e-21	-0.273789	0.246	0.39	1.74583e-16
FBXO34	4.53632e-21	-0.168526	0.043	0.142	1.944e-16
CHST12	4.6902e-21	-0.222087	0.114	0.239	2.00994e-16
ATXN10	4.70998e-21	-0.231476	0.124	0.249	2.01842e-16
SPN	4.78555e-21	-0.191672	0.073	0.185	2.0508e-16
CHPT1	4.80532e-21	-0.248733	0.159	0.29	2.05927e-16
GPR35	4.80834e-21	-0.144689	0.02	0.106	2.06056e-16
VAMP8	5.1016e-21	-0.35553	0.483	0.599	2.18624e-16
DHRS7	5.20455e-21	-0.28666	0.213	0.348	2.23036e-16
CD22	5.24707e-21	-0.190849	0.074	0.186	2.24858e-16
GLRX5	5.26947e-21	-0.178914	0.052	0.155	2.25818e-16
NDUFB10	5.3908e-21	-0.292188	0.246	0.383	2.31017e-16
RAB33A	5.42958e-21	-0.157674	0.03	0.121	2.32679e-16
CYLD	5.96848e-21	-0.180338	0.068	0.178	2.55773e-16
RCN2	6.05006e-21	-0.229807	0.131	0.257	2.59269e-16
EFHD2	6.18565e-21	-0.199602	0.056	0.159	2.6508e-16
TNFSF12	6.22232e-21	-0.156129	0.038	0.135	2.66651e-16
TIMM8B	6.44954e-21	-0.250738	0.134	0.26	2.76388e-16
ARHGAP18	6.51875e-21	-0.279972	0.242	0.386	2.79354e-16
DSE	6.66135e-21	-0.150443	0.017	0.1	2.85465e-16
POLR2J3	7.51032e-21	-0.200252	0.091	0.211	3.21847e-16
GTF3C6	7.83318e-21	-0.219302	0.104	0.225	3.35683e-16
H2AFY	8.24049e-21	-0.245488	0.098	0.217	3.53138e-16
PIM3	8.88653e-21	-0.177709	0.036	0.13	3.80823e-16
ATP5H	9.09223e-21	-0.273843	0.183	0.318	3.89639e-16
TACC1	9.36569e-21	-0.201476	0.086	0.201	4.01357e-16
ATP5B	1.02636e-20	-0.353664	0.228	0.367	4.39838e-16
EIF3I	1.07324e-20	-0.256376	0.107	0.227	4.59926e-16
ARPC4	1.11271e-20	-0.210064	0.117	0.243	4.76839e-16
TOMM20	1.16073e-20	-0.245879	0.2	0.341	4.97421e-16
SWAP70	1.21377e-20	-0.209464	0.095	0.211	5.20147e-16
YWHAQ	1.47793e-20	-0.337502	0.276	0.41	6.33353e-16
PHB2	1.52328e-20	-0.204575	0.077	0.188	6.52786e-16
NKG7	1.60506e-20	-0.280129	0.068	0.176	6.87834e-16
COPE	1.80421e-20	-0.335392	0.282	0.419	7.73176e-16
C8orf59	1.82762e-20	-0.238574	0.16	0.291	7.83208e-16
USP48	1.83702e-20	-0.202401	0.079	0.19	7.87236e-16
LMNA	1.87935e-20	-0.411675	0.317	0.459	8.05376e-16
PSMB6	1.94903e-20	-0.319584	0.194	0.324	8.35235e-16
NONO	1.97267e-20	-0.224938	0.107	0.227	8.45368e-16
MAPK1	2.06898e-20	-0.207502	0.093	0.209	8.86643e-16
CAPZA1	2.073e-20	-0.283984	0.207	0.34	8.88362e-16
NDUFV2	2.1706e-20	-0.298334	0.195	0.322	9.30189e-16
AREG	2.23695e-20	-0.350652	0.132	0.257	9.58622e-16
PSMC5	2.34522e-20	-0.244287	0.135	0.261	1.00502e-15
CD82	2.37975e-20	-0.286009	0.185	0.316	1.01982e-15
FAIM	2.47155e-20	-0.180724	0.063	0.168	1.05916e-15
MAP3K8	2.8333e-20	-0.158117	0.029	0.118	1.21418e-15
EIF3L	2.964e-20	-0.308297	0.274	0.412	1.27019e-15
S100A6	3.19231e-20	-0.587882	0.934	0.947	1.36803e-15
PGAM1	3.67298e-20	-0.29097	0.169	0.299	1.57402e-15
ARID1B	3.88349e-20	-0.244477	0.11	0.227	1.66423e-15
GSTO1	3.98047e-20	-0.314653	0.217	0.355	1.70579e-15
PRELID1	3.98864e-20	-0.289977	0.193	0.326	1.70929e-15
PSMA1	4.02082e-20	-0.328866	0.277	0.411	1.72308e-15
POLR2L	4.07877e-20	-0.377723	0.42	0.544	1.74792e-15
MAT2A	4.21714e-20	-0.224545	0.132	0.258	1.80721e-15
HADHA	4.33052e-20	-0.218374	0.141	0.268	1.8558e-15
CCDC85B	4.73939e-20	-0.251491	0.166	0.296	2.03102e-15
PRKCA	5.3106e-20	-0.180805	0.062	0.165	2.2758e-15
EMC7	5.34225e-20	-0.205319	0.1	0.216	2.28937e-15
MOB1A	5.50039e-20	-0.253703	0.167	0.296	2.35714e-15
EXD3	5.77446e-20	-0.335856	0.073	0.182	2.47459e-15
FGL2	5.77673e-20	-0.165743	0.037	0.129	2.47556e-15
NDUFA6	6.07131e-20	-0.2516	0.15	0.275	2.6018e-15
IGLC2	6.24217e-20	0.796915	0.216	0.109	2.67502e-15
SCAF11	7.49954e-20	-0.253199	0.184	0.314	3.21385e-15
CD69	7.88501e-20	-0.487579	0.855	0.911	3.37904e-15
NDUFB3	9.99064e-20	-0.287441	0.178	0.305	4.28139e-15
SERPINB6	1.02395e-19	-0.250417	0.216	0.35	4.38805e-15
NUCB1	1.05473e-19	-0.195013	0.11	0.229	4.51994e-15
KIF5B	1.25219e-19	-0.240849	0.13	0.25	5.36612e-15
P4HB	1.27134e-19	-0.305176	0.166	0.293	5.44819e-15
POLR2G	1.32422e-19	-0.234096	0.143	0.266	5.67479e-15
MRPS21	1.36467e-19	-0.267598	0.263	0.4	5.84817e-15
CHCHD10	1.38302e-19	-0.244327	0.138	0.26	5.92681e-15
MTPN	1.45168e-19	-0.218886	0.135	0.259	6.22101e-15
ST3GAL4	1.54241e-19	-0.175647	0.052	0.15	6.60983e-15
PARP1	1.55721e-19	-0.221227	0.113	0.231	6.67327e-15
PHF20	1.63161e-19	-0.230545	0.185	0.316	6.99209e-15
COX17	1.65612e-19	-0.322056	0.392	0.522	7.09713e-15
C19orf53	1.8408e-19	-0.29789	0.306	0.436	7.88858e-15
C1QBP	1.84791e-19	-0.268689	0.133	0.253	7.91904e-15
NDUFB1	1.90176e-19	-0.325861	0.358	0.484	8.14979e-15
MDH2	1.98178e-19	-0.240691	0.121	0.24	8.49272e-15
GMFG	2.04314e-19	-0.329817	0.33	0.463	8.75565e-15
RAB5C	2.12659e-19	-0.185079	0.084	0.195	9.11328e-15
MRPL18	2.31997e-19	-0.171323	0.064	0.167	9.94201e-15
GTF2I	2.37555e-19	-0.184816	0.077	0.184	1.01802e-14
RBM8A	2.42126e-19	-0.299666	0.31	0.443	1.0376e-14
PFDN2	2.48783e-19	-0.242118	0.176	0.304	1.06614e-14
VKORC1	2.56209e-19	-0.246852	0.122	0.239	1.09796e-14
CNBP	2.64185e-19	-0.288936	0.31	0.442	1.13214e-14
SOCS2	2.69564e-19	-0.135544	0.02	0.1	1.15519e-14
IFI27L2	2.77624e-19	-0.266832	0.188	0.315	1.18973e-14
LY6E	2.77789e-19	-0.280933	0.097	0.21	1.19043e-14
APOC1	3.06267e-19	-0.297652	0.077	0.183	1.31248e-14
DDX46	3.18492e-19	-0.201723	0.099	0.213	1.36487e-14
SLC39A11	3.18603e-19	-0.15829	0.038	0.127	1.36534e-14
NDUFAB1	3.23223e-19	-0.243367	0.153	0.276	1.38514e-14
C11orf31	3.26352e-19	-0.286432	0.264	0.398	1.39855e-14
RNU2-59P	3.28971e-19	0.101703	0.099	0.032	1.40977e-14
CTA-941F9.9	3.33481e-19	-0.124862	0	0.06	1.4291e-14
NORAD	3.34179e-19	-0.219245	0.134	0.253	1.43209e-14
BZW1	3.39371e-19	-0.277443	0.213	0.342	1.45434e-14
SNRPD3	4.67113e-19	-0.256658	0.152	0.272	2.00177e-14
ATP2A2	4.77607e-19	-0.151362	0.039	0.129	2.04674e-14
EIF3M	5.08076e-19	-0.299679	0.272	0.401	2.17731e-14
SF1	5.19145e-19	-0.205433	0.119	0.236	2.22474e-14
SPATS2L	5.19787e-19	-0.21612	0.116	0.233	2.22749e-14
IGHG3	5.60886e-19	-1.27623	0.02	0.097	2.40362e-14
HDLBP	5.62256e-19	-0.206687	0.081	0.187	2.40949e-14
ANP32A	6.32247e-19	-0.233025	0.142	0.261	2.70943e-14
OCIAD2	6.44517e-19	-0.207358	0.098	0.21	2.76201e-14
PKM	7.00159e-19	-0.493834	0.259	0.388	3.00046e-14
UXT	7.14084e-19	-0.271948	0.283	0.42	3.06013e-14
PPP1CB	7.79091e-19	-0.263053	0.174	0.297	3.33872e-14
SDPR	7.81755e-19	0.233789	0.404	0.269	3.35013e-14
IDH2	8.07094e-19	-0.245338	0.066	0.167	3.45872e-14
NDUFC1	8.07214e-19	-0.241732	0.172	0.295	3.45923e-14
CLNS1A	8.52282e-19	-0.221878	0.163	0.288	3.65237e-14
OSBPL6	8.78282e-19	-0.11238	0.005	0.071	3.76379e-14
EDEM2	9.50255e-19	-0.193124	0.089	0.198	4.07222e-14
GSTK1	9.73779e-19	-0.244961	0.181	0.309	4.17303e-14
CCT6A	9.94993e-19	-0.224646	0.113	0.226	4.26394e-14
LUC7L3	1.00888e-18	-0.219706	0.167	0.293	4.32345e-14
CHMP4A	1.04477e-18	-0.229823	0.179	0.304	4.47728e-14
VMA21	1.09694e-18	-0.186433	0.079	0.184	4.70083e-14
NFE2L2	1.10921e-18	-0.232652	0.164	0.292	4.75339e-14
RBM17	1.27056e-18	-0.194382	0.089	0.196	5.44484e-14
FAM96B	1.27302e-18	-0.251574	0.226	0.356	5.45538e-14
NAMPT	1.3027e-18	-0.222471	0.065	0.164	5.5826e-14
SRRM2	1.31514e-18	-0.266905	0.143	0.262	5.6359e-14
AP1S2	1.31877e-18	-0.252241	0.229	0.36	5.65147e-14
CAMLG	1.39439e-18	-0.242796	0.219	0.347	5.97554e-14
PSMD1	1.4128e-18	-0.186577	0.076	0.179	6.05441e-14
MRPL52	1.46499e-18	-0.271247	0.225	0.35	6.27805e-14
NR4A2	1.52972e-18	-0.360372	0.297	0.429	6.55546e-14
MRPL20	1.59048e-18	-0.241318	0.195	0.324	6.81586e-14
ATP5O	1.59563e-18	-0.312079	0.371	0.501	6.83793e-14
NCF1	1.87165e-18	-0.200509	0.109	0.222	8.02078e-14
CAMK1	1.95997e-18	-0.145073	0.036	0.123	8.39924e-14
MZB1	2.12334e-18	0.0660205	0.146	0.061	9.09935e-14
C19orf60	2.38577e-18	-0.234653	0.196	0.322	1.0224e-13
HPGDS	2.41565e-18	-0.446561	0.8	0.857	1.0352e-13
PTP4A1	2.42684e-18	-0.183752	0.099	0.208	1.04e-13
C14orf2	2.44628e-18	-0.344116	0.461	0.578	1.04833e-13
EIF3D	2.45903e-18	-0.277611	0.273	0.401	1.05379e-13
CXCL16	2.47591e-18	-0.167103	0.079	0.184	1.06103e-13
THOC7	2.47647e-18	-0.207213	0.137	0.255	1.06126e-13
MBNL1	2.49147e-18	-0.22455	0.118	0.231	1.06769e-13
GTF2A2	2.61357e-18	-0.217103	0.156	0.277	1.12002e-13
TAP1	2.63974e-18	-0.174972	0.039	0.126	1.13123e-13
ARL4A	2.64043e-18	-0.181713	0.077	0.18	1.13153e-13
UQCRC2	2.78351e-18	-0.286477	0.169	0.29	1.19285e-13
TMEM219	3.0895e-18	-0.225988	0.201	0.333	1.32397e-13
NDUFB6	3.20422e-18	-0.211615	0.112	0.225	1.37314e-13
MANF	3.24123e-18	-0.330232	0.195	0.321	1.389e-13
ENY2	3.54586e-18	-0.245649	0.198	0.324	1.51954e-13
PNN	3.58343e-18	-0.202057	0.106	0.218	1.53564e-13
SLC4A2	3.78637e-18	-0.147704	0.039	0.127	1.62261e-13
FBP1	4.18219e-18	-0.166072	0.051	0.143	1.79224e-13
YY1	4.19978e-18	-0.186001	0.1	0.209	1.79977e-13
UBE2D2	4.24022e-18	-0.271431	0.217	0.343	1.8171e-13
GMPR	4.46025e-18	-0.24117	0.146	0.263	1.9114e-13
AES	4.68127e-18	-0.195133	0.078	0.18	2.00611e-13
PLK3	4.69529e-18	-0.171486	0.087	0.193	2.01212e-13
NFKB2	5.16294e-18	-0.136983	0.024	0.102	2.21253e-13
IAH1	5.25762e-18	-0.171338	0.083	0.187	2.2531e-13
BCL2L1	5.48836e-18	-0.129896	0.027	0.107	2.35198e-13
UBE2R2	5.50797e-18	-0.137175	0.038	0.123	2.36038e-13
RBCK1	5.51163e-18	-0.176187	0.088	0.193	2.36196e-13
ACER3	5.60672e-18	-0.160704	0.063	0.16	2.4027e-13
SLC25A39	6.98967e-18	-0.207523	0.106	0.214	2.99535e-13
GRB2	7.21062e-18	-0.199369	0.095	0.202	3.09004e-13
MYH9	7.37998e-18	-0.184453	0.07	0.169	3.16262e-13
TNFRSF17	7.64661e-18	0.413096	0.111	0.041	3.27688e-13
DPP7	7.68651e-18	-0.260986	0.213	0.337	3.29398e-13
SLTM	7.90056e-18	-0.18716	0.091	0.197	3.38571e-13
CSF2RB	7.90382e-18	-0.201646	0.124	0.237	3.3871e-13
PSMB4	7.95674e-18	-0.197652	0.093	0.199	3.40978e-13
POLR2K	7.95773e-18	-0.245216	0.221	0.349	3.41021e-13
FIBP	8.81429e-18	-0.208623	0.115	0.226	3.77728e-13
MALT1	8.93015e-18	-0.137521	0.032	0.114	3.82693e-13
BUD31	9.18523e-18	-0.194194	0.109	0.219	3.93624e-13
LMAN2	9.69938e-18	-0.274204	0.198	0.32	4.15657e-13
PRDX5	1.05463e-17	-0.302745	0.254	0.375	4.5195e-13
PNISR	1.09266e-17	-0.294237	0.281	0.407	4.68246e-13
CYB5R3	1.1432e-17	-0.169584	0.07	0.167	4.89908e-13
TUFM	1.1443e-17	-0.234433	0.171	0.293	4.90377e-13
C6orf48	1.17418e-17	-0.259562	0.186	0.307	5.03183e-13
RNF115	1.18451e-17	-0.142763	0.048	0.138	5.07608e-13
ATP8B4	1.21641e-17	-0.118767	0.027	0.105	5.21282e-13
NT5DC2	1.22577e-17	-0.15591	0.039	0.124	5.25292e-13
IFNGR2	1.34334e-17	-0.166124	0.074	0.174	5.75674e-13
ANKRD44	1.39662e-17	-0.167922	0.07	0.167	5.98509e-13
GNPTAB	1.62367e-17	-0.218004	0.144	0.259	6.95809e-13
IGHG4	1.63961e-17	-2.1112	0.007	0.07	7.0264e-13
RBMX	1.65041e-17	-0.282205	0.272	0.4	7.07268e-13
IGKV4-1	1.66065e-17	0.123228	0.073	0.02	7.11654e-13
CSK	1.69659e-17	-0.146426	0.046	0.134	7.27058e-13
KIDINS220	1.6981e-17	-0.146254	0.054	0.145	7.27703e-13
IRAK3	1.7311e-17	-0.127017	0.026	0.103	7.41844e-13
LSM2	1.73885e-17	-0.239951	0.181	0.301	7.45166e-13
GLIPR2	1.77177e-17	-0.140337	0.045	0.132	7.59276e-13
C19orf10	1.79583e-17	-0.276973	0.155	0.273	7.69586e-13
RFESD	1.79907e-17	-0.130478	0.025	0.101	7.70973e-13
HPGD	1.81555e-17	-1.05624	0.494	0.594	7.78037e-13
SRSF4	1.9073e-17	-0.180927	0.084	0.187	8.17354e-13
MBOAT7	1.91737e-17	-0.195738	0.109	0.217	8.21669e-13
GADD45B	2.02245e-17	-0.456311	0.24	0.361	8.66702e-13
TMEM255B	2.13159e-17	-0.146454	0.053	0.144	9.13473e-13
MRPS33	2.19172e-17	-0.175562	0.087	0.189	9.3924e-13
NENF	2.31494e-17	-0.251408	0.23	0.355	9.92044e-13
ATP5J2	2.33909e-17	-0.356947	0.342	0.459	1.00239e-12
RNPS1	2.40885e-17	-0.200866	0.109	0.217	1.03229e-12
PIGT	2.4226e-17	-0.153951	0.048	0.137	1.03818e-12
CLCN3	2.45633e-17	-0.16359	0.063	0.157	1.05263e-12
CDK15	2.47689e-17	-0.179763	0.084	0.184	1.06144e-12
DUSP4	2.4799e-17	-0.199004	0.013	0.079	1.06273e-12
OAT	2.59042e-17	-0.183535	0.065	0.159	1.1101e-12
CTNNB1	2.79826e-17	-0.194729	0.116	0.228	1.19917e-12
LDHA	3.00726e-17	-0.402037	0.285	0.411	1.28873e-12
ADGRE5	3.01948e-17	-0.154796	0.056	0.146	1.29397e-12
RNF213	3.02913e-17	-0.240482	0.048	0.135	1.2981e-12
KIAA1147	3.29516e-17	-0.130753	0.027	0.103	1.41211e-12
NDEL1	3.31095e-17	-0.148199	0.058	0.15	1.41888e-12
HIST1H4C	3.35069e-17	-0.579157	0.136	0.248	1.43591e-12
SMAP2	3.4012e-17	-0.140926	0.037	0.119	1.45755e-12
HLTF	3.48071e-17	-0.142882	0.058	0.15	1.49163e-12
RALA	3.60911e-17	-0.129318	0.032	0.112	1.54665e-12
COL9A2	3.71142e-17	-0.110347	0.02	0.093	1.59049e-12
FUS	3.91381e-17	-0.294334	0.219	0.337	1.67722e-12
2023-09-06	4.12051e-17	-0.152668	0.052	0.141	1.7658e-12
SPP1	4.52581e-17	-0.124654	0.001	0.055	1.93949e-12
SKAP2	4.78249e-17	-0.162556	0.084	0.185	2.04949e-12
ABCB8	4.86018e-17	-0.146483	0.054	0.144	2.08278e-12
CD33	4.92996e-17	-0.172685	0.091	0.194	2.11268e-12
EIF5A	4.96743e-17	-0.304432	0.143	0.256	2.12874e-12
PAK1	5.01257e-17	-0.169947	0.084	0.184	2.14809e-12
TAF10	5.13134e-17	-0.134401	0.03	0.108	2.19898e-12
KLHL6	5.13424e-17	-0.154582	0.056	0.146	2.20023e-12
IQGAP1	5.44174e-17	-0.214068	0.126	0.235	2.332e-12
HLA-DQA1	5.46044e-17	-0.196995	0.013	0.079	2.34002e-12
ARF6	5.49235e-17	-0.267126	0.249	0.372	2.35369e-12
NCOR1	5.66335e-17	-0.193076	0.111	0.218	2.42697e-12
PCBP1	5.70329e-17	-0.283924	0.261	0.385	2.44409e-12
MRPL41	5.85094e-17	-0.239527	0.176	0.291	2.50736e-12
LST1	6.12752e-17	-0.16539	0.043	0.128	2.62589e-12
BMP2K	6.34717e-17	-0.222349	0.135	0.247	2.72002e-12
HEBP2	6.3718e-17	-0.19445	0.077	0.174	2.73057e-12
COX14	6.52934e-17	-0.197139	0.142	0.256	2.79808e-12
ACP1	7.03561e-17	-0.173287	0.088	0.19	3.01504e-12
TXNL1	7.27781e-17	-0.197578	0.143	0.257	3.11883e-12
GATAD1	7.68929e-17	-0.142956	0.046	0.131	3.29517e-12
HSD17B4	7.71966e-17	-0.171285	0.082	0.182	3.30818e-12
TMED3	7.86718e-17	-0.169508	0.062	0.153	3.3714e-12
TCEA1	7.92764e-17	-0.225152	0.187	0.306	3.39731e-12
EIF3J	8.05514e-17	-0.211493	0.131	0.242	3.45195e-12
N4BP2L2	8.31723e-17	-0.249924	0.316	0.443	3.56427e-12
FIS1	8.34432e-17	-0.248121	0.264	0.384	3.57587e-12
M6PR	8.44901e-17	-0.262792	0.228	0.343	3.62074e-12
SCP2	8.97462e-17	-0.247496	0.249	0.369	3.84599e-12
HEXA	8.99869e-17	-0.144933	0.048	0.135	3.8563e-12
AGTRAP	9.31644e-17	-0.159016	0.062	0.153	3.99247e-12
SUPT4H1	9.49788e-17	-0.211247	0.183	0.301	4.07022e-12
CTNNBL1	1.05489e-16	-0.290769	0.246	0.365	4.52064e-12
PLA2G16	1.07718e-16	-0.135195	0.049	0.136	4.61615e-12
PSMC1	1.15285e-16	-0.211045	0.132	0.242	4.94043e-12
TNFRSF4	1.17453e-16	-0.189704	0.091	0.191	5.03335e-12
CDK2AP2	1.18495e-16	-0.219132	0.103	0.205	5.07797e-12
ATRAID	1.19454e-16	-0.238867	0.204	0.322	5.11909e-12
IGKV3-20	1.24839e-16	0.0764177	0.073	0.021	5.34986e-12
SNHG7	1.25247e-16	-0.169825	0.093	0.195	5.36731e-12
MSI2	1.2644e-16	-0.174781	0.07	0.165	5.41847e-12
AURKAIP1	1.26994e-16	-0.245533	0.191	0.307	5.44222e-12
FCGR2A	1.41621e-16	-0.111061	0.007	0.066	6.06902e-12
NFKB1	1.43254e-16	-0.1434	0.027	0.1	6.13901e-12
SIGIRR	1.44287e-16	-0.14828	0.071	0.166	6.18328e-12
NPC2	1.52444e-16	-0.325039	0.46	0.569	6.53284e-12
IL17RB	1.57022e-16	-0.137518	0.002	0.057	6.72904e-12
NEDD9	1.59319e-16	-0.168787	0.052	0.139	6.82746e-12
NDUFB5	1.63633e-16	-0.211589	0.202	0.324	7.01233e-12
NDUFB8	1.6584e-16	-0.269142	0.287	0.406	7.1069e-12
PHPT1	1.74065e-16	-0.281343	0.231	0.352	7.45939e-12
RAB27A	1.84357e-16	-0.108404	0.02	0.09	7.90042e-12
HNRNPH3	1.8482e-16	-0.199899	0.119	0.225	7.92029e-12
C1orf43	1.88241e-16	-0.193852	0.12	0.228	8.06689e-12
VCP	1.88497e-16	-0.180432	0.079	0.175	8.07783e-12
CD151	1.90824e-16	-0.147757	0.049	0.135	8.17756e-12
UBE2A	2.02768e-16	-0.169874	0.087	0.185	8.68942e-12
SNX6	2.12373e-16	-0.173273	0.101	0.203	9.10101e-12
H2AFZ	2.15855e-16	-0.576929	0.341	0.464	9.25025e-12
CMTM3	2.17701e-16	-0.146264	0.056	0.144	9.32935e-12
CSNK2B	2.23976e-16	-0.229124	0.193	0.309	9.59825e-12
SLC45A3	2.27863e-16	-0.293025	0.191	0.304	9.76482e-12
NDUFB11	2.28289e-16	-0.299861	0.339	0.463	9.78309e-12
NINJ1	2.36747e-16	-0.0957594	0.007	0.066	1.01455e-11
LAGE3	2.39477e-16	-0.198056	0.131	0.238	1.02625e-11
PPM1G	2.48719e-16	-0.169311	0.061	0.15	1.06586e-11
PRPF40A	2.49409e-16	-0.198886	0.106	0.209	1.06882e-11
EFCAB14	2.54604e-16	-0.154768	0.066	0.158	1.09108e-11
HLA-DMA	2.7838e-16	-0.183899	0.055	0.142	1.19297e-11
UCP2	2.79838e-16	-0.186823	0.083	0.179	1.19922e-11
FKBP2	2.8535e-16	-0.277777	0.3	0.434	1.22284e-11
C21orf91	2.92241e-16	-0.153955	0.048	0.132	1.25237e-11
C16orf13	3.11689e-16	-0.188188	0.114	0.218	1.33571e-11
GRASP	3.15792e-16	-0.115005	0.008	0.067	1.35329e-11
ARHGAP25	3.17e-16	-0.145763	0.046	0.129	1.35847e-11
IGBP1	3.36011e-16	-0.189723	0.095	0.193	1.43994e-11
REEP5	3.36417e-16	-0.212602	0.145	0.256	1.44168e-11
MAF1	3.39314e-16	-0.15746	0.077	0.172	1.4541e-11
STXBP2	3.44949e-16	-0.190365	0.122	0.23	1.47825e-11
AC011753.3	3.538e-16	-0.161672	0.091	0.191	1.51617e-11
MPC2	3.56491e-16	-0.203355	0.105	0.207	1.52771e-11
CCT8	3.74662e-16	-0.274647	0.255	0.373	1.60558e-11
RAB13	3.76725e-16	-0.157143	0.054	0.14	1.61442e-11
AC002331.1	3.86501e-16	-0.099335	0	0.05	1.65631e-11
PPP1CC	3.88298e-16	-0.235109	0.215	0.334	1.66401e-11
MRPL16	3.92421e-16	-0.167205	0.077	0.171	1.68168e-11
BLOC1S1	3.9306e-16	-0.215808	0.201	0.32	1.68442e-11
CCT2	4.17045e-16	-0.193523	0.097	0.197	1.78721e-11
NDUFS4	4.30653e-16	-0.182465	0.12	0.225	1.84552e-11
ADCK2	4.47374e-16	-0.103971	0.013	0.076	1.91718e-11
DEK	4.63545e-16	-0.253836	0.127	0.233	1.98647e-11
IGHV3-23	4.88561e-16	0.0450464	0.059	0.014	2.09368e-11
UBAC2	4.8957e-16	-0.136496	0.051	0.135	2.098e-11
ATPIF1	4.97043e-16	-0.321884	0.288	0.404	2.13003e-11
ERGIC1	4.97783e-16	-0.12878	0.038	0.116	2.1332e-11
NDUFB9	5.04551e-16	-0.241893	0.215	0.332	2.1622e-11
TGOLN2	5.49629e-16	-0.190836	0.125	0.232	2.35538e-11
EMC10	5.63009e-16	-0.146436	0.073	0.167	2.41272e-11
DGUOK	5.84194e-16	-0.1911	0.146	0.256	2.5035e-11
STK4	6.12418e-16	-0.217135	0.199	0.317	2.62446e-11
BRD2	6.13339e-16	-0.209239	0.129	0.235	2.6284e-11
CCNL1	6.35662e-16	-0.245416	0.181	0.293	2.72407e-11
HNRNPA0	6.39484e-16	-0.257256	0.259	0.38	2.74045e-11
ITM2A	6.45372e-16	-0.308108	0.339	0.455	2.76568e-11
STOML2	6.56397e-16	-0.204111	0.108	0.209	2.81292e-11
COPS5	6.77687e-16	-0.143708	0.056	0.143	2.90416e-11
CD47	6.84867e-16	-0.20341	0.159	0.271	2.93493e-11
LRPAP1	6.86472e-16	-0.18042	0.087	0.183	2.94181e-11
TSNAX	6.95902e-16	-0.181195	0.112	0.215	2.98222e-11
PABPN1	7.28262e-16	-0.157493	0.068	0.158	3.12089e-11
DDAH2	7.41382e-16	-0.199054	0.175	0.29	3.17712e-11
NDUFA2	7.6525e-16	-0.223527	0.198	0.314	3.2794e-11
ADAM12	7.67222e-16	-0.153306	0.056	0.141	3.28785e-11
ZC3H15	7.69023e-16	-0.198117	0.126	0.231	3.29557e-11
PSMD13	7.80333e-16	-0.16788	0.08	0.174	3.34404e-11
MRPL34	7.80434e-16	-0.158268	0.082	0.177	3.34447e-11
EIF4H	7.93459e-16	-0.149304	0.066	0.155	3.40029e-11
CALU	8.09859e-16	-0.170306	0.082	0.177	3.47057e-11
SF3B5	8.17932e-16	-0.267682	0.271	0.392	3.50516e-11
TOMM22	8.20631e-16	-0.196154	0.142	0.25	3.51673e-11
FUNDC2	8.35204e-16	-0.178135	0.127	0.234	3.57918e-11
GOLGA4	8.35857e-16	-0.185645	0.063	0.15	3.58198e-11
ARHGDIA	8.47963e-16	-0.218894	0.131	0.234	3.63386e-11
PRKD3	8.50665e-16	-0.160367	0.074	0.167	3.64544e-11
CHST11	8.5506e-16	-0.133282	0.041	0.121	3.66428e-11
JOSD1	8.68496e-16	-0.129937	0.038	0.116	3.72185e-11
COX7A2L	8.80416e-16	-0.223102	0.228	0.345	3.77294e-11
TPSG1	8.99358e-16	-0.143543	0.041	0.119	3.85411e-11
RAB11A	9.12945e-16	-0.20266	0.149	0.258	3.91233e-11
EIF3G	9.13557e-16	-0.263378	0.259	0.376	3.91496e-11
GNB1	9.14126e-16	-0.170023	0.069	0.158	3.91739e-11
CHMP2A	9.3419e-16	-0.23485	0.182	0.292	4.00338e-11
RP11-620J15.3	9.59432e-16	-0.186301	0.127	0.232	4.11155e-11
ANKRD9	1.03057e-15	-0.126568	0.042	0.122	4.41639e-11
C19orf24	1.03711e-15	-0.182494	0.094	0.191	4.44443e-11
TNIP1	1.04436e-15	-0.144675	0.046	0.127	4.47552e-11
DOCK8	1.05548e-15	-0.13823	0.049	0.132	4.52316e-11
NFATC3	1.06548e-15	-0.147128	0.058	0.144	4.56599e-11
MCTP2	1.17822e-15	-0.141882	0.046	0.127	5.04915e-11
ZBTB20	1.29636e-15	-0.232387	0.186	0.3	5.5554e-11
GLTSCR2	1.32019e-15	-0.286445	0.437	0.557	5.65755e-11
COMT	1.32793e-15	-0.166478	0.083	0.177	5.6907e-11
STAB1	1.3454e-15	-0.111191	0.016	0.079	5.76559e-11
ATRX	1.36052e-15	-0.207228	0.139	0.245	5.83038e-11
VAMP5	1.39551e-15	-0.168622	0.1	0.199	5.98031e-11
CKS2	1.43641e-15	-0.278055	0.092	0.189	6.1556e-11
VAPA	1.46938e-15	-0.286434	0.342	0.454	6.29686e-11
EVL	1.52909e-15	-0.139222	0.029	0.1	6.55277e-11
SSU72	1.63975e-15	-0.203221	0.167	0.278	7.027e-11
ILF2	1.67881e-15	-0.210516	0.13	0.235	7.19436e-11
UBE2S	1.68693e-15	-0.191333	0.062	0.149	7.22919e-11
TSC22D1	1.69509e-15	-0.312929	0.382	0.507	7.26415e-11
PIH1D1	1.70532e-15	-0.150126	0.063	0.149	7.30799e-11
XPO1	1.73058e-15	-0.122826	0.036	0.112	7.41622e-11
LAT2	1.77381e-15	-0.209392	0.174	0.285	7.6015e-11
SH2D2A	1.8212e-15	-0.112697	0.013	0.073	7.80456e-11
PRMT1	1.82353e-15	-0.181012	0.093	0.191	7.81456e-11
DCTN3	1.83162e-15	-0.215657	0.149	0.257	7.84925e-11
HNRNPU	1.8376e-15	-0.300682	0.285	0.404	7.87486e-11
PRNP	1.84282e-15	-0.205878	0.159	0.268	7.89722e-11
ATG3	1.84509e-15	-0.141003	0.061	0.148	7.90697e-11
NUCKS1	1.84666e-15	-0.294431	0.197	0.308	7.9137e-11
POLR2H	1.86795e-15	-0.133486	0.049	0.131	8.0049e-11
SDF4	1.90327e-15	-0.147854	0.07	0.16	8.15629e-11
RTN3	1.95754e-15	-0.193737	0.142	0.248	8.38885e-11
DENR	1.9937e-15	-0.135044	0.053	0.136	8.54382e-11
RUNX3	2.02792e-15	-0.124583	0.025	0.094	8.69044e-11
SLC44A1	2.04411e-15	-0.211633	0.224	0.342	8.75983e-11
SSB	2.05367e-15	-0.211968	0.178	0.29	8.80079e-11
SNRPC	2.20369e-15	-0.178447	0.114	0.215	9.4437e-11
NASP	2.22986e-15	-0.190016	0.06	0.145	9.55586e-11
FERMT3	2.27552e-15	-0.166812	0.072	0.161	9.75153e-11
CTSS	2.32301e-15	-0.197454	0.114	0.216	9.95502e-11
RSRC2	2.34284e-15	-0.192612	0.146	0.253	1.004e-10
BAZ1A	2.4067e-15	-0.159962	0.073	0.163	1.03137e-10
LPIN1	2.4101e-15	-0.118801	0.043	0.122	1.03283e-10
ICAM1	2.63586e-15	-0.135886	0.026	0.095	1.12957e-10
P2RY14	2.6774e-15	-0.176873	0.127	0.231	1.14737e-10
IL13	2.69053e-15	-0.352755	0.002	0.053	1.153e-10
PSMD14	2.71919e-15	-0.167184	0.077	0.167	1.16528e-10
MFSD10	2.72493e-15	-0.123513	0.039	0.115	1.16774e-10
CXCL8	2.80115e-15	-0.500331	0.016	0.079	1.2004e-10
PSMC3	3.0043e-15	-0.212835	0.117	0.217	1.28746e-10
LAPTM4B	3.12926e-15	-0.136197	0.031	0.103	1.34101e-10
LASP1	3.1573e-15	-0.142576	0.07	0.159	1.35303e-10
DNPH1	3.16664e-15	-0.174242	0.066	0.154	1.35703e-10
ISG15	3.19805e-15	-0.340848	0.217	0.337	1.37049e-10
AP2S1	3.22222e-15	-0.230318	0.199	0.31	1.38085e-10
DDX3X	3.2457e-15	-0.320121	0.258	0.37	1.39091e-10
IRF1	3.25751e-15	-0.223789	0.11	0.208	1.39597e-10
PLP2	3.42678e-15	-0.234675	0.143	0.248	1.46851e-10
KCNK6	3.44931e-15	-0.131462	0.038	0.113	1.47817e-10
SH3KBP1	3.56826e-15	-0.219977	0.149	0.253	1.52914e-10
C11orf73	3.5755e-15	-0.168613	0.112	0.212	1.53225e-10
TMEM93	3.59407e-15	-0.156203	0.08	0.171	1.5402e-10
RAE1	3.61226e-15	-0.138521	0.055	0.137	1.548e-10
ANAPC16	3.62098e-15	-0.238178	0.331	0.451	1.55173e-10
PSMB5	3.63655e-15	-0.188554	0.11	0.21	1.55841e-10
KHDRBS1	3.66076e-15	-0.222178	0.181	0.291	1.56878e-10
PLEKHB2	3.6774e-15	-0.145692	0.066	0.153	1.57591e-10
BLVRA	3.70631e-15	-0.20939	0.153	0.259	1.5883e-10
BFAR	3.71843e-15	-0.124372	0.045	0.123	1.5935e-10
PTRHD1	3.74662e-15	-0.144149	0.056	0.139	1.60558e-10
CLTC	3.78955e-15	-0.164897	0.064	0.15	1.62398e-10
CRTAP	4.14163e-15	-0.159921	0.08	0.171	1.77485e-10
CAPNS1	4.63232e-15	-0.154355	0.064	0.15	1.98514e-10
LACTB	4.65282e-15	-0.148829	0.056	0.139	1.99392e-10
OPTN	4.7576e-15	-0.125083	0.034	0.108	2.03882e-10
IL18	4.76985e-15	-0.182019	0.134	0.239	2.04407e-10
UBE2I	4.77821e-15	-0.243565	0.186	0.294	2.04766e-10
TMEM147	4.79939e-15	-0.201651	0.158	0.267	2.05673e-10
ABHD17B	4.98206e-15	-0.133749	0.043	0.12	2.13501e-10
PLXNC1	5.00986e-15	-0.119318	0.033	0.105	2.14693e-10
ZNF207	5.02947e-15	-0.188577	0.119	0.22	2.15533e-10
RAB7A	5.06021e-15	-0.247644	0.221	0.332	2.1685e-10
RNPEPL1	5.11459e-15	-0.108915	0.021	0.086	2.19181e-10
TGFB1	5.19357e-15	-0.216725	0.142	0.244	2.22565e-10
GABARAPL2	5.2675e-15	-0.222312	0.332	0.452	2.25734e-10
NDUFA3	5.3265e-15	-0.27286	0.296	0.405	2.28262e-10
SDHC	5.35941e-15	-0.181143	0.133	0.236	2.29672e-10
GNB2	5.6924e-15	-0.193293	0.083	0.174	2.43942e-10
HNRNPAB	5.74812e-15	-0.175294	0.055	0.136	2.4633e-10
CYTOR	5.85902e-15	-0.212602	0.138	0.244	2.51082e-10
UFD1L	6.01425e-15	-0.149716	0.065	0.151	2.57735e-10
RPA3	6.43541e-15	-0.20116	0.091	0.186	2.75783e-10
SHISA5	6.51511e-15	-0.127207	0.044	0.121	2.79199e-10
CLIP1	6.54431e-15	-0.120707	0.034	0.106	2.8045e-10
UBE2M	6.61421e-15	-0.117091	0.02	0.084	2.83445e-10
RBM25	6.74136e-15	-0.20348	0.125	0.226	2.88894e-10
MCTS1	6.85495e-15	-0.184677	0.109	0.206	2.93762e-10
RAB21	6.88983e-15	-0.132028	0.045	0.122	2.95257e-10
ROMO1	7.33563e-15	-0.234193	0.233	0.347	3.14361e-10
CARHSP1	8.01118e-15	-0.18668	0.084	0.175	3.43311e-10
GFRA3	8.14773e-15	-0.119573	0.038	0.112	3.49163e-10
DAZAP1	8.21458e-15	-0.138663	0.049	0.128	3.52028e-10
COMMD3	8.28845e-15	-0.189358	0.134	0.235	3.55193e-10
SIL1	8.32571e-15	-0.180537	0.099	0.194	3.5679e-10
VOPP1	8.44765e-15	-0.139735	0.042	0.119	3.62016e-10
NOL7	8.86095e-15	-0.165424	0.098	0.193	3.79727e-10
SF3B6	8.97096e-15	-0.251749	0.324	0.439	3.84441e-10
STIM2	9.30803e-15	-0.115739	0.033	0.104	3.98886e-10
NDUFB7	9.36883e-15	-0.249744	0.304	0.42	4.01492e-10
C6orf62	9.62171e-15	-0.196617	0.122	0.22	4.12329e-10
PSMB7	9.64549e-15	-0.212382	0.154	0.26	4.13348e-10
OS9	9.93871e-15	-0.16246	0.087	0.179	4.25913e-10
TMEM183A	1.03523e-14	-0.117429	0.045	0.122	4.43636e-10
QKI	1.0355e-14	-0.147555	0.057	0.138	4.43755e-10
TIPRL	1.04116e-14	-0.167587	0.103	0.199	4.4618e-10
PGP	1.06306e-14	-0.115197	0.023	0.089	4.55565e-10
KRT10	1.14907e-14	-0.245018	0.237	0.348	4.92423e-10
AC068491.1	1.17282e-14	-0.164021	0.092	0.186	5.026e-10
AIP	1.18476e-14	-0.179407	0.12	0.219	5.07716e-10
UFC1	1.19995e-14	-0.215012	0.236	0.35	5.14226e-10
CGGBP1	1.20535e-14	-0.136034	0.062	0.145	5.1654e-10
AP3S1	1.22119e-14	-0.205008	0.252	0.366	5.2333e-10
TMEM246	1.24904e-14	-0.092129	0.013	0.07	5.35264e-10
MSRB2	1.25123e-14	-0.145431	0.086	0.177	5.36203e-10
STK24	1.26309e-14	-0.112476	0.027	0.095	5.41283e-10
SRP19	1.30654e-14	-0.170519	0.115	0.213	5.59904e-10
SSBP3	1.34573e-14	-0.0993164	0.02	0.082	5.76698e-10
BORCS7	1.40504e-14	-0.124277	0.056	0.137	6.02117e-10
C10orf11	1.49145e-14	-0.144201	0.065	0.149	6.39148e-10
TRA2B	1.50486e-14	-0.200451	0.185	0.296	6.44893e-10
GDI2	1.53661e-14	-0.237745	0.235	0.345	6.58497e-10
TYMP	1.55596e-14	-0.260197	0.156	0.262	6.66792e-10
CD68	1.69355e-14	-0.14174	0.078	0.167	7.25754e-10
STXBP6	1.73287e-14	-0.194477	0.154	0.258	7.42604e-10
ADAR	1.74873e-14	-0.15393	0.066	0.151	7.49403e-10
RANBP1	1.75544e-14	-0.281658	0.206	0.313	7.52277e-10
EBI3	1.83275e-14	-0.161652	0	0.045	7.85407e-10
TRIM44	1.91692e-14	-0.13232	0.067	0.152	8.21476e-10
FHL3	1.92501e-14	-0.140661	0.078	0.168	8.24945e-10
ROCK1	1.95021e-14	-0.157742	0.092	0.185	8.35742e-10
BOLA3	2.00046e-14	-0.123537	0.043	0.118	8.57279e-10
MIER1	2.07727e-14	-0.143154	0.082	0.172	8.90195e-10
GLB1	2.09679e-14	-0.13228	0.034	0.105	8.9856e-10
TPR	2.18807e-14	-0.176812	0.084	0.173	9.37675e-10
NCOA1	2.28389e-14	-0.103971	0.023	0.087	9.78737e-10
PCSK7	2.34315e-14	-0.125777	0.05	0.128	1.00413e-09
PDAP1	2.35143e-14	-0.143789	0.064	0.147	1.00768e-09
SRRM1	2.4244e-14	-0.223831	0.209	0.316	1.03895e-09
MAFF	2.4855e-14	-0.135206	0.022	0.085	1.06513e-09
CTSZ	2.49604e-14	-0.122323	0.035	0.106	1.06965e-09
TTLL7	2.50132e-14	-0.137799	0.036	0.107	1.07192e-09
2023-03-02	2.82606e-14	-0.10972	0.037	0.108	1.21108e-09
LPCAT2	2.87685e-14	-0.172988	0.134	0.235	1.23285e-09
FMNL3	2.97191e-14	-0.112978	0.037	0.108	1.27358e-09
TMEM220	2.98821e-14	-0.119778	0.051	0.129	1.28057e-09
PHB	3.00686e-14	-0.18758	0.112	0.207	1.28856e-09
PNRC1	3.0242e-14	-0.253041	0.341	0.452	1.29599e-09
EIF3H	3.03535e-14	-0.271084	0.333	0.446	1.30077e-09
WIPF1	3.04577e-14	-0.156096	0.107	0.202	1.30523e-09
FKBP8	3.10069e-14	-0.200334	0.187	0.294	1.32877e-09
BRD7	3.1615e-14	-0.121148	0.041	0.114	1.35483e-09
BCAP31	3.1867e-14	-0.213422	0.179	0.284	1.36563e-09
USF2	3.31288e-14	-0.153292	0.086	0.176	1.4197e-09
CPEB4	3.32025e-14	-0.190718	0.104	0.197	1.42286e-09
GHITM	3.3776e-14	-0.216973	0.224	0.337	1.44744e-09
TBCB	3.50226e-14	-0.218172	0.16	0.261	1.50086e-09
ZEB2	3.53272e-14	-0.225964	0.202	0.309	1.51391e-09
AQP3	3.61528e-14	-0.108915	0.018	0.078	1.54929e-09
PPIG	3.62769e-14	-0.201779	0.217	0.328	1.55461e-09
SF3B1	3.74168e-14	-0.187986	0.147	0.248	1.60346e-09
FKBP5	3.80364e-14	-0.151819	0.056	0.135	1.63001e-09
ESYT1	3.9183e-14	-0.175425	0.107	0.201	1.67915e-09
BPTF	4.01515e-14	-0.166011	0.083	0.171	1.72065e-09
FAM89B	4.06534e-14	-0.110025	0.024	0.088	1.74216e-09
SPCS3	4.06595e-14	-0.283465	0.189	0.298	1.74242e-09
COMMD7	4.18206e-14	-0.157363	0.097	0.188	1.79218e-09
PARP4	4.23086e-14	-0.132466	0.043	0.116	1.81309e-09
CLPP	4.32332e-14	-0.122658	0.041	0.115	1.85271e-09
CD274	4.40956e-14	-0.098586	0.02	0.082	1.88967e-09
SNRPD1	4.68e-14	-0.2565	0.204	0.31	2.00557e-09
TINAGL1	4.87184e-14	-0.142338	0.009	0.061	2.08778e-09
TPSAB1	4.8785e-14	-0.793222	0.977	0.982	2.09063e-09
ABHD2	5.01282e-14	-0.145723	0.067	0.15	2.14819e-09
RNF144A	5.14234e-14	-0.102113	0.026	0.09	2.2037e-09
PPP1R12A	5.21966e-14	-0.182875	0.106	0.199	2.23683e-09
MLF2	5.36217e-14	-0.149984	0.082	0.17	2.29791e-09
RAP1B	5.38496e-14	-0.240676	0.222	0.329	2.30767e-09
EIF2S1	5.41726e-14	-0.136292	0.052	0.129	2.32151e-09
MACF1	5.51347e-14	-0.147354	0.061	0.141	2.36274e-09
EMC3	5.62235e-14	-0.128401	0.064	0.146	2.4094e-09
MRPS36	5.62394e-14	-0.172925	0.149	0.251	2.41008e-09
AK2	5.65632e-14	-0.149375	0.083	0.171	2.42396e-09
ECHS1	5.65795e-14	-0.161684	0.089	0.178	2.42466e-09
GNS	5.78729e-14	-0.110036	0.034	0.103	2.48009e-09
MRPS12	5.84926e-14	-0.131211	0.056	0.135	2.50664e-09
TSTA3	5.97966e-14	-0.118347	0.04	0.112	2.56252e-09
ATP2A3	6.26515e-14	-0.126843	0.05	0.127	2.68487e-09
DAZAP2	6.31191e-14	-0.20356	0.249	0.36	2.70491e-09
CUEDC2	6.34256e-14	-0.124879	0.063	0.144	2.71804e-09
FOXN3	6.36269e-14	-0.14691	0.058	0.136	2.72667e-09
MDH1	6.38938e-14	-0.219491	0.15	0.25	2.7381e-09
PHLDA1	6.43745e-14	-0.140243	0.027	0.091	2.7587e-09
LAIR1	6.5043e-14	-0.150881	0.106	0.2	2.78735e-09
ZNF445	6.55924e-14	-0.185631	0.072	0.155	2.8109e-09
PSMA3	6.56564e-14	-0.231576	0.173	0.274	2.81364e-09
HIPK2	6.57158e-14	-0.130881	0.052	0.128	2.81619e-09
CCDC25	6.67878e-14	-0.128615	0.056	0.134	2.86212e-09
USP15	6.71e-14	-0.133744	0.063	0.144	2.8755e-09
YWHAE	6.71673e-14	-0.292218	0.319	0.426	2.87839e-09
XRCC5	6.7333e-14	-0.208895	0.177	0.282	2.88549e-09
MTIF3	6.80843e-14	-0.165217	0.111	0.206	2.91769e-09
RBM5	6.90602e-14	-0.110616	0.041	0.114	2.95951e-09
RAB5A	7.30204e-14	-0.144161	0.081	0.168	3.12922e-09
VEGFB	7.32306e-14	-0.130174	0.04	0.111	3.13822e-09
CCT7	7.43088e-14	-0.20254	0.123	0.218	3.18443e-09
SNX20	7.46895e-14	-0.0925043	0.015	0.072	3.20074e-09
THRAP3	7.56343e-14	-0.178518	0.112	0.205	3.24123e-09
TMED10	7.62003e-14	-0.243108	0.248	0.358	3.26549e-09
C20orf24	7.78041e-14	-0.151626	0.072	0.155	3.33422e-09
ERP29	7.79551e-14	-0.228717	0.213	0.321	3.34069e-09
TMEM160	7.93631e-14	-0.19888	0.193	0.298	3.40103e-09
MRPL23	7.94786e-14	-0.227958	0.193	0.296	3.40597e-09
MRPS34	7.9774e-14	-0.171911	0.115	0.209	3.41863e-09
2023-09-09	8.04581e-14	-0.152257	0.081	0.166	3.44795e-09
SP100	8.48929e-14	-0.147325	0.085	0.174	3.638e-09
VPS13C	8.5668e-14	-0.133659	0.059	0.138	3.67121e-09
EMC4	8.61391e-14	-0.164913	0.095	0.184	3.69141e-09
SNRPB	8.64287e-14	-0.254274	0.174	0.277	3.70382e-09
PDE4A	8.67821e-14	-0.09994	0.023	0.086	3.71896e-09
AMFR	8.80948e-14	-0.0910382	0.019	0.078	3.77521e-09
G3BP2	8.87328e-14	-0.156712	0.105	0.197	3.80255e-09
CADPS	8.89624e-14	-0.213461	0.16	0.259	3.81239e-09
CXXC5	9.04731e-14	-0.121622	0.048	0.123	3.87713e-09
EIF2AK1	9.13601e-14	-0.129576	0.051	0.127	3.91515e-09
PPP4C	9.18298e-14	-0.181587	0.113	0.205	3.93528e-09
FAAP20	9.57265e-14	-0.166309	0.109	0.201	4.10226e-09
ACOT7	9.89199e-14	-0.219355	0.245	0.354	4.23911e-09
CDC42SE1	1.0004e-13	-0.168137	0.09	0.178	4.28711e-09
SERINC3	1.00483e-13	-0.172899	0.147	0.248	4.30611e-09
SPI1	1.03461e-13	-0.163335	0.101	0.191	4.4337e-09
RAB8A	1.06635e-13	-0.127616	0.062	0.142	4.56972e-09
SCAND1	1.07212e-13	-0.181747	0.154	0.257	4.59446e-09
BTN3A2	1.08834e-13	-0.160963	0.096	0.186	4.66397e-09
PRKAR1A	1.10849e-13	-0.215688	0.256	0.363	4.75034e-09
RBM3	1.1136e-13	-0.279515	0.291	0.4	4.77223e-09
BRE	1.14694e-13	-0.139599	0.071	0.153	4.91509e-09
PIP4K2A	1.17057e-13	-0.159007	0.119	0.215	5.01637e-09
APRT	1.18203e-13	-0.27077	0.265	0.367	5.06546e-09
METTL21A	1.19194e-13	-0.150991	0.07	0.151	5.10793e-09
CDC42EP3	1.26872e-13	-0.15761	0.079	0.164	5.43697e-09
RER1	1.27012e-13	-0.19391	0.121	0.214	5.44296e-09
GNAQ	1.27316e-13	-0.158154	0.099	0.188	5.45599e-09
KDELR1	1.30497e-13	-0.173791	0.084	0.171	5.59231e-09
TNFRSF18	1.35531e-13	-0.143361	0.034	0.101	5.80807e-09
ATF4	1.3722e-13	-0.21103	0.196	0.301	5.88044e-09
ZFAND5	1.4546e-13	-0.205836	0.181	0.284	6.23352e-09
MAG	1.47815e-13	-0.0856814	0.009	0.061	6.33445e-09
MPG	1.50827e-13	-0.165848	0.13	0.225	6.46353e-09
MAX	1.51926e-13	-0.140974	0.08	0.164	6.51063e-09
YAF2	1.5369e-13	-0.148384	0.094	0.183	6.58625e-09
RGS2	1.56717e-13	-0.393975	0.593	0.681	6.71594e-09
PHACTR2	1.62465e-13	-0.137111	0.047	0.12	6.96226e-09
RASA2	1.67316e-13	-0.131012	0.058	0.135	7.17018e-09
PRMT2	1.68204e-13	-0.172015	0.128	0.224	7.2082e-09
PTBP1	1.73334e-13	-0.133602	0.056	0.133	7.42807e-09
ALDH1A1	1.74005e-13	-0.350346	0.233	0.337	7.4568e-09
ARID1A	1.74599e-13	-0.123364	0.053	0.129	7.48225e-09
EIF4E2	1.78782e-13	-0.154768	0.073	0.155	7.66152e-09
ADPGK	1.79144e-13	-0.120995	0.049	0.123	7.67703e-09
DYNC1I2	1.83252e-13	-0.166444	0.117	0.212	7.85307e-09
COMMD8	1.83794e-13	-0.126331	0.066	0.147	7.87632e-09
AKNA	1.86131e-13	-0.114125	0.037	0.105	7.97648e-09
MRPL37	1.86325e-13	-0.106682	0.03	0.095	7.98478e-09
CCAR1	1.86968e-13	-0.120508	0.045	0.118	8.01235e-09
TWISTNB	1.89839e-13	-0.158117	0.098	0.187	8.13535e-09
PURA	1.90618e-13	-0.130479	0.052	0.126	8.16876e-09
SMC4	1.93876e-13	-0.17795	0.057	0.134	8.30836e-09
C9orf142	1.96547e-13	-0.161196	0.075	0.158	8.42283e-09
RELB	1.99976e-13	-0.0900018	0.015	0.07	8.56979e-09
CHSY1	2.01044e-13	-0.0974544	0.026	0.088	8.61555e-09
IQGAP2	2.01772e-13	-0.172097	0.095	0.182	8.64673e-09
SNRNP70	2.0416e-13	-0.1537	0.089	0.176	8.74906e-09
HNRNPA3	2.06097e-13	-0.314475	0.36	0.46	8.83207e-09
MLLT1	2.09237e-13	-0.0932521	0.023	0.084	8.96665e-09
PSMC2	2.10042e-13	-0.160603	0.098	0.186	9.00116e-09
LHPP	2.11367e-13	-0.0818021	0.014	0.069	9.05791e-09
MTCH2	2.17797e-13	-0.141748	0.07	0.151	9.33346e-09
ZMAT3	2.18007e-13	-0.110162	0.031	0.097	9.34249e-09
NT5C	2.2114e-13	-0.130642	0.084	0.17	9.47673e-09
SIVA1	2.21265e-13	-0.218507	0.156	0.255	9.48211e-09
CDK5	2.22812e-13	-0.114093	0.043	0.114	9.54839e-09
EGR3	2.304e-13	-0.22312	0.063	0.14	9.87357e-09
KPNA4	2.3102e-13	-0.119522	0.038	0.106	9.90013e-09
MRPL14	2.36016e-13	-0.157268	0.074	0.156	1.01142e-08
NDUFA13	2.37258e-13	-0.267161	0.387	0.487	1.01675e-08
CDK4	2.42372e-13	-0.154531	0.079	0.163	1.03866e-08
ITK	2.44803e-13	-0.083629	0.01	0.062	1.04908e-08
HERC1	2.46527e-13	-0.11157	0.038	0.107	1.05647e-08
NCKAP1L	2.50049e-13	-0.142998	0.073	0.155	1.07156e-08
MRPS23	2.56758e-13	-0.138954	0.072	0.153	1.10031e-08
RNF181	2.67292e-13	-0.189317	0.199	0.305	1.14545e-08
TMEM248	2.71929e-13	-0.140244	0.084	0.17	1.16533e-08
ZDHHC12	2.96219e-13	-0.150988	0.063	0.142	1.26942e-08
WDR1	3.20017e-13	-0.159251	0.081	0.164	1.3714e-08
COL18A1	3.2159e-13	-0.134546	0.06	0.137	1.37814e-08
RGS19	3.26828e-13	-0.132917	0.063	0.142	1.40059e-08
PCNX4	3.27287e-13	-0.120362	0.048	0.121	1.40255e-08
NUDT21	3.29953e-13	-0.124712	0.056	0.131	1.41398e-08
MESDC2	3.35139e-13	-0.166365	0.109	0.199	1.4362e-08
CDC26	3.35899e-13	-0.149203	0.097	0.185	1.43946e-08
ANAPC11	3.38529e-13	-0.256174	0.229	0.332	1.45073e-08
ADRM1	3.3935e-13	-0.160778	0.102	0.19	1.45425e-08
HES4	3.45277e-13	-0.156772	0.069	0.149	1.47965e-08
PSMB3	3.45551e-13	-0.283245	0.3	0.402	1.48082e-08
LSM4	3.49096e-13	-0.216235	0.161	0.261	1.49602e-08
ADGRE2	3.67385e-13	-0.157026	0.079	0.161	1.57439e-08
PROM1	3.69518e-13	-0.100281	0.013	0.065	1.58353e-08
CHCHD3	3.8186e-13	-0.108295	0.031	0.096	1.63642e-08
TAX1BP3	3.8406e-13	-0.117974	0.042	0.112	1.64585e-08
NR3C1	3.8962e-13	-0.186576	0.159	0.256	1.66968e-08
TOP1	3.92973e-13	-0.158936	0.07	0.149	1.68405e-08
RNF19A	3.98327e-13	-0.0890923	0.017	0.073	1.70699e-08
TFDP2	4.17947e-13	-0.129776	0.051	0.123	1.79107e-08
CELF1	4.2267e-13	-0.118516	0.052	0.126	1.81131e-08
LSM3	4.32204e-13	-0.230343	0.264	0.371	1.85217e-08
G6PD	4.38756e-13	-0.0994414	0.029	0.092	1.88025e-08
NMT1	4.48846e-13	-0.142449	0.077	0.159	1.92348e-08
C17orf62	4.53378e-13	-0.133287	0.061	0.138	1.94291e-08
CLPTM1L	4.56915e-13	-0.130036	0.029	0.092	1.95806e-08
TRAF3IP3	4.5917e-13	-0.152287	0.123	0.217	1.96773e-08
ACYP2	4.64309e-13	-0.10472	0.037	0.104	1.98975e-08
FAM195A	5.19178e-13	-0.117065	0.054	0.128	2.22489e-08
CCDC12	5.23696e-13	-0.140456	0.114	0.207	2.24425e-08
CCDC71L	5.24085e-13	-0.118318	0.029	0.091	2.24591e-08
RBM6	5.33394e-13	-0.140991	0.079	0.161	2.28581e-08
ISOC2	5.4925e-13	-0.133225	0.049	0.121	2.35376e-08
FKBP3	5.55899e-13	-0.190734	0.129	0.221	2.38225e-08
SMARCA5	5.56155e-13	-0.122161	0.049	0.121	2.38335e-08
CFAP97	5.71696e-13	-0.118516	0.052	0.126	2.44995e-08
NSG1	6.05836e-13	-0.0869031	0.009	0.057	2.59625e-08
ATP6V1G1	6.18229e-13	-0.219773	0.548	0.643	2.64936e-08
NHP2	6.21569e-13	-0.204212	0.159	0.258	2.66367e-08
FYN	6.24834e-13	-0.128323	0.045	0.114	2.67766e-08
STAG2	6.28252e-13	-0.126839	0.063	0.14	2.69231e-08
ACBD3	6.33623e-13	-0.114418	0.044	0.113	2.71533e-08
MPC1	6.39106e-13	-0.152272	0.105	0.193	2.73883e-08
PSMA4	6.65987e-13	-0.263434	0.341	0.446	2.85402e-08
FAM104B	6.67115e-13	-0.135481	0.063	0.139	2.85886e-08
ZNF638	6.75403e-13	-0.117429	0.048	0.119	2.89437e-08
SYNCRIP	6.96905e-13	-0.141293	0.082	0.165	2.98652e-08
JAK3	7.18586e-13	-0.0723061	0.005	0.049	3.07943e-08
UBE2K	7.36099e-13	-0.118529	0.06	0.136	3.15448e-08
MRPS15	7.42566e-13	-0.141192	0.076	0.157	3.18219e-08
YPEL3	7.4993e-13	-0.141756	0.09	0.175	3.21375e-08
POLR3K	7.5379e-13	-0.11715	0.052	0.125	3.23029e-08
ECH1	7.67367e-13	-0.212291	0.203	0.304	3.28847e-08
BOD1L1	7.77958e-13	-0.11982	0.04	0.107	3.33386e-08
IMP3	7.78238e-13	-0.143465	0.118	0.21	3.33506e-08
ITGB2	7.95427e-13	-0.091586	0.018	0.073	3.40872e-08
DENND2D	8.07329e-13	-0.091682	0.02	0.077	3.45973e-08
ADI1	8.09602e-13	-0.154288	0.107	0.195	3.46947e-08
CHD4	8.33544e-13	-0.136953	0.05	0.121	3.57207e-08
YWHAH	8.58115e-13	-0.24808	0.119	0.207	3.67737e-08
TIMM13	8.64317e-13	-0.186456	0.112	0.2	3.70395e-08
HNRNPDL	8.75344e-13	-0.244272	0.325	0.43	3.7512e-08
RCC2	8.79228e-13	-0.0855661	0.017	0.072	3.76784e-08
TMED5	8.89278e-13	-0.133028	0.058	0.132	3.81091e-08
PDCD5	8.97678e-13	-0.16085	0.069	0.146	3.84691e-08
BNIP3L	9.33719e-13	-0.203753	0.232	0.336	4.00136e-08
MRPS11	9.34898e-13	-0.119138	0.047	0.117	4.00641e-08
RAB4A	9.5887e-13	-0.117351	0.063	0.14	4.10914e-08
POLR2J	9.74958e-13	-0.177543	0.152	0.248	4.17808e-08
SSNA1	9.77833e-13	-0.140713	0.088	0.171	4.19041e-08
TAOK3	1.00551e-12	-0.191618	0.182	0.281	4.30902e-08
RAD23A	1.00681e-12	-0.188386	0.142	0.235	4.31457e-08
SORL1	1.0235e-12	-0.0806394	0.011	0.061	4.38609e-08
CLTB	1.02447e-12	-0.157258	0.113	0.202	4.39028e-08
WNK1	1.03691e-12	-0.119528	0.045	0.114	4.44357e-08
TXNIP	1.04377e-12	-0.382753	0.435	0.536	4.47295e-08
TXNRD1	1.06422e-12	-0.0985167	0.034	0.098	4.56061e-08
CSNK1D	1.07082e-12	-0.115294	0.057	0.131	4.58891e-08
CCT5	1.07906e-12	-0.195635	0.086	0.167	4.6242e-08
TRABD	1.083e-12	-0.124866	0.053	0.125	4.64108e-08
LSM6	1.08837e-12	-0.155988	0.142	0.238	4.66412e-08
EIF4A1	1.10469e-12	-0.171581	0.127	0.22	4.73405e-08
HP1BP3	1.13275e-12	-0.158434	0.113	0.202	4.85429e-08
IMMT	1.13563e-12	-0.112968	0.043	0.111	4.86663e-08
TP53TG1	1.13753e-12	-0.122512	0.069	0.147	4.87477e-08
TTC39B	1.15351e-12	-0.103185	0.038	0.104	4.94325e-08
MPHOSPH8	1.15659e-12	-0.168958	0.148	0.243	4.95643e-08
TMED7	1.16356e-12	-0.12354	0.061	0.136	4.98631e-08
MBD2	1.17003e-12	-0.108487	0.027	0.088	5.01404e-08
DUSP23	1.18088e-12	-0.14294	0.084	0.167	5.06054e-08
ATP6V1E1	1.21137e-12	-0.148646	0.107	0.195	5.1912e-08
DDT	1.21338e-12	-0.235682	0.246	0.348	5.19983e-08
C19orf79	1.22747e-12	-0.198999	0.213	0.313	5.26021e-08
ACAP1	1.27343e-12	-0.129224	0.061	0.136	5.45716e-08
BABAM1	1.28913e-12	-0.123476	0.064	0.14	5.52445e-08
PABPC4	1.31421e-12	-0.222783	0.151	0.246	5.63193e-08
SMIM19	1.31999e-12	-0.140191	0.095	0.179	5.65668e-08
EIF3A	1.33485e-12	-0.183279	0.103	0.189	5.72038e-08
ACAA1	1.3399e-12	-0.101354	0.047	0.117	5.742e-08
ARPC5L	1.34673e-12	-0.115666	0.04	0.107	5.77129e-08
CHCHD1	1.39194e-12	-0.134853	0.066	0.143	5.96504e-08
BBX	1.41136e-12	-0.139216	0.073	0.151	6.04826e-08
PTPRA	1.41698e-12	-0.114976	0.048	0.118	6.07231e-08
MIR3142HG	1.44732e-12	-0.0787023	0.002	0.042	6.20234e-08
IGHV4-39	1.47415e-12	0.0427897	0.027	0.003	6.31732e-08
SNX5	1.47927e-12	-0.210459	0.18	0.276	6.33927e-08
PCTP	1.48333e-12	-0.103634	0.038	0.104	6.35666e-08
RP3-370M22.8	1.5181e-12	-0.0876015	0.018	0.072	6.50567e-08
SPATA13	1.51835e-12	-0.0805769	0.014	0.066	6.50672e-08
SH2B3	1.52657e-12	-0.0990516	0.035	0.099	6.54196e-08
ZNF593	1.53186e-12	-0.143985	0.084	0.166	6.56463e-08
MAP1LC3A	1.57359e-12	-0.0747046	0.011	0.06	6.74348e-08
ALKBH7	1.58841e-12	-0.168548	0.14	0.233	6.80696e-08
NDUFS3	1.60333e-12	-0.148817	0.097	0.182	6.8709e-08
PAK2	1.62887e-12	-0.148203	0.092	0.176	6.98036e-08
HCLS1	1.67906e-12	-0.150005	0.087	0.169	7.19545e-08
CLN8	1.68915e-12	-0.0886501	0.023	0.08	7.2387e-08
POLR2E	1.72024e-12	-0.130611	0.073	0.152	7.37193e-08
AP2B1	1.73349e-12	-0.119313	0.066	0.142	7.42872e-08
TMEM14A	1.77703e-12	-0.133515	0.092	0.176	7.6153e-08
LSM7	1.7771e-12	-0.225261	0.217	0.316	7.61557e-08
2023-09-15	1.78185e-12	-0.196369	0.233	0.338	7.63593e-08
CHURC1	1.78711e-12	-0.153261	0.156	0.254	7.65847e-08
BCL7C	1.82765e-12	-0.119828	0.052	0.123	7.83221e-08
COX11	1.8923e-12	-0.131205	0.068	0.144	8.10926e-08
RDX	1.91819e-12	-0.134454	0.069	0.145	8.22021e-08
FAM133B	2.06424e-12	-0.164454	0.124	0.214	8.84608e-08
CNPY2	2.0697e-12	-0.20903	0.163	0.258	8.8695e-08
ATP6AP1	2.08933e-12	-0.154084	0.11	0.197	8.95361e-08
SVIP	2.11557e-12	-0.196575	0.187	0.285	9.06607e-08
PER1	2.11588e-12	-0.1208	0.047	0.115	9.06737e-08
SMAD7	2.11857e-12	-0.103746	0.031	0.093	9.07891e-08
TMEM256	2.11949e-12	-0.178909	0.178	0.277	9.08285e-08
NME1	2.1519e-12	-0.223222	0.104	0.188	9.22174e-08
PICALM	2.15931e-12	-0.106773	0.049	0.119	9.2535e-08
RILPL2	2.19962e-12	-0.10948	0.045	0.113	9.42625e-08
MLLT11	2.20156e-12	-0.0756665	0.013	0.063	9.43454e-08
NIPBL	2.22627e-12	-0.121817	0.053	0.124	9.54044e-08
ARIH2	2.28985e-12	-0.0880093	0.023	0.081	9.81293e-08
RTN4	2.30722e-12	-0.231431	0.305	0.405	9.88735e-08
FAM120A	2.36166e-12	-0.134082	0.067	0.143	1.01207e-07
FAM53C	2.37192e-12	-0.160358	0.125	0.217	1.01646e-07
CCT3	2.41872e-12	-0.204683	0.138	0.229	1.03652e-07
HNRNPF	2.50291e-12	-0.225099	0.22	0.321	1.0726e-07
C1orf56	2.55415e-12	-0.159763	0.093	0.176	1.09455e-07
LSM1	2.57469e-12	-0.127663	0.061	0.134	1.10336e-07
DOCK10	2.59144e-12	-0.0984329	0.034	0.096	1.11054e-07
SLC50A1	2.63095e-12	-0.0936218	0.027	0.087	1.12747e-07
CTSH	2.66214e-12	-0.123983	0.014	0.065	1.14084e-07
DOCK2	2.72607e-12	-0.104498	0.032	0.094	1.16823e-07
UNC5B	2.76384e-12	-0.0844225	0.016	0.067	1.18442e-07
ATP6AP2	2.7644e-12	-0.189586	0.17	0.263	1.18466e-07
S100A10	2.82209e-12	-0.281842	0.321	0.421	1.20938e-07
GCC2	2.83508e-12	-0.14228	0.063	0.136	1.21495e-07
PLEKHA3	2.83867e-12	-0.104674	0.048	0.116	1.21648e-07
FAM50A	2.90322e-12	-0.136447	0.083	0.163	1.24414e-07
IRS2	2.98029e-12	-0.204215	0.174	0.268	1.27717e-07
MAPK6	2.98279e-12	-0.125736	0.053	0.123	1.27825e-07
NDUFA8	3.00309e-12	-0.143052	0.097	0.18	1.28694e-07
TRIM28	3.02553e-12	-0.100828	0.027	0.086	1.29656e-07
USP34	3.04711e-12	-0.105879	0.038	0.102	1.30581e-07
TFDP1	3.06391e-12	-0.126526	0.056	0.128	1.31301e-07
MS4A3	3.09754e-12	-0.111973	0.012	0.061	1.32742e-07
ARHGAP15	3.12593e-12	-0.14161	0.121	0.211	1.33959e-07
NAP1L4	3.17303e-12	-0.135954	0.084	0.166	1.35977e-07
OXA1L	3.19153e-12	-0.160167	0.105	0.188	1.3677e-07
APH1A	3.19421e-12	-0.120838	0.073	0.15	1.36885e-07
APOBEC3C	3.20903e-12	-0.165389	0.087	0.166	1.3752e-07
DENND1B	3.21272e-12	-0.162507	0.111	0.196	1.37678e-07
GRPEL1	3.22784e-12	-0.0961663	0.032	0.094	1.38326e-07
MARK3	3.27911e-12	-0.104908	0.038	0.101	1.40523e-07
FBRS	3.28082e-12	-0.0915088	0.025	0.082	1.40596e-07
CYSTM1	3.45264e-12	-0.179528	0.147	0.239	1.47959e-07
PDE4D	3.45952e-12	-0.0942621	0.023	0.08	1.48254e-07
ORAI3	3.46179e-12	-0.0902279	0.024	0.081	1.48352e-07
COPB2	3.47005e-12	-0.14745	0.078	0.156	1.48706e-07
RSF1	3.50797e-12	-0.1343	0.078	0.157	1.50331e-07
AHI1	3.54993e-12	-0.100856	0.034	0.096	1.52129e-07
RNASET2	3.66128e-12	-0.190996	0.147	0.24	1.56901e-07
MSRA	3.66305e-12	-0.152294	0.133	0.224	1.56976e-07
PTPN6	3.79768e-12	-0.190079	0.207	0.307	1.62746e-07
ACVR1B	3.82587e-12	-0.0787627	0.012	0.06	1.63954e-07
UBE2N	3.85985e-12	-0.19053	0.167	0.261	1.6541e-07
HMG20B	3.8845e-12	-0.087164	0.02	0.075	1.66466e-07
ZNRD1	3.88545e-12	-0.118964	0.059	0.131	1.66507e-07
C15orf61	3.88733e-12	-0.12257	0.066	0.14	1.66588e-07
STXBP5	3.92918e-12	-0.109917	0.043	0.109	1.68381e-07
USP14	4.05191e-12	-0.113198	0.053	0.123	1.7364e-07
PLEK	4.07475e-12	-0.108271	0.041	0.107	1.74619e-07
EGFL7	4.17963e-12	-0.0877756	0.024	0.081	1.79114e-07
EIF1B	4.2094e-12	-0.177122	0.251	0.356	1.8039e-07
TRAPPC4	4.37367e-12	-0.13005	0.063	0.135	1.87429e-07
TXNDC12	4.40301e-12	-0.133989	0.088	0.169	1.88687e-07
NBAS	4.57106e-12	-0.0980797	0.03	0.09	1.95888e-07
PPA1	4.5975e-12	-0.179272	0.09	0.17	1.97021e-07
PIK3R1	4.64272e-12	-0.128869	0.051	0.119	1.98959e-07
ARHGEF12	4.65781e-12	-0.087954	0.027	0.086	1.99606e-07
IGHG1	4.69174e-12	0.794092	0.03	0.09	2.0106e-07
BASP1	4.70637e-12	-0.202526	0.091	0.171	2.01687e-07
XRN2	4.83358e-12	-0.143154	0.085	0.164	2.07138e-07
JAKMIP2	4.86079e-12	-0.0764135	0.012	0.06	2.08304e-07
CDC37	5.15914e-12	-0.168725	0.127	0.216	2.2109e-07
AKAP9	5.28012e-12	-0.18822	0.137	0.225	2.26274e-07
GSR	5.36491e-12	-0.0735096	0.008	0.053	2.29908e-07
MZT2A	5.61906e-12	-0.167644	0.079	0.156	2.40799e-07
GDE1	5.62283e-12	-0.0881669	0.019	0.072	2.40961e-07
TRIM56	5.82706e-12	-0.123625	0.051	0.119	2.49713e-07
RNH1	5.8294e-12	-0.18145	0.152	0.246	2.49813e-07
CCDC57	5.8961e-12	-0.110935	0.054	0.124	2.52671e-07
NIN	5.96243e-12	-0.0938951	0.022	0.076	2.55514e-07
BDP1	6.00352e-12	-0.102348	0.03	0.089	2.57275e-07
SKAP1	6.04734e-12	-0.153894	0.102	0.184	2.59153e-07
PDE3B	6.06666e-12	-0.0890923	0.02	0.073	2.5998e-07
CDV3	6.06764e-12	-0.167075	0.08	0.158	2.60023e-07
MAGT1	6.27997e-12	-0.113057	0.056	0.126	2.69122e-07
COX20	6.31316e-12	-0.166007	0.14	0.231	2.70544e-07
MRPL13	6.32229e-12	-0.146232	0.084	0.162	2.70935e-07
METTL9	6.32887e-12	-0.155463	0.12	0.207	2.71218e-07
SERINC1	6.34922e-12	-0.144866	0.116	0.202	2.72089e-07
ATP5I	6.36195e-12	-0.28313	0.493	0.573	2.72635e-07
BAZ2B	6.49159e-12	-0.110433	0.052	0.12	2.78191e-07
DIAPH1	6.52589e-12	-0.0946322	0.019	0.071	2.79661e-07
ZNF706	6.52808e-12	-0.227944	0.216	0.314	2.79754e-07
PARVG	6.70992e-12	-0.119976	0.057	0.127	2.87547e-07
GPAA1	6.82545e-12	-0.143636	0.085	0.165	2.92498e-07
ILF3	6.89128e-12	-0.122319	0.066	0.14	2.95319e-07
CD2AP	6.93966e-12	-0.0869845	0.023	0.078	2.97392e-07
DEGS1	7.1632e-12	-0.126564	0.066	0.14	3.06972e-07
KPNA3	7.22969e-12	-0.0894258	0.03	0.089	3.09821e-07
VSIR	7.27795e-12	-0.146669	0.108	0.192	3.11889e-07
SLC39A4	7.31124e-12	-0.114765	0.051	0.119	3.13316e-07
SFXN1	7.43767e-12	-0.0758913	0.014	0.063	3.18734e-07
AKR1A1	7.64009e-12	-0.222843	0.209	0.304	3.27408e-07
CISD1	7.70717e-12	-0.101121	0.036	0.098	3.30283e-07
CBFB	7.7668e-12	-0.119748	0.072	0.147	3.32839e-07
EVI2B	7.77342e-12	-0.176684	0.192	0.29	3.33122e-07
RALBP1	7.77463e-12	-0.128651	0.071	0.146	3.33174e-07
NSD2	7.85725e-12	-0.0809308	0.012	0.059	3.36715e-07
PQLC1	7.8689e-12	-0.0870342	0.016	0.067	3.37214e-07
NFATC1	8.12066e-12	-0.141825	0.023	0.078	3.48003e-07
RRP7A	8.12617e-12	-0.119491	0.055	0.124	3.48239e-07
KHSRP	8.23913e-12	-0.0795808	0.016	0.067	3.5308e-07
DERL1	8.26995e-12	-0.142524	0.08	0.157	3.544e-07
DDX21	8.33358e-12	-0.189377	0.118	0.202	3.57127e-07
ANXA4	8.37233e-12	-0.204052	0.208	0.306	3.58788e-07
PGK1	8.58295e-12	-0.274606	0.27	0.369	3.67814e-07
PA2G4	8.71753e-12	-0.218132	0.227	0.323	3.73581e-07
ARHGEF2	8.75364e-12	-0.0873943	0.027	0.083	3.75129e-07
GALNT1	8.88311e-12	-0.0956243	0.03	0.089	3.80677e-07
TCF25	8.93319e-12	-0.208833	0.196	0.291	3.82823e-07
KRAS	9.15966e-12	-0.10445	0.052	0.12	3.92528e-07
TMEM141	9.3447e-12	-0.141851	0.089	0.169	4.00458e-07
NFKBID	9.93758e-12	-0.16469	0.069	0.142	4.25865e-07
MGME1	1.00791e-11	-0.0898981	0.033	0.093	4.31929e-07
CHMP3	1.02751e-11	-0.142433	0.129	0.218	4.4033e-07
TRIB2	1.03017e-11	-0.107552	0.038	0.099	4.41471e-07
PDRG1	1.05585e-11	-0.0802239	0.016	0.065	4.52473e-07
FAM136A	1.06361e-11	-0.108446	0.038	0.1	4.558e-07
GPATCH2L	1.10077e-11	-0.0943491	0.034	0.094	4.71724e-07
CSRNP1	1.10582e-11	-0.0985318	0.043	0.108	4.73887e-07
CHCHD8	1.11719e-11	-0.118375	0.056	0.125	4.7876e-07
PJA2	1.1176e-11	-0.131969	0.062	0.132	4.78938e-07
SYF2	1.12796e-11	-0.1773	0.27	0.372	4.83377e-07
ITSN2	1.1334e-11	-0.105731	0.056	0.125	4.85706e-07
SRP72	1.15107e-11	-0.165284	0.094	0.172	4.9328e-07
SIPA1	1.15121e-11	-0.0819606	0.02	0.073	4.93341e-07
GSPT1	1.15446e-11	-0.149134	0.083	0.159	4.94732e-07
XRCC6	1.15841e-11	-0.193318	0.176	0.272	4.96426e-07
MYO1G	1.15952e-11	-0.100325	0.033	0.092	4.96901e-07
PHLDA2	1.16717e-11	-0.154543	0.062	0.133	5.00179e-07
ASL	1.20217e-11	-0.106633	0.058	0.128	5.1518e-07
RGS3	1.20919e-11	-0.103779	0.013	0.06	5.18186e-07
SKA2	1.20991e-11	-0.134336	0.066	0.138	5.18494e-07
PTPN1	1.23156e-11	-0.0982325	0.037	0.098	5.27774e-07
RAB37	1.24427e-11	-0.136053	0.085	0.162	5.33221e-07
ALS2	1.24615e-11	-0.125156	0.063	0.133	5.34027e-07
BLOC1S2	1.25453e-11	-0.12872	0.093	0.173	5.37616e-07
CNDP2	1.27901e-11	-0.0914229	0.027	0.084	5.48108e-07
RHOF	1.2882e-11	-0.108381	0.059	0.13	5.52044e-07
AKAP5	1.29591e-11	-0.0844254	0.025	0.08	5.55349e-07
RPAIN	1.29665e-11	-0.121818	0.085	0.164	5.55667e-07
ZMAT2	1.31082e-11	-0.151883	0.116	0.2	5.61738e-07
PHTF2	1.31874e-11	-0.0841786	0.028	0.085	5.65135e-07
WBP2	1.32993e-11	-0.113669	0.061	0.132	5.69928e-07
FLNA	1.33417e-11	-0.10997	0.031	0.09	5.71744e-07
PTDSS1	1.33972e-11	-0.0978658	0.038	0.1	5.74123e-07
MRPL11	1.34485e-11	-0.121699	0.068	0.141	5.76324e-07
ARGLU1	1.3481e-11	-0.189801	0.19	0.283	5.77714e-07
RAD21	1.36667e-11	-0.198354	0.12	0.205	5.85675e-07
RBMS1	1.3816e-11	-0.11371	0.05	0.116	5.92072e-07
LYN	1.38452e-11	-0.117953	0.073	0.148	5.93324e-07
ANKRD13D	1.39271e-11	-0.0806286	0.018	0.069	5.9683e-07
PTEN	1.4148e-11	-0.103748	0.042	0.106	6.063e-07
CHP1	1.41785e-11	-0.114528	0.084	0.164	6.07607e-07
ADCY7	1.43671e-11	-0.0933546	0.038	0.099	6.15687e-07
ENTHD1	1.48592e-11	-0.125288	0.007	0.049	6.36775e-07
CREG1	1.49207e-11	-0.115713	0.074	0.15	6.39413e-07
THBS1	1.49664e-11	-0.434908	0.141	0.224	6.41368e-07
SMG1	1.5035e-11	-0.0885704	0.023	0.076	6.44311e-07
NIFK	1.50483e-11	-0.120269	0.07	0.144	6.44878e-07
RTFDC1	1.5506e-11	-0.177147	0.166	0.256	6.64493e-07
CCND2	1.55266e-11	-0.133166	0.043	0.107	6.65375e-07
NBEAL1	1.5609e-11	-0.14628	0.091	0.168	6.68909e-07
RFTN1	1.57304e-11	-0.0806179	0.02	0.073	6.74111e-07
TBC1D20	1.58296e-11	-0.0746067	0.014	0.062	6.78363e-07
CD164	1.59827e-11	-0.214253	0.245	0.34	6.84923e-07
SYNJ2	1.62102e-11	-0.100666	0.023	0.076	6.94673e-07
TBCD	1.62122e-11	-0.0835026	0.025	0.08	6.94759e-07
GTF2H5	1.63468e-11	-0.16155	0.124	0.209	7.00526e-07
CYCS	1.63831e-11	-0.235131	0.285	0.383	7.02082e-07
ZNF24	1.65012e-11	-0.0904626	0.038	0.1	7.07144e-07
SNF8	1.67045e-11	-0.139977	0.092	0.172	7.15853e-07
CYB5B	1.67276e-11	-0.123308	0.068	0.14	7.16845e-07
TPGS2	1.682e-11	-0.0976968	0.037	0.097	7.20803e-07
SLAMF1	1.68233e-11	-0.0767496	0.004	0.043	7.20946e-07
MYCBP2	1.70612e-11	-0.123819	0.068	0.141	7.31142e-07
PAPOLA	1.72105e-11	-0.16934	0.21	0.309	7.3754e-07
PCBD1	1.72708e-11	-0.123886	0.058	0.127	7.40124e-07
TBC1D1	1.73013e-11	-0.0784142	0.019	0.07	7.4143e-07
ERH	1.79082e-11	-0.275632	0.376	0.468	7.67439e-07
SUGT1	1.80219e-11	-0.121455	0.076	0.151	7.72311e-07
OSTC	1.80457e-11	-0.214066	0.31	0.411	7.7333e-07
MPST	1.80661e-11	-0.114202	0.062	0.133	7.74206e-07
HEY1	1.81031e-11	-0.115383	0.038	0.099	7.75792e-07
SNRPB2	1.81663e-11	-0.21825	0.249	0.347	7.78497e-07
GANAB	1.8168e-11	-0.0973302	0.037	0.097	7.7857e-07
ASRGL1	1.84778e-11	-0.115049	0.057	0.126	7.91846e-07
COA1	1.84954e-11	-0.104493	0.042	0.105	7.92604e-07
RHOC	1.87738e-11	-0.119991	0.072	0.145	8.04532e-07
TSEN15	1.94274e-11	-0.102022	0.036	0.096	8.32541e-07
ADORA3	1.9528e-11	-0.108607	0.048	0.113	8.36851e-07
IL5	1.96849e-11	-0.882162	0.001	0.036	8.43576e-07
ZCCHC11	2.01169e-11	-0.106471	0.054	0.121	8.6209e-07
MRPL32	2.03058e-11	-0.118491	0.063	0.134	8.70186e-07
SENP6	2.03489e-11	-0.0970618	0.035	0.095	8.72033e-07
SEC31A	2.04744e-11	-0.120555	0.056	0.124	8.77409e-07
TIAL1	2.04966e-11	-0.117456	0.068	0.14	8.78359e-07
MEA1	2.06873e-11	-0.123418	0.08	0.155	8.86533e-07
PDCD2	2.10918e-11	-0.107877	0.058	0.127	9.03868e-07
MTHFD1	2.13574e-11	-0.107014	0.034	0.092	9.15249e-07
PKIB	2.17528e-11	-0.149085	0.052	0.118	9.32194e-07
UPF3A	2.19621e-11	-0.105076	0.05	0.116	9.41163e-07
SNU13	2.22536e-11	-0.215837	0.298	0.399	9.53657e-07
FBXW5	2.23351e-11	-0.109982	0.045	0.108	9.5715e-07
THYN1	2.27255e-11	-0.128283	0.085	0.162	9.73878e-07
AAK1	2.28194e-11	-0.105303	0.047	0.112	9.77902e-07
ST3GAL5	2.28522e-11	-0.0820978	0.03	0.088	9.7931e-07
TM9SF3	2.28541e-11	-0.134943	0.079	0.154	9.79388e-07
CTDNEP1	2.28895e-11	-0.110614	0.037	0.097	9.80909e-07
EIF1AX	2.34141e-11	-0.201602	0.264	0.362	1.00339e-06
PHF3	2.35727e-11	-0.110316	0.064	0.135	1.01019e-06
ASH1L	2.38781e-11	-0.125448	0.078	0.153	1.02327e-06
C6orf1	2.43908e-11	-0.114202	0.071	0.144	1.04524e-06
TADA3	2.44545e-11	-0.129602	0.077	0.152	1.04797e-06
MIDN	2.49134e-11	-0.131066	0.069	0.141	1.06764e-06
DYNC1H1	2.50436e-11	-0.136479	0.071	0.143	1.07322e-06
ATP1A1	2.50881e-11	-0.144776	0.088	0.165	1.07513e-06
CCND3	2.51958e-11	-0.114073	0.07	0.142	1.07974e-06
CCDC28B	2.57537e-11	-0.082999	0.02	0.071	1.10365e-06
NUCB2	2.60227e-11	-0.233507	0.135	0.221	1.11518e-06
ZMYND8	2.66861e-11	-0.112251	0.054	0.121	1.14361e-06
FUCA2	2.68327e-11	-0.121468	0.063	0.133	1.14989e-06
CBR1	2.72411e-11	-0.0947094	0.039	0.1	1.16739e-06
KDM5A	2.79401e-11	-0.103417	0.048	0.113	1.19734e-06
ERO1A	2.84654e-11	-0.122068	0.049	0.114	1.21986e-06
ENO1	2.88973e-11	-0.402865	0.345	0.438	1.23836e-06
FADS2	2.90354e-11	-0.0657533	0.009	0.051	1.24428e-06
SYTL2	3.04674e-11	-0.109103	0.048	0.113	1.30565e-06
SRA1	3.06328e-11	-0.107206	0.06	0.13	1.31274e-06
DCTN6	3.0899e-11	-0.0971238	0.045	0.109	1.32415e-06
ST8SIA4	3.09042e-11	-0.0832585	0.026	0.08	1.32437e-06
MAPK1IP1L	3.18942e-11	-0.111368	0.07	0.142	1.36679e-06
JMJD6	3.21191e-11	-0.0976829	0.038	0.099	1.37643e-06
ATG12	3.24752e-11	-0.148255	0.112	0.193	1.39169e-06
R3HDM4	3.28275e-11	-0.104158	0.041	0.102	1.40679e-06
APOL6	3.29772e-11	-0.108392	0.041	0.103	1.4132e-06
PYURF	3.38824e-11	-0.191425	0.268	0.364	1.45199e-06
ATP2C1	3.38939e-11	-0.0985167	0.035	0.094	1.45249e-06
SLCO3A1	3.41637e-11	-0.0847092	0.027	0.081	1.46405e-06
GRHPR	3.47024e-11	-0.114574	0.052	0.117	1.48714e-06
PPCS	3.50501e-11	-0.150704	0.13	0.213	1.50204e-06
URI1	3.61721e-11	-0.111434	0.065	0.135	1.55012e-06
PTPN22	3.64799e-11	-0.0992164	0.04	0.1	1.56331e-06
SRGAP3	3.65753e-11	-0.0575091	0.004	0.042	1.5674e-06
ATP5G1	3.71529e-11	-0.245694	0.304	0.402	1.59215e-06
TFG	3.72361e-11	-0.130288	0.085	0.161	1.59572e-06
RNASEH2C	3.84808e-11	-0.16793	0.175	0.268	1.64905e-06
HMGA1	3.89519e-11	-0.119214	0.047	0.111	1.66924e-06
DCAF7	3.93497e-11	-0.129158	0.078	0.152	1.68629e-06
BLOC1S6	4.01167e-11	-0.138267	0.095	0.172	1.71916e-06
TWF2	4.05975e-11	-0.113257	0.054	0.12	1.73977e-06
MRPL4	4.05996e-11	-0.114611	0.043	0.105	1.73986e-06
PTBP3	4.09135e-11	-0.110813	0.066	0.136	1.75331e-06
TM7SF3	4.1377e-11	-0.0977814	0.038	0.098	1.77317e-06
PPP1R2	4.19113e-11	-0.142601	0.141	0.228	1.79607e-06
NUMA1	4.2118e-11	-0.0777742	0.019	0.068	1.80493e-06
ZNF22	4.23881e-11	-0.116033	0.07	0.141	1.8165e-06
ZC3HAV1	4.33011e-11	-0.110241	0.048	0.111	1.85563e-06
EIF4G1	4.57653e-11	-0.0835026	0.023	0.076	1.96123e-06
CNN2	4.65613e-11	-0.107313	0.042	0.104	1.99534e-06
TBXAS1	4.79955e-11	-0.106196	0.059	0.127	2.0568e-06
CAPN1	4.89706e-11	-0.12485	0.066	0.136	2.09858e-06
TAP2	4.97404e-11	-0.0702874	0.011	0.055	2.13158e-06
ISCU	5.04119e-11	-0.172555	0.163	0.254	2.16035e-06
METAP2	5.05192e-11	-0.164837	0.145	0.231	2.16495e-06
SAT2	5.1099e-11	-0.130919	0.118	0.201	2.1898e-06
OLA1	5.13758e-11	-0.132958	0.084	0.158	2.20166e-06
HIPK1	5.17957e-11	-0.0924448	0.034	0.092	2.21965e-06
UBA7	5.26815e-11	-0.128789	0.097	0.175	2.25761e-06
PCM1	5.27277e-11	-0.128197	0.086	0.161	2.25959e-06
RAB34	5.37267e-11	-0.127753	0.082	0.156	2.3024e-06
ZFP91	5.45302e-11	-0.079343	0.024	0.077	2.33684e-06
HOOK3	5.53066e-11	-0.0959833	0.032	0.089	2.37011e-06
COMMD1	5.55645e-11	-0.117868	0.065	0.134	2.38116e-06
LGALS9	5.5595e-11	-0.121699	0.063	0.132	2.38247e-06
GSN	5.58925e-11	-0.14479	0.13	0.215	2.39522e-06
HDGF	5.91003e-11	-0.0970851	0.027	0.08	2.53268e-06
VPS35	6.10621e-11	-0.136953	0.112	0.192	2.61676e-06
NUDCD2	6.25181e-11	-0.127478	0.084	0.158	2.67915e-06
CHCHD5	6.32102e-11	-0.116675	0.079	0.152	2.70881e-06
HINT1	6.33249e-11	-0.335795	0.254	0.352	2.71372e-06
BICD2	6.42436e-11	-0.0631863	0.011	0.055	2.7531e-06
IDI1	6.50286e-11	-0.158786	0.207	0.304	2.78674e-06
HK1	6.67672e-11	-0.078822	0.022	0.073	2.86124e-06
BCLAF1	6.68407e-11	-0.16665	0.116	0.196	2.86439e-06
DLC1	6.69745e-11	-0.145028	0.087	0.161	2.87013e-06
FNBP4	6.84528e-11	-0.102974	0.05	0.114	2.93348e-06
CD55	6.88041e-11	-0.182222	0.163	0.25	2.94853e-06
ANKRD11	6.90934e-11	-0.126171	0.05	0.113	2.96093e-06
JAZF1	6.99672e-11	-0.0751486	0.02	0.069	2.99837e-06
GLRX	7.07535e-11	-0.15164	0.073	0.144	3.03207e-06
CCNDBP1	7.10433e-11	-0.156434	0.171	0.261	3.04449e-06
PPP1R11	7.3483e-11	-0.100084	0.075	0.148	3.14904e-06
FLYWCH2	7.37308e-11	-0.0868868	0.034	0.09	3.15966e-06
HMGN3	7.43563e-11	-0.204628	0.332	0.425	3.18647e-06
ECHDC1	7.48513e-11	-0.113106	0.062	0.129	3.20768e-06
CDKN2D	7.75734e-11	-0.113524	0.02	0.069	3.32433e-06
RAB14	7.76516e-11	-0.129843	0.095	0.172	3.32768e-06
TIAM2	7.79601e-11	-0.114936	0.057	0.123	3.3409e-06
PLEKHA2	7.99364e-11	-0.109003	0.059	0.126	3.42559e-06
XXbac-BPG246D15.8	8.21932e-11	-0.0978771	0.056	0.122	3.52231e-06
IGHV4-59	8.28985e-11	0.0413842	0.03	0.005	3.55253e-06
CRTC3	8.33744e-11	-0.0862538	0.035	0.092	3.57293e-06
HK2	8.45078e-11	-0.09354	0.046	0.108	3.6215e-06
SNAP23	8.48343e-11	-0.147646	0.15	0.235	3.63549e-06
TMX4	8.60941e-11	-0.119618	0.084	0.159	3.68948e-06
NKTR	8.8207e-11	-0.156877	0.118	0.197	3.78002e-06
MID1IP1	9.12414e-11	-0.10931	0.054	0.119	3.91006e-06
SUGP2	9.15503e-11	-0.0720459	0.016	0.062	3.9233e-06
PARVB	9.24765e-11	-0.138845	0.114	0.194	3.96299e-06
SRSF3	9.39436e-11	-0.248833	0.374	0.469	4.02586e-06
POP5	9.41938e-11	-0.117969	0.083	0.156	4.03658e-06
BCL3	9.54707e-11	-0.0755444	0.016	0.062	4.0913e-06
EIF6	9.5643e-11	-0.178219	0.138	0.223	4.09868e-06
SPTLC2	9.69556e-11	-0.0925323	0.034	0.09	4.15493e-06
NPTN	9.89081e-11	-0.0660309	0.011	0.054	4.23861e-06
WAC	9.90485e-11	-0.134265	0.09	0.164	4.24462e-06
NUTF2	9.92341e-11	-0.136455	0.071	0.14	4.25258e-06
FAM58A	9.96917e-11	-0.0703793	0.016	0.062	4.27219e-06
AMD1	9.97039e-11	-0.164732	0.133	0.215	4.27271e-06
ADIPOR1	1.01166e-10	-0.1085	0.06	0.127	4.33536e-06
TMBIM1	1.01243e-10	-0.0943464	0.042	0.102	4.33867e-06
C11orf58	1.01466e-10	-0.221115	0.336	0.428	4.3482e-06
MRPS16	1.02387e-10	-0.134772	0.099	0.176	4.38769e-06
UROS	1.03943e-10	-0.0916576	0.042	0.103	4.45438e-06
MPLKIP	1.04435e-10	-0.147516	0.13	0.211	4.47547e-06
C3AR1	1.04662e-10	-0.130481	0.09	0.164	4.48518e-06
REG4	1.05427e-10	-0.096802	0.001	0.034	4.51799e-06
NISCH	1.07663e-10	-0.0813685	0.023	0.074	4.61377e-06
TCP1	1.10219e-10	-0.167159	0.137	0.22	4.72334e-06
SP110	1.12226e-10	-0.11354	0.061	0.128	4.80935e-06
TMED8	1.14353e-10	-0.0717898	0.014	0.059	4.9005e-06
STAT5A	1.14944e-10	-0.0656961	0.013	0.058	4.92579e-06
TXNDC15	1.15358e-10	-0.151305	0.109	0.188	4.94355e-06
ATP6V0D1	1.154e-10	-0.127164	0.094	0.17	4.94535e-06
ANXA7	1.15846e-10	-0.180986	0.188	0.279	4.96446e-06
POLR2A	1.17564e-10	-0.115706	0.063	0.13	5.03809e-06
CCDC115	1.21413e-10	-0.112715	0.102	0.182	5.20303e-06
HNRNPL	1.23971e-10	-0.114292	0.063	0.13	5.31263e-06
TRIM33	1.2862e-10	-0.10198	0.052	0.115	5.51188e-06
ZNF428	1.28925e-10	-0.141784	0.151	0.238	5.52493e-06
CMC1	1.32703e-10	-0.0909033	0.035	0.091	5.68683e-06
NBEAL2	1.41523e-10	-0.0667788	0.014	0.059	6.06482e-06
FAM195B	1.42991e-10	-0.10224	0.067	0.136	6.12774e-06
RBBP6	1.43689e-10	-0.114429	0.073	0.143	6.15765e-06
COPZ1	1.44436e-10	-0.148574	0.13	0.212	6.18967e-06
MRPL43	1.4583e-10	-0.116944	0.074	0.144	6.24941e-06
HIGD1A	1.4613e-10	-0.14852	0.124	0.204	6.26226e-06
IDNK	1.4885e-10	-0.0737468	0.019	0.066	6.37882e-06
PLCG2	1.497e-10	-0.089148	0.031	0.086	6.41526e-06
SPAG7	1.51364e-10	-0.13849	0.131	0.213	6.48654e-06
SRSF5	1.56339e-10	-0.198324	0.4	0.498	6.69976e-06
PTAFR	1.59286e-10	-0.0931683	0.031	0.086	6.82603e-06
ADH5	1.5964e-10	-0.116838	0.07	0.138	6.84121e-06
CORO1B	1.60167e-10	-0.112052	0.061	0.127	6.86381e-06
SNRNP25	1.61177e-10	-0.0949908	0.027	0.08	6.90708e-06
YTHDC1	1.61508e-10	-0.111123	0.063	0.129	6.92126e-06
STAT1	1.63129e-10	-0.202306	0.113	0.189	6.99072e-06
PRKCB	1.67877e-10	-0.168294	0.132	0.212	7.1942e-06
SELT	1.69395e-10	-0.199363	0.274	0.371	7.25927e-06
SUZ12	1.69759e-10	-0.0936232	0.033	0.088	7.27484e-06
HOXA10	1.72412e-10	-0.0767223	0.017	0.064	7.38854e-06
PROCR	1.73385e-10	-0.114485	0.074	0.144	7.43023e-06
DHRS4L2	1.73983e-10	-0.100207	0.053	0.116	7.45589e-06
CTBS	1.74004e-10	-0.0972327	0.041	0.099	7.45675e-06
CD2BP2	1.75549e-10	-0.126106	0.096	0.171	7.52299e-06
SHMT2	1.77762e-10	-0.104561	0.048	0.109	7.61783e-06
LIPA	1.78749e-10	-0.120412	0.076	0.146	7.66009e-06
LRP10	1.79073e-10	-0.108473	0.048	0.11	7.67398e-06
FAM103A1	1.79435e-10	-0.107398	0.079	0.151	7.68951e-06
IFI16	1.79627e-10	-0.163735	0.165	0.251	7.69774e-06
RAB2A	1.84531e-10	-0.157837	0.186	0.276	7.90787e-06
LAP3	1.85224e-10	-0.103273	0.05	0.112	7.93761e-06
FAM110A	1.90171e-10	-0.118517	0.073	0.143	8.14958e-06
ITGAM	1.94968e-10	-0.0887107	0.034	0.09	8.35516e-06
XIST	2.01837e-10	-0.255968	0.185	0.273	8.64951e-06
SLC26A3	2.04287e-10	0.0838868	0.033	0.007	8.75452e-06
HNRNPM	2.08005e-10	-0.214194	0.226	0.317	8.91386e-06
UXS1	2.10787e-10	-0.100366	0.057	0.121	9.03306e-06
UGP2	2.13006e-10	-0.173547	0.209	0.298	9.12817e-06
DPY30	2.2544e-10	-0.128049	0.123	0.204	9.661e-06
SDHD	2.27642e-10	-0.139544	0.134	0.216	9.75538e-06
ENOPH1	2.29645e-10	-0.106748	0.059	0.123	9.8412e-06
BACH1	2.31687e-10	-0.0867645	0.039	0.096	9.92873e-06
GPX7	2.32735e-10	-0.0722597	0.016	0.061	9.97362e-06
TTC37	2.33011e-10	-0.0946154	0.042	0.1	9.98546e-06
PDCL3	2.35965e-10	-0.0986612	0.059	0.123	1.0112e-05
VDAC3	2.37101e-10	-0.157864	0.117	0.194	1.01607e-05
TIMMDC1	2.38624e-10	-0.10603	0.056	0.119	1.0226e-05
FAM111A	2.39024e-10	-0.0919127	0.038	0.094	1.02431e-05
NSD3	2.39807e-10	-0.113057	0.06	0.124	1.02767e-05
NUDC	2.43234e-10	-0.17156	0.152	0.237	1.04236e-05
TSTD1	2.47493e-10	-0.186278	0.263	0.353	1.0606e-05
CACUL1	2.48656e-10	-0.080147	0.029	0.081	1.06559e-05
IST1	2.51584e-10	-0.0917589	0.053	0.116	1.07814e-05
TMF1	2.53164e-10	-0.123246	0.077	0.147	1.08491e-05
TAX1BP1	2.53584e-10	-0.158117	0.175	0.261	1.08671e-05
NXT1	2.56596e-10	-0.102574	0.056	0.119	1.09962e-05
TMC6	2.56682e-10	-0.0929983	0.041	0.099	1.09999e-05
POLD4	2.57442e-10	-0.105933	0.048	0.108	1.10324e-05
BAZ1B	2.61002e-10	-0.0902564	0.031	0.085	1.1185e-05
KIF13B	2.62656e-10	-0.0726408	0.02	0.067	1.12559e-05
HOXB2	2.67236e-10	-0.106038	0.062	0.127	1.14521e-05
GRINA	2.68967e-10	-0.0808936	0.028	0.08	1.15263e-05
ARFGAP3	2.69684e-10	-0.0946084	0.052	0.114	1.1557e-05
MAP7D1	2.72053e-10	-0.0706796	0.016	0.062	1.16586e-05
MMADHC	2.76182e-10	-0.135923	0.136	0.219	1.18355e-05
MAPK14	2.7646e-10	-0.0850267	0.031	0.084	1.18474e-05
GABPB1-AS1	2.83757e-10	-0.135517	0.087	0.159	1.21601e-05
SREK1	2.88006e-10	-0.114503	0.071	0.139	1.23422e-05
MITF	2.89319e-10	-0.150956	0.145	0.228	1.23985e-05
PTPN2	2.89895e-10	-0.0997427	0.052	0.114	1.24231e-05
RABGGTB	2.93813e-10	-0.119357	0.099	0.176	1.25911e-05
WARS	2.96537e-10	-0.092615	0.025	0.075	1.27078e-05
SLFN5	2.97559e-10	-0.135383	0.072	0.139	1.27516e-05
COA6	3.00146e-10	-0.0874441	0.033	0.087	1.28624e-05
SMAP1	3.02715e-10	-0.123882	0.083	0.153	1.29725e-05
HEXB	3.07139e-10	-0.164941	0.15	0.232	1.31621e-05
NUDT5	3.09243e-10	-0.109383	0.06	0.125	1.32523e-05
SURF4	3.14712e-10	-0.114879	0.055	0.117	1.34867e-05
SLC35D1	3.16842e-10	-0.0648898	0.015	0.059	1.35779e-05
COPA	3.19511e-10	-0.0963144	0.046	0.105	1.36923e-05
LENG8	3.21434e-10	-0.109179	0.054	0.116	1.37747e-05
SNAPIN	3.22754e-10	-0.0990768	0.05	0.111	1.38313e-05
GGCT	3.23664e-10	-0.121455	0.074	0.143	1.38703e-05
PDCD6IP	3.26011e-10	-0.10419	0.061	0.126	1.39709e-05
DPM3	3.27306e-10	-0.154824	0.139	0.22	1.40264e-05
DUSP15	3.27326e-10	-0.0541505	0	0.03	1.40272e-05
PSMD11	3.32461e-10	-0.122093	0.064	0.129	1.42473e-05
POLR2M	3.32635e-10	-0.0686652	0.014	0.057	1.42547e-05
ORMDL1	3.35466e-10	-0.142762	0.138	0.22	1.43761e-05
ETNK1	3.35746e-10	-0.109034	0.073	0.14	1.43881e-05
KCMF1	3.36311e-10	-0.0792842	0.026	0.076	1.44123e-05
HTRA2	3.37381e-10	-0.0944372	0.04	0.097	1.44581e-05
SLC44A2	3.43089e-10	-0.0696646	0.02	0.066	1.47027e-05
MATK	3.44426e-10	-0.109496	0.056	0.118	1.476e-05
WBP1L	3.45477e-10	-0.0755143	0.023	0.071	1.48051e-05
RNMT	3.49782e-10	-0.114894	0.083	0.153	1.49896e-05
PCMT1	3.55883e-10	-0.171585	0.199	0.288	1.5251e-05
DBNL	3.56317e-10	-0.107843	0.068	0.135	1.52696e-05
RASGRP4	3.58065e-10	-0.0947924	0.046	0.105	1.53445e-05
ZC3H13	3.62284e-10	-0.127487	0.081	0.15	1.55253e-05
CMA1	3.63926e-10	0.133121	0.229	0.148	1.55957e-05
MSRB3	3.64987e-10	-0.0913572	0.034	0.088	1.56412e-05
HCFC1R1	3.65165e-10	-0.110185	0.059	0.123	1.56488e-05
TSR3	3.66687e-10	-0.0908197	0.038	0.094	1.5714e-05
JARID2	3.67844e-10	-0.101145	0.054	0.116	1.57636e-05
DAP3	3.68275e-10	-0.10696	0.052	0.112	1.57821e-05
EGR2	3.68724e-10	-0.094908	0.016	0.06	1.58013e-05
MRPL28	3.81884e-10	-0.0974611	0.048	0.107	1.63652e-05
YIPF3	3.83843e-10	-0.10474	0.056	0.119	1.64492e-05
STRAP	3.87748e-10	-0.149372	0.141	0.222	1.66166e-05
UBA3	3.93074e-10	-0.093987	0.062	0.127	1.68448e-05
CCT4	3.97771e-10	-0.173151	0.18	0.266	1.70461e-05
CMPK2	4.03779e-10	-0.0941679	0.038	0.093	1.73035e-05
IMP4	4.0568e-10	-0.111493	0.065	0.13	1.7385e-05
2023-09-01	4.11976e-10	-0.108686	0.059	0.123	1.76548e-05
CHMP5	4.12412e-10	-0.146519	0.193	0.283	1.76735e-05
KANSL1	4.1611e-10	-0.0974229	0.057	0.12	1.7832e-05
SLC30A5	4.18299e-10	-0.101509	0.058	0.121	1.79258e-05
DFFA	4.29819e-10	-0.0746329	0.022	0.07	1.84195e-05
DOCK11	4.37293e-10	-0.0773905	0.034	0.089	1.87397e-05
NFIA	4.37582e-10	-0.101711	0.059	0.122	1.87521e-05
GALNT11	4.39458e-10	-0.0774989	0.03	0.083	1.88325e-05
ELOC	4.4313e-10	-0.186304	0.171	0.253	1.89899e-05
SDF2	4.49e-10	-0.107709	0.069	0.135	1.92414e-05
LYZ	4.57288e-10	-0.127383	0.023	0.071	1.95966e-05
HNRNPR	4.61543e-10	-0.183113	0.164	0.247	1.9779e-05
PPP6R1	4.6998e-10	-0.0696076	0.015	0.058	2.01405e-05
THOC2	4.71338e-10	-0.117817	0.078	0.147	2.01987e-05
ILK	4.73029e-10	-0.12844	0.083	0.152	2.02712e-05
ACLY	4.79348e-10	-0.0820978	0.03	0.081	2.0542e-05
PHF20L1	4.80015e-10	-0.0897828	0.048	0.108	2.05705e-05
PDE6D	4.81599e-10	-0.0593847	0.011	0.051	2.06384e-05
ITPA	4.85835e-10	-0.0978369	0.044	0.102	2.082e-05
PAFAH1B1	4.92688e-10	-0.107991	0.074	0.142	2.11136e-05
FAM177A1	5.06139e-10	-0.13665	0.127	0.207	2.16901e-05
EPRS	5.13413e-10	-0.095582	0.051	0.112	2.20018e-05
PON2	5.34193e-10	-0.078417	0.025	0.074	2.28923e-05
SUN2	5.39127e-10	-0.0785354	0.029	0.08	2.31037e-05
COPS3	5.40802e-10	-0.116809	0.079	0.147	2.31755e-05
UCHL3	5.47864e-10	-0.0973053	0.046	0.104	2.34782e-05
NUFIP2	5.49304e-10	-0.0904626	0.038	0.092	2.35399e-05
FASTK	5.54e-10	-0.0975187	0.059	0.121	2.37411e-05
IGKV1-39	5.60384e-10	0.0413842	0.03	0.006	2.40147e-05
SEMA7A	5.63739e-10	-0.0913671	0.038	0.092	2.41585e-05
DDX24	5.66631e-10	-0.190034	0.213	0.299	2.42824e-05
TRIP12	5.67933e-10	-0.0962366	0.041	0.098	2.43382e-05
C14orf119	5.75789e-10	-0.102778	0.07	0.136	2.46749e-05
HPCAL1	5.80909e-10	-0.121305	0.086	0.156	2.48943e-05
C1orf123	5.82148e-10	-0.0876408	0.049	0.109	2.49474e-05
PPP2R1A	5.84147e-10	-0.116355	0.049	0.108	2.5033e-05
TCTEX1D1	5.87343e-10	-0.0847441	0.038	0.094	2.517e-05
RAD23B	5.88807e-10	-0.129778	0.131	0.212	2.52327e-05
SEC11C	5.9237e-10	-0.344214	0.142	0.226	2.53854e-05
IGFLR1	5.93759e-10	-0.0717055	0.02	0.065	2.54449e-05
OSGIN2	5.98774e-10	-0.0756862	0.023	0.07	2.56599e-05
HLA-DQB1	5.99413e-10	-0.136906	0.036	0.09	2.56872e-05
NFAT5	6.02428e-10	-0.0998728	0.035	0.089	2.58164e-05
C5orf24	6.21044e-10	-0.0855897	0.032	0.084	2.66142e-05
SUPT16H	6.25906e-10	-0.110372	0.056	0.117	2.68226e-05
UBA1	6.26522e-10	-0.0887107	0.034	0.087	2.6849e-05
RABAC1	6.27675e-10	-0.21486	0.274	0.365	2.68984e-05
LLGL2	6.30087e-10	-0.0617425	0.012	0.053	2.70017e-05
UBE2E1	6.39243e-10	-0.0959319	0.057	0.119	2.73941e-05
BTN2A2	6.41419e-10	-0.0798058	0.025	0.074	2.74874e-05
ACADVL	6.50233e-10	-0.163653	0.154	0.236	2.78651e-05
APOE	6.55765e-10	-0.0962972	0.087	0.16	2.81022e-05
NABP2	6.5633e-10	-0.0766691	0.02	0.066	2.81264e-05
MPV17	6.60332e-10	-0.0812278	0.034	0.087	2.82979e-05
TINF2	6.60674e-10	-0.104079	0.07	0.136	2.83125e-05
NAPA	6.62112e-10	-0.104667	0.058	0.12	2.83741e-05
EMILIN2	6.7369e-10	-0.0851699	0.027	0.076	2.88703e-05
TUBGCP2	6.75546e-10	-0.0947835	0.057	0.119	2.89498e-05
LSM14A	6.77143e-10	-0.121977	0.103	0.177	2.90183e-05
MAP3K2	6.80679e-10	-0.112123	0.058	0.119	2.91698e-05
BIN2	6.8733e-10	-0.0919127	0.041	0.096	2.94548e-05
SEPHS2	6.88054e-10	-0.105008	0.079	0.147	2.94859e-05
PSMG2	6.93702e-10	-0.165404	0.186	0.269	2.97279e-05
FHL1	7.0077e-10	-0.105835	0.034	0.088	3.00308e-05
LDB2	7.06351e-10	-0.0452717	0.001	0.031	3.027e-05
PSMD7	7.07555e-10	-0.190627	0.161	0.242	3.03216e-05
SNX29	7.20611e-10	-0.0845338	0.035	0.089	3.0881e-05
DDX6	7.25591e-10	-0.118333	0.096	0.169	3.10945e-05
VPS51	7.27464e-10	-0.120081	0.077	0.144	3.11747e-05
G3BP1	7.34758e-10	-0.127624	0.095	0.165	3.14873e-05
RPN1	7.34973e-10	-0.143885	0.117	0.195	3.14965e-05
NUDT22	7.50702e-10	-0.122274	0.07	0.134	3.21706e-05
AHCYL1	7.72233e-10	-0.112251	0.055	0.115	3.30933e-05
SLC39A3	7.79344e-10	-0.0923759	0.046	0.104	3.3398e-05
ZSWIM7	7.8867e-10	-0.0985968	0.056	0.116	3.37977e-05
CHD1	7.90164e-10	-0.0860343	0.041	0.097	3.38617e-05
C14orf156	7.93696e-10	-0.19705	0.223	0.31	3.4013e-05
NDUFS1	7.98764e-10	-0.0774358	0.027	0.076	3.42303e-05
GINM1	7.99549e-10	-0.0846743	0.039	0.094	3.42639e-05
CHID1	7.99977e-10	-0.120039	0.086	0.155	3.42822e-05
CNPY3	8.00602e-10	-0.155241	0.128	0.204	3.4309e-05
MIA2	8.02811e-10	-0.0808435	0.027	0.077	3.44037e-05
HNRNPH1	8.25755e-10	-0.195896	0.313	0.404	3.53869e-05
HSD17B10	8.51511e-10	-0.119624	0.091	0.163	3.64906e-05
RRAD	8.54389e-10	-0.115582	0.008	0.045	3.6614e-05
FAM173A	8.79838e-10	-0.114155	0.081	0.15	3.77046e-05
B3GAT3	8.79916e-10	-0.0803035	0.039	0.094	3.77079e-05
DNASE2	8.9818e-10	-0.0822726	0.03	0.081	3.84906e-05
AATF	9.01455e-10	-0.0887306	0.038	0.092	3.86309e-05
CYB561D2	9.01679e-10	-0.0970777	0.059	0.122	3.86406e-05
KRCC1	9.02715e-10	-0.123609	0.096	0.168	3.86849e-05
KPNB1	9.06531e-10	-0.143959	0.077	0.143	3.88485e-05
LGALS4	9.15589e-10	0.17177	0.102	0.05	3.92366e-05
PPM1B	9.16325e-10	-0.0983841	0.063	0.127	3.92682e-05
SPG7	9.34118e-10	-0.0816686	0.04	0.095	4.00307e-05
METTL5	9.34854e-10	-0.117969	0.087	0.155	4.00622e-05
CSNK2A1	9.52294e-10	-0.10707	0.061	0.123	4.08096e-05
SMARCC1	9.53695e-10	-0.0885531	0.036	0.089	4.08697e-05
RBBP4	9.62327e-10	-0.134696	0.116	0.192	4.12396e-05
TBC1D9B	9.65553e-10	-0.0748294	0.027	0.075	4.13778e-05
KCTD20	9.66029e-10	-0.0837669	0.04	0.095	4.13982e-05
GADD45A	9.76299e-10	-0.142591	0.055	0.114	4.18383e-05
SEC13	9.80891e-10	-0.0930092	0.05	0.109	4.20351e-05
SDF2L1	9.83737e-10	-0.261677	0.225	0.316	4.21571e-05
RAB1B	1.0013e-09	-0.0825133	0.028	0.078	4.29098e-05
TP53I13	1.00851e-09	-0.0870412	0.042	0.098	4.32188e-05
UTRN	1.02804e-09	-0.0735295	0.022	0.068	4.40555e-05
TMEM30A	1.03793e-09	-0.0976016	0.059	0.121	4.44794e-05
VPS29	1.06546e-09	-0.20621	0.248	0.334	4.56591e-05
UMPS	1.08592e-09	-0.0905148	0.053	0.113	4.65362e-05
TOX4	1.08655e-09	-0.0946884	0.065	0.129	4.65631e-05
EML4	1.10051e-09	-0.0864305	0.034	0.086	4.71612e-05
S100P	1.102e-09	-0.0842009	0.002	0.034	4.7225e-05
SNRPA1	1.1087e-09	-0.118593	0.064	0.127	4.7512e-05
LAMP1	1.11728e-09	-0.139316	0.143	0.223	4.788e-05
TMEM64	1.12315e-09	-0.0658346	0.015	0.057	4.81313e-05
ARMCX3	1.13412e-09	-0.1452	0.184	0.27	4.86014e-05
MAZ	1.13896e-09	-0.118235	0.057	0.118	4.88091e-05
GABPB1	1.1453e-09	-0.111184	0.071	0.136	4.90807e-05
MYL6B	1.19549e-09	-0.0824483	0.041	0.097	5.12314e-05
MPP1	1.19836e-09	-0.118135	0.09	0.16	5.13546e-05
COMMD4	1.2048e-09	-0.107674	0.055	0.114	5.16307e-05
ZBTB7A	1.20702e-09	-0.100591	0.036	0.088	5.17258e-05
PRKCSH	1.20936e-09	-0.131479	0.086	0.154	5.1826e-05
IL4R	1.20987e-09	-0.108397	0.084	0.153	5.18479e-05
STARD3NL	1.21471e-09	-0.100218	0.063	0.125	5.20551e-05
PPHLN1	1.2159e-09	-0.118035	0.092	0.162	5.2106e-05
UNC13D	1.26372e-09	-0.0968361	0.051	0.109	5.41553e-05
SLC25A11	1.27577e-09	-0.119709	0.084	0.152	5.4672e-05
FAM204A	1.27866e-09	-0.110328	0.079	0.146	5.47956e-05
HINT2	1.28246e-09	-0.120319	0.083	0.151	5.49587e-05
ABHD17A	1.28921e-09	-0.0739183	0.018	0.062	5.52477e-05
DNMT1	1.29277e-09	-0.0982121	0.022	0.067	5.54006e-05
AHCY	1.32322e-09	-0.0674511	0.012	0.051	5.67054e-05
GOLGB1	1.32536e-09	-0.106705	0.035	0.087	5.67971e-05
TSPYL1	1.33182e-09	-0.127877	0.116	0.192	5.70739e-05
YWHAG	1.34589e-09	-0.112426	0.067	0.13	5.76767e-05
TMOD1	1.35571e-09	-0.090025	0.042	0.097	5.80978e-05
TNFRSF13B	1.35594e-09	0.0449183	0.03	0.007	5.81076e-05
[truncated: 40,855 more rows]

## Sheet: C
	p_val	avg_log2FC	pct.1 (NC)	pct.2 (CRC)	p_val_adj
TMEM176B	5.11858e-112	-1.18279	0.126	0.563	1.70014e-107
CPA3	1.85665e-85	-1.07188	0.966	0.989	6.16685e-81
SLC18A2	3.51718e-77	-0.883077	0.618	0.838	1.16823e-72
CD52	1.51332e-72	-1.0685	0.327	0.656	5.02648e-68
CLU	1.70596e-70	-1.03473	0.815	0.918	5.66633e-66
ALOX5AP	7.03721e-70	-0.724197	0.857	0.944	2.33741e-65
TMEM176A	3.93998e-69	-0.755559	0.058	0.376	1.30866e-64
TPSAB1	2.92851e-65	-1.04882	0.986	0.991	9.72706e-61
NSMCE1	1.77979e-62	-0.938692	0.431	0.698	5.91158e-58
JCHAIN	7.57007e-62	1.86818	0.475	0.182	2.5144e-57
CAPG	1.5837e-61	-0.657781	0.718	0.898	5.26026e-57
TIMP1	1.13855e-60	-0.749197	0.589	0.823	3.78168e-56
IFITM2	9.51905e-59	-0.781563	0.518	0.765	3.16175e-54
EPAS1	1.4651e-58	-0.538146	0.046	0.326	4.86632e-54
RHOB	5.05758e-58	-0.907241	0.095	0.384	1.67987e-53
MS4A2	9.06146e-58	-0.882033	0.797	0.895	3.00976e-53
IFITM3	1.19395e-57	-0.837191	0.455	0.718	3.96569e-53
CD9	1.63629e-55	-0.702638	0.784	0.91	5.43493e-51
LTC4S	2.77863e-55	-0.616778	0.698	0.887	9.22923e-51
SAMSN1	1.27204e-54	-0.775354	0.631	0.827	4.22508e-50
B2M	2.36236e-54	-0.71133	1	1	7.84658e-50
FCER1G	8.95064e-54	-0.581217	0.8	0.933	2.97296e-49
CKLF	1.67501e-52	-0.600728	0.426	0.685	5.56354e-48
HLA-C	1.86423e-52	-0.861114	0.767	0.904	6.19203e-48
TPSB2	9.30688e-49	-1.05317	0.981	0.976	3.09128e-44
CD63	1.23107e-47	-0.679224	0.826	0.936	4.08901e-43
SSR4	7.72861e-46	-0.427345	0.634	0.833	2.56706e-41
UBB	3.21829e-45	-0.621085	0.855	0.93	1.06895e-40
NDUFA4	9.41568e-44	-0.593908	0.678	0.839	3.12742e-39
HLA-A	1.80813e-41	-0.771584	0.757	0.866	6.00569e-37
RAC2	4.29391e-41	-0.616133	0.767	0.874	1.42622e-36
SRGN	6.33523e-40	-0.543964	0.979	0.99	2.10425e-35
ZC3H12A	1.74071e-38	-0.560103	0.115	0.345	5.78178e-34
IFITM1	2.93944e-38	-0.543268	0.06	0.272	9.76336e-34
PTGS1	7.68076e-37	-0.590756	0.452	0.652	2.55116e-32
S100A11	3.58371e-36	-0.538364	0.653	0.823	1.19033e-31
MYL6	2.9138e-35	-0.463077	0.889	0.957	9.67819e-31
PLPP1	1.05149e-34	-0.520592	0.155	0.375	3.49252e-30
HLA-E	1.05639e-34	-0.60468	0.706	0.821	3.5088e-30
2023-09-02	4.49772e-34	-0.454367	0.479	0.682	1.49392e-29
BST2	4.77153e-34	-0.510415	0.505	0.682	1.58486e-29
PAG1	3.26449e-33	-0.454386	0.219	0.439	1.0843e-28
GRAP2	3.64323e-33	-0.428853	0.246	0.47	1.2101e-28
ACP5	7.58468e-33	-0.379989	0.159	0.382	2.51925e-28
RGS16	8.48526e-33	-0.443408	0.031	0.205	2.81838e-28
GPX4	1.791e-32	-0.459076	0.689	0.812	5.94881e-28
ACSL4	2.3504e-32	-0.494904	0.438	0.64	7.80684e-28
UQCRH	3.28396e-32	-0.530443	0.592	0.734	1.09077e-27
HLA-B	4.31623e-32	-0.735034	0.814	0.887	1.43364e-27
PFN1	5.25075e-32	-0.525799	0.721	0.837	1.74404e-27
AKAP12	5.89723e-32	-0.422406	0.078	0.268	1.95877e-27
PDIA3	6.76823e-32	-0.495248	0.491	0.676	2.24807e-27
ATP6V0E1	1.19865e-31	-0.397732	0.558	0.748	3.98132e-27
TYROBP	1.81403e-31	-0.470132	0.803	0.9	6.02532e-27
CTSB	4.07782e-31	-0.504475	0.369	0.576	1.35445e-26
ARPC3	9.11492e-31	-0.417366	0.748	0.858	3.02752e-26
MYL12B	3.61123e-30	-0.428699	0.643	0.781	1.19947e-25
LMNA	8.31325e-30	0.857161	0.774	0.653	2.76125e-25
TMSB4X	9.48051e-30	-0.585607	0.971	0.989	3.14895e-25
TPM4	1.00558e-29	-0.478294	0.284	0.494	3.34005e-25
ATP6V0B	2.80814e-29	-0.397791	0.397	0.596	9.32725e-25
KLF2	3.47414e-29	-0.719479	0.111	0.295	1.15394e-24
VWA5A	6.5761e-29	-0.537553	0.743	0.83	2.18425e-24
CD38	8.99008e-29	-0.426626	0.176	0.384	2.98606e-24
LAPTM4A	1.52244e-28	-0.457923	0.855	0.912	5.05679e-24
H3F3A	3.30624e-28	-0.394023	0.898	0.942	1.09817e-23
ARPC2	4.78743e-28	-0.429604	0.53	0.71	1.59015e-23
AREG	6.18897e-28	-0.720202	0.561	0.752	2.05567e-23
LINC00996	2.38546e-27	-0.283867	0.047	0.208	7.92332e-23
RAB33A	4.46003e-27	-0.259836	0.037	0.19	1.4814e-22
NDFIP2	4.88554e-27	-0.332746	0.179	0.375	1.62273e-22
GSTP1	5.53604e-27	-0.446616	0.575	0.741	1.8388e-22
PTMA	7.79858e-27	-0.342759	1	0.999	2.5903e-22
TMEM50A	9.85526e-27	-0.384486	0.33	0.518	3.27343e-22
ACTB	1.02542e-26	-0.533137	0.981	0.993	3.40595e-22
CALR	2.06676e-26	-0.512555	0.412	0.589	6.86473e-22
ARHGDIB	2.31626e-26	-0.40937	0.85	0.921	7.69346e-22
TNFSF10	2.42501e-26	-0.448376	0.333	0.538	8.05467e-22
AL157895.1	3.59685e-26	-0.402588	0.503	0.686	1.19469e-21
NEAT1	3.91155e-26	-0.592279	0.833	0.895	1.29922e-21
CORO1A	8.18102e-26	-0.303718	0.087	0.259	2.71733e-21
LAPTM5	1.53933e-25	-0.479712	0.787	0.859	5.11289e-21
CTSD	1.79261e-25	-0.761693	0.375	0.542	5.95415e-21
TPI1	2.36129e-25	-0.44053	0.673	0.799	7.84303e-21
CFL1	3.31913e-25	-0.4266	0.717	0.833	1.10245e-20
PKM	4.05812e-25	-0.47709	0.359	0.547	1.3479e-20
CD74	4.93647e-25	-0.875481	0.357	0.542	1.63965e-20
CD37	1.46272e-24	-0.419498	0.761	0.852	4.85843e-20
LCP1	1.60091e-24	-0.361584	0.332	0.528	5.31743e-20
SLC16A3	1.66831e-24	-0.325247	0.141	0.321	5.54129e-20
LY6E	2.7087e-24	-0.354505	0.146	0.324	8.99696e-20
ITM2A	2.78861e-24	-0.371202	0.289	0.475	9.26238e-20
ALAS1	3.30486e-24	-0.439284	0.165	0.34	1.09771e-19
DTNBP1	5.56023e-24	-0.417333	0.106	0.268	1.84683e-19
ICAM3	6.13074e-24	-0.248241	0.079	0.241	2.03632e-19
LDHB	6.92015e-24	-0.414351	0.643	0.763	2.29853e-19
ARL6IP5	1.00627e-23	-0.381708	0.503	0.667	3.34234e-19
ATXN10	1.44492e-23	-0.285114	0.166	0.348	4.7993e-19
PPIA	1.63362e-23	-0.435089	0.756	0.834	5.42608e-19
HLA-DPB1	2.59654e-23	-0.48519	0.085	0.243	8.62441e-19
TNFAIP8	2.75418e-23	-0.381409	0.286	0.467	9.14801e-19
FOXP1	2.85549e-23	-0.40328	0.51	0.668	9.48451e-19
PPIB	7.01752e-23	-0.418369	0.536	0.689	2.33087e-18
POLD4	8.84196e-23	-0.43749	0.253	0.418	2.93686e-18
ACTR3	1.36501e-22	-0.358292	0.433	0.597	4.53389e-18
SSR2	1.78882e-22	-0.327077	0.506	0.665	5.94157e-18
BRK1	2.10563e-22	-0.377375	0.512	0.66	6.99386e-18
PDIA6	2.49617e-22	-0.369841	0.305	0.484	8.29104e-18
NUDT14	2.8399e-22	-0.255807	0.112	0.279	9.43273e-18
ARPC5	2.95088e-22	-0.351742	0.358	0.533	9.80136e-18
AP2M1	4.90373e-22	-0.391907	0.383	0.541	1.62878e-17
PSME1	4.96681e-22	-0.34691	0.505	0.664	1.64972e-17
PSMB8	5.56489e-22	-0.330557	0.211	0.387	1.84838e-17
TMEM273	5.80658e-22	-0.258663	0.11	0.27	1.92866e-17
TMBIM6	6.48991e-22	-0.324401	0.437	0.606	2.15562e-17
PSAP	8.23661e-22	-0.462763	0.581	0.713	2.73579e-17
SRI	8.42534e-22	-0.331128	0.314	0.49	2.79848e-17
TALDO1	9.59204e-22	-0.349572	0.396	0.57	3.186e-17
LAT2	1.31865e-21	-0.35832	0.357	0.525	4.37991e-17
STAT3	1.73261e-21	-0.370768	0.342	0.505	5.75488e-17
C9orf16	2.04308e-21	-0.346599	0.404	0.57	6.78609e-17
CACYBP	2.79641e-21	-0.32599	0.179	0.343	9.28828e-17
CST3	2.95384e-21	-0.419808	0.744	0.822	9.81118e-17
HNRNPK	3.28736e-21	-0.310641	0.492	0.649	1.0919e-16
EIF4A2	3.98903e-21	-0.404405	0.535	0.671	1.32496e-16
NTRK1	4.00268e-21	-0.289941	0.163	0.329	1.32949e-16
OSBPL8	4.08532e-21	-0.350716	0.327	0.5	1.35694e-16
ARHGEF6	4.25529e-21	-0.34849	0.343	0.519	1.4134e-16
SPINT2	4.73279e-21	-0.338668	0.383	0.546	1.572e-16
HAVCR2	5.21784e-21	-0.219656	0.072	0.216	1.73311e-16
CMTM6	5.66861e-21	-0.300609	0.298	0.474	1.88283e-16
SRP14	7.42181e-21	-0.325466	0.842	0.877	2.46515e-16
PMP22	8.30151e-21	-0.305466	0.256	0.433	2.75735e-16
SKP1	9.46793e-21	-0.316952	0.667	0.784	3.14477e-16
HLA-DRB1	9.7423e-21	-0.484961	0.11	0.262	3.2359e-16
FTL	1.36146e-20	-0.364819	0.996	0.997	4.52209e-16
RASSF5	1.6033e-20	-0.372147	0.311	0.472	5.32536e-16
SEC61G	2.42794e-20	-0.337069	0.431	0.589	8.0644e-16
ABRACL	2.486e-20	-0.416365	0.508	0.647	8.25724e-16
IER3	3.27909e-20	-0.447309	0.139	0.294	1.08915e-15
CYBA	3.72053e-20	-0.446579	0.409	0.565	1.23578e-15
HMGB1	4.5615e-20	-0.36323	0.726	0.807	1.5151e-15
UQCR11	7.28074e-20	-0.358591	0.456	0.618	2.4183e-15
PRDX1	8.58132e-20	-0.379498	0.616	0.751	2.85029e-15
PCMT1	8.64095e-20	-0.279245	0.21	0.372	2.87009e-15
HLA-DPA1	9.27334e-20	-0.435488	0.152	0.308	3.08014e-15
TAPBP	9.78368e-20	-0.309965	0.213	0.372	3.24965e-15
OCIAD2	1.36181e-19	-0.186548	0.054	0.184	4.52325e-15
UBA52	1.64313e-19	-0.340985	0.881	0.936	5.45766e-15
CD48	2.06926e-19	-0.386593	0.238	0.393	6.87304e-15
BANF1	2.39581e-19	-0.289628	0.312	0.479	7.95767e-15
SEC61B	2.57239e-19	-0.317353	0.542	0.678	8.54421e-15
PPP1R18	3.98966e-19	-0.255326	0.161	0.32	1.32517e-14
DRAP1	4.44991e-19	-0.310314	0.476	0.633	1.47804e-14
PTGES3	4.61481e-19	-0.316925	0.461	0.596	1.53281e-14
CLNK	4.71776e-19	-0.322655	0.079	0.213	1.567e-14
SUMO2	5.14532e-19	-0.334254	0.78	0.842	1.70902e-14
PTPN7	5.61327e-19	-0.316283	0.2	0.357	1.86445e-14
ISG15	5.86084e-19	-0.516668	0.124	0.269	1.94668e-14
CATSPER1	6.24699e-19	-0.235207	0.152	0.307	2.07494e-14
BHLHE40	6.41599e-19	-0.376497	0.461	0.611	2.13107e-14
CD151	8.21313e-19	-0.244747	0.119	0.264	2.72799e-14
COX6A1	1.01768e-18	-0.291775	0.514	0.665	3.38021e-14
MAN2A1	1.32445e-18	0.228771	0.218	0.101	4.39914e-14
NUCB1	1.42374e-18	-0.304577	0.26	0.42	4.72896e-14
WDR83OS	1.60147e-18	-0.295572	0.548	0.681	5.31928e-14
MALAT1	1.71277e-18	-0.267348	0.998	0.996	5.68898e-14
PTGS2	2.14511e-18	-0.612617	0.241	0.399	7.12498e-14
KLHL6	2.15506e-18	-0.206891	0.073	0.205	7.15802e-14
TXNIP	2.19927e-18	-0.565617	0.468	0.605	7.30487e-14
ADCYAP1	2.54423e-18	-0.593175	0.143	0.294	8.45064e-14
CARD16	3.05755e-18	-0.267607	0.107	0.247	1.01557e-13
FGL2	3.22797e-18	-0.216612	0.041	0.156	1.07217e-13
FIS1	3.93774e-18	-0.285209	0.384	0.538	1.30792e-13
ACTG1	4.43001e-18	-0.447714	0.696	0.792	1.47143e-13
CLIC1	4.47886e-18	-0.307574	0.919	0.936	1.48765e-13
RSAD2	7.08294e-18	-0.26655	0.052	0.17	2.3526e-13
SERF2	7.36019e-18	-0.329625	0.933	0.951	2.44469e-13
SWAP70	7.66036e-18	-0.281109	0.259	0.417	2.54439e-13
UBXN1	8.1934e-18	-0.2735	0.345	0.51	2.72144e-13
LDLRAD4	8.77106e-18	-0.26896	0.058	0.177	2.91331e-13
SNHG8	9.31678e-18	-0.357579	0.499	0.619	3.09457e-13
SUB1	9.52131e-18	-0.334696	0.628	0.737	3.1625e-13
TMEM233	1.07192e-17	-0.277134	0.117	0.258	3.56039e-13
SELENOW	1.14331e-17	-0.30209	0.408	0.555	3.79752e-13
EEF1D	1.2233e-17	-0.29834	0.873	0.92	4.06318e-13
ATP5F1C	1.23679e-17	-0.302632	0.422	0.565	4.108e-13
OAZ1	1.28348e-17	-0.348371	0.873	0.905	4.26306e-13
RGS10	1.39011e-17	-0.290182	0.584	0.707	4.61727e-13
DHRS7	1.40889e-17	-0.258774	0.318	0.475	4.67962e-13
SH2D2A	1.98755e-17	-0.181342	0.026	0.129	6.60165e-13
PEF1	2.14294e-17	-0.235424	0.112	0.249	7.11778e-13
TMEM59	2.46829e-17	-0.274023	0.45	0.589	8.19844e-13
CD81	2.52198e-17	-0.294445	0.09	0.218	8.37675e-13
CD164	2.72061e-17	-0.24112	0.243	0.403	9.03651e-13
ARMH1	3.04339e-17	-0.219605	0.144	0.294	1.01086e-12
CSF2RB	4.27786e-17	-0.2729	0.198	0.345	1.42089e-12
FTH1	4.30774e-17	0.317387	1	1	1.43082e-12
ATP6V1F	4.3608e-17	-0.284611	0.571	0.708	1.44844e-12
VPS28	4.74248e-17	-0.290194	0.477	0.612	1.57522e-12
RACK1	5.25928e-17	-0.310652	0.96	0.973	1.74687e-12
NDUFB2	5.26276e-17	-0.301476	0.424	0.573	1.74802e-12
ALOX5	5.98927e-17	-0.399695	0.561	0.684	1.98933e-12
2023-09-07	6.6265e-17	-0.282964	0.393	0.542	2.20099e-12
CELF2	6.70662e-17	-0.28247	0.316	0.478	2.2276e-12
AHR	6.88005e-17	-0.313532	0.287	0.442	2.28521e-12
TPT1	7.4104e-17	-0.380136	0.974	0.977	2.46136e-12
PSMB1	8.08247e-17	-0.281222	0.416	0.572	2.68459e-12
COX7C	1.03783e-16	-0.367626	0.768	0.829	3.44716e-12
PPP1CA	1.11057e-16	-0.265076	0.218	0.365	3.68876e-12
RPN2	1.11131e-16	-0.238015	0.15	0.295	3.69122e-12
PSMA7	1.18622e-16	-0.286775	0.428	0.568	3.94004e-12
TNFRSF4	1.48391e-16	-0.258887	0.112	0.244	4.92881e-12
BSG	1.60676e-16	-0.277976	0.332	0.481	5.33685e-12
LIMS1	1.76611e-16	-0.267379	0.208	0.358	5.86612e-12
KCNH2	2.14645e-16	-0.209988	0.078	0.199	7.12942e-12
CHST12	2.18454e-16	-0.237807	0.174	0.32	7.25593e-12
CAPZB	2.37731e-16	-0.299354	0.375	0.518	7.89624e-12
Z93241.1	2.40956e-16	0.205661	0.237	0.121	8.00334e-12
IGHG1	2.46772e-16	-0.554647	0.014	0.103	8.19654e-12
MAOB	2.55351e-16	-0.308498	0.439	0.58	8.48147e-12
CMA1	2.55607e-16	0.505911	0.283	0.159	8.48999e-12
IGKV1-5	2.63368e-16	-2.7347	0.14	0.052	8.74776e-12
RGS1	2.98826e-16	-0.408717	0.804	0.871	9.92552e-12
FCGR2A	3.07009e-16	-0.181367	0.024	0.119	1.01973e-11
YWHAB	3.68885e-16	-0.286668	0.351	0.497	1.22525e-11
ENO1	3.91774e-16	-0.291043	0.413	0.559	1.30128e-11
UBE2L6	5.06542e-16	-0.234238	0.21	0.36	1.68248e-11
IER5	5.69424e-16	-0.387221	0.087	0.208	1.89134e-11
SNX10	7.66756e-16	-0.1683	0.047	0.154	2.54678e-11
CTTNBP2	7.80288e-16	0.259105	0.357	0.222	2.59173e-11
HLA-DRA	8.68439e-16	-0.504549	0.087	0.207	2.88452e-11
C4orf3	9.36338e-16	-0.278732	0.41	0.549	3.11005e-11
APOC1	9.51787e-16	-0.359392	0.105	0.231	3.16136e-11
KRT1	9.9589e-16	0.365833	0.257	0.139	3.30785e-11
SOD1	1.0131e-15	-0.285354	0.472	0.611	3.36501e-11
ITGA2B	1.08919e-15	-0.215003	0.047	0.153	3.61775e-11
UQCR10	1.10139e-15	-0.271184	0.384	0.522	3.65827e-11
LCP2	1.13999e-15	-0.342806	0.35	0.484	3.78649e-11
NCOA4	1.1893e-15	-0.317961	0.249	0.392	3.95025e-11
CNIH1	1.19297e-15	-0.283554	0.395	0.537	3.96246e-11
AC020916.1	1.38836e-15	0.366378	0.689	0.571	4.61143e-11
MYL12A	1.47615e-15	-0.251605	0.78	0.864	4.90304e-11
HDC	1.51191e-15	-0.459671	0.69	0.758	5.02182e-11
FBP1	1.63301e-15	-0.219797	0.106	0.232	5.42404e-11
SH3BGRL	1.66461e-15	-0.271568	0.475	0.616	5.52901e-11
TINAGL1	1.72783e-15	-0.256805	0.009	0.09	5.739e-11
FLOT1	1.85208e-15	-0.281251	0.313	0.453	6.15167e-11
IGKV3-20	1.97253e-15	0.20918	0.186	0.086	6.55174e-11
COX6C	2.22399e-15	-0.280652	0.477	0.613	7.38699e-11
TMSB10	2.43108e-15	-0.368061	0.973	0.982	8.07484e-11
HCST	2.58691e-15	-0.37234	0.318	0.453	8.59242e-11
NEDD8	2.60599e-15	-0.257935	0.36	0.5	8.65579e-11
GNAI2	3.0115e-15	-0.255869	0.147	0.278	1.00027e-10
CAP1	3.11913e-15	-0.278705	0.378	0.516	1.03602e-10
LMNB1	3.92393e-15	-0.199088	0.073	0.187	1.30333e-10
TUBB6	4.38997e-15	0.146062	0.139	0.055	1.45813e-10
GATA2	4.50767e-15	-0.403372	0.746	0.83	1.49722e-10
PLAUR	4.60371e-15	-0.306296	0.296	0.447	1.52912e-10
CTSC	4.78976e-15	-0.221785	0.114	0.24	1.59092e-10
HIF1A	4.87391e-15	-0.308005	0.376	0.518	1.61887e-10
IL1RL1	5.04338e-15	-0.34477	0.695	0.79	1.67516e-10
SERBP1	5.86565e-15	-0.251176	0.37	0.514	1.94827e-10
DCXR	5.98305e-15	-0.268421	0.236	0.374	1.98727e-10
TTI1	6.52081e-15	-0.168693	0.029	0.122	2.16589e-10
PSME2	6.61255e-15	-0.262975	0.276	0.425	2.19636e-10
IGHG4	6.77211e-15	-0.475287	0.012	0.091	2.24936e-10
PTPN6	7.85792e-15	-0.281307	0.307	0.452	2.61001e-10
GPR35	7.97398e-15	-0.18635	0.066	0.176	2.64856e-10
EMC7	8.57605e-15	-0.176457	0.126	0.257	2.84853e-10
MANF	9.32206e-15	-0.265271	0.173	0.305	3.09632e-10
AL135925.1	1.03665e-14	-0.265626	0.105	0.225	3.44323e-10
MIF	1.06418e-14	-0.299239	0.501	0.635	3.53468e-10
CD82	1.07255e-14	-0.358215	0.51	0.623	3.56246e-10
GADD45B	1.10524e-14	-0.566221	0.449	0.579	3.67106e-10
RHOA	1.10669e-14	-0.317206	0.654	0.749	3.67586e-10
GAPDH	1.28068e-14	-0.374928	0.933	0.949	4.25378e-10
RARRES3	1.2981e-14	-0.277385	0.272	0.408	4.31165e-10
FKBP1A	1.30142e-14	-0.269514	0.391	0.527	4.32265e-10
MRPL18	1.3176e-14	-0.219228	0.124	0.248	4.37642e-10
HSD17B12	1.48369e-14	-0.258404	0.284	0.423	4.92807e-10
CHCHD2	1.53011e-14	-0.253254	0.717	0.788	5.08227e-10
GABARAPL2	1.7904e-14	-0.236288	0.4	0.539	5.9468e-10
UTS2	1.93749e-14	-0.287983	0.059	0.165	6.43536e-10
TNFRSF18	1.97394e-14	-0.16951	0.047	0.148	6.55646e-10
IL17RB	2.09063e-14	-0.177511	0.009	0.085	6.94402e-10
CHORDC1	2.13333e-14	-0.218045	0.1	0.217	7.08586e-10
ASAH1	2.17734e-14	-0.32581	0.584	0.704	7.23204e-10
APRT	2.23498e-14	-0.241007	0.249	0.391	7.42347e-10
BTK	2.60462e-14	-0.264873	0.386	0.527	8.65123e-10
IL2RG	2.6835e-14	-0.188305	0.039	0.133	8.91323e-10
ATP5PB	2.74225e-14	-0.280915	0.372	0.502	9.10839e-10
TPM1	2.8197e-14	-0.20673	0.092	0.208	9.36565e-10
EDEM2	2.90392e-14	-0.210695	0.144	0.27	9.64538e-10
CXCL16	2.9436e-14	-0.26452	0.217	0.348	9.77717e-10
DOK2	2.94885e-14	-0.16427	0.031	0.12	9.79459e-10
PARK7	3.09939e-14	-0.278355	0.431	0.553	1.02946e-09
ANP32A	3.33433e-14	-0.231156	0.243	0.381	1.1075e-09
TRMT112	3.45425e-14	-0.257008	0.491	0.624	1.14733e-09
PTP4A1	3.45754e-14	-0.237474	0.166	0.296	1.14842e-09
PROM1	3.5955e-14	-0.153601	0.02	0.103	1.19425e-09
LAMTOR4	3.93695e-14	-0.246314	0.489	0.62	1.30766e-09
PGK1	3.96011e-14	-0.287202	0.326	0.465	1.31535e-09
IKZF3	4.10511e-14	-0.206759	0.122	0.245	1.36351e-09
SPCS1	4.17197e-14	-0.226172	0.567	0.685	1.38572e-09
CIB1	4.32043e-14	-0.23108	0.257	0.395	1.43503e-09
PIM1	4.47487e-14	-0.229475	0.065	0.169	1.48633e-09
SLC3A2	4.71538e-14	-0.254604	0.223	0.357	1.56621e-09
BTN3A2	5.53124e-14	-0.221683	0.152	0.277	1.8372e-09
VAMP8	5.65713e-14	-0.272541	0.544	0.655	1.87902e-09
IGLV2-14	6.08248e-14	-0.70479	0.128	0.05	2.02029e-09
AHSA1	6.2123e-14	-0.182659	0.088	0.199	2.06342e-09
SLC2A3	6.30444e-14	-0.46788	0.585	0.685	2.09402e-09
HIST1H2AC	6.90133e-14	-0.214554	0.024	0.107	2.29228e-09
TSPO	6.92463e-14	-0.283526	0.508	0.626	2.30001e-09
OSTF1	7.16543e-14	-0.252446	0.383	0.521	2.38e-09
TNIP1	7.37184e-14	-0.201291	0.114	0.233	2.44856e-09
KCNQ1OT1	7.39192e-14	-0.256589	0.119	0.237	2.45523e-09
BEX4	8.02111e-14	-0.26896	0.404	0.528	2.66421e-09
HPGDS	8.37338e-14	-0.284566	0.853	0.878	2.78122e-09
IGLV3-1	8.70043e-14	0.0932596	0.058	0.012	2.88985e-09
NDUFA11	8.7984e-14	-0.195761	0.153	0.283	2.92239e-09
IFI6	8.89288e-14	-0.383761	0.115	0.233	2.95377e-09
DYNLL1	9.73964e-14	-0.283805	0.519	0.644	3.23502e-09
RAB27B	9.86984e-14	0.276618	0.429	0.304	3.27827e-09
CTSS	1.0116e-13	-0.203085	0.086	0.195	3.36004e-09
SLC12A8	1.07954e-13	-0.143225	0.032	0.12	3.58569e-09
DPP7	1.11056e-13	-0.246758	0.322	0.461	3.68871e-09
IGHV3-23	1.20189e-13	0.0583468	0.066	0.016	3.99208e-09
SIL1	1.38492e-13	-0.176448	0.11	0.227	4.60001e-09
IGLV2-23	1.44482e-13	0.0879415	0.073	0.019	4.79897e-09
ATP5F1E	2.09706e-13	-0.317541	0.767	0.843	6.96537e-09
OAT	2.18236e-13	-0.181588	0.081	0.19	7.24869e-09
VAPA	2.52192e-13	-0.204321	0.432	0.581	8.37655e-09
TCEAL9	2.66016e-13	-0.159891	0.034	0.121	8.83571e-09
LAMTOR2	2.72576e-13	-0.218253	0.191	0.318	9.05363e-09
CASP1	2.84269e-13	-0.154344	0.033	0.119	9.44198e-09
UQCRC2	3.13254e-13	-0.211542	0.192	0.324	1.04047e-08
MIEN1	3.17082e-13	-0.203011	0.22	0.355	1.05319e-08
CNRIP1	3.23525e-13	-0.320743	0.483	0.602	1.07459e-08
BMP2K	3.32478e-13	-0.251764	0.23	0.358	1.10433e-08
IGHA1	3.62825e-13	3.13591	0.337	0.209	1.20512e-08
SELENOH	4.39607e-13	-0.253899	0.382	0.51	1.46016e-08
FXYD5	4.54401e-13	-0.315006	0.9	0.899	1.50929e-08
S100A4	4.57713e-13	-0.359837	0.922	0.943	1.52029e-08
NDUFS8	4.62256e-13	-0.216939	0.251	0.379	1.53538e-08
GALC	4.84093e-13	-0.31452	0.372	0.503	1.60792e-08
GSTK1	4.9889e-13	-0.242489	0.364	0.49	1.65706e-08
TMED9	5.04266e-13	-0.200462	0.184	0.312	1.67492e-08
RGS3	5.6993e-13	-0.197249	0.042	0.131	1.89302e-08
SH3BGRL3	5.95699e-13	-0.274154	0.919	0.951	1.97861e-08
GRN	6.34209e-13	-0.250682	0.205	0.332	2.10652e-08
RAN	6.62142e-13	-0.256361	0.416	0.542	2.1993e-08
KIAA1147	7.11504e-13	-0.136123	0.04	0.128	2.36326e-08
CHMP5	7.45574e-13	-0.187981	0.155	0.277	2.47642e-08
SASH3	7.78294e-13	-0.1628	0.077	0.179	2.5851e-08
SNAP23	8.38934e-13	-0.257937	0.229	0.352	2.78652e-08
PBX1	8.50977e-13	-0.230965	0.205	0.331	2.82652e-08
ID2	8.77051e-13	-0.0575067	0.383	0.545	2.91313e-08
PAK1	9.42044e-13	-0.217847	0.206	0.331	3.129e-08
GSTO1	9.94998e-13	-0.224761	0.238	0.367	3.30488e-08
CD53	1.07295e-12	-0.235088	0.269	0.397	3.56379e-08
NFE2L3	1.09173e-12	-0.172831	0.087	0.192	3.62619e-08
NCF4	1.13691e-12	-0.222822	0.259	0.392	3.77625e-08
BIRC3	1.21735e-12	-0.340787	0.292	0.437	4.04342e-08
VDAC1	1.2216e-12	-0.211423	0.233	0.362	4.05753e-08
PSMA1	1.27861e-12	-0.206758	0.157	0.276	4.24689e-08
CREB5	1.39645e-12	0.0882727	0.074	0.021	4.63832e-08
NAP1L1	1.48713e-12	-0.24952	0.417	0.547	4.93949e-08
CLCN3	1.58664e-12	-0.187089	0.173	0.297	5.27002e-08
OST4	1.6028e-12	-0.262394	0.721	0.796	5.32371e-08
COX5A	1.61228e-12	-0.243601	0.358	0.488	5.35517e-08
AQP3	1.62475e-12	-0.150927	0.044	0.132	5.39662e-08
GNA15	1.70875e-12	-0.196593	0.13	0.245	5.6756e-08
PPP1CC	1.71114e-12	-0.228192	0.272	0.399	5.68355e-08
LGALS1	1.74704e-12	-0.519525	0.53	0.63	5.8028e-08
MBOAT7	1.83618e-12	-0.217425	0.179	0.299	6.09886e-08
VASP	1.86226e-12	-0.187056	0.141	0.259	6.1855e-08
SLC26A2	1.94683e-12	-0.299808	0.303	0.43	6.46641e-08
PDIA4	2.06739e-12	-0.185821	0.112	0.223	6.86685e-08
QPCT	2.07889e-12	-0.172866	0.093	0.198	6.90504e-08
CMC2	2.16575e-12	-0.187493	0.155	0.274	7.19355e-08
ANXA6	2.27519e-12	-0.240808	0.212	0.334	7.55704e-08
IGLV1-44	2.52536e-12	1.84531	0.058	0.013	8.38799e-08
PSMA4	2.657e-12	-0.233252	0.198	0.318	8.82522e-08
LIMK2	2.70802e-12	-0.127985	0.034	0.116	8.99469e-08
COX4I1	2.75659e-12	-0.242721	0.863	0.891	9.156e-08
USO1	2.80275e-12	-0.151582	0.095	0.201	9.30933e-08
CALU	2.84554e-12	-0.178979	0.105	0.212	9.45145e-08
PHPT1	2.84623e-12	-0.209526	0.192	0.316	9.45376e-08
HLA-DRB5	3.14535e-12	-0.188292	0.034	0.115	1.04473e-07
ABCB8	3.15034e-12	-0.174389	0.088	0.191	1.04639e-07
CSK	3.22206e-12	-0.163219	0.105	0.213	1.07021e-07
ACOT7	3.46271e-12	-0.283727	0.319	0.446	1.15014e-07
CHDH	3.91412e-12	-0.0903	0.004	0.062	1.30008e-07
SMYD3	3.91999e-12	-0.229293	0.322	0.451	1.30202e-07
SOCS2	4.22535e-12	-0.143247	0.047	0.134	1.40345e-07
SELENOK	4.44403e-12	-0.227495	0.561	0.68	1.47608e-07
SLC25A39	4.92609e-12	-0.173554	0.14	0.256	1.6362e-07
CCDC85B	4.94867e-12	-0.216981	0.226	0.347	1.6437e-07
PPP1CB	5.04212e-12	-0.197649	0.165	0.284	1.67474e-07
BCL2L1	5.17404e-12	-0.153996	0.066	0.16	1.71856e-07
CSTB	5.51506e-12	-0.26217	0.481	0.593	1.83183e-07
TMED10	6.70245e-12	-0.235799	0.342	0.468	2.22622e-07
SMIM1	6.74795e-12	-0.222281	0.146	0.258	2.24133e-07
UQCRB	6.79413e-12	-0.261598	0.674	0.765	2.25667e-07
TSC22D1	7.16033e-12	-0.355252	0.488	0.594	2.3783e-07
TAGLN2	7.50538e-12	-0.303924	0.746	0.804	2.49291e-07
ENO2	7.54518e-12	-0.192038	0.138	0.249	2.50613e-07
SVOPL	7.86696e-12	-0.183628	0.2	0.323	2.61301e-07
LINC00672	7.98625e-12	-0.140593	0.037	0.117	2.65263e-07
TMEM154	8.11806e-12	-0.22125	0.217	0.337	2.69641e-07
STIM2	8.49316e-12	-0.115766	0.029	0.106	2.821e-07
SRSF11	8.66937e-12	-0.200358	0.3	0.433	2.87953e-07
NOP10	9.01508e-12	-0.219911	0.302	0.428	2.99436e-07
PSMB3	9.7254e-12	-0.215256	0.256	0.379	3.23029e-07
COPE	9.86453e-12	-0.215188	0.251	0.375	3.2765e-07
AK2	1.02082e-11	-0.187127	0.146	0.257	3.39064e-07
NDUFB5	1.04641e-11	-0.18826	0.206	0.328	3.47564e-07
CXCR4	1.13554e-11	-0.330298	0.06	0.15	3.7717e-07
DDOST	1.23578e-11	-0.226151	0.247	0.367	4.10465e-07
SLC40A1	1.2676e-11	0.177779	0.176	0.091	4.21032e-07
LASP1	1.3125e-11	-0.178937	0.122	0.229	4.35945e-07
TSEN54	1.5472e-11	-0.236941	0.356	0.472	5.13902e-07
DSE	1.65292e-11	-0.129172	0.037	0.115	5.49018e-07
NDUFA13	1.67811e-11	-0.199966	0.148	0.259	5.57385e-07
BEX3	1.72682e-11	-0.187762	0.117	0.223	5.73564e-07
POLR2K	1.76561e-11	-0.18954	0.212	0.334	5.86446e-07
CCT8	1.78184e-11	-0.213731	0.283	0.403	5.91838e-07
GPR183	1.81067e-11	-0.274325	0.192	0.31	6.01415e-07
ARF1	1.86637e-11	-0.256721	0.485	0.586	6.19915e-07
TNFRSF9	1.87839e-11	-0.204512	0.051	0.135	6.23907e-07
RHOG	1.93485e-11	-0.238379	0.471	0.585	6.42659e-07
UBE2D3	2.13982e-11	-0.225521	0.484	0.601	7.10741e-07
MYADM	2.17699e-11	0.25537	0.537	0.417	7.23086e-07
TAF1D	2.19115e-11	-0.236052	0.26	0.377	7.27792e-07
PYCARD	2.23749e-11	-0.198833	0.279	0.404	7.43181e-07
SERP1	2.23849e-11	-0.268047	0.653	0.724	7.43514e-07
PSMA5	2.25967e-11	-0.17552	0.165	0.279	7.5055e-07
ATP5MC2	2.26956e-11	-0.248	0.892	0.924	7.53835e-07
MRPS6	2.36028e-11	-0.211648	0.279	0.403	7.83966e-07
HNRNPA2B1	2.45359e-11	-0.28035	0.849	0.888	8.1496e-07
TYMP	2.99157e-11	-0.187642	0.13	0.237	9.9365e-07
LINC02195	3.02087e-11	-0.10316	0	0.05	1.00338e-06
NPM1	3.24334e-11	-0.269789	0.741	0.797	1.07728e-06
SEMA4D	3.3986e-11	-0.174486	0.135	0.242	1.12884e-06
TIMM13	3.45384e-11	-0.161452	0.12	0.225	1.14719e-06
CALM3	3.46008e-11	-0.238778	0.389	0.509	1.14927e-06
MIDN	3.48479e-11	-0.155735	0.1	0.202	1.15747e-06
CANX	3.51771e-11	-0.259768	0.456	0.557	1.16841e-06
EIF3M	3.6795e-11	-0.233095	0.34	0.458	1.22215e-06
LAMTOR5	3.93418e-11	-0.194459	0.298	0.424	1.30674e-06
NDUFB11	4.04871e-11	-0.221161	0.408	0.526	1.34478e-06
TDRD3	4.25109e-11	-0.201758	0.108	0.208	1.412e-06
MRPL33	5.06919e-11	-0.218594	0.293	0.412	1.68373e-06
CCT6A	5.07561e-11	-0.17884	0.173	0.285	1.68587e-06
B4GALT5	5.39475e-11	-0.189045	0.137	0.242	1.79187e-06
TM6SF1	5.4042e-11	-0.143821	0.084	0.178	1.795e-06
PDRG1	5.44431e-11	-0.112322	0.031	0.103	1.80833e-06
HMGN1	5.47361e-11	-0.250685	0.562	0.672	1.81806e-06
MRPL41	5.52708e-11	-0.172882	0.217	0.336	1.83582e-06
SLC11A2	5.65753e-11	-0.164967	0.121	0.225	1.87915e-06
PLXNC1	6.83538e-11	-0.109343	0.033	0.107	2.27037e-06
TENT5A	6.87559e-11	-0.33263	0.364	0.48	2.28373e-06
SERPINH1	7.76103e-11	-0.130021	0.006	0.06	2.57783e-06
CAPZA2	7.78403e-11	-0.200126	0.251	0.365	2.58547e-06
HNRNPA3	8.22049e-11	-0.24245	0.445	0.557	2.73043e-06
TKT	8.35994e-11	-0.21619	0.225	0.339	2.77675e-06
RGS2	8.37774e-11	-0.400366	0.694	0.77	2.78267e-06
CALM1	8.57216e-11	-0.29237	0.609	0.696	2.84724e-06
ACOX1	8.76115e-11	-0.102396	0.021	0.087	2.91002e-06
TMEM258	8.7853e-11	-0.215295	0.504	0.617	2.91804e-06
LDHA	9.22917e-11	-0.306793	0.462	0.566	3.06547e-06
ITGAM	9.64235e-11	-0.138085	0.08	0.172	3.20271e-06
TSNAX	9.8771e-11	-0.145148	0.059	0.142	3.28068e-06
TPP1	9.9575e-11	-0.164915	0.159	0.268	3.30739e-06
LMAN1	1.10476e-10	-0.165792	0.14	0.247	3.66946e-06
DCTN3	1.16646e-10	-0.170085	0.205	0.321	3.87438e-06
HEY1	1.22864e-10	-0.145784	0.033	0.106	4.08093e-06
CHMP2A	1.23935e-10	-0.174201	0.2	0.315	4.11649e-06
LIPA	1.33449e-10	-0.152254	0.082	0.173	4.43252e-06
HPGD	1.35451e-10	-0.549799	0.597	0.694	4.49902e-06
OSTC	1.42304e-10	-0.18913	0.312	0.435	4.72662e-06
SPN	1.45277e-10	-0.146157	0.101	0.198	4.82538e-06
EDF1	1.53813e-10	-0.240973	0.608	0.692	5.10889e-06
EBI3	1.54249e-10	-0.241325	0.011	0.068	5.12337e-06
JAZF1	1.55403e-10	-0.147009	0.079	0.169	5.16172e-06
ATP5MC3	1.59999e-10	-0.221945	0.435	0.551	5.31435e-06
PSMB2	1.6956e-10	-0.173683	0.184	0.294	5.63193e-06
OCIAD1	1.71758e-10	-0.197245	0.297	0.414	5.70494e-06
SKAP2	1.72231e-10	-0.144185	0.101	0.198	5.72065e-06
SYF2	1.74776e-10	-0.197836	0.279	0.395	5.8052e-06
IGHV1-2	1.80759e-10	0.0755996	0.047	0.011	6.00391e-06
NCF1	1.88366e-10	-0.164902	0.173	0.283	6.25659e-06
ITM2B	1.91918e-10	-0.240831	0.848	0.892	6.37454e-06
PSMD8	1.92228e-10	-0.192662	0.246	0.36	6.38486e-06
EIF3I	2.26928e-10	-0.146866	0.2	0.316	7.53742e-06
BLOC1S1	2.30714e-10	-0.141669	0.106	0.203	7.66315e-06
BAX	2.3469e-10	-0.183531	0.168	0.275	7.79522e-06
NDUFC2	2.35818e-10	-0.171663	0.134	0.237	7.83271e-06
EIF3G	2.44097e-10	-0.218333	0.373	0.484	8.10768e-06
JMJD6	2.52512e-10	-0.152499	0.104	0.199	8.3872e-06
TRAPPC1	2.53354e-10	-0.217293	0.316	0.431	8.41517e-06
TMEM230	2.53455e-10	-0.198758	0.297	0.411	8.41852e-06
B3GAT3	2.55524e-10	-0.117924	0.054	0.134	8.48723e-06
CDK2AP2	2.67374e-10	-0.193076	0.173	0.279	8.88083e-06
TFF3	2.69352e-10	-0.117162	0.027	0.095	8.94654e-06
HDLBP	2.7261e-10	-0.168181	0.184	0.294	9.05475e-06
GUSB	2.84467e-10	-0.18928	0.128	0.226	9.44858e-06
GOLGA4	2.93615e-10	-0.192909	0.181	0.286	9.75243e-06
LMAN2	3.0517e-10	-0.200084	0.232	0.34	1.01362e-05
PIGT	3.10584e-10	-0.159293	0.114	0.211	1.0316e-05
MAST4	3.6491e-10	-0.186634	0.208	0.318	1.21205e-05
C1orf162	3.76839e-10	-0.237195	0.405	0.515	1.25167e-05
AKR1A1	3.85524e-10	-0.192682	0.259	0.374	1.28052e-05
IGHG3	3.97409e-10	-0.489701	0.013	0.07	1.31999e-05
CUTA	4.04822e-10	-0.177944	0.458	0.584	1.34462e-05
AL357060.1	4.09101e-10	0.143461	0.161	0.085	1.35883e-05
ZNF428	4.52833e-10	-0.163895	0.221	0.335	1.50409e-05
LAX1	4.64878e-10	-0.209551	0.163	0.264	1.54409e-05
ECHS1	4.97451e-10	-0.139867	0.132	0.233	1.65228e-05
MORF4L1	5.00562e-10	-0.212807	0.582	0.669	1.66262e-05
GPATCH2L	5.20814e-10	-0.128042	0.067	0.15	1.72988e-05
MYDGF	5.79861e-10	-0.186599	0.211	0.32	1.92601e-05
TCP1	6.01186e-10	-0.189695	0.208	0.314	1.99684e-05
SNX5	6.07194e-10	-0.198814	0.289	0.4	2.01679e-05
LEO1	6.11853e-10	-0.292429	0.353	0.456	2.03227e-05
ZFAND2A	6.17379e-10	-0.24914	0.073	0.155	2.05063e-05
PPT1	6.3145e-10	-0.190948	0.208	0.316	2.09736e-05
OS9	6.42059e-10	-0.174083	0.165	0.267	2.1326e-05
PYURF	6.68244e-10	-0.189947	0.293	0.404	2.21957e-05
MRPL51	6.83022e-10	-0.173924	0.26	0.373	2.26866e-05
CTSH	6.94565e-10	-0.111598	0.008	0.06	2.307e-05
GRK2	7.04892e-10	-0.147383	0.11	0.204	2.3413e-05
PRDX2	7.06877e-10	-0.158708	0.16	0.262	2.34789e-05
BCAP31	7.21e-10	-0.187505	0.279	0.39	2.3948e-05
NCL	7.32193e-10	-0.243859	0.539	0.619	2.43198e-05
MGMT	8.00997e-10	-0.133269	0.108	0.203	2.66051e-05
ZNHIT1	8.02251e-10	-0.177413	0.204	0.308	2.66468e-05
CASP4	8.06426e-10	-0.127988	0.077	0.162	2.67854e-05
SLC25A6	9.11593e-10	-0.290045	0.608	0.686	3.02786e-05
CD68	9.30774e-10	-0.23237	0.203	0.306	3.09156e-05
POU2F2	9.37558e-10	-0.126898	0.019	0.078	3.1141e-05
ARL4A	9.41823e-10	-0.17982	0.148	0.249	3.12827e-05
GLIPR2	9.50835e-10	-0.150013	0.117	0.21	3.1582e-05
OXNAD1	1.01056e-09	-0.114098	0.057	0.135	3.35659e-05
PSMA3	1.01094e-09	-0.168339	0.168	0.27	3.35783e-05
NINJ1	1.02224e-09	-0.161468	0.099	0.192	3.39537e-05
EID1	1.03836e-09	-0.218701	0.416	0.521	3.44891e-05
PTPRC	1.05897e-09	-0.194654	0.33	0.439	3.51737e-05
TMEM14C	1.07664e-09	-0.18685	0.291	0.404	3.57605e-05
PGAM1	1.1113e-09	-0.199157	0.272	0.381	3.6912e-05
CLTA	1.13561e-09	-0.176515	0.239	0.35	3.77192e-05
MYH9	1.17509e-09	-0.178772	0.198	0.305	3.90305e-05
SQSTM1	1.23573e-09	-0.247078	0.645	0.727	4.10447e-05
TUFM	1.24153e-09	-0.159062	0.246	0.36	4.12373e-05
MDH2	1.28333e-09	-0.176952	0.241	0.355	4.26259e-05
LAT	1.32438e-09	-0.20826	0.425	0.54	4.39893e-05
BRI3	1.35828e-09	-0.10199	0.022	0.083	4.51152e-05
LSM8	1.44673e-09	-0.160388	0.293	0.41	4.80532e-05
EFCAB14	1.45951e-09	-0.154232	0.117	0.209	4.84775e-05
CD46	1.46714e-09	-0.185087	0.219	0.322	4.87312e-05
ATP5F1B	1.47887e-09	-0.199809	0.36	0.478	4.91205e-05
EIF3K	1.49989e-09	-0.210672	0.735	0.782	4.98188e-05
CBX3	1.58716e-09	-0.19038	0.322	0.436	5.27176e-05
NACA	1.60647e-09	-0.219503	0.976	0.973	5.3359e-05
KIT	1.65347e-09	-0.236561	0.807	0.875	5.492e-05
UBE2B	1.70486e-09	-0.178717	0.237	0.343	5.66269e-05
LDB2	1.73544e-09	-0.0672082	0.002	0.047	5.76425e-05
SYPL1	1.73722e-09	-0.189152	0.256	0.36	5.77017e-05
PLEK	1.75772e-09	-0.123302	0.061	0.138	5.83828e-05
PFDN5	1.83245e-09	-0.211708	0.91	0.919	6.08649e-05
C21orf91	1.92482e-09	-0.149579	0.098	0.186	6.39328e-05
VDAC2	2.0059e-09	-0.184769	0.331	0.439	6.66261e-05
VPS29	2.03028e-09	-0.174414	0.28	0.391	6.74358e-05
FAIM	2.06274e-09	-0.130078	0.085	0.17	6.8514e-05
COL9A2	2.07811e-09	-0.125597	0.054	0.128	6.90243e-05
FKBP2	2.09526e-09	-0.168418	0.335	0.453	6.9594e-05
MAP1LC3B	2.19337e-09	-0.180483	0.224	0.329	7.28529e-05
FAM24B	2.24586e-09	-0.0845876	0.013	0.066	7.45963e-05
PSMB5	2.26469e-09	-0.146265	0.144	0.241	7.52217e-05
GPR141	2.28764e-09	0.104154	0.115	0.054	7.59839e-05
ATP5MPL	2.37782e-09	-0.207763	0.324	0.426	7.89792e-05
SEC11A	2.40239e-09	-0.236875	0.6	0.676	7.97952e-05
PPDPF	2.46048e-09	-0.247441	0.735	0.802	8.17249e-05
RHOH	2.48235e-09	-0.236271	0.577	0.668	8.24514e-05
MIIP	2.53694e-09	-0.204241	0.125	0.218	8.42644e-05
UBXN4	2.59172e-09	-0.166477	0.314	0.431	8.60839e-05
OSBPL6	2.63396e-09	-0.108629	0.025	0.085	8.74871e-05
AUP1	2.7542e-09	-0.176506	0.227	0.332	9.14807e-05
CCT5	2.77154e-09	-0.13531	0.106	0.195	9.20567e-05
PSTPIP2	2.9354e-09	-0.113329	0.06	0.136	9.74992e-05
ECH1	2.94955e-09	-0.155934	0.117	0.207	9.79692e-05
CLK1	2.96834e-09	-0.240151	0.344	0.449	9.85935e-05
RSRP1	3.04163e-09	-0.210088	0.408	0.522	0.000101028
FNDC3B	3.10906e-09	-0.0965155	0.031	0.094	0.000103267
RENBP	3.17615e-09	-0.23262	0.349	0.451	0.000105496
KPNB1	3.29288e-09	-0.149092	0.131	0.224	0.000109373
RBM8A	3.38045e-09	-0.166972	0.478	0.599	0.000112282
PHACTR1	3.54506e-09	-0.178526	0.06	0.135	0.000117749
RHBDD2	3.64632e-09	-0.258478	0.479	0.569	0.000121112
MFSD1	3.88013e-09	-0.144225	0.124	0.215	0.000128878
PSMB9	4.01218e-09	-0.213539	0.267	0.378	0.000133265
SDF2L1	4.07653e-09	-0.165865	0.153	0.252	0.000135402
CTSA	4.08694e-09	-0.113855	0.045	0.114	0.000135748
SMIM7	4.47543e-09	-0.128743	0.084	0.165	0.000148652
EIF3E	4.52446e-09	-0.270879	0.568	0.652	0.00015028
IGKV2-30	4.71829e-09	-0.0495145	0.047	0.012	0.000156718
POMP	4.78666e-09	-0.220968	0.442	0.54	0.000158989
MIR3142HG	4.79946e-09	-0.0799567	0.002	0.044	0.000159414
RNASEH2B	5.03534e-09	-0.174696	0.218	0.32	0.000167249
ITGAE	5.24959e-09	-0.161532	0.117	0.206	0.000174365
POLR2G	5.2632e-09	-0.16541	0.166	0.261	0.000174817
RTN3	5.28537e-09	-0.181431	0.232	0.333	0.000175554
ARPC1B	5.35072e-09	-0.187002	0.187	0.286	0.000177724
NT5DC2	5.37542e-09	-0.0950706	0.029	0.091	0.000178545
LIMD2	5.55986e-09	-0.161189	0.171	0.272	0.000184671
PDE4D	5.63287e-09	-0.131572	0.069	0.146	0.000187096
RPN1	5.65046e-09	-0.213478	0.276	0.375	0.00018768
NONO	5.68936e-09	-0.176497	0.214	0.313	0.000188972
PIH1D1	5.74543e-09	-0.147002	0.098	0.182	0.000190834
CAVIN2	6.58296e-09	0.263621	0.469	0.372	0.000218653
GSN	6.68339e-09	-0.193394	0.213	0.313	0.000221989
MDH1	6.87368e-09	-0.150357	0.185	0.283	0.000228309
IL9R	7.1338e-09	-0.146356	0.095	0.18	0.000236949
TTLL7	7.22557e-09	-0.112305	0.044	0.111	0.000239997
UQCRQ	7.40967e-09	-0.206159	0.47	0.565	0.000246112
NDUFS6	7.46295e-09	-0.156206	0.221	0.326	0.000247882
SMAD7	7.65037e-09	-0.114707	0.047	0.115	0.000254107
PSMD13	7.70358e-09	-0.147967	0.138	0.229	0.000255875
COX6B1	7.90251e-09	-0.208234	0.62	0.697	0.000262482
ATP5MG	8.36688e-09	-0.220874	0.756	0.804	0.000277906
SPCS3	8.36856e-09	-0.167909	0.212	0.313	0.000277962
DAPL1	8.37491e-09	-0.13952	0.037	0.1	0.000278173
HNRNPH1	8.90037e-09	-0.204011	0.258	0.364	0.000295626
HLA-DQB1	9.07304e-09	-0.174767	0.035	0.097	0.000301361
ATP8B4	9.18977e-09	-0.153411	0.119	0.207	0.000305238
SET	9.26837e-09	-0.206098	0.305	0.404	0.000307849
PRDX5	9.39569e-09	-0.177351	0.322	0.429	0.000312078
DHRS4	9.53082e-09	-0.117268	0.072	0.148	0.000316566
RTN4	9.59955e-09	-0.213564	0.338	0.439	0.000318849
DUSP15	9.60743e-09	-0.0608134	0	0.038	0.000319111
CCNDBP1	9.94556e-09	-0.148521	0.193	0.292	0.000330342
FBXO34	1.00138e-08	-0.163776	0.144	0.235	0.000332608
NUCB2	1.0051e-08	-0.166928	0.158	0.254	0.000333842
GNG5	1.01003e-08	-0.223114	0.505	0.595	0.000335482
VAMP2	1.01832e-08	-0.16522	0.176	0.273	0.000338237
HNRNPF	1.0668e-08	-0.19035	0.311	0.413	0.000354337
CTBS	1.07578e-08	-0.1252	0.106	0.191	0.000357322
AC245014.3	1.09551e-08	0.19393	0.2	0.121	0.000363873
TMOD3	1.0966e-08	-0.185639	0.294	0.392	0.000364236
TRIM33	1.10655e-08	-0.100174	0.051	0.12	0.000367542
TPSD1	1.11335e-08	-0.748348	0.623	0.648	0.000369798
ITGB2	1.12084e-08	-0.112039	0.048	0.117	0.000372286
CCNI	1.12179e-08	-0.23094	0.828	0.864	0.000372602
ELOB	1.13641e-08	-0.186646	0.544	0.634	0.000377458
ALDH1A1	1.17341e-08	-0.183004	0.225	0.328	0.000389749
NDUFS3	1.17855e-08	-0.132464	0.128	0.218	0.000391456
C11orf58	1.19586e-08	-0.175821	0.372	0.478	0.000397204
RBCK1	1.19712e-08	-0.147844	0.173	0.269	0.000397625
GLUL	1.21491e-08	-0.368115	0.901	0.91	0.000403531
TERF2IP	1.24328e-08	-0.139045	0.19	0.293	0.000412956
CAMLG	1.2658e-08	-0.187644	0.284	0.387	0.000420434
SPATA13	1.28684e-08	-0.110092	0.053	0.123	0.000427423
YWHAQ	1.30878e-08	-0.196616	0.363	0.461	0.00043471
PQLC1	1.31289e-08	-0.0824282	0.015	0.066	0.000436076
PUF60	1.331e-08	-0.128566	0.11	0.195	0.000442091
EIF5A	1.35184e-08	-0.173072	0.24	0.345	0.000449014
LPXN	1.37186e-08	-0.155037	0.145	0.236	0.000455663
NDUFS7	1.37452e-08	-0.174348	0.26	0.361	0.000456547
CDK5	1.40859e-08	-0.102979	0.06	0.133	0.000467864
CHST15	1.43593e-08	-0.0846565	0.02	0.074	0.000476944
PSMB6	1.44441e-08	-0.169285	0.266	0.37	0.000479759
SPP1	1.44826e-08	-0.182605	0	0.037	0.00048104
ACVR1B	1.46956e-08	-0.0958329	0.037	0.099	0.000488115
NSG1	1.47266e-08	-0.073216	0.007	0.051	0.000489143
DDX17	1.51341e-08	-0.188963	0.332	0.434	0.00050268
SF3B5	1.51457e-08	-0.190391	0.331	0.43	0.000503064
EIF1AY	1.53701e-08	-0.121354	0.072	0.147	0.000510519
COX5B	1.57039e-08	-0.197246	0.574	0.653	0.000521606
BEX2	1.63723e-08	-0.121831	0.06	0.131	0.000543807
ANKRD13D	1.67346e-08	-0.0838053	0.024	0.079	0.000555839
ANKRD28	1.68074e-08	0.225871	0.435	0.336	0.000558258
TBCD	1.86916e-08	-0.116249	0.057	0.126	0.00062084
COX8A	1.90974e-08	-0.221582	0.559	0.648	0.000634319
NDUFA8	1.91282e-08	-0.121387	0.106	0.19	0.000635343
EIF2S2	1.91672e-08	-0.14517	0.174	0.269	0.000636638
FAM104B	1.99338e-08	-0.115078	0.087	0.166	0.0006621
BTG1	2.03633e-08	-0.315049	0.695	0.752	0.000676368
SORL1	2.14549e-08	-0.0895572	0.029	0.088	0.000712623
SLC4A2	2.1722e-08	-0.123354	0.067	0.14	0.000721497
LYPLA1	2.17354e-08	-0.156281	0.184	0.278	0.00072194
EIF3D	2.20363e-08	-0.181893	0.35	0.452	0.000731935
IGKV4-1	2.26724e-08	0.0812199	0.127	0.065	0.000753065
ATOX1	2.32808e-08	-0.166379	0.196	0.293	0.000773272
KRT18	2.4159e-08	-0.12206	0.028	0.085	0.000802442
AKAP5	2.57807e-08	-0.0791815	0.026	0.082	0.000856307
DUSP3	2.64699e-08	-0.090618	0.032	0.091	0.000879197
C19orf53	2.67735e-08	-0.188312	0.375	0.47	0.000889283
AP2S1	2.70881e-08	-0.173846	0.244	0.339	0.00089973
IFIT3	2.86194e-08	-0.13302	0.031	0.088	0.000950595
FMNL1	2.9594e-08	-0.127825	0.075	0.149	0.000982964
ATP6V1G1	2.97821e-08	-0.168792	0.627	0.704	0.000989211
ARRDC3	2.99105e-08	-0.132064	0.069	0.141	0.000993477
LHPP	3.11009e-08	-0.0984709	0.052	0.119	0.00103302
STAB1	3.17029e-08	-0.100829	0.046	0.111	0.00105301
SERPINB6	3.19603e-08	-0.174436	0.284	0.383	0.00106156
ACTR2	3.24678e-08	-0.166916	0.245	0.345	0.00107842
RIN3	3.2585e-08	-0.140426	0.18	0.276	0.00108231
UGP2	3.39865e-08	-0.164769	0.155	0.243	0.00112886
CNPY2	3.42257e-08	-0.10016	0.073	0.147	0.00113681
SLFN5	3.52337e-08	-0.137754	0.124	0.209	0.00117029
PRKD3	3.55073e-08	-0.145587	0.138	0.225	0.00117937
TMBIM1	3.57532e-08	-0.159012	0.181	0.274	0.00118754
REEP4	3.61483e-08	-0.0790752	0.022	0.075	0.00120066
RHOF	3.71749e-08	-0.11439	0.075	0.149	0.00123476
CCDC107	3.90328e-08	-0.110591	0.071	0.143	0.00129647
NDUFB4	3.96629e-08	-0.193829	0.431	0.538	0.0013174
AC008637.1	4.0265e-08	-0.0742567	0	0.035	0.0013374
CD84	4.04329e-08	-0.196264	0.318	0.412	0.00134298
TRDC	4.04544e-08	-0.085497	0.004	0.042	0.00134369
LINC01589	4.0738e-08	-0.0770531	0.004	0.042	0.00135311
GMFG	4.21524e-08	-0.199428	0.391	0.482	0.00140009
LLGL2	4.29235e-08	-0.0750314	0.018	0.067	0.0014257
NBAS	4.32462e-08	-0.131675	0.122	0.208	0.00143642
ENPP3	4.44817e-08	-0.146643	0.101	0.181	0.00147746
ATP5MF	4.46423e-08	-0.194667	0.395	0.492	0.00148279
CDC42	4.50828e-08	-0.203817	0.431	0.527	0.00149743
NDUFB10	4.60504e-08	-0.159747	0.323	0.423	0.00152956
PDCL	4.65433e-08	-0.126725	0.106	0.186	0.00154594
HLTF	4.77683e-08	-0.150262	0.14	0.225	0.00158662
SPCS2	4.92551e-08	-0.156126	0.393	0.496	0.00163601
ARL6IP4	4.99017e-08	-0.197587	0.502	0.592	0.00165748
SIGIRR	5.01228e-08	-0.129078	0.12	0.203	0.00166483
NKTR	5.37244e-08	-0.164748	0.241	0.337	0.00178446
SKIL	5.3888e-08	-0.185645	0.22	0.318	0.00178989
ABCC1	5.5529e-08	-0.105869	0.088	0.166	0.0018444
EIF4E2	5.55468e-08	-0.120529	0.114	0.197	0.00184499
RAB8B	5.55468e-08	-0.0976082	0.054	0.12	0.00184499
HLA-DQA1	5.63761e-08	-0.164879	0.026	0.079	0.00187253
GADD45GIP1	5.64692e-08	-0.15547	0.208	0.303	0.00187562
FERMT3	5.67452e-08	-0.147885	0.143	0.228	0.00188479
COPZ1	5.71942e-08	-0.143217	0.183	0.275	0.0018997
SLC25A5	5.72617e-08	-0.221592	0.491	0.583	0.00190195
PLIN2	5.95908e-08	-0.279288	0.53	0.603	0.00197931
XAF1	6.03987e-08	-0.128535	0.065	0.134	0.00200614
ATP6AP1	6.08943e-08	-0.157299	0.223	0.32	0.0020226
SRSF3	6.22102e-08	-0.222672	0.435	0.527	0.00206631
GATA1	6.35146e-08	-0.153451	0.112	0.19	0.00210964
CCT4	6.62392e-08	-0.177794	0.276	0.372	0.00220013
SERINC2	6.75087e-08	-0.0788416	0.021	0.072	0.0022423
ZMAT2	6.79632e-08	-0.121428	0.133	0.219	0.0022574
RNF7	6.98775e-08	-0.165254	0.332	0.433	0.00232098
ITK	7.17036e-08	-0.117972	0.084	0.158	0.00238164
MPC2	7.22574e-08	-0.146816	0.188	0.281	0.00240003
PPP1R2	7.32684e-08	-0.155909	0.234	0.332	0.00243361
GPX2	7.36093e-08	-0.0535793	0.001	0.036	0.00244493
SP110	7.41194e-08	-0.122444	0.082	0.156	0.00246188
SNX20	7.63192e-08	-0.0837689	0.028	0.083	0.00253494
RAB32	7.64504e-08	-0.191987	0.192	0.281	0.0025393
SELPLG	7.69269e-08	-0.109989	0.06	0.127	0.00255513
ERH	7.72291e-08	-0.171783	0.403	0.495	0.00256516
HIGD2A	8.03211e-08	-0.205317	0.422	0.51	0.00266786
TLDC2	8.05315e-08	-0.0918981	0.041	0.101	0.00267485
SDHD	8.09075e-08	-0.134714	0.14	0.225	0.00268734
ARHGAP25	8.36563e-08	-0.149178	0.137	0.22	0.00277864
COX7A2L	8.46722e-08	-0.153493	0.306	0.405	0.00281239
DCTN2	8.50178e-08	-0.141683	0.146	0.23	0.00282386
TRPS1	8.74682e-08	-0.0725176	0.018	0.066	0.00290526
LAGE3	8.76508e-08	-0.147699	0.173	0.261	0.00291132
VSIR	8.76932e-08	-0.131411	0.179	0.272	0.00291273
DNPH1	8.79432e-08	-0.11452	0.066	0.134	0.00292103
HK1	8.96872e-08	-0.105128	0.065	0.133	0.00297896
DDT	8.99148e-08	-0.161286	0.285	0.383	0.00298652
SH3GLB1	9.06989e-08	-0.152305	0.198	0.29	0.00301257
NUCKS1	9.0765e-08	-0.186927	0.285	0.378	0.00301476
LSM4	9.07762e-08	-0.154461	0.239	0.334	0.00301513
NUFIP2	9.10072e-08	-0.118637	0.087	0.162	0.0030228
NDFIP1	9.42324e-08	-0.129569	0.185	0.278	0.00312993
DEDD2	9.45507e-08	-0.100783	0.046	0.107	0.0031405
SCP2	9.59826e-08	-0.178586	0.312	0.403	0.00318806
SF3B6	9.63062e-08	-0.158557	0.318	0.413	0.00319881
UQCC2	9.95375e-08	-0.144263	0.144	0.228	0.00330614
RGS19	1.00896e-07	-0.149305	0.161	0.247	0.00335127
SLC45A3	1.01615e-07	-0.227657	0.405	0.497	0.00337514
WDR1	1.02005e-07	-0.153667	0.188	0.279	0.0033881
TRIO	1.02093e-07	-0.108857	0.071	0.14	0.00339101
TESC	1.02642e-07	-0.14025	0.126	0.209	0.00340925
COPS3	1.02807e-07	-0.11827	0.108	0.187	0.00341475
AC007952.4	1.02974e-07	0.256281	0.29	0.209	0.00342029
TTLL9	1.02994e-07	-0.0629335	0.002	0.038	0.00342093
BATF	1.0303e-07	-0.129932	0.274	0.38	0.00342213
IGLV2-8	1.05095e-07	0.0736724	0.065	0.025	0.00349074
CTNND1	1.05623e-07	-0.0798984	0.026	0.078	0.00350828
ETFB	1.06253e-07	-0.116938	0.105	0.183	0.0035292
NBDY	1.09425e-07	-0.155967	0.258	0.353	0.00363454
PLIN3	1.10377e-07	-0.117907	0.092	0.166	0.00366616
BABAM1	1.12069e-07	-0.0903696	0.042	0.102	0.00372237
HLA-F	1.12606e-07	-0.158144	0.138	0.219	0.0037402
RHOBTB3	1.19386e-07	-0.170415	0.229	0.322	0.00396541
USP48	1.21693e-07	-0.144041	0.163	0.248	0.00404203
CACNA2D1	1.23102e-07	-0.0761034	0.018	0.065	0.00408882
ACTN4	1.29237e-07	-0.149418	0.204	0.295	0.0042926
TM9SF2	1.3087e-07	-0.150614	0.152	0.236	0.00434684
TMX2	1.31726e-07	-0.0958892	0.068	0.137	0.00437528
PSMD1	1.32758e-07	-0.140536	0.157	0.242	0.00440955
ARMCX6	1.34124e-07	-0.109272	0.093	0.168	0.00445491
CTSW	1.34708e-07	-0.20038	0.152	0.235	0.00447432
CHMP4A	1.35168e-07	-0.145791	0.091	0.163	0.00448962
SAT2	1.3712e-07	-0.149601	0.227	0.319	0.00455443
MSN	1.37278e-07	-0.174867	0.279	0.373	0.00455968
COX7A2	1.3847e-07	-0.198193	0.601	0.663	0.00459928
ECHDC1	1.38971e-07	-0.112089	0.086	0.158	0.00461591
SDF4	1.40506e-07	-0.139327	0.16	0.246	0.00466692
SLC12A6	1.4094e-07	-0.0735109	0.025	0.076	0.00468131
IFI16	1.41497e-07	-0.147246	0.119	0.198	0.00469983
IGHA2	1.47171e-07	0.195773	0.193	0.116	0.0048883
HDAC2	1.49016e-07	-0.134032	0.135	0.218	0.00494958
NCSTN	1.49283e-07	-0.0886414	0.042	0.101	0.00495844
CALM2	1.49397e-07	-0.192932	0.63	0.712	0.00496221
JPT1	1.50008e-07	-0.130701	0.12	0.202	0.00498251
SETD2	1.50755e-07	-0.10185	0.074	0.144	0.00500734
FIP1L1	1.5186e-07	-0.113596	0.092	0.166	0.00504404
SELENOT	1.5415e-07	-0.164986	0.271	0.365	0.0051201
LYL1	1.54523e-07	-0.15767	0.081	0.151	0.00513247
MCRIP1	1.55764e-07	-0.109177	0.094	0.169	0.00517371
MAZ	1.6185e-07	-0.103006	0.069	0.137	0.00537584
HMGN2	1.62572e-07	-0.236314	0.575	0.648	0.00539983
ATP2A2	1.64886e-07	-0.104151	0.078	0.149	0.00547668
THUMPD1	1.65839e-07	-0.113804	0.091	0.164	0.00550833
YPEL3	1.66773e-07	-0.0983418	0.035	0.091	0.00553938
Z82206.1	1.79671e-07	-0.0611935	0.008	0.048	0.00596776
CCDC28B	1.80131e-07	-0.0743295	0.024	0.073	0.00598306
ADORA1	1.80166e-07	-0.057711	0.005	0.041	0.00598422
SSBP3	1.80852e-07	-0.0789497	0.028	0.08	0.006007
PARP14	1.83782e-07	-0.0837328	0.033	0.087	0.00610433
SDF2	1.86888e-07	-0.11575	0.106	0.183	0.00620749
SNRPD3	1.8705e-07	-0.156249	0.269	0.364	0.00621288
NDUFV2	1.87338e-07	-0.160818	0.278	0.37	0.00622242
PRMT1	1.87389e-07	-0.132871	0.163	0.249	0.00622412
ARHGEF12	1.89236e-07	-0.0806986	0.032	0.086	0.00628546
C6orf48	1.90482e-07	-0.141423	0.146	0.232	0.00632687
TANC1	1.93131e-07	-0.0990695	0.045	0.103	0.00641484
FMC1	1.93589e-07	-0.100446	0.068	0.135	0.00643004
PLP2	1.97543e-07	-0.176547	0.304	0.395	0.00656139
HNRNPC	1.98029e-07	-0.165244	0.396	0.497	0.00657752
TIMP3	1.9896e-07	0.170628	0.317	0.226	0.00660845
LIF	1.99477e-07	-0.224214	0.184	0.27	0.00662561
AC084871.2	2.01007e-07	0.0977979	0.029	0.006	0.00667645
CD58	2.09151e-07	-0.143672	0.146	0.229	0.00694695
RAP1B	2.09947e-07	-0.167095	0.309	0.401	0.00697337
SLC5A3	2.10363e-07	-0.121893	0.06	0.124	0.0069872
TECR	2.10559e-07	-0.157285	0.191	0.276	0.00699372
CAPNS1	2.12268e-07	-0.110634	0.077	0.146	0.00705048
RNF213	2.15737e-07	-0.15083	0.119	0.197	0.0071657
CLIC4	2.22434e-07	-0.101826	0.058	0.121	0.00738813
ERP44	2.22887e-07	-0.125555	0.141	0.224	0.00740318
N4BP2L2	2.25172e-07	-0.17919	0.378	0.472	0.00747908
TSTA3	2.25175e-07	-0.0879614	0.041	0.099	0.0074792
FAM49B	2.30385e-07	-0.132078	0.187	0.276	0.00765223
P4HB	2.33341e-07	-0.186163	0.323	0.413	0.00775042
SNX17	2.35667e-07	-0.142721	0.211	0.3	0.00782769
GHDC	2.39486e-07	-0.0797561	0.035	0.09	0.00795454
TMEM255B	2.41842e-07	-0.146394	0.153	0.235	0.00803278
LSM7	2.41954e-07	-0.150298	0.271	0.364	0.00803649
DMXL2	2.42622e-07	-0.0840981	0.032	0.085	0.00805868
PPP2R2A	2.44389e-07	-0.115753	0.092	0.164	0.00811738
MYCBP2	2.44998e-07	-0.119727	0.12	0.198	0.00813762
AC245297.3	2.45159e-07	-0.144935	0.128	0.207	0.00814296
GHITM	2.50614e-07	-0.171368	0.344	0.429	0.00832413
ANAPC11	2.51283e-07	-0.157535	0.287	0.38	0.00834638
MLEC	2.51412e-07	-0.128566	0.108	0.183	0.00835065
OTUB1	2.52412e-07	-0.124233	0.151	0.234	0.00838385
SFXN1	2.53256e-07	-0.0856365	0.029	0.081	0.00841189
UQCRFS1	2.55738e-07	-0.153355	0.24	0.332	0.00849433
TOMM22	2.57539e-07	-0.152406	0.23	0.318	0.00855415
C17orf49	2.57948e-07	-0.104012	0.065	0.13	0.00856773
ATG12	2.64568e-07	-0.14453	0.163	0.245	0.00878763
NAPA	2.73614e-07	-0.135328	0.168	0.253	0.00908809
STIP1	2.76239e-07	-0.107971	0.079	0.148	0.00917527
PDGFA	2.82254e-07	0.0404627	0.04	0.012	0.00937508
DOCK8	2.82542e-07	-0.118988	0.106	0.181	0.00938464
BUD31	2.82644e-07	-0.13982	0.159	0.241	0.00938801
ARL4C	2.86946e-07	0.0652606	0.054	0.02	0.0095309
CAPZA1	2.91005e-07	-0.159408	0.2	0.285	0.00966573
THRAP3	2.95132e-07	-0.145691	0.218	0.307	0.0098028
ANAPC16	3.01057e-07	-0.169852	0.436	0.523	0.00999959
HOXB6	3.05912e-07	-0.0770614	0.027	0.077	0.0101609
SNX3	3.06508e-07	-0.169453	0.357	0.454	0.0101806
ANXA7	3.11325e-07	-0.147991	0.251	0.343	0.0103407
DDX5	3.13196e-07	-0.178572	0.75	0.821	0.0104028
HNRNPD	3.13588e-07	-0.151443	0.127	0.204	0.0104158
EEF2	3.20261e-07	-0.184146	0.749	0.814	0.0106375
PSMC2	3.29412e-07	-0.116809	0.112	0.187	0.0109414
PSMC3	3.3522e-07	-0.12099	0.146	0.229	0.0111343
NAP1L4	3.41753e-07	-0.119298	0.117	0.193	0.0113513
RBMX	3.46689e-07	-0.169009	0.343	0.443	0.0115153
ZMYM5	3.53027e-07	-0.0988901	0.064	0.127	0.0117258
EIF1B	3.55706e-07	-0.160315	0.329	0.419	0.0118148
TMC8	3.61243e-07	-0.102234	0.074	0.141	0.0119987
HMGCL	3.72001e-07	-0.0862285	0.044	0.1	0.012356
MIER1	3.74671e-07	-0.138279	0.196	0.284	0.0124447
JTB	3.75204e-07	-0.142902	0.329	0.422	0.0124624
MOB1A	3.76643e-07	-0.175621	0.239	0.323	0.0125102
LPIN1	3.77878e-07	-0.0959808	0.064	0.127	0.0125512
TRABD	3.79831e-07	-0.109861	0.113	0.19	0.0126161
MRPS15	3.81142e-07	-0.111722	0.098	0.17	0.0126596
SEC23IP	3.86811e-07	-0.0641158	0.016	0.06	0.0128479
NME1	3.92801e-07	-0.0906443	0.037	0.091	0.0130469
FYB1	3.99715e-07	-0.114942	0.079	0.146	0.0132765
CCL4	4.09399e-07	-0.211124	0.084	0.154	0.0135982
STAU1	4.20655e-07	-0.117145	0.102	0.175	0.013972
AEBP1	4.24001e-07	-0.0592928	0.014	0.056	0.0140832
TIPRL	4.25937e-07	-0.127438	0.151	0.231	0.0141475
NDUFA1	4.28728e-07	-0.185791	0.436	0.52	0.0142402
TMA7	4.29696e-07	-0.200741	0.718	0.775	0.0142723
ABHD2	4.30406e-07	-0.132512	0.15	0.231	0.0142959
PGLS	4.3341e-07	-0.148752	0.174	0.256	0.0143957
PPM1A	4.42239e-07	-0.108353	0.087	0.156	0.014689
UBL5	4.43859e-07	-0.171857	0.588	0.665	0.0147428
ERGIC2	4.50623e-07	-0.116267	0.127	0.205	0.0149674
P2RY14	4.54032e-07	-0.131879	0.143	0.224	0.0150807
ARPC4	4.55072e-07	-0.132033	0.095	0.166	0.0151152
LEPROTL1	4.58554e-07	-0.160399	0.323	0.413	0.0152309
RTRAF	4.73858e-07	-0.168135	0.393	0.486	0.0157392
MACF1	4.81525e-07	-0.13408	0.177	0.262	0.0159939
SYNJ2	4.94838e-07	-0.0914211	0.037	0.09	0.016436
KRT8	4.96336e-07	-0.0853301	0.032	0.083	0.0164858
PCTP	5.00147e-07	-0.103708	0.094	0.166	0.0166124
SF3B1	5.01068e-07	-0.175727	0.297	0.384	0.016643
CYP4F12	5.05006e-07	0.025792	0.021	0.003	0.0167738
PSMC6	5.05066e-07	-0.106934	0.125	0.203	0.0167758
NME3	5.15639e-07	-0.121495	0.143	0.223	0.0171269
CRIPT	5.22477e-07	-0.0926948	0.059	0.12	0.0173541
ZNF207	5.23638e-07	-0.131687	0.188	0.274	0.0173926
HS3ST1	5.30913e-07	0.235196	0.393	0.308	0.0176343
IRF1	5.31966e-07	-0.248035	0.283	0.369	0.0176693
SCOC	5.37619e-07	-0.102184	0.085	0.153	0.017857
MYO16	5.41695e-07	0.0595177	0.055	0.021	0.0179924
TXNDC15	5.45802e-07	-0.113661	0.115	0.191	0.0181288
IFI44	5.51089e-07	-0.0780047	0.028	0.078	0.0183044
IGLV1-40	5.51687e-07	0.0882126	0.085	0.04	0.0183243
IQCN	5.78246e-07	0.0697844	0.087	0.042	0.0192064
CHSY1	5.80797e-07	-0.0749519	0.034	0.086	0.0192912
TAF10	5.88013e-07	-0.0692638	0.015	0.057	0.0195308
PLEKHB2	5.91826e-07	-0.108902	0.112	0.187	0.0196575
COPB2	6.10238e-07	-0.114049	0.121	0.197	0.0202691
TMC6	6.36969e-07	-0.10757	0.088	0.157	0.0211569
KRT19	6.3923e-07	-0.138176	0.144	0.222	0.021232
NTMT1	6.40666e-07	-0.0850502	0.058	0.119	0.0212797
BABAM2	6.42464e-07	-0.120082	0.1	0.17	0.0213394
GTF2I	6.5113e-07	-0.119969	0.125	0.201	0.0216273
NDUFAB1	6.54677e-07	-0.128457	0.23	0.318	0.0217451
NDUFS5	6.58159e-07	-0.184355	0.542	0.612	0.0218608
TFPI	6.71259e-07	0.0314029	0.028	0.006	0.0222959
DHPS	6.85429e-07	-0.114891	0.11	0.182	0.0227665
DCTN4	6.86608e-07	-0.10757	0.088	0.157	0.0228057
APEX2	6.87901e-07	-0.0779981	0.04	0.094	0.0228486
LSM2	7.0735e-07	-0.156808	0.317	0.403	0.0234946
PRPSAP2	7.13216e-07	-0.127068	0.13	0.205	0.0236895
TNFRSF10D	7.1883e-07	-0.0930406	0.031	0.08	0.0238759
MRPL37	7.24032e-07	-0.101766	0.079	0.145	0.0240487
SCHIP1	7.35709e-07	0.0442626	0.035	0.01	0.0244366
ATP6AP2	7.47859e-07	-0.135554	0.193	0.277	0.0248401
SPATS2L	7.54523e-07	-0.123271	0.1	0.17	0.0250615
CD2BP2	7.55699e-07	-0.110029	0.117	0.191	0.0251005
USP15	7.57124e-07	-0.156501	0.197	0.278	0.0251479
PNISR	7.65455e-07	-0.173049	0.347	0.43	0.0254246
TRIP12	7.7716e-07	-0.102619	0.078	0.142	0.0258134
GDI2	7.80688e-07	-0.169798	0.335	0.417	0.0259305
DYNLT3	7.84474e-07	-0.117142	0.144	0.222	0.0260563
LGALS3	7.84882e-07	0.281096	0.64	0.584	0.0260699
PTP4A2	7.89662e-07	-0.125208	0.135	0.213	0.0262286
FBLN2	7.95936e-07	-0.0879168	0.035	0.087	0.026437
KMT2A	8.05092e-07	-0.0930976	0.069	0.133	0.0267411
SLC38A1	8.11163e-07	-0.0690525	0.018	0.06	0.0269428
UBR4	8.20726e-07	-0.111896	0.1	0.171	0.0272604
MKNK2	8.23545e-07	-0.098561	0.053	0.111	0.027354
RGS14	8.24392e-07	-0.0911891	0.061	0.122	0.0273822
DDX24	8.32752e-07	-0.153412	0.358	0.453	0.0276598
UBA5	8.34893e-07	-0.0995928	0.074	0.138	0.027731
TGFB1	8.40905e-07	-0.116651	0.166	0.25	0.0279307
AL390957.1	8.51389e-07	-0.125449	0.108	0.18	0.0282789
NUTM2B-AS1	8.58783e-07	-0.121265	0.139	0.217	0.0285245
RAB14	8.61419e-07	-0.124164	0.16	0.241	0.028612
SLC30A5	8.62406e-07	-0.102167	0.097	0.166	0.0286448
PSMD6	8.71483e-07	-0.105599	0.132	0.209	0.0289463
MRPL16	8.78106e-07	-0.120289	0.134	0.211	0.0291663
HNRNPA1	8.79506e-07	-0.205876	0.777	0.828	0.0292128
STARD4	8.8746e-07	-0.0865978	0.048	0.105	0.029477
WBP2	8.9019e-07	-0.130549	0.161	0.242	0.0295677
TGOLN2	8.95508e-07	-0.14927	0.244	0.331	0.0297443
KLRG1	8.98896e-07	-0.157266	0.286	0.375	0.0298568
RSRC2	9.01114e-07	-0.15517	0.24	0.324	0.0299305
APOE	9.09651e-07	-0.14598	0.097	0.168	0.0302141
STMP1	9.24979e-07	-0.153957	0.39	0.482	0.0307232
PHLDA2	9.29287e-07	-0.146488	0.128	0.206	0.0308663
TOMM20	9.30534e-07	-0.169412	0.406	0.494	0.0309077
HOXB2	9.32616e-07	-0.0958549	0.133	0.21	0.0309769
SINHCAF	9.48771e-07	-0.0789323	0.038	0.09	0.0315134
PPIG	9.51874e-07	-0.140836	0.294	0.386	0.0316165
IGLV2-18	9.59055e-07	2.83065	0.031	0.008	0.031855
AGAP3	9.77975e-07	-0.0800977	0.038	0.09	0.0324834
TTC39B	9.90743e-07	-0.0955071	0.075	0.139	0.0329075
TMED7	9.97622e-07	-0.083806	0.042	0.096	0.033136
TMEM147	9.98103e-07	-0.118254	0.178	0.261	0.033152
TMEM205	1.03225e-06	-0.110107	0.098	0.166	0.0342862
GADD45A	1.03414e-06	-0.113329	0.049	0.105	0.0343488
2023-03-03	1.03954e-06	-0.114074	0.119	0.194	0.0345282
UNC13D	1.04475e-06	-0.118411	0.124	0.198	0.0347014
DENND2D	1.058e-06	-0.0928025	0.065	0.126	0.0351413
STXBP2	1.06624e-06	-0.130653	0.131	0.205	0.0354152
PPIF	1.0696e-06	-0.0661869	0.015	0.056	0.0355267
ANXA2	1.07318e-06	-0.121217	0.057	0.115	0.0356457
RAB8A	1.08988e-06	-0.110485	0.115	0.188	0.0362003
JARID2	1.09887e-06	-0.126361	0.131	0.206	0.036499
CLECL1	1.10837e-06	-0.0944895	0.035	0.086	0.0368147
IGHV6-1	1.11063e-06	1.74742	0.025	0.005	0.0368897
EMC10	1.11803e-06	-0.123347	0.144	0.22	0.0371355
COX14	1.1331e-06	-0.127943	0.17	0.249	0.0376359
CCT7	1.1358e-06	-0.109445	0.188	0.274	0.0377256
RDH11	1.19354e-06	-0.0943969	0.074	0.138	0.0396436
HM13	1.20248e-06	-0.110114	0.14	0.219	0.0399404
RABGGTA	1.23702e-06	-0.0896532	0.069	0.132	0.0410876
SELENOS	1.24127e-06	-0.133064	0.199	0.281	0.0412289
PSMD7	1.26293e-06	-0.138363	0.187	0.267	0.0419484
ZMPSTE24	1.28811e-06	-0.0775316	0.047	0.102	0.0427845
UBE2L3	1.28906e-06	-0.143258	0.238	0.323	0.0428162
ANXA4	1.29057e-06	-0.146578	0.325	0.415	0.0428662
NDUFB8	1.29844e-06	-0.13102	0.112	0.182	0.0431277
MRPL23	1.30588e-06	-0.0888331	0.068	0.13	0.0433748
LMCD1	1.3101e-06	-0.0595469	0.004	0.035	0.0435149
MZT2B	1.31665e-06	-0.152	0.124	0.195	0.0437325
IRS2	1.32164e-06	-0.166821	0.193	0.272	0.0438984
RABAC1	1.3223e-06	-0.144794	0.25	0.332	0.0439203
IFI27L2	1.32233e-06	-0.135298	0.174	0.254	0.0439212
DHRS9	1.32532e-06	-0.156165	0.154	0.23	0.0440204
SIPA1	1.33268e-06	-0.0585459	0.015	0.055	0.0442648
TRAF3IP3	1.33782e-06	-0.161105	0.211	0.291	0.0444356
ISOC2	1.34033e-06	-0.088758	0.062	0.122	0.0445192
NCKAP1L	1.36443e-06	-0.131321	0.139	0.214	0.0453197
ARRDC2	1.38922e-06	-0.0958149	0.049	0.105	0.046143
RAB1B	1.39256e-06	-0.108714	0.099	0.167	0.0462539
ADAR	1.40609e-06	-0.126647	0.125	0.197	0.0467033
MINPP1	1.40961e-06	-0.075539	0.035	0.085	0.0468204
PIK3CA	1.42711e-06	-0.0875921	0.045	0.098	0.0474013
ELOVL5	1.43283e-06	-0.151112	0.283	0.375	0.0475913
UBTF	1.45321e-06	-0.0909925	0.059	0.117	0.0482683
ZC3H13	1.45417e-06	-0.119483	0.115	0.186	0.0483002
NIPAL3	1.45847e-06	-0.0700788	0.028	0.075	0.0484432
FKBP4	1.46875e-06	-0.121539	0.079	0.142	0.0487845
IAH1	1.47984e-06	-0.109468	0.151	0.229	0.0491528
EMID1	1.49462e-06	-0.075539	0.034	0.083	0.0496437
FAM177A1	1.49864e-06	-0.123783	0.184	0.266	0.0497774
YPEL5	1.50296e-06	-0.142452	0.196	0.276	0.0499207
SSB	1.50627e-06	-0.122852	0.253	0.34	0.0500306
LUC7L3	1.53646e-06	-0.141604	0.236	0.318	0.0510335
IDH2	1.5414e-06	-0.110514	0.104	0.173	0.0511976
PPP2CA	1.5501e-06	-0.118099	0.145	0.221	0.0514866
CTDNEP1	1.56349e-06	-0.072847	0.035	0.085	0.0519312
SMIM24	1.56418e-06	-0.0613362	0.02	0.063	0.0519543
ARL6IP1	1.60689e-06	-0.117162	0.184	0.267	0.0533728
HTRA2	1.61663e-06	-0.109272	0.095	0.162	0.0536962
NSD2	1.61872e-06	-0.0598576	0.02	0.063	0.0537658
BUD23	1.62289e-06	-0.111849	0.128	0.202	0.0539041
DCTPP1	1.64204e-06	-0.0915405	0.052	0.107	0.0545403
GCHFR	1.65539e-06	-0.10849	0.097	0.163	0.0549839
MRPL55	1.65614e-06	-0.0899683	0.095	0.163	0.0550086
PHTF2	1.69504e-06	-0.111292	0.108	0.177	0.0563006
FMNL3	1.71526e-06	-0.108805	0.092	0.158	0.0569723
PPHLN1	1.7238e-06	-0.102299	0.093	0.159	0.057256
BAZ2B	1.73166e-06	-0.118435	0.117	0.187	0.0575172
ACSL5	1.73738e-06	-0.0703323	0.029	0.076	0.0577072
HMGB2	1.76403e-06	-0.184764	0.239	0.322	0.0585923
GDI1	1.77061e-06	-0.11871	0.111	0.18	0.0588107
ATP5IF1	1.7859e-06	-0.159959	0.395	0.475	0.0593188
TOLLIP	1.79447e-06	-0.0800529	0.053	0.109	0.0596032
HSBP1	1.80434e-06	-0.148435	0.246	0.329	0.0599311
ST8SIA1	1.82037e-06	-0.0663196	0.019	0.06	0.0604636
UBQLN1	1.82111e-06	-0.102393	0.11	0.18	0.0604883
NABP1	1.82168e-06	-0.15581	0.187	0.268	0.0605071
AGTRAP	1.82473e-06	-0.128091	0.164	0.242	0.0606083
TMBIM4	1.82681e-06	-0.15903	0.158	0.232	0.0606776
FAM174A	1.83111e-06	-0.0865997	0.065	0.124	0.0608202
CCT3	1.839e-06	-0.133787	0.214	0.298	0.0610823
RNF181	1.94021e-06	-0.137215	0.243	0.327	0.0644441
LINC01137	1.94812e-06	-0.0584353	0.011	0.047	0.0647068
SLC22A17	1.97348e-06	-0.0506536	0.007	0.04	0.0655492
CXXC5	1.9783e-06	-0.0922094	0.052	0.107	0.0657094
NUS1	1.9986e-06	-0.0897247	0.049	0.103	0.0663834
TMEM219	2.00082e-06	-0.169664	0.379	0.459	0.0664572
ST13	2.00297e-06	-0.165952	0.519	0.596	0.0665288
DUSP14	2.01609e-06	0.0848684	0.098	0.051	0.0669645
M6PR	2.0207e-06	-0.182589	0.386	0.46	0.0671174
CFAP97	2.05846e-06	-0.115353	0.112	0.181	0.0683718
YIF1B	2.06797e-06	-0.0950334	0.094	0.161	0.0686876
PLSCR1	2.0849e-06	-0.104114	0.071	0.131	0.06925
IL10RA	2.0927e-06	-0.067666	0.012	0.048	0.0695089
EFL1	2.09844e-06	-0.0689718	0.024	0.067	0.0696996
EPSTI1	2.10868e-06	-0.0839159	0.022	0.065	0.0700398
BTN2A1	2.10973e-06	-0.0776483	0.045	0.097	0.0700746
MLLT1	2.12976e-06	-0.0837348	0.051	0.105	0.0707398
CYBC1	2.14009e-06	-0.121312	0.137	0.21	0.0710832
ABHD17B	2.16186e-06	-0.0761403	0.04	0.091	0.0718061
VEGFA	2.16647e-06	-0.139976	0.12	0.191	0.0719594
RUVBL1	2.1825e-06	-0.0771839	0.045	0.097	0.0724917
IL3RA	2.19299e-06	-0.0912332	0.012	0.048	0.0728402
DDX39A	2.20307e-06	-0.149193	0.191	0.266	0.0731748
G6PD	2.20448e-06	-0.0824477	0.074	0.136	0.0732217
UXT	2.20924e-06	-0.153386	0.363	0.448	0.0733798
ARF6	2.21013e-06	-0.117721	0.147	0.223	0.0734095
RTCB	2.21567e-06	-0.0933797	0.077	0.138	0.0735936
DYNC1H1	2.23303e-06	-0.14277	0.178	0.256	0.0741701
MALT1	2.24926e-06	-0.105452	0.068	0.127	0.0747091
MAGED2	2.26132e-06	-0.12387	0.164	0.241	0.0751096
DCAF7	2.26798e-06	-0.120271	0.151	0.226	0.075331
SPTAN1	2.27533e-06	-0.0947677	0.071	0.131	0.0755752
CCDC90B	2.29507e-06	-0.100563	0.133	0.208	0.0762308
PTPN22	2.32398e-06	-0.0995267	0.085	0.148	0.0771911
SLC39A6	2.32887e-06	-0.0750984	0.047	0.1	0.0773533
GRHL1	2.34986e-06	-0.0486407	0.001	0.028	0.0780505
ETV7	2.36236e-06	-0.0464864	0.004	0.033	0.0784657
AC044839.1	2.37568e-06	-0.0372941	0	0.026	0.0789083
TMED2	2.38136e-06	-0.179954	0.384	0.465	0.0790969
HSH2D	2.38713e-06	-0.0612428	0.015	0.054	0.0792886
PRKDC	2.39225e-06	-0.0965	0.086	0.15	0.0794585
AMHR2	2.39707e-06	-0.0968858	0.075	0.137	0.0796186
STOML2	2.42536e-06	-0.125704	0.177	0.255	0.0805583
APOL4	2.43987e-06	-0.0491126	0.005	0.036	0.0810403
SMIM37	2.44366e-06	-0.113274	0.12	0.191	0.0811662
RRBP1	2.46185e-06	-0.121847	0.163	0.24	0.0817704
XRN1	2.48941e-06	-0.0918874	0.068	0.128	0.0826857
PAXX	2.49171e-06	-0.114638	0.122	0.193	0.0827622
SND1	2.50264e-06	-0.108251	0.128	0.202	0.083125
ARMCX3	2.52041e-06	-0.159934	0.28	0.361	0.0837155
DAB2	2.52816e-06	-0.0631856	0.02	0.061	0.0839727
DUSP22	2.5721e-06	-0.0925405	0.074	0.135	0.0854323
MRPS36	2.63218e-06	-0.11408	0.178	0.257	0.087428
STRAP	2.68839e-06	-0.148685	0.208	0.285	0.0892949
ELOVL1	2.71133e-06	-0.0868051	0.062	0.12	0.0900568
SLC35B1	2.73452e-06	-0.0769533	0.047	0.1	0.0908272
CDK15	2.7576e-06	-0.12267	0.157	0.233	0.0915938
NDEL1	2.80766e-06	-0.155507	0.239	0.322	0.0932563
TAP1	2.82105e-06	-0.117403	0.098	0.164	0.0937013
APOBR	2.84688e-06	-0.0769507	0.042	0.093	0.094559
ZNF593	2.86439e-06	-0.0976425	0.101	0.168	0.0951406
NDUFB3	2.86537e-06	-0.120029	0.221	0.305	0.0951733
SCN2A	2.8814e-06	-0.0455455	0.001	0.028	0.0957057
NCOR2	2.94888e-06	-0.0916952	0.072	0.131	0.0979471
MPG	2.96645e-06	-0.14107	0.23	0.308	0.0985305
PLEKHA2	2.9715e-06	-0.123688	0.14	0.213	0.0986983
CCT2	2.98725e-06	-0.117638	0.196	0.277	0.0992216
LINC02470	3.00385e-06	-0.0489672	0.007	0.04	0.099773
MIR22HG	3.01848e-06	-0.0772987	0.033	0.08	0.100259
OSER1	3.04413e-06	-0.0828054	0.054	0.109	0.101111
MGME1	3.05356e-06	-0.0785605	0.054	0.109	0.101424
RBM18	3.07496e-06	-0.0701207	0.033	0.08	0.102135
TMEM246	3.14163e-06	-0.0837348	0.047	0.099	0.104349
TSTD1	3.18036e-06	-0.139703	0.304	0.394	0.105636
EBP	3.18704e-06	-0.0752168	0.047	0.099	0.105858
IFI44L	3.22208e-06	-0.085513	0.012	0.047	0.107021
VCP	3.25119e-06	-0.152704	0.252	0.334	0.107988
CCDC12	3.27923e-06	-0.128325	0.218	0.298	0.10892
SNRNP70	3.29766e-06	-0.120583	0.144	0.215	0.109532
SNAPIN	3.30195e-06	-0.0844326	0.081	0.144	0.109674
DLC1	3.30746e-06	-0.148707	0.214	0.293	0.109857
UPP1	3.37352e-06	-0.0868064	0.044	0.094	0.112052
DENND4C	3.4119e-06	-0.104686	0.118	0.187	0.113326
PRDX4	3.4489e-06	-0.118181	0.122	0.193	0.114555
AIP	3.45529e-06	-0.121286	0.203	0.284	0.114767
GBP4	3.48009e-06	-0.0697801	0.019	0.059	0.115591
TMOD1	3.4824e-06	-0.0796291	0.035	0.083	0.115668
PICALM	3.50801e-06	-0.0939311	0.068	0.126	0.116518
POLR2H	3.58744e-06	-0.09273	0.075	0.135	0.119157
PRRC2C	3.65421e-06	-0.151121	0.324	0.406	0.121374
NXT1	3.68246e-06	-0.110217	0.122	0.192	0.122313
POLR2E	3.74772e-06	-0.120441	0.194	0.274	0.12448
CD24	3.76468e-06	-0.0491234	0.007	0.039	0.125044
FNIP1	3.80093e-06	-0.113119	0.112	0.179	0.126248
TMEM14A	3.80653e-06	-0.1022	0.11	0.176	0.126434
UFC1	3.83423e-06	-0.151068	0.358	0.442	0.127354
SPTBN1	3.8487e-06	-0.0930976	0.074	0.134	0.127835
CREM	3.85105e-06	0.0633579	0.303	0.407	0.127913
FBXL15	3.88961e-06	-0.0818305	0.068	0.126	0.129193
TRAF2	3.91125e-06	-0.050046	0.012	0.047	0.129912
HEXA	3.92753e-06	-0.0848393	0.055	0.11	0.130453
VPS4B	3.97066e-06	-0.0908678	0.077	0.136	0.131885
MRPL42	3.97802e-06	-0.0984996	0.107	0.174	0.13213
GEM	4.0439e-06	-0.0775357	0.009	0.043	0.134318
UNC119	4.09459e-06	-0.0717056	0.04	0.089	0.136002
ATRAID	4.11328e-06	-0.142818	0.31	0.393	0.136622
MCRIP2	4.12609e-06	-0.0919043	0.079	0.139	0.137048
HADHB	4.13109e-06	-0.115739	0.163	0.238	0.137214
CNPY3	4.13217e-06	-0.134858	0.269	0.351	0.13725
CCRL2	4.14713e-06	-0.0671815	0.024	0.065	0.137747
MANBAL	4.19332e-06	-0.0532497	0.013	0.049	0.139281
HNRNPR	4.26061e-06	-0.138502	0.21	0.287	0.141516
BLOC1S6	4.28523e-06	-0.126791	0.178	0.254	0.142334
PARP1	4.35132e-06	-0.102288	0.177	0.257	0.144529
EPB41L2	4.35525e-06	-0.0723832	0.034	0.081	0.14466
MRPL28	4.36044e-06	-0.0829908	0.064	0.12	0.144832
FAU	4.38777e-06	-0.145395	0.999	0.996	0.14574
RPA2	4.40908e-06	-0.104659	0.111	0.177	0.146448
C1orf43	4.46856e-06	-0.130594	0.283	0.367	0.148423
ESYT1	4.47958e-06	-0.133259	0.178	0.253	0.148789
TAX1BP1	4.49382e-06	-0.13125	0.217	0.295	0.149262
VMP1	4.56936e-06	-0.19256	0.386	0.469	0.151771
PERP	4.57181e-06	-0.0612882	0.006	0.036	0.151853
IER3IP1	4.61027e-06	-0.09055	0.062	0.118	0.15313
AGR2	4.64719e-06	-0.0600774	0.012	0.047	0.154356
CD274	4.70307e-06	-0.0733578	0.044	0.094	0.156212
PMVK	4.72343e-06	-0.0980554	0.087	0.149	0.156889
AKNA	4.73654e-06	-0.119533	0.138	0.21	0.157324
DBNL	4.74579e-06	-0.109791	0.143	0.214	0.157631
EVL	4.80744e-06	-0.0591839	0.038	0.086	0.159679
PAPSS1	4.81457e-06	-0.0843666	0.072	0.13	0.159916
CHST11	4.82468e-06	-0.0923118	0.093	0.157	0.160252
YWHAE	4.85139e-06	-0.155792	0.393	0.469	0.161139
TXNL1	4.85374e-06	-0.12371	0.211	0.289	0.161217
2023-09-01	4.86573e-06	-0.100875	0.073	0.131	0.161615
SEC61A1	4.9203e-06	-0.105571	0.104	0.168	0.163428
PMPCB	4.92103e-06	-0.110114	0.15	0.223	0.163452
DTX3	4.92789e-06	-0.0520335	0.008	0.04	0.16368
HEXIM1	4.93281e-06	-0.149673	0.186	0.263	0.163843
CBR1	4.94694e-06	-0.0934733	0.078	0.137	0.164313
TG	5.00024e-06	0.0428227	0.04	0.014	0.166083
SIGLEC6	5.02754e-06	-0.235365	0.293	0.364	0.16699
PABPC1	5.03387e-06	-0.207158	0.876	0.889	0.1672
HSD17B4	5.0872e-06	-0.145497	0.2	0.276	0.168971
TESPA1	5.10143e-06	-0.173426	0.331	0.408	0.169444
FAM96B	5.14552e-06	-0.154977	0.393	0.474	0.170909
KCNK6	5.19047e-06	-0.0867538	0.048	0.099	0.172401
RAP1A	5.19237e-06	-0.151734	0.273	0.35	0.172465
SMARCC2	5.20319e-06	-0.102925	0.11	0.175	0.172824
PAFAH1B1	5.21134e-06	-0.130729	0.197	0.272	0.173095
TMEM9B	5.24169e-06	-0.105475	0.211	0.294	0.174103
PRDX3	5.26906e-06	-0.131342	0.203	0.278	0.175012
SMIM26	5.28958e-06	-0.142864	0.285	0.366	0.175694
MRPL34	5.29081e-06	-0.123477	0.191	0.265	0.175734
CHID1	5.32485e-06	-0.0902676	0.085	0.146	0.176865
ATP6V0D1	5.35842e-06	-0.131983	0.184	0.258	0.17798
ST3GAL1	5.37511e-06	-0.092929	0.081	0.142	0.178534
SWI5	5.38458e-06	-0.0694491	0.039	0.087	0.178849
TNFSF12	5.40946e-06	-0.0731893	0.034	0.08	0.179675
ADAMTS14	5.44465e-06	-0.0437214	0.006	0.036	0.180844
ARL2	5.46501e-06	-0.100878	0.097	0.16	0.18152
RAB5C	5.57524e-06	-0.0858946	0.075	0.134	0.185182
COX7B	5.68825e-06	-0.143621	0.38	0.463	0.188935
CCNG1	5.75455e-06	-0.114539	0.148	0.22	0.191137
ENSA	5.78714e-06	-0.150677	0.337	0.416	0.19222
IGKV3-11	5.79505e-06	-0.620544	0.097	0.052	0.192483
XBP1	5.82181e-06	-0.124217	0.211	0.295	0.193371
CD79B	5.82348e-06	-0.0696576	0.033	0.078	0.193427
CYB561	5.83075e-06	-0.0596413	0.026	0.068	0.193668
RABGGTB	5.86725e-06	-0.138015	0.199	0.273	0.194881
EGFL7	5.91109e-06	-0.0937383	0.06	0.114	0.196337
SNRPB	5.94045e-06	-0.133049	0.239	0.319	0.197312
MRPS21	5.96912e-06	-0.143153	0.417	0.491	0.198264
RAF1	6.00812e-06	-0.0761684	0.066	0.123	0.19956
RAB7A	6.02358e-06	-0.15944	0.322	0.396	0.200073
ENOPH1	6.03472e-06	-0.0931156	0.09	0.151	0.200443
PRKAR1B	6.04689e-06	-0.0607801	0.02	0.059	0.200848
ATP5PO	6.10856e-06	-0.145742	0.15	0.22	0.202896
TRIR	6.11085e-06	-0.163125	0.397	0.479	0.202972
NUDT5	6.30003e-06	-0.0897516	0.073	0.13	0.209255
CS	6.44212e-06	-0.0852781	0.075	0.134	0.213975
IL27RA	6.4706e-06	-0.0624828	0.026	0.068	0.214921
RFESD	6.48056e-06	-0.0699529	0.04	0.088	0.215252
COMMD10	6.4907e-06	-0.0714477	0.069	0.127	0.215588
MLF1	6.49597e-06	0.0601999	0.069	0.033	0.215764
VAMP5	6.53193e-06	-0.12497	0.148	0.217	0.216958
GNAQ	6.54395e-06	-0.110855	0.14	0.212	0.217357
HLA-DMA	6.57964e-06	-0.121254	0.082	0.141	0.218543
SARAF	6.62436e-06	-0.187556	0.83	0.87	0.220028
PRKCSH	6.62587e-06	-0.113441	0.118	0.183	0.220078
NPHP3	6.68578e-06	-0.0549282	0.012	0.046	0.222068
PRKX	6.71981e-06	-0.154665	0.176	0.246	0.223198
RUNX3	6.73651e-06	-0.093324	0.088	0.15	0.223753
RIT1	6.78628e-06	-0.0636181	0.034	0.079	0.225406
TP53TG1	6.82115e-06	-0.0989206	0.097	0.159	0.226564
OGA	6.91052e-06	-0.117651	0.146	0.216	0.229533
WDR26	6.91836e-06	-0.0667602	0.045	0.095	0.229793
KRTCAP2	6.9559e-06	-0.136467	0.382	0.463	0.23104
DRAM2	6.9936e-06	-0.0959711	0.077	0.134	0.232292
ADGRE2	7.08883e-06	-0.146877	0.249	0.326	0.235455
YAF2	7.1049e-06	-0.0980065	0.12	0.188	0.235989
LRP10	7.29615e-06	-0.084988	0.081	0.141	0.242341
LGALS9	7.31296e-06	-0.0971362	0.086	0.146	0.2429
FXR1	7.34876e-06	-0.127764	0.224	0.303	0.244089
FBXO22	7.36247e-06	-0.0586554	0.022	0.062	0.244544
DAPK1	7.38491e-06	-0.111542	0.094	0.156	0.24529
DDB2	7.57346e-06	-0.0857688	0.057	0.109	0.251552
PSMD14	7.60786e-06	-0.0930031	0.074	0.131	0.252695
MUM1	7.69919e-06	-0.0805729	0.069	0.126	0.255728
GATAD1	7.71059e-06	-0.0940277	0.074	0.131	0.256107
IGHV4-39	7.79816e-06	0.0400776	0.048	0.019	0.259016
PIP4K2A	7.91667e-06	-0.0982543	0.081	0.14	0.262952
RANBP1	7.92302e-06	-0.123763	0.168	0.241	0.263163
PROCR	8.00142e-06	-0.11058	0.132	0.201	0.265767
CCDC88A	8.04113e-06	-0.125445	0.246	0.326	0.267086
TBC1D10C	8.05117e-06	-0.0776457	0.055	0.107	0.26742
TMEM266	8.09721e-06	-0.0423205	0.005	0.033	0.268949
POLR1D	8.17291e-06	-0.146606	0.258	0.332	0.271463
ACAP1	8.24072e-06	-0.101862	0.114	0.179	0.273716
KLHDC7B	8.27753e-06	-0.0449561	0.005	0.033	0.274938
STX1A	8.29756e-06	-0.0460544	0.009	0.041	0.275604
INTS6	8.3318e-06	-0.180715	0.151	0.222	0.276741
HERPUD1	8.36621e-06	-0.0542994	0.317	0.387	0.277884
SRSF2	8.38048e-06	-0.17788	0.441	0.532	0.278358
PBXIP1	8.39157e-06	-0.0839109	0.09	0.151	0.278726
RAB18	8.39432e-06	-0.0857026	0.085	0.145	0.278817
CLDND1	8.47907e-06	-0.0951316	0.088	0.148	0.281632
UBL4A	8.49721e-06	-0.0657893	0.037	0.082	0.282235
SCAF11	8.52007e-06	-0.154071	0.282	0.358	0.282994
RARA	8.55388e-06	-0.114783	0.139	0.207	0.284117
TBPL1	8.82706e-06	-0.112016	0.135	0.203	0.293191
HILPDA	8.86014e-06	-0.0734424	0.008	0.039	0.29429
NIPBL	8.90197e-06	-0.123846	0.188	0.262	0.295679
VPS35	9.03214e-06	-0.109768	0.145	0.215	0.300002
NMT1	9.09961e-06	-0.0775316	0.048	0.098	0.302243
YIPF4	9.14584e-06	-0.0891359	0.097	0.158	0.303779
QSOX1	9.16766e-06	-0.0716402	0.032	0.075	0.304504
KIF5B	9.18806e-06	-0.126531	0.236	0.314	0.305182
AC108134.2	9.3872e-06	-0.0968614	0.009	0.041	0.311796
DDIT3	9.41366e-06	-0.160889	0.245	0.323	0.312675
EPS15L1	9.512e-06	-0.0725611	0.048	0.098	0.315941
NUDT22	9.60499e-06	-0.083067	0.068	0.123	0.31903
ACLY	9.63629e-06	-0.0667602	0.046	0.095	0.32007
BRD2	9.67337e-06	-0.176952	0.428	0.515	0.321301
UBA7	9.6801e-06	-0.140528	0.23	0.304	0.321525
PHB	9.75838e-06	-0.108703	0.17	0.241	0.324125
PAK2	9.76297e-06	-0.129721	0.213	0.289	0.324277
S1PR4	9.80415e-06	-0.0355958	0.001	0.025	0.325645
PNKP	9.8201e-06	-0.0947606	0.098	0.159	0.326175
SH2B3	9.91455e-06	-0.0888584	0.065	0.119	0.329312
ATP5PD	9.92063e-06	-0.136677	0.347	0.431	0.329514
GNPTAB	9.94351e-06	-0.125741	0.258	0.341	0.330274
ERGIC3	9.96911e-06	-0.125602	0.283	0.364	0.331124
EVI2A	1.00299e-05	-0.0860903	0.069	0.125	0.333144
KDM5A	1.00528e-05	-0.101167	0.112	0.176	0.333903
NIPSNAP3A	1.00789e-05	-0.0823408	0.093	0.155	0.334771
DERL1	1.01267e-05	-0.0982444	0.106	0.169	0.33636
CSNK1D	1.01657e-05	-0.114932	0.17	0.241	0.337655
NCOA7	1.02475e-05	-0.076743	0.071	0.126	0.340369
CD22	1.02527e-05	-0.11537	0.18	0.256	0.340543
PCBD1	1.0309e-05	-0.0969121	0.107	0.17	0.342414
MGAT1	1.0404e-05	-0.0936015	0.111	0.175	0.345569
NFKBIE	1.05574e-05	-0.064791	0.021	0.059	0.350663
PNKD	1.0621e-05	-0.105449	0.135	0.203	0.352778
EML4	1.06331e-05	-0.108374	0.112	0.175	0.353179
RAD21	1.06641e-05	-0.123175	0.213	0.289	0.354208
PFKP	1.08835e-05	-0.0922835	0.084	0.142	0.361495
HCFC1R1	1.09711e-05	-0.122504	0.158	0.227	0.364406
GCSAML	1.10239e-05	-0.112393	0.271	0.359	0.366159
GAPVD1	1.10495e-05	-0.0742793	0.045	0.092	0.36701
RDH14	1.10503e-05	-0.0712103	0.039	0.084	0.367037
SHKBP1	1.10503e-05	-0.0977291	0.104	0.166	0.367037
PRKAR1A	1.11386e-05	-0.168903	0.433	0.503	0.369969
RNASEK	1.12124e-05	-0.0967813	0.084	0.142	0.372421
ATP5F1A	1.12742e-05	-0.14783	0.317	0.395	0.374472
TUT7	1.13663e-05	-0.0644181	0.038	0.083	0.37753
NOP53	1.15671e-05	-0.162812	0.438	0.525	0.384202
USPL1	1.1576e-05	-0.0646566	0.022	0.061	0.384497
NAA10	1.15913e-05	-0.0947572	0.106	0.169	0.385006
AQP8	1.16032e-05	-0.0734883	0.02	0.057	0.385401
TSPYL4	1.16587e-05	-0.0727243	0.032	0.075	0.387245
MOAP1	1.16688e-05	-0.0751113	0.052	0.102	0.38758
DOK3	1.17051e-05	-0.0882575	0.084	0.142	0.388785
XRCC5	1.17426e-05	-0.13631	0.264	0.339	0.390029
PRR13	1.17951e-05	-0.176298	0.511	0.561	0.391775
AC111188.1	1.18494e-05	-0.0871114	0.067	0.121	0.393578
UFD1	1.1854e-05	-0.0911909	0.111	0.175	0.39373
CRISPLD1	1.18594e-05	-0.0443389	0.006	0.034	0.39391
NUDT16L1	1.20389e-05	-0.0679426	0.041	0.087	0.399871
DUSP10	1.20897e-05	-0.140019	0.22	0.296	0.401559
ACADVL	1.22628e-05	-0.14625	0.267	0.34	0.407309
GIMAP1	1.23464e-05	-0.0462141	0.009	0.04	0.410084
RAB11B	1.24094e-05	-0.111767	0.154	0.224	0.412179
CDC40	1.24196e-05	-0.087103	0.092	0.152	0.412517
PLD3	1.26479e-05	-0.115717	0.234	0.316	0.4201
GPR65	1.28204e-05	0.127656	0.541	0.446	0.425828
DGLUCY	1.28525e-05	-0.0695026	0.055	0.107	0.426895
DAZAP2	1.28937e-05	-0.194132	0.638	0.664	0.428263
MRPS23	1.2908e-05	-0.081374	0.092	0.152	0.42874
DCAF11	1.30507e-05	-0.0695464	0.06	0.113	0.433478
USF2	1.30649e-05	-0.105398	0.09	0.147	0.43395
AES	1.30789e-05	-0.0961984	0.101	0.162	0.434416
DCPS	1.30858e-05	-0.0894237	0.081	0.138	0.434646
PRR34-AS1	1.31352e-05	-0.0749933	0.048	0.097	0.436286
MORC3	1.3151e-05	-0.0831961	0.099	0.161	0.436811
MCTP2	1.32422e-05	-0.137104	0.229	0.303	0.439839
ZHX1	1.33642e-05	-0.0707861	0.045	0.092	0.443892
CXCL8	1.34455e-05	0.0237705	0.025	0.065	0.446592
TPR	1.34503e-05	-0.115065	0.187	0.261	0.446751
NEDD9	1.35462e-05	-0.115751	0.095	0.154	0.449938
DDA1	1.35763e-05	-0.0727605	0.065	0.119	0.450937
BAD	1.3625e-05	-0.0900064	0.09	0.148	0.452556
OPTN	1.3702e-05	-0.104132	0.08	0.136	0.455111
TLN1	1.38057e-05	-0.101439	0.203	0.28	0.458557
CDADC1	1.38443e-05	-0.0731638	0.053	0.103	0.459838
NDUFS2	1.38639e-05	-0.0998814	0.137	0.203	0.460488
BASP1	1.39203e-05	-0.100829	0.047	0.094	0.462361
GUK1	1.39529e-05	-0.148759	0.445	0.522	0.463445
ATP2A3	1.39578e-05	-0.11361	0.121	0.186	0.463608
VKORC1	1.41279e-05	-0.0977462	0.069	0.123	0.469257
CYP4F22	1.44055e-05	-0.0384318	0.004	0.029	0.478479
CCDC124	1.44487e-05	-0.0987002	0.131	0.197	0.479913
KIF3A	1.44645e-05	-0.0526346	0.015	0.05	0.480437
MCTP1	1.4548e-05	-0.108227	0.113	0.175	0.483211
CCDC32	1.45964e-05	-0.0722828	0.061	0.114	0.484821
RAE1	1.46686e-05	-0.0882977	0.094	0.154	0.487218
LTN1	1.47801e-05	-0.0676858	0.038	0.082	0.490921
HCRTR1	1.48723e-05	-0.0335452	0	0.022	0.493984
NCBP3	1.4921e-05	-0.0806466	0.073	0.128	0.495602
RWDD1	1.49676e-05	-0.118285	0.27	0.349	0.49715
REX1BD	1.49927e-05	-0.126208	0.299	0.381	0.497982
TMED8	1.50747e-05	-0.0556453	0.021	0.059	0.500707
ZNF331	1.511e-05	-0.283951	0.227	0.301	0.501879
UBE2S	1.52181e-05	-0.144386	0.066	0.117	0.505469
C14orf119	1.53156e-05	-0.0886875	0.097	0.157	0.508706
THBS1	1.53729e-05	-0.446542	0.15	0.217	0.51061
CTSZ	1.54939e-05	-0.0552994	0.026	0.066	0.51463
ZFAS1	1.55072e-05	-0.214996	0.576	0.615	0.51507
ZBTB48	1.55091e-05	-0.0820773	0.082	0.14	0.515135
C9orf78	1.57128e-05	-0.12234	0.18	0.25	0.521899
FLNA	1.58964e-05	-0.110008	0.092	0.15	0.527998
EIF1	1.59101e-05	-0.162166	0.962	0.973	0.528455
ZNRD1	1.59286e-05	-0.110678	0.147	0.213	0.529067
NUDT21	1.60044e-05	-0.0896473	0.105	0.167	0.531587
OGN	1.60409e-05	0.0118462	0.008	0	0.532798
ATRX	1.61314e-05	-0.121673	0.27	0.35	0.535805
AP1S2	1.62122e-05	-0.14295	0.216	0.286	0.538487
SATB1	1.6223e-05	-0.0820463	0.065	0.118	0.538846
KPNA3	1.63041e-05	-0.0804803	0.065	0.117	0.541539
FAH	1.66297e-05	-0.0856012	0.086	0.144	0.552356
SDHC	1.67007e-05	-0.106989	0.174	0.245	0.554714
CCL4L2	1.6768e-05	-0.225877	0.041	0.086	0.556948
CREB3L2	1.69134e-05	-0.0965579	0.133	0.2	0.561777
TCIRG1	1.69288e-05	-0.0881828	0.09	0.148	0.56229
IRF2BPL	1.71635e-05	-0.0566814	0.025	0.063	0.570084
GPD1L	1.71786e-05	-0.0769559	0.054	0.103	0.570588
BCL10	1.72941e-05	-0.0586642	0.038	0.082	0.574424
IMP3	1.74755e-05	-0.128042	0.213	0.288	0.58045
MRPL44	1.76168e-05	-0.0650676	0.037	0.08	0.585142
DHRS4L2	1.76516e-05	-0.0652689	0.041	0.087	0.586297
HPRT1	1.76872e-05	-0.105005	0.135	0.201	0.587481
WIPF2	1.78094e-05	-0.0748148	0.067	0.12	0.59154
SRA1	1.79713e-05	-0.104889	0.146	0.214	0.596917
NBEA	1.79933e-05	-0.0514208	0.013	0.045	0.597648
GLB1	1.81816e-05	-0.0779884	0.058	0.108	0.603903
HIST1H2BG	1.8292e-05	-0.0437931	0.009	0.04	0.60757
ASRGL1	1.85747e-05	-0.0970376	0.121	0.185	0.616957
CIR1	1.86289e-05	-0.0898368	0.108	0.17	0.61876
YIPF3	1.8928e-05	-0.111153	0.124	0.186	0.628693
ENGASE	1.92436e-05	-0.0421983	0.008	0.037	0.639175
YARS	1.94706e-05	-0.0889422	0.093	0.151	0.646715
ITPA	1.95591e-05	-0.0825029	0.071	0.124	0.649657
RHEX	1.9604e-05	0.162653	0.687	0.622	0.651146
MAD2L1BP	1.97522e-05	-0.0684017	0.04	0.084	0.656068
C1orf122	1.9765e-05	-0.0590104	0.032	0.073	0.656496
HSD17B11	1.97708e-05	-0.130565	0.213	0.285	0.656688
RAB20	1.97735e-05	-0.0977921	0.079	0.134	0.656777
GNAS	1.98034e-05	-0.121652	0.229	0.305	0.657771
JAKMIP2	1.98171e-05	-0.0632414	0.037	0.08	0.658226
LAIR1	2.00557e-05	-0.11708	0.264	0.346	0.66615
NUMA1	2.01324e-05	-0.0964617	0.102	0.162	0.668698
RBM6	2.01984e-05	-0.113264	0.151	0.217	0.670889
H2AFJ	2.02234e-05	-0.122608	0.204	0.276	0.671721
DPM3	2.02235e-05	-0.102123	0.166	0.235	0.671724
HTATIP2	2.02871e-05	-0.093854	0.098	0.156	0.673837
FAM30A	2.0772e-05	-0.071549	0.031	0.071	0.689941
SREK1	2.08728e-05	-0.117018	0.143	0.207	0.693288
ATP7A	2.08797e-05	-0.055189	0.022	0.059	0.693518
VCL	2.10088e-05	0.0643332	0.108	0.063	0.697809
TMCO1	2.10771e-05	-0.100616	0.165	0.235	0.700075
ST3GAL4	2.10942e-05	-0.110698	0.117	0.178	0.700645
TIA1	2.1098e-05	-0.0805557	0.079	0.134	0.700772
SART1	2.11591e-05	-0.0624326	0.033	0.075	0.7028
HYOU1	2.12798e-05	-0.0700364	0.051	0.099	0.706808
OARD1	2.13704e-05	-0.0934992	0.101	0.161	0.709817
EIF6	2.14392e-05	-0.12814	0.176	0.242	0.712103
FYTTD1	2.14666e-05	-0.0840422	0.115	0.179	0.713012
RAB34	2.15053e-05	-0.108228	0.19	0.263	0.714299
SEC11C	2.1646e-05	-0.0952944	0.163	0.234	0.718972
ADAM8	2.16663e-05	-0.0993307	0.062	0.113	0.719645
ARGLU1	2.18946e-05	-0.131591	0.353	0.435	0.727229
GPN3	2.20336e-05	-0.0806819	0.073	0.126	0.731847
YTHDF2	2.21045e-05	-0.0865566	0.097	0.156	0.734203
WNK1	2.23114e-05	-0.091954	0.095	0.153	0.741074
TNFSF14	2.23286e-05	-0.0553897	0.011	0.041	0.741644
REEP5	2.24199e-05	-0.123521	0.233	0.309	0.744678
ITGB7	2.26336e-05	-0.0769683	0.075	0.13	0.751774
TMEM173	2.26494e-05	-0.0985914	0.126	0.19	0.752299
ABHD17A	2.29733e-05	-0.0535493	0.015	0.048	0.763058
DYNC1I2	2.30807e-05	-0.0895534	0.091	0.148	0.766624
RER1	2.30914e-05	-0.125039	0.191	0.259	0.766981
ADPGK	2.31651e-05	-0.0993461	0.101	0.16	0.769427
IFIT1	2.32015e-05	-0.0922154	0.012	0.043	0.770636
EEF1A1	2.33454e-05	-0.168864	1	0.999	0.775419
PAXBP1	2.35436e-05	-0.046849	0.014	0.047	0.782001
TCTEX1D1	2.35648e-05	-0.0851482	0.112	0.174	0.782704
NORAD	2.36218e-05	-0.112692	0.273	0.353	0.784597
RAPGEF2	2.37276e-05	-0.0819551	0.104	0.164	0.788112
CTBP2	2.40391e-05	-0.0685527	0.053	0.101	0.798458
CSKMT	2.42242e-05	-0.0742615	0.039	0.082	0.804608
ZFAND6	2.43484e-05	-0.107417	0.171	0.241	0.808731
MPV17	2.43746e-05	-0.0893616	0.104	0.163	0.809601
EPS8L2	2.45282e-05	-0.0508134	0.018	0.052	0.814705
PTBP1	2.45967e-05	-0.109629	0.144	0.209	0.81698
GNA13	2.46286e-05	-0.0651376	0.04	0.084	0.81804
RANGRF	2.4667e-05	-0.0718626	0.069	0.122	0.819316
TMEM167A	2.46714e-05	-0.0956442	0.119	0.181	0.81946
BCLAF1	2.47084e-05	-0.112199	0.245	0.324	0.820689
MAN1A1	2.47138e-05	-0.0527847	0.019	0.054	0.820869
SMARCA5	2.47714e-05	-0.10023	0.122	0.184	0.822783
PLGRKT	2.48685e-05	-0.138638	0.28	0.351	0.826007
NAA15	2.50125e-05	-0.0695827	0.054	0.103	0.830789
MYO1G	2.5041e-05	-0.0847579	0.067	0.119	0.831736
NKG7	2.51953e-05	-0.119139	0.058	0.107	0.836861
ATF2	2.52516e-05	-0.0650153	0.048	0.095	0.838733
APOPT1	2.5523e-05	-0.0644769	0.035	0.077	0.847745
CABIN1	2.55437e-05	-0.0583071	0.028	0.067	0.848434
OSM	2.57783e-05	-0.109661	0.038	0.081	0.856226
WDR45	2.58892e-05	-0.0834975	0.087	0.144	0.859909
EMC9	2.59859e-05	-0.0483674	0.013	0.044	0.863121
DHRS3	2.62188e-05	-0.0378103	0.004	0.028	0.870856
NFIA	2.6495e-05	-0.104248	0.095	0.152	0.880031
PRKCB	2.67692e-05	-0.0840691	0.125	0.19	0.889139
FMNL2	2.67745e-05	-0.0377035	0.006	0.032	0.889316
PTPN18	2.71919e-05	-0.0834011	0.098	0.157	0.90318
RBM42	2.72427e-05	-0.095637	0.124	0.186	0.904865
TMEM220-AS1	2.72874e-05	-0.0612462	0.034	0.075	0.906352
PPP6C	2.76139e-05	-0.0968377	0.137	0.201	0.917196
RPRD1A	2.81126e-05	-0.0651996	0.037	0.079	0.93376
UBA2	2.82465e-05	-0.0891422	0.117	0.178	0.938206
NELFE	2.83172e-05	-0.0916697	0.125	0.188	0.940556
TP53I13	2.83386e-05	-0.070522	0.069	0.122	0.941265
CKS2	2.84873e-05	-0.145905	0.163	0.228	0.946207
PURA	2.88755e-05	-0.0751494	0.066	0.117	0.959099
SYNGR2	2.90829e-05	-0.167594	0.362	0.433	0.965989
PDCD1LG2	2.91541e-05	-0.0679634	0.031	0.07	0.968353
LST1	2.93202e-05	-0.0955345	0.048	0.094	0.973869
TNFSF13	2.94413e-05	-0.0553531	0.019	0.053	0.977892
OXA1L	2.95404e-05	-0.118793	0.213	0.285	0.981185
VAV1	2.95823e-05	-0.0737996	0.068	0.12	0.982574
AC012306.2	2.96642e-05	-0.100525	0.054	0.101	0.985297
IGHV3-74	2.99041e-05	-0.969758	0.049	0.021	0.993265
MRPS26	2.99546e-05	-0.0816523	0.085	0.14	0.994942
DDX21	3.00695e-05	-0.105537	0.193	0.266	0.998758
ZDHHC20	3.01553e-05	-0.0518724	0.024	0.06	1
MRFAP1L1	3.02526e-05	-0.0858595	0.097	0.154	1
PSMD11	3.03115e-05	-0.0703064	0.111	0.173	1
MR1	3.03395e-05	-0.0565139	0.028	0.067	1
SART3	3.04639e-05	-0.0640195	0.038	0.08	1
SLC39A11	3.07817e-05	-0.0993995	0.108	0.167	1
GBGT1	3.106e-05	-0.0423631	0.009	0.038	1
GZF1	3.11399e-05	-0.041747	0.009	0.038	1
SYCP2L	3.12199e-05	-0.0411306	0.009	0.038	1
THOC7	3.12611e-05	-0.111798	0.174	0.24	1
STAT1	3.13005e-05	-0.191041	0.139	0.201	1
CHD4	3.13271e-05	-0.106341	0.132	0.194	1
MAP7D3	3.1336e-05	-0.0584612	0.044	0.088	1
MAP2K2	3.13662e-05	-0.0589387	0.025	0.062	1
CYTOR	3.14251e-05	-0.074457	0.135	0.202	1
PDE3B	3.14698e-05	-0.0811227	0.092	0.15	1
NFATC3	3.19939e-05	-0.100394	0.118	0.178	1
GALNT6	3.20695e-05	-0.150219	0.26	0.335	1
C6orf89	3.22685e-05	-0.0628186	0.049	0.096	1
RBM25	3.23515e-05	-0.10736	0.286	0.368	1
HP1BP3	3.24356e-05	-0.119128	0.233	0.305	1
PIK3C2B	3.29734e-05	-0.0696636	0.049	0.095	1
GALT	3.29734e-05	-0.0702436	0.049	0.095	1
SNX29	3.30433e-05	-0.136513	0.176	0.239	1
MRPL14	3.32367e-05	-0.0891083	0.107	0.166	1
TMEM223	3.33139e-05	-0.055569	0.037	0.079	1
BAK1	3.34878e-05	-0.0544396	0.022	0.058	1
RAB27A	3.35777e-05	-0.0634543	0.044	0.088	1
MRPS10	3.38228e-05	-0.0699144	0.065	0.115	1
DPF2	3.40288e-05	-0.0744654	0.069	0.121	1
RNASEH2C	3.42193e-05	-0.107937	0.203	0.273	1
KCMF1	3.45718e-05	-0.0515724	0.019	0.053	1
H2AFY	3.48074e-05	-0.105356	0.118	0.178	1
SUMO1	3.48412e-05	-0.124727	0.313	0.39	1
SLAMF1	3.4847e-05	-0.0702085	0.012	0.042	1
AL683813.1	3.4867e-05	-0.0518787	0.012	0.042	1
LAPTM4B	3.49659e-05	-0.0511178	0.018	0.051	1
RAMMET	3.54781e-05	-0.0834329	0.099	0.157	1
SCIN	3.5545e-05	-0.0989194	0.057	0.103	1
GNB5	3.57261e-05	-0.0797041	0.055	0.103	1
PRKCA	3.60243e-05	-0.106012	0.075	0.126	1
LNPEP	3.61157e-05	-0.0828869	0.095	0.153	1
AIFM1	3.63564e-05	-0.0474777	0.019	0.053	1
DPP4	3.64209e-05	-0.0491234	0.009	0.038	1
KAT6A	3.67553e-05	-0.0679023	0.058	0.106	1
DDRGK1	3.70827e-05	-0.0854564	0.094	0.15	1
ZC3HAV1	3.71513e-05	-0.124853	0.161	0.226	1
MRPL4	3.71838e-05	-0.0818414	0.09	0.145	1
ABCG1	3.75828e-05	-0.0459201	0.013	0.043	1
PPP6R1	3.76015e-05	-0.0625179	0.038	0.079	1
STT3A	3.76352e-05	-0.0814384	0.079	0.132	1
MRFAP1	3.77168e-05	-0.121313	0.256	0.329	1
NAMPT	3.79824e-05	-0.181766	0.213	0.282	1
BACH1	3.79931e-05	-0.109837	0.147	0.21	1
ANAPC5	3.81157e-05	-0.110175	0.178	0.245	1
BNIP2	3.84708e-05	-0.0964169	0.206	0.278	1
MRPS22	3.90089e-05	-0.0747135	0.075	0.128	1
TSPYL2	3.91944e-05	-0.176281	0.35	0.423	1
TCEAL8	3.93506e-05	-0.0969121	0.105	0.162	1
VBP1	3.95418e-05	-0.0929685	0.113	0.172	1
NAA38	3.96804e-05	-0.131601	0.274	0.344	1
PDZD8	3.99462e-05	-0.0704456	0.058	0.106	1
JAK3	4.02293e-05	-0.060417	0.027	0.064	1
MRPS16	4.02789e-05	-0.0939655	0.132	0.194	1
TMF1	4.02986e-05	-0.100496	0.16	0.225	1
LMF2	4.03775e-05	-0.0660497	0.051	0.096	1
TACR1	4.03789e-05	0.0356708	0.038	0.014	1
ADCY7	4.15833e-05	-0.079679	0.066	0.115	1
PDCD6IP	4.15934e-05	-0.116228	0.181	0.246	1
PSMG2	4.1631e-05	-0.123479	0.238	0.308	1
ACBD3	4.24537e-05	-0.0655304	0.041	0.084	1
EEF1E1	4.2529e-05	-0.0511192	0.022	0.058	1
TRIM52	4.25786e-05	-0.0483956	0.021	0.056	1
STOM	4.29266e-05	-0.0743143	0.057	0.103	1
PUM1	4.32197e-05	-0.0852956	0.084	0.137	1
ORMDL3	4.41494e-05	-0.0690363	0.046	0.09	1
SMIM10L1	4.44291e-05	-0.0806998	0.069	0.119	1
SOCS1	4.46646e-05	-0.275962	0.22	0.286	1
SSSCA1	4.49953e-05	-0.0817944	0.098	0.154	1
PCMTD1	4.52695e-05	-0.0901861	0.106	0.164	1
SNRPN	4.56598e-05	-0.0964503	0.188	0.258	1
PRKAG1	4.57597e-05	-0.0679753	0.055	0.102	1
EIF4G1	4.57679e-05	-0.0819714	0.088	0.142	1
FLNB	4.60117e-05	-0.0967065	0.079	0.13	1
STX17	4.60404e-05	-0.101378	0.099	0.154	1
MRPL15	4.60926e-05	-0.0700781	0.045	0.088	1
DDX50	4.60956e-05	-0.0677765	0.058	0.105	1
PRPF38B	4.62621e-05	-0.1128	0.184	0.25	1
CHD3	4.63255e-05	-0.0670051	0.057	0.104	1
THUMPD2	4.65163e-05	-0.0466909	0.014	0.045	1
RNH1	4.6631e-05	-0.109143	0.229	0.3	1
HOXB-AS1	4.67383e-05	-0.0600197	0.037	0.077	1
C19orf70	4.72014e-05	-0.103922	0.239	0.313	1
PPM1B	4.73975e-05	-0.0717428	0.071	0.121	1
DYNLRB1	4.7623e-05	-0.118271	0.336	0.412	1
SLC38A10	4.77272e-05	-0.0722543	0.058	0.105	1
CCL2	4.81689e-05	0.174849	0.114	0.069	1
ZDHHC2	4.82145e-05	-0.044372	0.011	0.039	1
RGS13	4.85667e-05	-0.250148	0.501	0.546	1
GDE1	4.87937e-05	-0.0643598	0.044	0.087	1
ATP5MD	4.87995e-05	-0.153771	0.475	0.54	1
IRF7	4.89685e-05	-0.0804803	0.06	0.108	1
HAT1	4.92259e-05	-0.0773056	0.09	0.145	1
YWHAZ	4.9349e-05	-0.162048	0.638	0.681	1
SNRNP40	4.94163e-05	-0.0895851	0.099	0.154	1
NUDT3	4.95595e-05	-0.0663115	0.04	0.082	1
CPEB4	5.00913e-05	-0.134538	0.158	0.218	1
BFAR	5.01832e-05	-0.102483	0.14	0.201	1
RNF11	5.03216e-05	-0.0755909	0.064	0.112	1
SMAP1	5.05224e-05	-0.0981385	0.172	0.239	1
HIST3H2A	5.06021e-05	-0.0637957	0.04	0.082	1
MAF1	5.09641e-05	-0.0943187	0.152	0.217	1
DOCK10	5.13904e-05	-0.112776	0.139	0.198	1
TFPT	5.18402e-05	-0.064754	0.047	0.091	1
FAM3C	5.23497e-05	-0.0455226	0.02	0.054	1
DHX36	5.33759e-05	-0.0741986	0.132	0.197	1
ANXA11	5.39283e-05	-0.144992	0.475	0.553	1
ZNF669	5.40732e-05	-0.0446949	0.013	0.043	1
IFI30	5.42272e-05	-0.072866	0.015	0.046	1
RNASET2	5.42867e-05	-0.12417	0.25	0.321	1
IDH3G	5.44616e-05	-0.113942	0.21	0.278	1
GPATCH8	5.46074e-05	-0.0710032	0.074	0.126	1
XPO1	5.48259e-05	-0.0777438	0.095	0.151	1
SCAND1	5.52339e-05	-0.101623	0.217	0.287	1
PLA2G16	5.52456e-05	-0.107312	0.119	0.177	1
FIBP	5.52671e-05	-0.108498	0.191	0.258	1
DGUOK	5.55955e-05	-0.115086	0.236	0.303	1
SLCO3A1	5.59174e-05	-0.052325	0.024	0.059	1
HNRNPA0	5.61688e-05	-0.131901	0.445	0.518	1
UGGT1	5.62319e-05	-0.0526235	0.025	0.06	1
MPHOSPH8	5.62744e-05	-0.126445	0.287	0.357	1
EED	5.6464e-05	-0.0530611	0.033	0.072	1
FGR	5.65778e-05	-0.0545867	0.02	0.053	1
TRIM24	5.70585e-05	-0.0722254	0.049	0.094	1
RNF40	5.75027e-05	-0.0580743	0.041	0.083	1
SERTAD2	5.77003e-05	-0.0683281	0.065	0.114	1
ASPSCR1	5.78081e-05	-0.0600197	0.038	0.078	1
SDAD1	5.78972e-05	-0.0741851	0.082	0.135	1
AL592183.1	5.81317e-05	-0.0365666	0.004	0.026	1
CYB561A3	5.82209e-05	-0.0601577	0.04	0.081	1
TMEM259	5.82798e-05	-0.0722254	0.054	0.099	1
TARS	5.84235e-05	-0.0667602	0.049	0.094	1
CAPN12	5.88083e-05	-0.047773	0.016	0.048	1
ACVR1	5.88344e-05	-0.0554807	0.026	0.062	1
MINOS1	5.9006e-05	-0.118148	0.25	0.32	1
RASAL1	5.91643e-05	-0.0434314	0.008	0.035	1
GTF3A	5.9427e-05	-0.110663	0.199	0.267	1
PPP1R12A	6.00565e-05	-0.110884	0.203	0.27	1
MOB2	6.06528e-05	-0.0635868	0.047	0.091	1
HMG20B	6.10502e-05	-0.0593871	0.047	0.091	1
MYD88	6.15564e-05	-0.0653998	0.044	0.086	1
ADH1B	6.20729e-05	0.0164117	0.014	0.002	1
HSD17B7	6.24644e-05	-0.0517222	0.025	0.06	1
CCDC91	6.24964e-05	-0.074613	0.08	0.132	1
FKBP8	6.28051e-05	-0.121579	0.224	0.292	1
NPRL2	6.3048e-05	-0.0684772	0.06	0.107	1
STK4	6.39401e-05	-0.124414	0.339	0.419	1
CCL3	6.42968e-05	-0.267351	0.009	0.036	1
ATIC	6.46199e-05	-0.0704011	0.069	0.119	1
NEU1	6.46745e-05	-0.137093	0.167	0.232	1
AFF2	6.49169e-05	-0.0434686	0.013	0.042	1
LSP1	6.49583e-05	-0.0650061	0.027	0.063	1
EMC2	6.50636e-05	-0.0661114	0.061	0.109	1
TUBA1C	6.50773e-05	-0.127006	0.164	0.225	1
KRT77	6.51889e-05	0.0118462	0.007	0	1
BTN3A3	6.53273e-05	-0.0526291	0.022	0.056	1
ELSPBP1	6.55216e-05	-0.0555373	0.009	0.036	1
SIVA1	6.59065e-05	-0.120542	0.264	0.332	1
KDELR1	6.61994e-05	-0.132632	0.329	0.395	1
KIDINS220	6.66582e-05	-0.106273	0.148	0.209	1
CXCL3	6.71224e-05	0.156032	0.013	0.042	1
SORBS3	6.78819e-05	0.0401976	0.035	0.013	1
COL1A2	6.80175e-05	-0.0350091	0.014	0.044	1
BCL3	6.80936e-05	-0.0721962	0.046	0.088	1
SDCBP	6.82026e-05	-0.0210285	0.583	0.657	1
WBP1L	6.88403e-05	-0.0753694	0.064	0.111	1
PRPF40A	6.89334e-05	-0.115016	0.211	0.277	1
GNS	6.90913e-05	-0.137274	0.134	0.193	1
EXD3	6.91002e-05	-0.11892	0.084	0.134	1
RUNX1	6.93857e-05	-0.0821575	0.087	0.14	1
SCG5	6.94608e-05	-0.0315811	0.002	0.024	1
AC098818.2	6.97179e-05	-0.0524891	0.011	0.038	1
CISD2	7.02589e-05	-0.0934216	0.117	0.174	1
CD300LF	7.03439e-05	-0.0598433	0.04	0.081	1
BCAN	7.0841e-05	-0.0394481	0.011	0.038	1
HK2	7.0895e-05	-0.0962978	0.094	0.147	1
CPSF2	7.29256e-05	-0.0557121	0.038	0.078	1
LRRC61	7.35756e-05	-0.0439199	0.012	0.04	1
MECP2	7.36073e-05	-0.0780764	0.093	0.147	1
ADSS	7.38632e-05	-0.0716859	0.075	0.126	1
SLC35B2	7.39936e-05	-0.0698307	0.054	0.099	1
SS18L2	7.50228e-05	-0.088452	0.146	0.209	1
LARP1	7.54278e-05	-0.0668197	0.054	0.099	1
CD33	7.548e-05	-0.126932	0.231	0.297	1
PMAIP1	7.56157e-05	-0.0733348	0.035	0.074	1
C8orf59	7.56521e-05	-0.125679	0.327	0.399	1
TMX3	7.58209e-05	-0.0546737	0.04	0.081	1
CPM	7.58639e-05	0.143562	0.376	0.308	1
TMEM120A	7.60045e-05	-0.101044	0.098	0.151	1
RBM26	7.63203e-05	-0.0725491	0.068	0.117	1
AZI2	7.68304e-05	-0.0704126	0.041	0.082	1
XRCC6	7.68693e-05	-0.133059	0.298	0.364	1
COX17	7.70132e-05	-0.134275	0.419	0.488	1
ZBTB7A	7.73245e-05	-0.0575393	0.032	0.069	1
CMIP	7.78662e-05	-0.0829755	0.086	0.138	1
EMC6	7.80282e-05	-0.0960699	0.133	0.192	1
SSR1	7.81917e-05	-0.0946565	0.168	0.233	1
ALS2	7.86861e-05	-0.113993	0.154	0.216	1
EXTL2	7.96413e-05	-0.0509658	0.019	0.051	1
ATP6V0A1	7.9803e-05	-0.0648848	0.047	0.09	1
PSMA2	8.03205e-05	-0.101455	0.084	0.136	1
STX16	8.05372e-05	-0.0815455	0.081	0.132	1
SEC22B	8.05643e-05	-0.0831356	0.108	0.165	1
SYNCRIP	8.07252e-05	-0.0869003	0.114	0.171	1
SFT2D1	8.09768e-05	-0.112143	0.29	0.362	1
ALKBH5	8.11666e-05	-0.0670857	0.045	0.087	1
POMGNT1	8.1911e-05	0.0563482	0.074	0.04	1
MPDU1	8.23256e-05	-0.0524744	0.026	0.061	1
IGHV3-21	8.27501e-05	0.0294992	0.028	0.009	1
NBR1	8.27589e-05	-0.0667	0.044	0.085	1
COX11	8.30379e-05	-0.0736618	0.067	0.115	1
SLC38A11	8.32229e-05	0.0640115	0.099	0.059	1
ADAM28	8.35208e-05	-0.0595014	0.026	0.061	1
STXBP6	8.36022e-05	-0.115253	0.191	0.255	1
ATXN7L3B	8.462e-05	-0.0733064	0.062	0.109	1
ISOC1	8.47007e-05	-0.0637957	0.053	0.097	1
TAOK3	8.4877e-05	-0.105982	0.251	0.324	1
KIAA2013	8.5097e-05	-0.0388315	0.011	0.038	1
SIPA1L1	8.52734e-05	-0.0719821	0.066	0.114	1
ZFAND5	8.52748e-05	-0.162798	0.289	0.356	1
GPS1	8.53276e-05	-0.0812442	0.077	0.126	1
TRIAP1	8.56683e-05	-0.0629809	0.062	0.109	1
IKBKG	8.58862e-05	-0.0539609	0.033	0.071	1
SPINK4	8.62084e-05	-0.0402945	0.004	0.025	1
BBX	8.6738e-05	-0.088396	0.113	0.17	1
GYS1	8.725e-05	-0.0384928	0.008	0.034	1
RTCA	8.74469e-05	-0.077305	0.09	0.142	1
PDCD6	8.7557e-05	-0.109717	0.282	0.353	1
PATJ	8.76023e-05	0.0215758	0.019	0.004	1
BAZ1A	8.90177e-05	-0.0944057	0.152	0.214	1
HHEX	8.9757e-05	-0.0511192	0.024	0.057	1
ATF6B	9.02238e-05	-0.0820277	0.098	0.151	1
ZMAT3	9.03664e-05	-0.0751113	0.052	0.095	1
C1orf56	9.052e-05	-0.0713143	0.048	0.091	1
IGBP1	9.06401e-05	-0.107183	0.193	0.259	1
TIMM8B	9.0713e-05	-0.101794	0.144	0.204	1
GARS	9.28021e-05	-0.0666845	0.061	0.107	1
AL359644.1	9.34685e-05	-0.0260181	0	0.018	1
BCL7C	9.34813e-05	-0.0521787	0.019	0.05	1
SMYD4	9.38277e-05	-0.0454677	0.014	0.043	1
PSMC4	9.39743e-05	-0.0822366	0.101	0.155	1
AAMP	9.41041e-05	-0.0771974	0.102	0.157	1
AC025164.1	9.42548e-05	-0.0693575	0.025	0.059	1
BEST1	9.44077e-05	0.0606868	0.099	0.059	1
RASAL3	9.49153e-05	-0.0677409	0.045	0.086	1
RAB4A	9.53325e-05	-0.0761953	0.086	0.138	1
CDK11A	9.58281e-05	-0.0618751	0.053	0.096	1
GADD45G	9.59522e-05	-0.0588312	0.016	0.047	1
MPLKIP	9.60218e-05	-0.0896445	0.13	0.188	1
S1PR1	9.64392e-05	-0.0606109	0.034	0.072	1
PSPH	9.65191e-05	-0.0524744	0.026	0.06	1
PARVG	9.73579e-05	-0.0869549	0.087	0.138	1
ESYT2	9.74864e-05	-0.0552818	0.037	0.075	1
MESD	9.79615e-05	-0.1102	0.177	0.238	1
C2orf69	9.80001e-05	-0.0655304	0.045	0.086	1
MAX	9.83531e-05	-0.113235	0.214	0.28	1
COPS9	9.83995e-05	-0.119099	0.233	0.299	1
TUT4	9.84998e-05	-0.0931117	0.147	0.208	1
ANKRD10	9.87055e-05	-0.0951907	0.125	0.182	1
RNF10	9.88992e-05	-0.085585	0.113	0.169	1
SH3KBP1	9.93289e-05	-0.112863	0.199	0.265	1
MRPL12	9.93386e-05	-0.046555	0.016	0.047	1
LUC7L2	9.94767e-05	-0.090364	0.176	0.241	1
PDLIM7	9.96984e-05	-0.0712084	0.069	0.117	1
SIDT2	9.97455e-05	-0.0447261	0.016	0.047	1
EIF4A1	0.000100834	-0.10104	0.192	0.259	1
MAP3K2	0.000101412	-0.0897468	0.092	0.143	1
RNF145	0.000102061	-0.0803204	0.102	0.156	1
RNF114	0.00010208	-0.086897	0.133	0.193	1
CTNS	0.000103139	-0.0515717	0.024	0.057	1
DR1	0.000103471	-0.0968925	0.146	0.206	1
FRG1	0.000103635	-0.080931	0.097	0.15	1
ZNF276	0.000103706	-0.0420003	0.018	0.048	1
CYSLTR1	0.000104111	-0.0814155	0.11	0.165	1
POLR2F	0.000104442	-0.0880407	0.139	0.198	1
GBP2	0.000104893	-0.0669081	0.031	0.067	1
IL18R1	0.000105788	-0.169686	0.264	0.324	1
LCN2	0.000106161	-0.0315811	0.004	0.025	1
SEC24D	0.000106581	-0.069792	0.061	0.107	1
TBC1D20	0.000106692	-0.055026	0.027	0.062	1
ACAA2	0.000107057	-0.0582141	0.042	0.083	1
SEC13	0.000107186	-0.0849718	0.145	0.206	1
ATP1A1	0.000107354	-0.0962527	0.118	0.174	1
MIF4GD	0.000107615	-0.0711047	0.06	0.105	1
SNX11	0.000107826	-0.038384	0.012	0.039	1
EIF5	0.000108365	-0.176952	0.542	0.592	1
JUP	0.000108477	-0.054385	0.038	0.076	1
UBE2I	0.000108696	-0.117463	0.351	0.423	1
POLR2B	0.000109209	-0.0706427	0.071	0.119	1
MATK	0.000109665	-0.0562914	0.064	0.111	1
FLYWCH2	0.000109722	-0.0642615	0.062	0.108	1
CDKN2D	0.000110141	-0.0497596	0.022	0.055	1
SYMPK	0.000110168	-0.056303	0.04	0.079	1
CBFB	0.000110462	-0.0645199	0.064	0.11	1
SMAD3	0.000110723	-0.0540828	0.037	0.075	1
ABCA5	0.000113209	-0.0462623	0.02	0.051	1
LITAF	0.00011386	-0.192198	0.501	0.547	1
WIPF1	0.000114017	-0.110339	0.201	0.266	1
AL451085.1	0.000114254	-0.0383228	0.007	0.031	1
HIPK2	0.000114824	-0.0934542	0.134	0.193	1
NACC1	0.000115342	-0.0361898	0.009	0.035	1
PPP1R14B	0.000115936	-0.0566814	0.025	0.058	1
CHERP	0.000116152	-0.0527661	0.033	0.07	1
TCEAL3	0.000116257	-0.0844395	0.124	0.181	1
PPIL3	0.000116593	-0.0619685	0.049	0.091	1
GNB1	0.000116835	-0.0946704	0.102	0.154	1
SH3TC1	0.000117036	-0.0792148	0.072	0.119	1
SRPK1	0.000117423	-0.0622363	0.052	0.095	1
SREBF1	0.000118466	-0.0415084	0.015	0.044	1
UBE2D2	0.000119066	-0.138668	0.451	0.509	1
PTEN	0.000119137	-0.0575393	0.032	0.068	1
PFKL	0.000119197	-0.0850094	0.117	0.173	1
UBA3	0.000119705	-0.0779611	0.104	0.158	1
JOSD1	0.000120029	-0.0801984	0.081	0.13	1
TMUB1	0.000120291	-0.0718947	0.091	0.143	1
CADPS	0.000120657	-0.102625	0.141	0.201	1
CHCHD1	0.000121545	-0.08305	0.094	0.146	1
ARFRP1	0.000122262	-0.064222	0.075	0.124	1
JADE2	0.00012279	-0.0639066	0.046	0.087	1
SLC39A14	0.000122965	-0.0356703	0.006	0.029	1
NOB1	0.000123249	-0.0678299	0.065	0.111	1
AC010280.2	0.000123697	-0.0539493	0.035	0.073	1
CACUL1	0.000123799	-0.0788666	0.082	0.132	1
LPCAT3	0.000124403	-0.0759543	0.075	0.123	1
PSME4	0.000124662	-0.071615	0.048	0.089	1
DGAT1	0.000124974	-0.0282725	0.002	0.022	1
ERGIC1	0.000125151	-0.0791671	0.099	0.152	1
TIAL1	0.000125354	-0.0965453	0.148	0.208	1
BCL2A1	0.000125733	-0.0668258	0.216	0.286	1
PPP1R7	0.000125907	-0.0837402	0.107	0.161	1
A2M-AS1	0.000126415	-0.0637742	0.044	0.083	1
SHISA5	0.000126467	-0.107634	0.165	0.224	1
NANS	0.000126513	-0.0814794	0.093	0.145	1
IGLV1-51	0.000126895	0.0701929	0.057	0.028	1
ACER3	0.000126951	-0.10479	0.174	0.237	1
STRN3	0.000127872	-0.0353975	0.008	0.033	1
COMMD3	0.000128237	-0.0636027	0.071	0.119	1
PLAU	0.00012878	-0.0895559	0.051	0.092	1
RAB29	0.000129082	-0.0582759	0.033	0.069	1
RBX1	0.000129116	-0.146097	0.339	0.398	1
APEX1	0.000129232	-0.126033	0.259	0.322	1
NDUFA5	0.000129887	-0.102464	0.205	0.269	1
TXNDC12	0.000130946	-0.0942331	0.154	0.214	1
MS4A3	0.000131039	-0.0677595	0.022	0.055	1
ABCC5	0.000131197	-0.0422413	0.013	0.04	1
TLK1	0.000131533	-0.0792051	0.081	0.13	1
2023-09-06	0.00013285	-0.0924054	0.126	0.183	1
RASGRP4	0.000132973	-0.113449	0.192	0.254	1
SPNS1	0.00013319	-0.100481	0.198	0.262	1
HPS1	0.000133301	-0.0850292	0.106	0.159	1
TMEM245	0.000133822	-0.0594941	0.046	0.087	1
EXOSC1	0.000133869	-0.0705677	0.065	0.11	1
EPCAM	0.000133996	-0.0462383	0.015	0.044	1
RFTN1	0.000134585	-0.0827834	0.093	0.145	1
PEX26	0.000134623	-0.0461042	0.019	0.049	1
BTN2A2	0.000134658	-0.0784248	0.078	0.126	1
MOSPD2	0.000134721	-0.0541071	0.033	0.069	1
IGKV1-12	0.000134886	0.561163	0.008	0	1
ATP2B4	0.00013531	-0.0464201	0.02	0.051	1
BAG4	0.000135428	-0.058697	0.038	0.075	1
BACE2	0.000135642	-0.12392	0.234	0.303	1
GPSM3	0.000135875	-0.123551	0.286	0.353	1
SRSF7	0.000136787	-0.25382	0.465	0.53	1
C1D	0.000137112	-0.0880407	0.139	0.197	1
MRPL40	0.000138593	-0.0716859	0.078	0.126	1
SFXN3	0.000138877	-0.0771927	0.08	0.129	1
NAGK	0.000138988	-0.0791487	0.111	0.165	1
DERL2	0.000139212	-0.0743167	0.088	0.139	1
TMED3	0.000139264	-0.0891757	0.12	0.176	1
VPS13A	0.000139631	-0.0809498	0.087	0.138	1
COL16A1	0.000140791	-0.0247597	0	0.017	1
COPZ2	0.000140795	-0.025389	0	0.017	1
VPS16	0.000141129	-0.0424471	0.018	0.047	1
DIAPH1	0.000141405	-0.0672007	0.057	0.1	1
PFDN2	0.000141468	-0.10135	0.272	0.341	1
SRP54	0.000141516	-0.0848501	0.113	0.167	1
GLOD4	0.00014282	-0.082289	0.111	0.165	1
ARHGAP15	0.000143488	-0.102815	0.254	0.325	1
RNPS1	0.000143506	-0.117069	0.269	0.332	1
SNRPD2	0.00014364	-0.141759	0.661	0.715	1
RAD23A	0.000144919	-0.0984415	0.277	0.349	1
BIN2	0.000145254	-0.080701	0.1	0.152	1
ATP11B	0.000145279	-0.0583536	0.042	0.082	1
REPIN1	0.000145285	-0.0505201	0.028	0.063	1
SRRM1	0.00014537	-0.129889	0.412	0.474	1
IL1RAPL1	0.000145626	0.0617139	0.102	0.063	1
PVT1	0.000146028	-0.0681529	0.062	0.107	1
CHD9	0.000147436	-0.112697	0.214	0.277	1
BZW1	0.000148657	-0.107821	0.363	0.435	1
CMAS	0.000149485	-0.069754	0.074	0.122	1
TRAPPC6A	0.000149505	-0.060007	0.079	0.129	1
MAG	0.000150613	0.0635793	0.055	0.028	1
FECH	0.000150795	-0.0650847	0.055	0.098	1
WDR77	0.000151233	-0.0582613	0.053	0.095	1
FAM91A1	0.000151404	-0.051571	0.027	0.061	1
TPD52L2	0.000151423	-0.0663037	0.058	0.101	1
PSMC5	0.000151703	-0.118225	0.239	0.302	1
AL589745.1	0.000151713	0.0207913	0.015	0.003	1
MLXIP	0.000151783	-0.0524744	0.026	0.059	1
SYTL2	0.00015218	-0.102229	0.164	0.225	1
SLC2A6	0.00015256	-0.0919831	0.077	0.123	1
IGKV2-29	0.000153805	-0.149385	0.015	0.003	1
LMBRD1	0.000154426	-0.0905914	0.139	0.197	1
CIRBP	0.000154843	-0.122176	0.762	0.81	1
ABCC4	0.000155469	-0.108896	0.243	0.311	1
DBP	0.000155942	-0.0330068	0.005	0.026	1
COPB1	0.000156185	-0.0784033	0.098	0.15	1
IDS	0.000156647	-0.190894	0.519	0.577	1
SRP9	0.000156987	-0.122789	0.296	0.363	1
MLF2	0.000157034	-0.11597	0.207	0.269	1
REXO4	0.000157495	-0.0568006	0.032	0.067	1
CLTC	0.000158367	-0.077732	0.127	0.185	1
HIST2H2BF	0.000158654	-0.0352235	0.005	0.026	1
MXD1	0.000159628	-0.0931658	0.052	0.093	1
KPNA6	0.000159919	-0.0711397	0.064	0.108	1
ATP1A4	0.00016189	-0.0731158	0.065	0.11	1
GRPEL1	0.000162492	-0.0661059	0.088	0.139	1
UBLCP1	0.000162507	-0.0730457	0.079	0.126	1
AZIN1	0.000163312	-0.0931833	0.227	0.293	1
PIK3C3	0.000163668	-0.0466653	0.034	0.071	1
GCNT1	0.000163844	-0.0407307	0.015	0.043	1
CCZ1	0.000164332	-0.0444373	0.019	0.049	1
NDUFA6	0.000164992	-0.103231	0.238	0.304	1
ARHGEF1	0.000165583	-0.0852881	0.112	0.166	1
MFSD10	0.000166604	-0.0860391	0.135	0.193	1
PRCP	0.000166802	-0.0568691	0.045	0.084	1
GOT2	0.000168802	-0.050972	0.032	0.067	1
FHL3	0.000173538	-0.0842061	0.118	0.173	1
SLK	0.000174328	-0.0471838	0.022	0.054	1
MCTS1	0.000174444	-0.077742	0.107	0.16	1
AC090970.2	0.000175031	0.0256775	0.022	0.007	1
SEMA4A	0.000175148	0.0992581	0.165	0.115	1
FUCA2	0.000175564	-0.0847503	0.114	0.168	1
ARL4D	0.000175963	-0.0781298	0.019	0.048	1
AIDA	0.000176318	-0.0444695	0.024	0.055	1
IKBKB	0.000176955	-0.061562	0.071	0.117	1
RPRD1B	0.000179668	-0.0569184	0.038	0.075	1
AP1S3	0.000179901	-0.0611193	0.054	0.096	1
SAP30BP	0.000179969	-0.0864611	0.117	0.17	1
P4HA1	0.000180137	-0.0796897	0.104	0.157	1
[truncated: 31,216 more rows]
