# Supplementary material for: Single-cell analysis unveils activation of mast cells in colorectal cancer microenvironment
Source: Cell Biosci. 2023 Nov 29;13:217. doi: 10.1186/s13578-023-01144-x (PMC10687892; doi:10.1186/s13578-023-01144-x)
Supplement: Supplementary file 5 — Supplementary Material 5: Table S1. 1514 genes associated with mitochondria, heat-shock proteins, ribosome, and dissociation. Table S2. Gene lists of MC signature, MC activation signature, and angiogenesis signature. Table S3. DEGs between major cells. Table S4. Abbreviations. Table S5. DEGs between MCs (NC vs. CRC). Table S6. DEGs between MCs in GSE178341 (Resting MC vs. Activated MC). Table S7. DEGs of fibroblasts and endothelial cells between NC and CRC. Table S8. DEGs between endothelial cell subsets [file 13578_2023_1144_MOESM5_ESM.zip › Table S6.xls]

## Sheet: Table S3
Table S6. DEGs between mast cells in GSE178341 (Resting MC vs Activated MC).
gene	p_val	avg_log2FC	pct.1 (Resting MC)	pct.2 (activated MC)	p_val_adj
CPA3	5.2348e-296	-1.88841	0.86	0.988	2.24332e-291
EEF1A1	3.47664e-278	-1.74314	0.936	0.995	1.48988e-273
LTC4S	8.87915e-254	-1.45066	0.691	0.946	3.80507e-249
VIM	1.5879e-252	-2.01399	0.69	0.955	6.8048e-248
SRGN	1.22378e-250	-1.62104	0.952	0.995	5.2444e-246
TPT1	6.94651e-245	-1.55613	0.859	0.98	2.97686e-240
S100A11	1.74234e-223	-1.34213	0.52	0.887	7.46661e-219
RACK1	2.77283e-215	-1.26759	0.759	0.958	1.18827e-210
FAU	4.10689e-213	-1.06265	0.929	0.986	1.75997e-208
TMSB10	6.11997e-213	-1.14235	0.85	0.977	2.62265e-208
PTMA	9.59405e-213	-1.06193	0.989	0.994	4.11144e-208
TMSB4X	5.45616e-211	-1.49707	0.993	0.999	2.33818e-206
ALOX5AP	1.41182e-209	-1.24463	0.752	0.945	6.05023e-205
HLA-A	2.02848e-209	-1.70974	0.588	0.898	8.69284e-205
SAMSN1	3.62092e-209	-1.40837	0.609	0.906	1.55171e-204
H3F3A	4.48679e-207	-1.13943	0.72	0.946	1.92277e-202
NACA	1.62921e-205	-1.25678	0.677	0.925	6.98183e-201
FTL	7.41586e-203	-1.18879	0.972	0.993	3.17799e-198
MYL6	1.45322e-201	-1.22073	0.67	0.924	6.22761e-197
ATP5E	1.29836e-199	-1.11623	0.662	0.916	5.56399e-195
SH3BGRL3	3.58374e-198	-1.28884	0.665	0.92	1.53577e-193
B2M	5.592e-198	-1.45906	0.996	1	2.39639e-193
ACTB	6.04552e-195	-1.63654	0.859	0.972	2.59075e-190
CFL1	1.07839e-191	-1.17226	0.422	0.827	4.62132e-187
EIF1	1.64926e-190	-1.05986	0.814	0.962	7.06776e-186
FCER1G	2.58021e-188	-1.17442	0.707	0.925	1.10572e-183
CD63	5.5916e-187	-1.30306	0.844	0.968	2.39623e-182
COX7C	1.11643e-185	-1.0578	0.601	0.895	4.78433e-181
PFN1	7.15335e-183	-1.26856	0.533	0.86	3.0655e-178
CD52	1.08045e-182	-1.63355	0.343	0.754	4.63016e-178
HLA-B	3.53395e-182	-1.79267	0.623	0.894	1.51444e-177
RAC2	7.15679e-182	-1.18832	0.315	0.731	3.06697e-177
OAZ1	9.52012e-182	-1.11483	0.618	0.889	4.07975e-177
IFITM2	1.33159e-181	-1.25847	0.322	0.737	5.70641e-177
ACTG1	2.39358e-180	-1.43633	0.286	0.727	1.02575e-175
GAPDH	3.01279e-180	-1.22185	0.588	0.885	1.2911e-175
CLU	1.10409e-177	-1.43222	0.571	0.869	4.73147e-173
LAPTM5	1.64057e-175	-1.15843	0.394	0.778	7.03048e-171
NSMCE1	4.3191e-172	-1.28836	0.257	0.682	1.85091e-167
UBA52	2.38074e-170	-1.02005	0.799	0.955	1.02024e-165
PABPC1	3.98296e-169	-1.04487	0.464	0.815	1.70686e-164
CST3	7.50019e-169	-1.07983	0.49	0.836	3.21413e-164
UQCRH	2.61709e-167	-0.976854	0.383	0.776	1.12153e-162
HLA-C	1.85756e-166	-1.44437	0.48	0.815	7.96039e-162
SERF2	6.15337e-166	-1.02513	0.766	0.937	2.63697e-161
NEAT1	6.61618e-166	-1.18575	0.51	0.835	2.8353e-161
CLIC1	1.1156e-163	-1.06706	0.557	0.863	4.78078e-159
SUB1	1.16952e-160	-1.00943	0.456	0.795	5.01187e-156
MYL12B	4.68654e-158	-0.963511	0.415	0.787	2.00837e-153
ARHGDIB	5.89196e-158	-1.09767	0.577	0.857	2.52494e-153
IL1RL1	1.03839e-155	-0.995257	0.263	0.671	4.44993e-151
RGS1	3.23217e-155	-1.2466	0.822	0.964	1.38511e-150
MALAT1	3.11729e-152	-0.913011	0.991	0.999	1.33588e-147
LGALS1	4.49778e-151	-1.89964	0.364	0.742	1.92748e-146
SUMO2	4.73641e-150	-0.907902	0.516	0.832	2.02974e-145
HNRNPA2B1	3.23881e-149	-1.01248	0.454	0.79	1.38796e-144
ARPC3	2.01246e-148	-0.976692	0.447	0.787	8.62421e-144
GLUL	2.19451e-148	-1.13738	0.548	0.844	9.40437e-144
GPX4	1.50197e-147	-0.917438	0.424	0.772	6.43656e-143
PPIA	6.31084e-147	-0.916799	0.33	0.718	2.70445e-142
BIRC3	1.81589e-146	-1.5269	0.229	0.631	7.78179e-142
TNFAIP3	2.25098e-145	-1.28655	0.337	0.702	9.64633e-141
S100A4	2.66165e-144	-1.31156	0.809	0.943	1.14062e-139
CYBA	1.03845e-142	-0.996668	0.542	0.842	4.45018e-138
HLA-E	1.45892e-140	-0.997791	0.324	0.7	6.25207e-136
SLC25A6	1.82391e-140	-0.953986	0.346	0.714	7.81619e-136
COX4I1	2.01108e-140	-0.826707	0.584	0.848	8.6183e-136
MS4A2	2.5917e-140	-1.20576	0.716	0.897	1.11065e-135
SOCS1	6.51471e-140	-1.07577	0.348	0.715	2.79182e-135
ARPC2	2.88461e-138	-0.956286	0.313	0.688	1.23617e-133
YBX1	2.87462e-137	-0.997486	0.522	0.818	1.23189e-132
HNRNPA1	1.39521e-136	-1.01554	0.534	0.805	5.97901e-132
ID2	1.79999e-136	-1.28254	0.31	0.677	7.71368e-132
BTG1	3.06543e-136	-1.04072	0.664	0.886	1.31366e-131
ATP5G2	1.92001e-135	-0.835008	0.583	0.852	8.22799e-131
CTSD	3.76424e-135	-1.08453	0.406	0.741	1.61313e-130
CAPG	5.026e-135	-1.11723	0.612	0.84	2.15384e-130
ACSL4	6.01193e-135	-0.924186	0.171	0.559	2.57635e-130
CD44	6.15234e-135	-0.925671	0.396	0.748	2.63652e-130
S100A6	1.87361e-134	-0.819222	0.915	0.977	8.02916e-130
EEF2	1.88683e-133	-0.966274	0.4	0.738	8.0858e-129
EEF1B2	4.14295e-133	-0.942314	0.518	0.814	1.77542e-128
TPSAB1	6.77103e-133	-1.56776	0.98	0.993	2.90166e-128
CCNI	6.84364e-133	-0.897409	0.381	0.734	2.93277e-128
TIMP1	2.19126e-132	-1.03767	0.508	0.815	9.39043e-128
UBB	2.28855e-131	-0.97215	0.689	0.899	9.80733e-127
TYROBP	3.04423e-131	-0.893859	0.594	0.854	1.30457e-126
SLC26A2	2.37019e-130	-0.919198	0.177	0.556	1.01572e-125
CD37	1.32555e-129	-0.866031	0.391	0.731	5.68051e-125
SLC18A2	2.58283e-129	-1.02001	0.412	0.741	1.10685e-124
CHCHD2	3.71898e-129	-0.78319	0.415	0.758	1.59373e-124
ATP5L	2.75297e-128	-0.837503	0.565	0.833	1.17976e-123
FTH1	3.9603e-128	-0.890708	0.998	0.998	1.69715e-123
UBL5	1.06768e-126	-0.794184	0.4	0.729	4.57542e-122
DRAP1	2.84339e-126	-0.753766	0.276	0.647	1.2185e-121
SAT1	1.38287e-125	-1.07698	0.516	0.811	5.92613e-121
SRP14	1.4452e-125	-0.806264	0.618	0.852	6.19324e-121
TPM4	3.33741e-125	-0.770648	0.107	0.468	1.43021e-120
BTF3	1.26217e-124	-0.877349	0.522	0.798	5.40889e-120
NDUFA4	3.14225e-124	-0.920712	0.609	0.848	1.34658e-119
CALR	4.02602e-124	-0.894387	0.156	0.524	1.72531e-119
PTGS2	6.0465e-124	-1.47215	0.145	0.504	2.59117e-119
FXYD5	8.43251e-124	-0.855496	0.457	0.775	3.61367e-119
RGS10	2.23799e-123	-0.805853	0.289	0.657	9.5907e-119
BRK1	5.4903e-122	-0.755322	0.256	0.623	2.35281e-117
SSR4	4.60343e-119	-0.901248	0.55	0.817	1.97275e-114
ATP6V0E1	3.39376e-118	-0.763817	0.445	0.759	1.45436e-113
GATA2	5.52307e-118	-0.978161	0.432	0.728	2.36686e-113
CD74	1.65599e-117	-1.10348	0.092	0.434	7.09657e-113
OST4	1.41572e-116	-0.803277	0.557	0.815	6.06692e-112
RP11-354E11.2	2.60407e-116	-0.777591	0.352	0.69	1.11595e-111
TAGLN2	5.13816e-116	-0.78877	0.292	0.649	2.20191e-111
UQCRB	8.52683e-116	-0.772911	0.636	0.863	3.65409e-111
TMA7	6.0282e-115	-0.718615	0.518	0.803	2.58333e-110
COX6B1	1.63524e-114	-0.730806	0.412	0.725	7.00767e-110
ACTR3	1.8391e-114	-0.805392	0.294	0.637	7.88128e-110
NFKBIZ	4.68566e-114	-0.892702	0.254	0.605	2.00799e-109
FOXP1	7.04408e-114	-0.777726	0.32	0.661	3.01867e-109
KLF6	1.31201e-113	-1.13862	0.281	0.621	5.6225e-109
HMGB1	2.40896e-113	-0.736458	0.529	0.808	1.03233e-108
SEC11A	6.4543e-113	-0.75591	0.262	0.612	2.76593e-108
KIT	1.20051e-112	-0.861941	0.478	0.774	5.14468e-108
C9orf16	2.38232e-112	-0.682146	0.226	0.576	1.02092e-107
CD48	3.0739e-111	-0.766429	0.139	0.48	1.31729e-106
CKLF	6.80856e-111	-0.779379	0.505	0.774	2.91774e-106
MCL1	9.67075e-111	-0.865009	0.307	0.643	4.1443e-106
PPIB	6.16236e-110	-0.868081	0.224	0.565	2.64082e-105
COX7A2	6.56493e-110	-0.704751	0.443	0.744	2.81334e-105
PFDN5	1.44837e-109	-0.722471	0.787	0.923	6.20683e-105
ITM2B	3.59571e-109	-0.859236	0.759	0.903	1.5409e-104
USMG5	4.12176e-109	-0.685797	0.343	0.677	1.76634e-104
COX6C	9.46581e-109	-0.712936	0.383	0.696	4.05648e-104
DDX5	1.06071e-108	-0.900367	0.566	0.81	4.54556e-104
GNAS	6.06977e-108	-0.744309	0.098	0.426	2.60114e-103
CD81	9.46632e-108	-0.872081	0.09	0.412	4.0567e-103
DBI	9.94357e-108	-0.799322	0.367	0.691	4.26122e-103
PSAP	1.60361e-107	-0.718538	0.283	0.622	6.87212e-103
EEF1D	3.91751e-107	-0.736961	0.718	0.887	1.67881e-102
HDC	5.53161e-107	-0.975853	0.26	0.587	2.37052e-102
CD9	1.45377e-106	-0.962728	0.727	0.889	6.22999e-102
EIF3K	1.60597e-106	-0.694801	0.38	0.702	6.88221e-102
SEC61G	2.90732e-106	-0.755749	0.362	0.682	1.2459e-101
GSTP1	1.23665e-105	-0.749931	0.414	0.713	5.29952e-101
RHOG	3.32689e-105	-0.636589	0.159	0.499	1.4257e-100
MYL12A	4.21149e-105	-0.837757	0.589	0.832	1.80479e-100
REL	2.52476e-104	-0.694184	0.069	0.376	1.08196e-99
SRSF2	3.12185e-104	-0.71511	0.209	0.548	1.33784e-99
HCST	4.15846e-104	-0.810744	0.208	0.542	1.78207e-99
NCOA4	7.02197e-104	-0.758024	0.126	0.449	3.00919e-99
NPM1	7.85737e-104	-0.8052	0.469	0.762	3.3672e-99
2023-09-02	1.30864e-103	-0.70762	0.255	0.587	5.60805e-99
COX5B	1.30916e-103	-0.636585	0.354	0.676	5.61028e-99
SERP1	1.82577e-103	-0.685775	0.29	0.625	7.82415e-99
VMP1	7.21269e-103	-0.872264	0.275	0.603	3.09093e-98
SNRPD2	1.82737e-102	-0.641116	0.324	0.655	7.83099e-98
ARPC1B	5.13286e-100	-0.677122	0.178	0.505	2.19964e-95
EDF1	8.63911e-99	-0.662864	0.39	0.697	3.70221e-94
COMMD6	9.9312e-99	-0.672632	0.541	0.781	4.25592e-94
PRDX1	1.13755e-98	-1.00724	0.456	0.725	4.87488e-94
FKBP1A	1.22572e-98	-0.658047	0.246	0.572	5.25269e-94
LDHB	3.08952e-98	-0.857758	0.434	0.715	1.32398e-93
AKAP12	5.18455e-98	-0.697606	0.074	0.369	2.22179e-93
NDUFB2	6.47068e-98	-0.660768	0.37	0.678	2.77294e-93
NAP1L1	6.91534e-98	-0.64936	0.342	0.672	2.9635e-93
SARAF	1.18187e-97	-0.709395	0.497	0.765	5.06478e-93
TPI1	1.56025e-97	-0.769932	0.426	0.717	6.68631e-93
GRAP2	6.60447e-97	-0.663965	0.183	0.502	2.83028e-92
PARK7	6.81139e-97	-0.68228	0.223	0.548	2.91895e-92
ELOB	1.12172e-96	-0.581406	0.393	0.703	4.807e-92
ATP5D	7.36852e-96	-0.585688	0.287	0.617	3.15771e-91
DTNBP1	1.45042e-95	-0.694124	0.062	0.348	6.21563e-91
COX7B	1.84374e-95	-0.608242	0.291	0.617	7.90116e-91
CALM1	2.02852e-95	-0.721597	0.241	0.565	8.69301e-91
YWHAZ	3.77979e-95	-0.584421	0.199	0.522	1.61979e-90
BST2	7.03739e-95	-0.736969	0.351	0.648	3.0158e-90
TSPO	1.30055e-94	-0.598483	0.254	0.578	5.57339e-90
RHOA	1.4834e-94	-0.612395	0.261	0.579	6.35697e-90
AKAP13	1.77004e-94	-0.613103	0.163	0.483	7.58534e-90
ATP6V1F	4.59974e-94	-0.680392	0.408	0.691	1.97117e-89
ZC3H12A	1.2041e-93	-0.543662	0.035	0.299	5.16003e-89
RP11-884K10.5	1.44844e-93	-0.759603	0.339	0.634	6.20713e-89
AHR	3.00597e-93	-0.625637	0.081	0.372	1.28818e-88
DUSP1	3.30145e-93	-0.953153	0.801	0.915	1.4148e-88
HMGN1	7.06757e-93	-0.693596	0.456	0.725	3.02873e-88
TMEM176B	7.72906e-93	-0.82008	0.127	0.43	3.31221e-88
TMEM258	1.15002e-92	-0.640834	0.362	0.67	4.92829e-88
IDS	2.5416e-92	-0.600838	0.13	0.433	1.08918e-87
C19orf43	5.35993e-92	-0.592988	0.286	0.606	2.29695e-87
TALDO1	5.59308e-92	-0.629229	0.177	0.49	2.39686e-87
ZFAS1	7.49483e-92	-0.624794	0.297	0.618	3.21184e-87
PSME1	7.67134e-92	-0.679983	0.292	0.603	3.28748e-87
TOMM7	1.04222e-91	-0.662421	0.6	0.829	4.46635e-87
PSMA7	1.01237e-90	-0.70444	0.295	0.601	4.33839e-86
SNX3	1.10947e-90	-0.633416	0.382	0.674	4.75452e-86
HNRNPC	4.14078e-90	-0.568521	0.203	0.52	1.77449e-85
CD69	3.07232e-89	-1.0093	0.843	0.938	1.31661e-84
UQCR11	1.69498e-88	-0.630464	0.45	0.713	7.26365e-84
COX8A	3.08004e-88	-0.642591	0.332	0.625	1.31992e-83
PTGS1	3.76296e-88	-0.624382	0.169	0.469	1.61258e-83
POMP	6.25103e-88	-0.646365	0.37	0.664	2.67882e-83
GALC	6.26717e-88	-0.565003	0.132	0.428	2.68573e-83
LCP1	6.70853e-88	-0.595362	0.148	0.445	2.87487e-83
ABRACL	1.15019e-87	-0.700894	0.286	0.586	4.92904e-83
MTDH	2.47096e-87	-0.61	0.211	0.52	1.05891e-82
NDUFB4	2.93228e-87	-0.607957	0.268	0.57	1.2566e-82
HLA-DRB1	3.01422e-87	-0.726971	0.036	0.287	1.29172e-82
PDIA3	4.10987e-87	-0.766526	0.27	0.572	1.76124e-82
RHOH	7.16166e-87	-0.636222	0.276	0.579	3.06906e-82
TNFSF10	1.07898e-86	-0.743032	0.241	0.542	4.62387e-82
SEC61B	1.34975e-86	-0.714872	0.328	0.628	5.78422e-82
CSTB	6.97341e-86	-0.606165	0.294	0.591	2.98838e-81
ARL6IP4	1.14897e-85	-0.624996	0.327	0.625	4.92381e-81
NDUFS5	1.29031e-85	-0.566976	0.316	0.626	5.52951e-81
TPM3	1.52408e-85	-0.581333	0.182	0.485	6.53129e-81
ATP6V0B	2.48e-85	-0.533848	0.197	0.501	1.06278e-80
ARHGEF6	3.7941e-85	-0.53319	0.125	0.415	1.62592e-80
HNRNPK	5.07987e-85	-0.637897	0.338	0.635	2.17693e-80
LYL1	6.96684e-85	-0.576641	0.134	0.424	2.98557e-80
NSA2	8.59214e-85	-0.490009	0.102	0.387	3.68207e-80
GLTSCR2	1.00517e-84	-0.62901	0.374	0.664	4.30757e-80
SLC25A3	1.36342e-84	-0.651153	0.288	0.584	5.84281e-80
ATP5G3	2.45299e-84	-0.628914	0.221	0.523	1.05121e-79
SERBP1	2.47489e-84	-0.560971	0.167	0.463	1.06059e-79
CDC42	3.60146e-84	-0.629522	0.275	0.576	1.54337e-79
SNHG8	4.86551e-84	-0.624075	0.264	0.562	2.08507e-79
CNRIP1	5.25489e-84	-0.663108	0.226	0.516	2.25193e-79
COX6A1	8.91042e-84	-0.566609	0.361	0.65	3.81847e-79
YWHAB	1.20693e-83	-0.539199	0.149	0.442	5.17219e-79
PTPN7	3.03273e-83	-0.505382	0.078	0.346	1.29965e-78
LAT	4.06485e-83	-0.569592	0.171	0.466	1.74195e-78
TNFAIP8	1.54014e-82	-0.585798	0.169	0.462	6.60014e-78
LCP2	1.91542e-82	-0.469529	0.085	0.355	8.20832e-78
ANXA1	2.12659e-82	-0.967292	0.735	0.884	9.1133e-78
C4orf48	2.40556e-82	-0.6309	0.388	0.665	1.03088e-77
SDCBP	2.8616e-82	-0.638646	0.376	0.664	1.22631e-77
ARL6IP5	5.4737e-82	-0.671958	0.351	0.625	2.3457e-77
C1orf228	6.35507e-82	-0.477768	0.079	0.346	2.7234e-77
SH3BGRL	7.10029e-82	-0.57054	0.276	0.573	3.04276e-77
EIF3F	8.09788e-82	-0.575785	0.221	0.513	3.47027e-77
NUDT14	1.26347e-81	-0.467528	0.085	0.355	5.41446e-77
IFITM3	2.15966e-81	-0.691323	0.181	0.472	9.25502e-77
COTL1	3.18644e-81	-0.531645	0.093	0.36	1.36552e-76
SLC25A5	7.37592e-81	-0.580901	0.194	0.484	3.16088e-76
AP2M1	1.10203e-80	-0.593927	0.211	0.504	4.72265e-76
CALM3	1.32401e-80	-0.570536	0.189	0.481	5.67391e-76
IL2RG	1.71886e-80	-0.5138	0.047	0.292	7.366e-76
RBM39	1.97732e-80	-0.545012	0.226	0.519	8.47361e-76
RHOBTB3	2.37007e-80	-0.482242	0.103	0.377	1.01567e-75
OSBPL8	2.38011e-80	-0.546382	0.15	0.433	1.01997e-75
CTSB	5.98525e-80	-0.499027	0.094	0.363	2.56492e-75
DUSP6	1.25558e-79	-0.678575	0.153	0.438	5.38064e-75
GNG5	4.14539e-79	-0.529051	0.196	0.486	1.77647e-74
LMNA	1.51387e-78	-0.850995	0.265	0.553	6.48755e-74
CD38	1.89521e-78	-0.491068	0.048	0.289	8.12175e-74
WDR83OS	4.80675e-78	-0.53382	0.298	0.59	2.05989e-73
ALOX5	4.96532e-78	-0.537398	0.166	0.448	2.12784e-73
MRPL33	8.46189e-78	-0.515433	0.214	0.502	3.62626e-73
NDUFA11	1.23349e-77	-0.519764	0.249	0.541	5.28602e-73
CORO1A	1.40386e-77	-0.500409	0.045	0.281	6.01609e-73
BHLHE40	1.90907e-77	-0.562546	0.098	0.362	8.18113e-73
CIRBP	3.19159e-77	-0.558077	0.506	0.757	1.36772e-72
CAP1	3.30076e-77	-0.570649	0.215	0.499	1.41451e-72
UBE2D3	1.19999e-76	-0.538064	0.288	0.573	5.14245e-72
VWA5A	1.55701e-76	-0.778304	0.573	0.784	6.6724e-72
SQSTM1	1.61259e-76	-0.549412	0.2	0.484	6.91058e-72
HPGDS	2.06914e-76	-0.838382	0.795	0.901	8.8671e-72
MZT2B	2.49532e-76	-0.489361	0.186	0.466	1.06934e-71
TMEM50A	5.13795e-76	-0.512531	0.208	0.49	2.20182e-71
ACP5	6.39744e-76	-0.459661	0.084	0.341	2.74156e-71
GNAI2	7.77463e-76	-0.515338	0.081	0.334	3.33174e-71
SKIL	1.44715e-75	-0.475202	0.085	0.34	6.2016e-71
CUTA	2.3015e-75	-0.500815	0.263	0.559	9.86287e-71
ENO1	2.49789e-75	-0.716298	0.264	0.542	1.07045e-70
TXN	3.92061e-75	-0.468195	0.304	0.586	1.68014e-70
SET	5.24293e-75	-0.546223	0.237	0.523	2.2468e-70
UQCRQ	8.21988e-75	-0.577113	0.374	0.641	3.52255e-70
PSMB1	1.78849e-74	-0.592708	0.273	0.554	7.66441e-70
MSN	2.26217e-74	-0.455216	0.083	0.333	9.69432e-70
STK17B	2.9842e-74	-0.496211	0.142	0.417	1.27885e-69
UQCR10	3.74286e-74	-0.527526	0.297	0.576	1.60397e-69
TMBIM6	5.79823e-74	-0.540299	0.242	0.525	2.48477e-69
RAC1	6.0426e-74	-0.48346	0.306	0.59	2.5895e-69
ARPC5	7.19679e-74	-0.639174	0.296	0.566	3.08411e-69
SSR2	7.20658e-74	-0.567171	0.266	0.541	3.08831e-69
DUSP2	9.10573e-74	-0.833069	0.08	0.326	3.90217e-69
HLA-DPA1	9.50667e-74	-0.61727	0.049	0.278	4.07399e-69
SMYD3	1.23507e-73	-0.491627	0.133	0.401	5.29276e-69
AHNAK	1.42815e-73	-0.532607	0.123	0.39	6.12018e-69
TRAPPC1	1.66305e-73	-0.518044	0.207	0.488	7.12683e-69
PDIA6	2.44298e-73	-0.61653	0.208	0.481	1.04691e-68
CD99	3.21621e-73	-0.509491	0.176	0.452	1.37827e-68
EIF3E	4.98186e-73	-0.614624	0.587	0.794	2.13493e-68
CMTM6	7.12828e-73	-0.47317	0.182	0.458	3.05475e-68
BACE2	7.62177e-73	-0.53704	0.198	0.471	3.26623e-68
VAMP8	1.12641e-72	-0.605272	0.441	0.675	4.8271e-68
CBX3	1.16634e-72	-0.480216	0.169	0.443	4.99822e-68
NDUFS6	1.22361e-72	-0.446395	0.161	0.437	5.24367e-68
RAB32	1.31171e-72	-0.527629	0.158	0.427	5.62119e-68
EIF3L	1.31545e-72	-0.503859	0.214	0.499	5.63724e-68
APRT	1.56681e-72	-0.492935	0.171	0.444	6.71442e-68
PSMA2	2.59013e-72	-0.541729	0.232	0.507	1.10998e-67
KDM6B	2.68382e-72	-0.494455	0.065	0.301	1.15012e-67
NDUFC2	3.42835e-72	-0.531157	0.236	0.513	1.46918e-67
LIMS1	5.05305e-72	-0.472809	0.106	0.363	2.16544e-67
COX5A	5.15718e-72	-0.500276	0.169	0.441	2.21006e-67
SLC2A3	6.56477e-72	-0.641732	0.173	0.437	2.81327e-67
SRSF3	6.78518e-72	-0.557926	0.278	0.553	2.90772e-67
PPDPF	7.87048e-72	-0.559394	0.477	0.719	3.37282e-67
LRRFIP1	8.57321e-72	-0.492336	0.144	0.411	3.67397e-67
CELF2	1.09701e-71	-0.467005	0.142	0.409	4.70112e-67
CANX	1.8975e-71	-0.502943	0.184	0.453	8.13153e-67
NEDD8	3.53688e-71	-0.526461	0.336	0.603	1.51569e-66
TBCA	4.14521e-71	-0.504803	0.265	0.542	1.77639e-66
DUSP10	1.0083e-70	-0.485111	0.098	0.348	4.32096e-66
SOD1	1.02531e-70	-0.5291	0.274	0.547	4.39386e-66
TRMT112	1.12512e-70	-0.536547	0.299	0.57	4.82161e-66
ACTR2	1.16905e-70	-0.462716	0.132	0.393	5.00985e-66
CTD-3252C9.4	1.4835e-70	-0.697659	0.527	0.749	6.3574e-66
PKM	1.82987e-70	-0.739224	0.205	0.471	7.84174e-66
RBX1	2.2194e-70	-0.512412	0.224	0.499	9.511e-66
PPP1CA	2.67156e-70	-0.490982	0.142	0.403	1.14487e-65
UBXN1	3.27474e-70	-0.474129	0.186	0.455	1.40336e-65
CD53	4.13254e-70	-0.482498	0.124	0.38	1.77096e-65
PSME2	4.44028e-70	-0.571207	0.174	0.439	1.90284e-65
SRSF7	6.16334e-70	-0.570543	0.207	0.475	2.64124e-65
TPSB2	6.47866e-70	-1.08871	0.975	0.97	2.77636e-65
ANP32B	6.71201e-70	-0.473914	0.146	0.413	2.87636e-65
NDUFA1	9.52997e-70	-0.494916	0.277	0.554	4.08397e-65
HMGN2	1.22416e-69	-0.594586	0.357	0.615	5.24603e-65
EIF3G	1.7459e-69	-0.475393	0.185	0.455	7.4819e-65
ZFP36L2	2.37992e-69	-0.719181	0.295	0.56	1.01989e-64
PCBP2	3.84494e-69	-0.494311	0.176	0.443	1.64771e-64
DYNLRB1	6.3064e-69	-0.443639	0.138	0.398	2.70254e-64
VPS28	6.79576e-69	-0.475764	0.244	0.516	2.91226e-64
DYNLL1	7.83279e-69	-0.649201	0.469	0.695	3.35666e-64
UXT	8.24174e-69	-0.466706	0.211	0.483	3.53191e-64
COPE	1.06871e-68	-0.51504	0.213	0.479	4.57986e-64
LIF	1.09733e-68	-0.549081	0.092	0.333	4.7025e-64
GSTO1	1.55188e-68	-0.538034	0.173	0.437	6.65041e-64
ANXA11	1.65869e-68	-0.498125	0.2	0.47	7.10816e-64
RGS2	2.0656e-68	-0.86996	0.536	0.76	8.8519e-64
ISG15	2.07593e-68	-0.6711	0.134	0.389	8.89621e-64
NR4A2	3.70593e-68	-0.687826	0.237	0.501	1.58814e-63
EIF3M	5.58429e-68	-0.505262	0.212	0.477	2.39309e-63
EID1	6.69893e-68	-0.551081	0.27	0.537	2.87076e-63
H3F3B	8.52038e-68	-0.620961	0.976	0.991	3.65132e-63
FAM96B	1.02079e-67	-0.441201	0.167	0.432	4.37451e-63
PPP1R18	1.03657e-67	-0.347855	0.045	0.262	4.44213e-63
EIF4G2	1.06772e-67	-0.479853	0.176	0.44	4.5756e-63
SKP1	1.17406e-67	-0.565655	0.523	0.748	5.03131e-63
C14orf166	1.90025e-67	-0.499696	0.26	0.529	8.14334e-63
H2AFV	4.45974e-67	-0.475376	0.166	0.424	1.91118e-62
CAPZB	5.02659e-67	-0.489145	0.19	0.451	2.1541e-62
SRI	7.07905e-67	-0.512702	0.257	0.519	3.03366e-62
LAMTOR4	7.69093e-67	-0.470471	0.33	0.599	3.29587e-62
ATP5C1	8.72169e-67	-0.540387	0.241	0.504	3.73759e-62
PYCARD	1.05981e-66	-0.456141	0.153	0.411	4.5417e-62
BANF1	1.35407e-66	-0.462147	0.166	0.426	5.80271e-62
GADD45B	1.60259e-66	-0.79941	0.192	0.452	6.86772e-62
C11orf31	1.6933e-66	-0.485388	0.201	0.462	7.25647e-62
NOP10	2.07724e-66	-0.487146	0.203	0.464	8.90182e-62
VAPA	2.08041e-66	-0.519785	0.26	0.523	8.91539e-62
GCSAML	2.31792e-66	-0.428225	0.119	0.37	9.93323e-62
EIF4A2	3.42859e-66	-0.535932	0.448	0.69	1.46929e-61
YWHAQ	4.08812e-66	-0.501291	0.217	0.479	1.75192e-61
CD83	4.56019e-66	-0.500805	0.048	0.259	1.95422e-61
SPCS1	7.14385e-66	-0.557398	0.414	0.654	3.06143e-61
RSRP1	1.01521e-65	-0.511953	0.214	0.476	4.35058e-61
HLA-DRA	1.10759e-65	-0.75388	0.046	0.257	4.74647e-61
FLOT1	1.35866e-65	-0.416629	0.113	0.358	5.82241e-61
2023-09-07	1.78251e-65	-0.51298	0.278	0.538	7.63877e-61
CD82	2.2753e-65	-0.47074	0.145	0.396	9.75058e-61
ITM2A	2.87811e-65	-0.586106	0.281	0.535	1.23338e-60
HNRNPA3	3.87233e-65	-0.514244	0.275	0.534	1.65945e-60
ATOX1	6.18106e-65	-0.480542	0.123	0.365	2.64883e-60
ATP5J2	6.37027e-65	-0.498171	0.273	0.533	2.72992e-60
MTPN	6.38144e-65	-0.376325	0.085	0.318	2.7347e-60
TMEM176A	1.10337e-64	-0.431201	0.049	0.26	4.7284e-60
RAN	1.84099e-64	-0.544345	0.211	0.469	7.88939e-60
POLR2L	1.86926e-64	-0.5401	0.342	0.596	8.01054e-60
MANF	2.60207e-64	-0.50944	0.117	0.358	1.11509e-59
UBE2L3	4.6003e-64	-0.428307	0.113	0.353	1.97141e-59
SRSF5	6.3586e-64	-0.527682	0.32	0.579	2.72492e-59
SLC45A3	8.59876e-64	-0.515355	0.146	0.392	3.68491e-59
NTRK1	9.04162e-64	-0.355427	0.051	0.262	3.8747e-59
CAPZA1	1.05468e-63	-0.438366	0.148	0.399	4.51974e-59
PLAUR	1.42533e-63	-0.512899	0.095	0.326	6.10811e-59
NCL	1.49136e-63	-0.528488	0.222	0.478	6.39108e-59
PRELID1	2.07608e-63	-0.413938	0.126	0.371	8.89684e-59
NDUFB1	3.29644e-63	-0.50596	0.297	0.549	1.41266e-58
PRRC2C	3.65739e-63	-0.388891	0.094	0.326	1.56734e-58
VASP	6.10766e-63	-0.360361	0.053	0.262	2.61738e-58
NDFIP2	8.2991e-63	-0.412864	0.124	0.365	3.5565e-58
BTK	8.63712e-63	-0.503312	0.181	0.428	3.70135e-58
DDIT4	1.03736e-62	-0.751262	0.309	0.562	4.44549e-58
CCDC85B	1.29617e-62	-0.409562	0.114	0.353	5.55459e-58
ATP5F1	1.33364e-62	-0.501898	0.203	0.457	5.71519e-58
SAP18	2.63974e-62	-0.496309	0.281	0.536	1.13123e-57
NDUFB10	2.67944e-62	-0.39779	0.184	0.441	1.14825e-57
SEM1	3.89253e-62	-0.452722	0.238	0.494	1.66811e-57
HLA-DPB1	4.46702e-62	-0.606117	0.045	0.244	1.9143e-57
EXD3	4.79509e-62	-0.448126	0.036	0.231	2.05489e-57
TKT	4.87438e-62	-0.346674	0.056	0.266	2.08887e-57
MINOS1	5.41961e-62	-0.430441	0.228	0.485	2.32252e-57
NDUFS8	7.01825e-62	-0.392433	0.127	0.371	3.0076e-57
SNRPB	8.37749e-62	-0.400409	0.109	0.343	3.59009e-57
EIF5A	9.27774e-62	-0.424881	0.083	0.309	3.97588e-57
EIF4B	1.34591e-61	-0.436443	0.179	0.434	5.76778e-57
C14orf2	1.53468e-61	-0.51418	0.379	0.623	6.5767e-57
GUK1	1.59551e-61	-0.435247	0.226	0.478	6.83742e-57
OSTC	2.05957e-61	-0.466634	0.208	0.459	8.82608e-57
HIF1A	2.28672e-61	-0.415808	0.119	0.353	9.7995e-57
ST13	2.44731e-61	-0.452825	0.246	0.501	1.04877e-56
FUS	2.84919e-61	-0.454083	0.156	0.4	1.22099e-56
YWHAE	3.0659e-61	-0.47644	0.238	0.488	1.31386e-56
BSG	3.45555e-61	-0.427853	0.156	0.398	1.48084e-56
CSF1	4.05839e-61	-0.54295	0.112	0.341	1.73918e-56
RNF130	5.2285e-61	-0.427566	0.16	0.407	2.24062e-56
BCL2A1	5.48411e-61	-0.418303	0.051	0.254	2.35016e-56
SPINT2	7.35438e-61	-0.429471	0.169	0.416	3.15165e-56
LDHA	7.37311e-61	-0.530366	0.216	0.469	3.15967e-56
PRDX6	8.03926e-61	-0.543622	0.338	0.592	3.44514e-56
TESPA1	8.10359e-61	-0.398557	0.109	0.342	3.47271e-56
C7orf73	9.3396e-61	-0.46946	0.259	0.509	4.00239e-56
PAG1	1.00844e-60	-0.404742	0.079	0.298	4.32159e-56
RBM8A	1.96971e-60	-0.470924	0.257	0.51	8.44098e-56
C4orf3	2.54889e-60	-0.457614	0.283	0.541	1.0923e-55
BZW1	2.59128e-60	-0.466156	0.165	0.41	1.11047e-55
NDUFA13	2.99344e-60	-0.490936	0.308	0.556	1.28281e-55
ARPC4	3.69041e-60	-0.370522	0.077	0.295	1.58149e-55
PTP4A2	3.78171e-60	-0.402463	0.135	0.372	1.62061e-55
SFPQ	3.91183e-60	-0.431326	0.121	0.352	1.67638e-55
P4HB	4.49822e-60	-0.412903	0.102	0.328	1.92767e-55
UBE2D2	4.6227e-60	-0.402439	0.155	0.4	1.98101e-55
ICAM3	4.92774e-60	-0.368124	0.049	0.249	2.11173e-55
OSTF1	5.83872e-60	-0.443401	0.193	0.44	2.50212e-55
MAT2A	9.29254e-60	-0.387991	0.092	0.315	3.98223e-55
PBX1	1.11612e-59	-0.390525	0.105	0.332	4.78303e-55
CARD16	1.1215e-59	-0.415644	0.072	0.285	4.80608e-55
HNRNPDL	1.92702e-59	-0.477007	0.242	0.493	8.25806e-55
ATP5O	2.4692e-59	-0.488104	0.316	0.564	1.05815e-54
PSMA1	2.72741e-59	-0.503445	0.226	0.473	1.1688e-54
FKBP2	3.09494e-59	-0.484718	0.222	0.472	1.3263e-54
GPR183	3.14281e-59	-0.802097	0.268	0.5	1.34682e-54
RBM3	3.95556e-59	-0.500729	0.218	0.463	1.69511e-54
ENSA	4.20398e-59	-0.385997	0.122	0.355	1.80157e-54
NCF4	8.76766e-59	-0.384499	0.087	0.304	3.75729e-54
CASP4	9.7438e-59	-0.306905	0.036	0.225	4.17561e-54
GSTK1	9.81714e-59	-0.389178	0.133	0.369	4.20704e-54
CCT8	1.53416e-58	-0.455771	0.191	0.434	6.5745e-54
RNF145	1.55263e-58	-0.355825	0.086	0.303	6.65364e-54
EIF3H	1.61343e-58	-0.473853	0.275	0.522	6.91419e-54
RASSF5	1.67775e-58	-0.393235	0.114	0.341	7.18983e-54
GMFG	1.92562e-58	-0.537504	0.28	0.516	8.25203e-54
PGAM1	1.93471e-58	-0.416872	0.124	0.355	8.29101e-54
EIF5	2.153e-58	-0.449985	0.182	0.426	9.22645e-54
HSD17B12	2.1831e-58	-0.412353	0.137	0.372	9.35544e-54
MAST4	2.47093e-58	-0.385721	0.093	0.312	1.05889e-53
FXR1	3.08742e-58	-0.379416	0.083	0.297	1.32308e-53
ATP5B	3.17774e-58	-0.473425	0.186	0.428	1.36179e-53
MAOB	4.24369e-58	-0.554907	0.32	0.559	1.81859e-53
SSBP1	4.33142e-58	-0.439367	0.198	0.445	1.85619e-53
ATP5I	4.37519e-58	-0.465601	0.399	0.634	1.87495e-53
VDAC1	4.90225e-58	-0.439599	0.159	0.397	2.10081e-53
ELOVL5	8.67759e-58	-0.373178	0.089	0.304	3.7187e-53
LAMTOR2	1.22562e-57	-0.435088	0.159	0.396	5.25225e-53
ATP5J	1.24652e-57	-0.474931	0.28	0.525	5.34186e-53
MRPS21	1.27338e-57	-0.423739	0.21	0.458	5.45696e-53
MORF4L1	1.41837e-57	-0.528087	0.423	0.639	6.07829e-53
ELL2	3.34068e-57	-0.356799	0.055	0.252	1.43161e-52
POLR1D	3.94888e-57	-0.368401	0.103	0.324	1.69225e-52
CD164	4.32818e-57	-0.379933	0.169	0.407	1.8548e-52
UQCRFS1	5.94003e-57	-0.375451	0.125	0.355	2.54554e-52
NBDY	7.12873e-57	-0.379409	0.127	0.356	3.05494e-52
PCBP1	7.96424e-57	-0.437991	0.195	0.436	3.413e-52
LEO1	8.60864e-57	-0.575131	0.157	0.383	3.68915e-52
RAP1A	9.66575e-57	-0.38597	0.136	0.369	4.14216e-52
CNIH1	9.7305e-57	-0.44347	0.215	0.462	4.16991e-52
TSEN54	1.15466e-56	-0.362909	0.109	0.33	4.94817e-52
GDI2	1.70921e-56	-0.421921	0.173	0.41	7.32464e-52
SNRPG	1.98113e-56	-0.485115	0.239	0.475	8.48995e-52
CLTA	2.56585e-56	-0.384113	0.147	0.378	1.09957e-51
PSMD8	2.8403e-56	-0.409908	0.135	0.362	1.21718e-51
QPCT	2.93963e-56	-0.34899	0.059	0.256	1.25975e-51
C19orf53	3.02808e-56	-0.44672	0.25	0.492	1.29765e-51
ATP6V1G1	3.30635e-56	-0.448016	0.472	0.694	1.4169e-51
MRPS6	4.92777e-56	-0.411772	0.127	0.352	2.11175e-51
PSMB8	4.98707e-56	-0.433387	0.121	0.342	2.13716e-51
TAPBP	5.70597e-56	-0.376452	0.091	0.305	2.44524e-51
HNRNPU	7.14004e-56	-0.473299	0.218	0.457	3.05979e-51
PSMB9	7.76389e-56	-0.454585	0.153	0.384	3.32714e-51
C1orf162	8.7224e-56	-0.47532	0.233	0.473	3.7379e-51
PGK1	1.07264e-55	-0.486864	0.2	0.438	4.59667e-51
CSNK2B	1.29351e-55	-0.385533	0.141	0.369	5.54319e-51
C19orf10	1.42867e-55	-0.377048	0.09	0.303	6.1224e-51
ARF1	1.7101e-55	-0.425464	0.169	0.402	7.32846e-51
GTF3A	3.84755e-55	-0.352953	0.094	0.306	1.64883e-50
MYEOV2	4.07166e-55	-0.400204	0.189	0.423	1.74487e-50
MYADM	4.41627e-55	-0.496975	0.137	0.361	1.89255e-50
RHBDD2	4.55224e-55	-0.381628	0.13	0.354	1.95082e-50
CTNNBL1	4.5536e-55	-0.488282	0.213	0.445	1.9514e-50
DPP7	4.9721e-55	-0.404418	0.158	0.389	2.13074e-50
PRDX5	5.13139e-55	-0.395453	0.192	0.425	2.199e-50
DHRS7	5.31539e-55	-0.432062	0.171	0.404	2.27786e-50
ARF6	6.88886e-55	-0.40141	0.186	0.422	2.95215e-50
MOB1A	7.91213e-55	-0.389617	0.117	0.336	3.39066e-50
PSMB6	9.2494e-55	-0.41683	0.145	0.371	3.96374e-50
SLC16A3	9.43941e-55	-0.394461	0.088	0.295	4.04517e-50
PRR13	9.58416e-55	-0.414347	0.229	0.47	4.1072e-50
HIGD2A	1.16255e-54	-0.393764	0.186	0.424	4.98201e-50
MRPL51	1.26485e-54	-0.399716	0.189	0.425	5.42038e-50
TOMM20	1.686e-54	-0.389044	0.16	0.395	7.22519e-50
UBE2L6	2.07895e-54	-0.35112	0.082	0.286	8.90915e-50
ATP5A1	2.34909e-54	-0.452236	0.168	0.395	1.00668e-49
EIF3D	2.35183e-54	-0.440923	0.233	0.471	1.00785e-49
SCP2	2.86244e-54	-0.39638	0.194	0.429	1.22667e-49
CREM	2.92177e-54	-0.552034	0.161	0.381	1.25209e-49
NDUFB11	5.02443e-54	-0.44156	0.27	0.506	2.15317e-49
BAX	5.28213e-54	-0.390472	0.125	0.342	2.2636e-49
APOC1	6.63191e-54	-0.495795	0.054	0.244	2.84204e-49
M6PR	1.15587e-53	-0.417822	0.182	0.408	4.95337e-49
TGFB1	1.43128e-53	-0.37904	0.097	0.305	6.13361e-49
RGS16	1.522e-53	-0.478426	0.014	0.169	6.52237e-49
MTHFD2	1.71691e-53	-0.362419	0.074	0.274	7.35765e-49
ZNHIT1	1.75974e-53	-0.358145	0.137	0.361	7.54119e-49
TRA2B	2.0352e-53	-0.347254	0.127	0.35	8.72166e-49
LMAN2	2.49767e-53	-0.407301	0.141	0.363	1.07035e-48
DDT	3.08587e-53	-0.395336	0.174	0.405	1.32242e-48
JTB	4.4228e-53	-0.416817	0.201	0.434	1.89535e-48
NFE2L2	5.14247e-53	-0.397074	0.127	0.348	2.20375e-48
GMPR	5.15334e-53	-0.368222	0.115	0.33	2.20841e-48
HNRNPD	5.69302e-53	-0.34425	0.089	0.295	2.43969e-48
POLR2K	5.73364e-53	-0.369255	0.165	0.396	2.45709e-48
GRN	5.87407e-53	-0.401964	0.113	0.324	2.51728e-48
NDUFB5	5.88553e-53	-0.35649	0.15	0.378	2.52218e-48
EIF2S2	5.95257e-53	-0.399175	0.153	0.379	2.55092e-48
HNRNPA0	6.55689e-53	-0.418443	0.215	0.447	2.80989e-48
FIS1	8.03608e-53	-0.389481	0.21	0.444	3.44378e-48
MIEN1	8.7818e-53	-0.339045	0.101	0.311	3.76335e-48
ANAPC16	1.33772e-52	-0.403151	0.264	0.502	5.73268e-48
CYCS	1.4191e-52	-0.422469	0.197	0.43	6.08141e-48
LAMTOR1	1.9027e-52	-0.36564	0.137	0.357	8.15381e-48
TMEM219	2.31245e-52	-0.360947	0.165	0.393	9.90978e-48
PLP2	2.73885e-52	-0.360426	0.089	0.292	1.17371e-47
N4BP2L2	2.87022e-52	-0.393848	0.259	0.501	1.23e-47
NCF1	2.93622e-52	-0.315257	0.072	0.268	1.25829e-47
ZNRF1	3.35238e-52	-0.295767	0.038	0.212	1.43663e-47
KCNH2	3.74035e-52	-0.30885	0.036	0.208	1.60289e-47
FAM49B	4.12218e-52	-0.343655	0.105	0.314	1.76652e-47
DAZAP2	4.48996e-52	-0.35959	0.188	0.421	1.92413e-47
UFC1	4.58147e-52	-0.385955	0.179	0.406	1.96334e-47
PMP22	4.6826e-52	-0.38279	0.111	0.32	2.00668e-47
SRSF9	5.23949e-52	-0.429586	0.22	0.452	2.24533e-47
HNRNPF	7.03839e-52	-0.389166	0.156	0.381	3.01623e-47
CATSPER1	7.86306e-52	-0.343101	0.106	0.316	3.36964e-47
LYPLA1	8.08884e-52	-0.330861	0.1	0.307	3.46639e-47
S100A10	8.7919e-52	-0.290468	0.257	0.489	3.76768e-47
B4GALT5	1.40002e-51	-0.322341	0.058	0.245	5.99966e-47
ERP29	1.76282e-51	-0.38826	0.148	0.366	7.5544e-47
SNU13	1.89701e-51	-0.399315	0.229	0.461	8.12946e-47
PARP1	2.30013e-51	-0.321801	0.076	0.272	9.857e-47
PDCD6	2.3097e-51	-0.320467	0.106	0.316	9.89801e-47
PSMA4	2.86424e-51	-0.458975	0.273	0.501	1.22744e-46
TLN1	2.92743e-51	-0.328461	0.064	0.253	1.25452e-46
TNFRSF9	3.10009e-51	-0.299759	0.012	0.159	1.32851e-46
RP11-773D16.1	3.10571e-51	-0.295063	0.062	0.25	1.33092e-46
CSNK1A1	3.62736e-51	-0.325197	0.105	0.311	1.55447e-46
PABPC4	5.42667e-51	-0.390216	0.09	0.29	2.32554e-46
SYAP1	6.92489e-51	-0.355742	0.108	0.315	2.96759e-46
TMEM154	7.16339e-51	-0.347277	0.106	0.314	3.0698e-46
PNISR	7.5388e-51	-0.422345	0.224	0.452	3.23068e-46
PLPP1	7.82511e-51	-0.40285	0.07	0.26	3.35337e-46
APEX1	7.82732e-51	-0.317738	0.069	0.259	3.35432e-46
MAPK1	8.11877e-51	-0.319787	0.067	0.256	3.47922e-46
RBMX	8.20368e-51	-0.466667	0.232	0.457	3.51561e-46
PGLS	8.45804e-51	-0.313743	0.066	0.255	3.62461e-46
PTPN6	9.75533e-51	-0.396888	0.15	0.369	4.18055e-46
SLC44A1	1.0474e-50	-0.370744	0.178	0.405	4.48854e-46
NDUFB8	1.16626e-50	-0.405998	0.233	0.46	4.99789e-46
NDUFB7	1.27224e-50	-0.391524	0.234	0.468	5.45206e-46
CSF2RB	1.3696e-50	-0.333778	0.093	0.293	5.86927e-46
NKG7	1.69052e-50	-0.344188	0.041	0.212	7.24455e-46
LIMD2	2.80499e-50	-0.306808	0.054	0.234	1.20205e-45
KMT2E	2.9439e-50	-0.349498	0.134	0.348	1.26158e-45
ATRAID	3.39329e-50	-0.369029	0.15	0.365	1.45416e-45
CCNL1	3.42416e-50	-0.380281	0.124	0.332	1.46739e-45
ACOT7	3.42845e-50	-0.454111	0.208	0.431	1.46923e-45
HN1	3.98703e-50	-0.258486	0.053	0.235	1.7086e-45
CIB1	4.13956e-50	-0.325294	0.126	0.336	1.77397e-45
HAVCR2	4.5033e-50	-0.335853	0.051	0.228	1.92984e-45
HPGD	4.54355e-50	-1.26295	0.463	0.66	1.94709e-45
RPN2	5.10304e-50	-0.365591	0.08	0.273	2.18686e-45
FMNL1	5.55217e-50	-0.257683	0.027	0.186	2.37933e-45
CAMLG	6.11434e-50	-0.407457	0.19	0.41	2.62024e-45
VDAC2	8.08927e-50	-0.37381	0.161	0.379	3.46658e-45
LAMTOR5	9.07616e-50	-0.40787	0.257	0.481	3.8895e-45
IFI27L2	9.18438e-50	-0.383894	0.14	0.353	3.93588e-45
NORAD	9.2818e-50	-0.320401	0.097	0.298	3.97762e-45
RAP1B	9.53925e-50	-0.383917	0.153	0.37	4.08795e-45
C6orf48	1.07189e-49	-0.395697	0.154	0.371	4.59346e-45
BEX4	1.18176e-49	-0.464414	0.267	0.486	5.06433e-45
NAA10	1.37204e-49	-0.329167	0.096	0.295	5.87975e-45
TYMP	1.3859e-49	-0.371194	0.092	0.288	5.93914e-45
TSC22D1	1.44009e-49	-0.618148	0.355	0.576	6.17135e-45
DCXR	1.50283e-49	-0.400666	0.109	0.311	6.44023e-45
LY6E	1.51317e-49	-0.365515	0.054	0.233	6.48452e-45
UQCRC2	1.56695e-49	-0.419736	0.13	0.34	6.71503e-45
SF3B5	1.62357e-49	-0.421789	0.218	0.443	6.95766e-45
COX17	1.71642e-49	-0.461422	0.353	0.563	7.35556e-45
VKORC1	1.72053e-49	-0.331846	0.085	0.279	7.37314e-45
TPP1	1.74186e-49	-0.284656	0.051	0.228	7.46458e-45
SFT2D1	2.14672e-49	-0.390256	0.244	0.467	9.19956e-45
DDX17	2.19324e-49	-0.392341	0.124	0.33	9.3989e-45
PLK3	2.30213e-49	-0.335767	0.068	0.253	9.86555e-45
TUFM	2.9287e-49	-0.349935	0.127	0.335	1.25506e-44
PHPT1	3.13975e-49	-0.383009	0.168	0.388	1.34551e-44
SDF2L1	3.64182e-49	-0.448409	0.134	0.342	1.56067e-44
RAB7A	3.84644e-49	-0.392348	0.173	0.393	1.64835e-44
SPCS3	4.1719e-49	-0.352076	0.108	0.31	1.78782e-44
SCAF11	4.43436e-49	-0.355823	0.141	0.351	1.9003e-44
RP1-56K13.1	5.67177e-49	-0.244687	0.02	0.17	2.43058e-44
EPAS1	5.97136e-49	-0.303561	0.052	0.227	2.55897e-44
TXNL4A	6.26572e-49	-0.311514	0.09	0.286	2.68511e-44
TCEA1	6.48978e-49	-0.328925	0.135	0.347	2.78113e-44
ROMO1	7.3425e-49	-0.376807	0.175	0.394	3.14655e-44
SNRPB2	9.72467e-49	-0.41524	0.177	0.397	4.16741e-44
NR4A3	1.01782e-48	-0.305708	0.028	0.185	4.36178e-44
LINC00493	1.21683e-48	-0.363456	0.177	0.395	5.21462e-44
C19orf60	1.32244e-48	-0.340584	0.148	0.362	5.6672e-44
CD84	1.48064e-48	-0.388895	0.161	0.376	6.34513e-44
CSDE1	1.48303e-48	-0.397972	0.237	0.462	6.35539e-44
NFE2L3	1.79332e-48	-0.32667	0.075	0.262	7.6851e-44
RAB33A	1.873e-48	-0.248604	0.019	0.167	8.02655e-44
PTMS	2.49374e-48	-0.274185	0.05	0.223	1.06867e-43
DDAH2	2.87414e-48	-0.341175	0.148	0.362	1.23168e-43
PEF1	3.13973e-48	-0.293585	0.059	0.236	1.3455e-43
AP3S1	3.38122e-48	-0.383283	0.192	0.41	1.44899e-43
SEPW1	3.46664e-48	-0.348312	0.172	0.392	1.48559e-43
CD33	3.9114e-48	-0.312394	0.071	0.253	1.67619e-43
ATPIF1	4.34373e-48	-0.398206	0.23	0.449	1.86146e-43
TMEM59	5.0904e-48	-0.405276	0.415	0.628	2.18144e-43
CXCR4	5.2135e-48	-0.793488	0.066	0.243	2.23419e-43
ATXN10	7.81931e-48	-0.334616	0.105	0.301	3.35089e-43
ARID4B	8.84131e-48	-0.293932	0.082	0.271	3.78885e-43
SMDT1	8.92653e-48	-0.349776	0.169	0.384	3.82538e-43
TNFRSF4	9.41489e-48	-0.307356	0.064	0.242	4.03466e-43
STAT3	1.03474e-47	-0.318371	0.077	0.262	4.43429e-43
RWDD1	1.05207e-47	-0.370557	0.159	0.37	4.50855e-43
SELT	1.07393e-47	-0.400689	0.199	0.419	4.6022e-43
ZFP36L1	1.42139e-47	-0.48819	0.142	0.346	6.09123e-43
SH3GLB1	1.61719e-47	-0.3217	0.093	0.284	6.93032e-43
GABARAPL2	1.66765e-47	-0.392168	0.286	0.511	7.14654e-43
NDUFV2	1.82959e-47	-0.359704	0.148	0.357	7.84053e-43
IER5	1.8961e-47	-0.392729	0.077	0.261	8.12554e-43
PSMA5	2.52264e-47	-0.309331	0.072	0.255	1.08105e-42
TMED2	2.60614e-47	-0.433564	0.262	0.484	1.11684e-42
ATP5H	2.8822e-47	-0.352385	0.15	0.36	1.23514e-42
TMBIM4	3.02455e-47	-0.425425	0.336	0.554	1.29614e-42
RTN4	3.03982e-47	-0.400043	0.249	0.473	1.30269e-42
HES4	3.15956e-47	-0.319368	0.04	0.202	1.354e-42
PSMB2	4.83234e-47	-0.346841	0.127	0.33	2.07085e-42
ABCB8	5.21246e-47	-0.245352	0.034	0.192	2.23375e-42
LSM3	6.97057e-47	-0.367387	0.193	0.408	2.98717e-42
EMP3	7.05271e-47	-0.56769	0.435	0.629	3.02237e-42
ERGIC3	7.71742e-47	-0.313243	0.122	0.326	3.30722e-42
C1QBP	1.07074e-46	-0.343683	0.104	0.298	4.58855e-42
ATP5G1	1.4185e-46	-0.41762	0.237	0.455	6.07884e-42
C8orf59	1.61791e-46	-0.330775	0.123	0.324	6.9334e-42
GPSM3	1.76103e-46	-0.344092	0.112	0.308	7.54671e-42
GALNT6	1.9495e-46	-0.300308	0.049	0.217	8.35439e-42
TBCB	2.08287e-46	-0.346362	0.121	0.318	8.92592e-42
PPP1CC	2.23437e-46	-0.390148	0.165	0.373	9.57516e-42
DDX3X	2.30384e-46	-0.501973	0.207	0.42	9.87287e-42
TXNIP	2.554e-46	-0.560863	0.363	0.573	1.09449e-41
IER3	2.66333e-46	-0.351371	0.08	0.264	1.14135e-41
TXNL1	3.16804e-46	-0.322987	0.104	0.296	1.35763e-41
EIF3I	3.17498e-46	-0.338965	0.084	0.269	1.36061e-41
DDX21	3.30252e-46	-0.321986	0.071	0.25	1.41526e-41
SPATS2L	3.323e-46	-0.315032	0.095	0.286	1.42404e-41
PSMB7	3.62537e-46	-0.329214	0.115	0.314	1.55362e-41
CCT6A	3.82163e-46	-0.312425	0.086	0.273	1.63772e-41
SUPT4H1	3.83257e-46	-0.33788	0.153	0.36	1.64241e-41
CHST12	4.37035e-46	-0.314649	0.091	0.279	1.87287e-41
SF3B6	4.66919e-46	-0.398709	0.265	0.484	2.00094e-41
NDUFB9	6.67102e-46	-0.329666	0.166	0.377	2.8588e-41
CCT3	6.68388e-46	-0.338937	0.094	0.282	2.86431e-41
MIF	7.0993e-46	-0.408994	0.175	0.386	3.04234e-41
NT5DC2	8.39119e-46	-0.230567	0.017	0.157	3.59596e-41
KLF2	1.18834e-45	-0.681352	0.118	0.308	5.09252e-41
SIL1	1.19e-45	-0.300679	0.061	0.234	5.09962e-41
PTGES3	1.19835e-45	-0.384789	0.266	0.48	5.13539e-41
PPP1R14B	1.22745e-45	-0.255952	0.027	0.175	5.26013e-41
THOC7	1.39931e-45	-0.307679	0.103	0.295	5.9966e-41
CHCHD10	1.88053e-45	-0.288072	0.1	0.292	8.05881e-41
KTN1	2.77332e-45	-0.34326	0.171	0.382	1.18848e-40
UBE2I	3.13829e-45	-0.349539	0.144	0.345	1.34488e-40
CNBP	3.16761e-45	-0.400491	0.272	0.486	1.35745e-40
STXBP2	4.58268e-45	-0.30818	0.09	0.275	1.96386e-40
PHB2	4.71205e-45	-0.251705	0.054	0.222	2.0193e-40
GUSB	5.90517e-45	-0.284557	0.045	0.206	2.5306e-40
ARHGAP18	6.178e-45	-0.419124	0.228	0.44	2.64752e-40
ZEB2	6.22024e-45	-0.385579	0.161	0.365	2.66562e-40
IKZF3	6.23949e-45	-0.281077	0.051	0.214	2.67387e-40
SNRPF	6.24544e-45	-0.343815	0.146	0.347	2.67642e-40
KHDRBS1	6.65409e-45	-0.341783	0.134	0.334	2.85154e-40
APOE	7.07228e-45	-0.474904	0.052	0.217	3.03075e-40
TACC1	7.08449e-45	-0.287629	0.065	0.237	3.03599e-40
ECH1	7.53948e-45	-0.34511	0.16	0.366	3.23097e-40
ARHGDIA	9.12519e-45	-0.306444	0.09	0.274	3.91051e-40
MAP1LC3B	1.02451e-44	-0.305942	0.103	0.293	4.39042e-40
NDUFA3	1.08615e-44	-0.382522	0.23	0.438	4.6546e-40
NDUFB3	1.43458e-44	-0.348286	0.137	0.338	6.14775e-40
BMP2K	1.48025e-44	-0.343747	0.111	0.302	6.34344e-40
P2RY14	1.49445e-44	-0.313667	0.106	0.296	6.4043e-40
PDIA4	1.58478e-44	-0.305624	0.067	0.24	6.79143e-40
NHP2	1.65994e-44	-0.325343	0.111	0.304	7.11352e-40
LPXN	1.68698e-44	-0.305773	0.07	0.243	7.22936e-40
RNF7	1.70472e-44	-0.285409	0.098	0.286	7.30542e-40
SYTL3	1.80075e-44	-0.296239	0.082	0.262	7.71693e-40
DNPH1	2.16407e-44	-0.250354	0.032	0.181	9.2739e-40
PRNP	2.22481e-44	-0.328522	0.13	0.327	9.53419e-40
METRNL	3.36396e-44	-0.263311	0.022	0.162	1.44159e-39
PNN	3.4627e-44	-0.287675	0.079	0.257	1.48391e-39
PRKAR1A	4.0449e-44	-0.370497	0.208	0.421	1.7334e-39
ATF4	4.20552e-44	-0.356063	0.143	0.343	1.80223e-39
TMED10	4.35701e-44	-0.352623	0.176	0.379	1.86715e-39
LDLRAD4	4.5597e-44	-0.285164	0.025	0.168	1.95401e-39
VEGFA	4.64125e-44	-0.31125	0.042	0.198	1.98896e-39
PHB	4.94885e-44	-0.281828	0.074	0.25	2.12078e-39
MRPL52	5.13339e-44	-0.3628	0.179	0.383	2.19986e-39
POU2F2	5.8001e-44	-0.288552	0.007	0.129	2.48558e-39
MLEC	6.21383e-44	-0.253373	0.064	0.236	2.66287e-39
RHOB	6.62841e-44	-0.342597	0.035	0.185	2.84054e-39
RANBP1	6.75383e-44	-0.374825	0.151	0.348	2.89429e-39
RSAD2	8.43063e-44	-0.283185	0.047	0.205	3.61286e-39
ITGA2B	1.00066e-43	-0.288219	0.019	0.154	4.28821e-39
TAF1D	1.26214e-43	-0.30219	0.098	0.284	5.40877e-39
PSMB3	1.29937e-43	-0.407843	0.238	0.446	5.56832e-39
HSBP1	1.42224e-43	-0.320781	0.158	0.359	6.09485e-39
KRT1	1.51472e-43	-0.611915	0.18	0.38	6.49118e-39
TESC	1.56745e-43	-0.271855	0.067	0.237	6.71714e-39
SCAND1	1.72803e-43	-0.293893	0.106	0.296	7.4053e-39
PSMD1	1.72884e-43	-0.263259	0.052	0.213	7.40877e-39
FHL3	1.79234e-43	-0.26667	0.058	0.223	7.6809e-39
MRPL23	1.95641e-43	-0.356536	0.145	0.34	8.384e-39
BCAP31	2.03607e-43	-0.30632	0.132	0.328	8.72535e-39
MBNL1	2.08909e-43	-0.291363	0.082	0.259	8.95261e-39
DAD1	2.21872e-43	-0.408627	0.385	0.591	9.50811e-39
CTSW	2.75813e-43	-0.382223	0.118	0.305	1.18197e-38
LMNB1	2.77591e-43	-0.25263	0.03	0.175	1.18959e-38
PNRC1	2.77753e-43	-0.430822	0.291	0.496	1.19028e-38
TIMM8B	2.91754e-43	-0.329669	0.106	0.293	1.25028e-38
STK4	3.09039e-43	-0.346309	0.151	0.349	1.32436e-38
SRRM2	3.13692e-43	-0.311514	0.107	0.294	1.3443e-38
CCDC88A	3.14503e-43	-0.313811	0.074	0.247	1.34777e-38
LSM8	4.40437e-43	-0.365592	0.218	0.424	1.88745e-38
SNRPD1	5.16533e-43	-0.354064	0.153	0.349	2.21355e-38
BRD2	6.07266e-43	-0.310707	0.089	0.267	2.60238e-38
SEMA4D	6.85204e-43	-0.254393	0.048	0.205	2.93637e-38
MBOAT7	7.37299e-43	-0.310523	0.088	0.266	3.15962e-38
NDUFS7	8.00281e-43	-0.347988	0.199	0.404	3.42953e-38
DCTN3	8.65609e-43	-0.303431	0.111	0.298	3.70948e-38
RNASEH2B	9.02207e-43	-0.315674	0.112	0.299	3.86632e-38
ASAH1	1.05845e-42	-0.465177	0.428	0.627	4.53589e-38
TUBA1B	1.26289e-42	-0.616256	0.385	0.585	5.41198e-38
NUCB1	1.36548e-42	-0.27913	0.091	0.271	5.85162e-38
CLCN3	1.3929e-42	-0.251625	0.045	0.201	5.96913e-38
LSM2	1.66571e-42	-0.321049	0.146	0.345	7.13822e-38
C6orf62	1.85763e-42	-0.278972	0.08	0.254	7.9607e-38
IFNGR2	2.05747e-42	-0.246277	0.051	0.21	8.81708e-38
ABHD2	2.3402e-42	-0.244349	0.041	0.192	1.00287e-37
WSB1	2.99988e-42	-0.3278	0.161	0.362	1.28557e-37
PHF20	3.16854e-42	-0.345737	0.168	0.366	1.35785e-37
MRPL20	4.36037e-42	-0.312224	0.161	0.361	1.86859e-37
TMEM160	4.41583e-42	-0.319823	0.145	0.34	1.89236e-37
RNASET2	4.81277e-42	-0.316178	0.097	0.277	2.06247e-37
TGOLN2	5.10032e-42	-0.283128	0.095	0.273	2.18569e-37
IQGAP1	5.23578e-42	-0.29884	0.087	0.262	2.24374e-37
SLC25A39	5.24967e-42	-0.274657	0.078	0.25	2.2497e-37
BLVRA	5.70516e-42	-0.326847	0.129	0.316	2.44489e-37
LAT2	6.23668e-42	-0.351758	0.152	0.343	2.67267e-37
CARHSP1	6.25821e-42	-0.251737	0.048	0.204	2.68189e-37
ARID1B	6.38317e-42	-0.310654	0.085	0.258	2.73544e-37
FDX1	6.99022e-42	-0.348384	0.106	0.286	2.99559e-37
FAM46A	7.44062e-42	-0.515809	0.182	0.379	3.1886e-37
CALM2	8.51976e-42	-0.446216	0.683	0.807	3.65106e-37
MRPL54	9.50423e-42	-0.296373	0.125	0.314	4.07294e-37
SERPINB6	1.15297e-41	-0.335919	0.202	0.403	4.94096e-37
SPI1	1.21218e-41	-0.285821	0.072	0.238	5.19466e-37
TOMM22	1.35923e-41	-0.29211	0.109	0.294	5.82486e-37
CKS2	1.35947e-41	-0.323515	0.058	0.217	5.82586e-37
NABP1	1.72519e-41	-0.299369	0.066	0.229	7.39314e-37
IGBP1	1.82336e-41	-0.268639	0.069	0.235	7.81381e-37
CNPY2	1.90989e-41	-0.29936	0.11	0.293	8.18463e-37
ANAPC11	1.94888e-41	-0.331426	0.173	0.37	8.35175e-37
SNRPE	2.43906e-41	-0.380643	0.201	0.402	1.04523e-36
LAPTM4A	2.48153e-41	-0.515623	0.79	0.864	1.06343e-36
PTPRC	2.76388e-41	-0.354114	0.15	0.341	1.18443e-36
GNB2	2.98758e-41	-0.231213	0.052	0.208	1.2803e-36
SUMO1	3.1094e-41	-0.346586	0.263	0.474	1.3325e-36
LPCAT2	3.24685e-41	-0.296846	0.108	0.29	1.39141e-36
TMOD3	3.25218e-41	-0.248619	0.064	0.227	1.39369e-36
DR1	4.05658e-41	-0.2438	0.053	0.21	1.73841e-36
NONO	4.08243e-41	-0.284732	0.084	0.256	1.74948e-36
ENY2	4.35546e-41	-0.329196	0.163	0.358	1.86649e-36
ZNF428	4.63403e-41	-0.282043	0.104	0.286	1.98587e-36
C19orf70	4.82564e-41	-0.318513	0.155	0.348	2.06798e-36
FIBP	4.89631e-41	-0.298713	0.088	0.26	2.09827e-36
KDELR2	5.95334e-41	-0.275256	0.096	0.275	2.55124e-36
ABCC4	6.26791e-41	-0.239745	0.04	0.187	2.68605e-36
LUC7L3	6.3752e-41	-0.312472	0.135	0.324	2.73203e-36
H2AFZ	6.92324e-41	-0.415303	0.283	0.487	2.96688e-36
ALDH1A1	6.95519e-41	-0.566839	0.211	0.403	2.98058e-36
RBCK1	7.49217e-41	-0.236373	0.067	0.231	3.21069e-36
CMTM3	8.69906e-41	-0.231435	0.04	0.185	3.7279e-36
SSB	8.9435e-41	-0.322363	0.141	0.332	3.83265e-36
VMA21	1.10358e-40	-0.261747	0.058	0.214	4.72928e-36
NAA38	1.11252e-40	-0.342682	0.19	0.389	4.76757e-36
HLA-DMA	1.15767e-40	-0.241163	0.027	0.162	4.9611e-36
ZNF207	1.18168e-40	-0.28014	0.079	0.249	5.06397e-36
TMEM255B	1.22401e-40	-0.228436	0.042	0.189	5.24537e-36
PRKCA	1.34422e-40	-0.261511	0.054	0.208	5.76053e-36
SNRPD3	1.42947e-40	-0.313985	0.122	0.309	6.12583e-36
NFKBID	1.48359e-40	-0.295543	0.042	0.188	6.35778e-36
C10orf128	1.51717e-40	-0.25518	0.063	0.224	6.50166e-36
SWAP70	1.54802e-40	-0.298585	0.083	0.251	6.63391e-36
ZFAND5	1.61331e-40	-0.322928	0.137	0.326	6.91368e-36
CLNS1A	1.66163e-40	-0.30925	0.14	0.329	7.12077e-36
GM2A	1.66251e-40	-0.224717	0.03	0.168	7.12452e-36
RNF181	1.76045e-40	-0.312157	0.155	0.351	7.54421e-36
FKBP8	2.02466e-40	-0.315965	0.148	0.34	8.67649e-36
ADRBK1	2.22611e-40	-0.240566	0.041	0.187	9.53978e-36
PPP1CB	2.28792e-40	-0.361458	0.143	0.329	9.80467e-36
BATF	2.54422e-40	-0.390357	0.111	0.288	1.0903e-35
AKR1A1	2.9605e-40	-0.329326	0.149	0.338	1.26869e-35
TMEM14C	3.36085e-40	-0.29294	0.121	0.308	1.44026e-35
ERH	3.55129e-40	-0.420646	0.316	0.508	1.52187e-35
CCT7	3.76557e-40	-0.296902	0.09	0.261	1.6137e-35
SH3KBP1	3.9511e-40	-0.325624	0.111	0.29	1.6932e-35
RTFDC1	3.98539e-40	-0.302618	0.127	0.31	1.7079e-35
XRCC5	4.06217e-40	-0.309637	0.132	0.319	1.7408e-35
RNH1	4.65581e-40	-0.319809	0.116	0.298	1.9952e-35
CD47	4.77417e-40	-0.287833	0.105	0.284	2.04592e-35
RP11-511P7.2	5.11531e-40	-0.243609	0.037	0.179	2.19211e-35
GRB2	5.50333e-40	-0.26016	0.067	0.229	2.3584e-35
BEX3	6.33213e-40	-0.286838	0.064	0.223	2.71357e-35
PLIN2	6.72323e-40	-0.621107	0.356	0.54	2.88117e-35
NEDD9	8.05086e-40	-0.241512	0.033	0.171	3.45012e-35
SLC11A2	8.16303e-40	-0.25327	0.061	0.218	3.49818e-35
ARGLU1	8.9784e-40	-0.296365	0.137	0.323	3.8476e-35
NUCKS1	9.1046e-40	-0.31474	0.153	0.345	3.90169e-35
PSMC5	1.03495e-39	-0.313599	0.114	0.294	4.43518e-35
SF1	1.08652e-39	-0.268882	0.092	0.265	4.65618e-35
UQCC2	1.17477e-39	-0.28532	0.101	0.275	5.03437e-35
CYLD	1.28159e-39	-0.231854	0.047	0.195	5.49211e-35
SON	1.3064e-39	-0.37913	0.34	0.538	5.59846e-35
PYURF	1.31233e-39	-0.347419	0.208	0.406	5.62384e-35
RAB5C	1.32861e-39	-0.243389	0.065	0.224	5.69363e-35
GNA15	1.41173e-39	-0.225593	0.028	0.163	6.04984e-35
TNFRSF18	1.48333e-39	-0.234978	0.009	0.124	6.35666e-35
HIST1H4C	1.5659e-39	-0.307275	0.095	0.266	6.71051e-35
BLOC1S1	1.58466e-39	-0.277689	0.161	0.357	6.7909e-35
RTN3	1.63997e-39	-0.293301	0.107	0.283	7.02792e-35
CHMP2A	1.70456e-39	-0.353119	0.15	0.334	7.30472e-35
ALKBH7	1.86206e-39	-0.263854	0.094	0.266	7.97966e-35
SSBP4	2.19844e-39	-0.218596	0.042	0.187	9.42118e-35
DYNLT1	2.36981e-39	-0.342075	0.226	0.428	1.01556e-34
ACTN4	2.81462e-39	-0.274884	0.085	0.251	1.20618e-34
ROCK1	3.20885e-39	-0.254647	0.06	0.215	1.37512e-34
LEPROTL1	3.38477e-39	-0.348779	0.218	0.414	1.45051e-34
TMEM230	3.38508e-39	-0.347192	0.217	0.412	1.45064e-34
EIF6	3.68341e-39	-0.302426	0.096	0.267	1.57849e-34
ZBTB20	3.72314e-39	-0.354092	0.154	0.341	1.59552e-34
PTP4A1	3.92552e-39	-0.249865	0.075	0.239	1.68224e-34
C19orf79	4.13058e-39	-0.303867	0.158	0.349	1.77012e-34
ADAM12	4.24968e-39	-0.236593	0.035	0.172	1.82116e-34
IRS2	4.38382e-39	-0.330311	0.135	0.318	1.87864e-34
TSTD1	4.41543e-39	-0.333338	0.199	0.392	1.89219e-34
TAOK3	4.54343e-39	-0.316371	0.147	0.334	1.94704e-34
HADHA	4.67178e-39	-0.284163	0.133	0.317	2.00204e-34
MLF2	4.67528e-39	-0.228686	0.053	0.203	2.00354e-34
FAIM	5.20341e-39	-0.254714	0.053	0.202	2.22987e-34
ZCRB1	5.54953e-39	-0.247785	0.061	0.216	2.3782e-34
KLRG1	6.16541e-39	-0.29694	0.105	0.278	2.64213e-34
CMC2	6.24662e-39	-0.242985	0.069	0.229	2.67693e-34
ANXA7	6.59133e-39	-0.32705	0.147	0.334	2.82465e-34
STOML2	6.86512e-39	-0.271596	0.077	0.238	2.94198e-34
GADD45GIP1	8.70634e-39	-0.338956	0.181	0.372	3.73102e-34
SNX5	8.81999e-39	-0.342635	0.139	0.321	3.77972e-34
RAB5A	9.10886e-39	-0.241346	0.051	0.199	3.90351e-34
CHMP5	9.83808e-39	-0.267631	0.139	0.325	4.21601e-34
CXXC5	1.18663e-38	-0.198773	0.02	0.144	5.08517e-34
VIMP	1.30388e-38	-0.326569	0.142	0.324	5.58765e-34
ESD	1.67609e-38	-0.299016	0.187	0.384	7.18273e-34
POLR2G	1.69278e-38	-0.308204	0.125	0.303	7.25425e-34
MRPL41	1.70178e-38	-0.302711	0.133	0.315	7.29281e-34
ACADVL	1.75345e-38	-0.277124	0.105	0.28	7.51424e-34
REEP5	2.20664e-38	-0.279517	0.102	0.273	9.45634e-34
NME1	2.23066e-38	-0.306012	0.064	0.218	9.55929e-34
AES	2.38062e-38	-0.247139	0.058	0.209	1.02019e-33
EIF3J	2.70043e-38	-0.276703	0.1	0.272	1.15724e-33
RNASEH2C	2.79002e-38	-0.286541	0.124	0.302	1.19564e-33
ITM2C	2.90699e-38	-0.350385	0.216	0.412	1.24576e-33
HCLS1	2.94442e-38	-0.229946	0.049	0.195	1.2618e-33
UBE2N	3.01629e-38	-0.287634	0.119	0.297	1.2926e-33
SIVA1	3.13435e-38	-0.26411	0.112	0.289	1.34319e-33
ZFAND6	3.23301e-38	-0.299076	0.136	0.318	1.38547e-33
KIF5B	3.27438e-38	-0.280636	0.113	0.286	1.4032e-33
NDUFA6	3.31789e-38	-0.293257	0.121	0.298	1.42185e-33
LSM7	3.39742e-38	-0.312974	0.165	0.349	1.45593e-33
SLC39A11	3.66048e-38	-0.217269	0.027	0.156	1.56866e-33
CHMP4A	3.7079e-38	-0.308292	0.158	0.344	1.58898e-33
FBXO34	3.77388e-38	-0.224574	0.038	0.176	1.61726e-33
TMEM147	3.9e-38	-0.276039	0.119	0.298	1.6713e-33
HDLBP	4.30621e-38	-0.230796	0.052	0.2	1.84538e-33
TMEM248	4.54916e-38	-0.217884	0.052	0.2	1.9495e-33
SNX10	5.15897e-38	-0.255703	0.06	0.211	2.21082e-33
AMD1	5.84256e-38	-0.291874	0.089	0.253	2.50377e-33
EFHD2	5.86676e-38	-0.235017	0.045	0.187	2.51414e-33
OXA1L	5.89165e-38	-0.248409	0.074	0.232	2.52481e-33
DDOST	6.36876e-38	-0.291674	0.092	0.257	2.72927e-33
TIPRL	6.53132e-38	-0.259793	0.077	0.236	2.79893e-33
CYTOR	6.67244e-38	-0.264726	0.085	0.25	2.85941e-33
2023-09-15	6.79442e-38	-0.300354	0.181	0.374	2.91168e-33
RGS19	6.97685e-38	-0.221993	0.041	0.181	2.98986e-33
HPRT1	7.80824e-38	-0.262554	0.078	0.239	3.34614e-33
RABAC1	7.99646e-38	-0.334774	0.205	0.395	3.4268e-33
SPN	8.22471e-38	-0.247223	0.061	0.212	3.52462e-33
ATRX	1.06675e-37	-0.289582	0.107	0.278	4.57146e-33
EDEM2	1.13384e-37	-0.261173	0.075	0.234	4.85895e-33
IDH2	1.25572e-37	-0.241019	0.039	0.176	5.38126e-33
ATP6AP2	1.30833e-37	-0.309544	0.126	0.299	5.60673e-33
RARRES3	1.34497e-37	-0.361947	0.156	0.336	5.76373e-33
MIIP	1.3666e-37	-0.246989	0.039	0.175	5.85644e-33
TUBB	1.394e-37	-0.496256	0.25	0.442	5.97384e-33
SNRNP70	1.53264e-37	-0.235812	0.058	0.207	6.56798e-33
MPP1	1.6876e-37	-0.236466	0.058	0.206	7.23204e-33
PSMB4	1.79406e-37	-0.249779	0.071	0.228	7.68825e-33
PPP4C	1.81178e-37	-0.250681	0.076	0.235	7.7642e-33
C11orf58	1.82078e-37	-0.354817	0.28	0.472	7.80278e-33
SEC11C	2.20129e-37	-0.285774	0.069	0.224	9.4334e-33
NFKB2	2.38517e-37	-0.196165	0.015	0.132	1.02214e-32
IAH1	2.55424e-37	-0.234337	0.064	0.216	1.09459e-32
MRPS36	2.56961e-37	-0.271237	0.114	0.287	1.10118e-32
LSM4	2.61717e-37	-0.290054	0.125	0.302	1.12156e-32
COX7A2L	2.63345e-37	-0.299949	0.192	0.384	1.12854e-32
PRPF40A	3.0924e-37	-0.271288	0.079	0.236	1.32522e-32
UBXN4	3.0985e-37	-0.3135	0.135	0.311	1.32783e-32
PAK2	3.19294e-37	-0.233713	0.058	0.207	1.3683e-32
GHITM	3.33769e-37	-0.333955	0.185	0.373	1.43033e-32
SRSF4	3.46576e-37	-0.237842	0.062	0.214	1.48522e-32
CHPT1	3.8337e-37	-0.303597	0.139	0.316	1.64289e-32
BNIP3L	4.3584e-37	-0.339062	0.2	0.388	1.86775e-32
PSMA3	5.02524e-37	-0.315767	0.127	0.302	2.15352e-32
TSC22D3	5.3902e-37	-0.506848	0.738	0.844	2.30991e-32
SERPINB1	5.60107e-37	-0.378544	0.289	0.49	2.40028e-32
RSRC2	6.03152e-37	-0.273194	0.118	0.291	2.58475e-32
POLR2J3	6.09177e-37	-0.250794	0.08	0.24	2.61057e-32
PSMG2	6.81455e-37	-0.290085	0.138	0.316	2.92031e-32
OCIAD2	6.93749e-37	-0.215354	0.07	0.225	2.97299e-32
ALAS1	7.62185e-37	-0.394219	0.135	0.312	3.26627e-32
EGR3	9.11107e-37	-0.353832	0.045	0.183	3.90446e-32
CTSC	9.40879e-37	-0.256978	0.062	0.212	4.03204e-32
TNFSF12	1.0058e-36	-0.2109	0.038	0.171	4.31028e-32
SRSF11	1.34421e-36	-0.291015	0.145	0.323	5.76047e-32
FERMT3	1.44559e-36	-0.241112	0.053	0.195	6.19495e-32
CD46	1.54522e-36	-0.213766	0.075	0.231	6.6219e-32
COMT	1.55098e-36	-0.246791	0.064	0.214	6.64655e-32
NR3C1	1.58005e-36	-0.294982	0.121	0.292	6.77114e-32
SVOPL	1.90631e-36	-0.335936	0.16	0.34	8.16931e-32
CTSS	2.3154e-36	-0.263427	0.08	0.238	9.92242e-32
PIM1	2.33449e-36	-0.254393	0.04	0.174	1.00042e-31
FKBP3	2.41685e-36	-0.29208	0.1	0.264	1.03572e-31
NDUFA12	2.49473e-36	-0.284407	0.153	0.336	1.06909e-31
ANP32A	2.57006e-36	-0.288109	0.122	0.295	1.10137e-31
ESYT1	2.59067e-36	-0.259098	0.085	0.245	1.1102e-31
WIPF1	2.859e-36	-0.235972	0.073	0.226	1.2252e-31
TAP1	2.87568e-36	-0.214367	0.022	0.141	1.23234e-31
YY1	3.23248e-36	-0.231211	0.077	0.232	1.38525e-31
AK2	3.26877e-36	-0.229957	0.056	0.201	1.4008e-31
PSMD7	3.41953e-36	-0.284881	0.106	0.272	1.46541e-31
CSK	3.94295e-36	-0.212138	0.034	0.163	1.68971e-31
TCF25	4.03714e-36	-0.299345	0.151	0.33	1.73008e-31
MDH2	4.76504e-36	-0.288313	0.102	0.267	2.04201e-31
TTI1	4.96524e-36	-0.220142	0.01	0.116	2.12781e-31
IFI6	4.99878e-36	-0.423086	0.094	0.256	2.14218e-31
SRRM1	5.07599e-36	-0.299356	0.159	0.338	2.17526e-31
FAM53C	5.42881e-36	-0.307537	0.098	0.26	2.32646e-31
GNPTAB	6.07916e-36	-0.301172	0.129	0.3	2.60516e-31
GSN	6.54092e-36	-0.26996	0.103	0.267	2.80305e-31
MRFAP1	6.81957e-36	-0.273559	0.116	0.287	2.92246e-31
DDX24	7.05591e-36	-0.309165	0.159	0.338	3.02374e-31
KLHL6	7.23321e-36	-0.209799	0.036	0.167	3.09972e-31
SYF2	7.2596e-36	-0.31609	0.237	0.43	3.11103e-31
C1orf43	7.66854e-36	-0.237963	0.095	0.259	3.28627e-31
PRMT1	8.16326e-36	-0.266569	0.07	0.22	3.49828e-31
CD22	8.31416e-36	-0.251528	0.074	0.225	3.56295e-31
SEC62	8.62732e-36	-0.332649	0.304	0.496	3.69715e-31
TXNDC17	9.02914e-36	-0.249854	0.087	0.247	3.86935e-31
PSMC1	9.14562e-36	-0.273243	0.109	0.277	3.91926e-31
SLC12A8	9.17764e-36	-0.20227	0.018	0.132	3.93298e-31
XIST	9.91595e-36	-0.479588	0.154	0.324	4.24938e-31
RNPS1	1.05014e-35	-0.23201	0.087	0.246	4.50027e-31
BTN3A2	1.07159e-35	-0.265579	0.071	0.221	4.59217e-31
AP2S1	1.08709e-35	-0.290767	0.161	0.34	4.6586e-31
BRI3	1.33619e-35	-0.250582	0.079	0.234	5.7261e-31
EIF5B	1.35527e-35	-0.27397	0.122	0.291	5.80786e-31
EIF1AX	1.38629e-35	-0.323786	0.205	0.393	5.94081e-31
LACTB	1.43071e-35	-0.220282	0.04	0.171	6.13116e-31
EIF1B	1.44596e-35	-0.295151	0.207	0.398	6.19652e-31
IRF1	1.46009e-35	-0.319615	0.083	0.237	6.25706e-31
RAB2A	1.49296e-35	-0.245744	0.136	0.312	6.39794e-31
UCP2	1.59128e-35	-0.257424	0.059	0.203	6.81926e-31
NCKAP1L	1.80339e-35	-0.219924	0.049	0.187	7.72825e-31
ACAP1	1.83106e-35	-0.195144	0.032	0.157	7.84681e-31
PIP4K2A	1.86527e-35	-0.259004	0.092	0.252	7.99345e-31
PFDN2	2.25086e-35	-0.30409	0.158	0.334	9.64582e-31
UBE2A	2.31355e-35	-0.217819	0.062	0.208	9.9145e-31
SRP9	2.47631e-35	-0.309702	0.22	0.404	1.0612e-30
SERINC1	2.62603e-35	-0.230392	0.079	0.234	1.12536e-30
CSNK1D	3.13974e-35	-0.184512	0.035	0.164	1.3455e-30
PRDX4	3.28638e-35	-0.220248	0.06	0.205	1.40835e-30
CDK4	3.60099e-35	-0.22426	0.053	0.194	1.54317e-30
ADGRE2	3.91139e-35	-0.257729	0.062	0.206	1.67619e-30
STAT1	4.34837e-35	-0.33675	0.061	0.203	1.86345e-30
GPR35	4.38477e-35	-0.193542	0.022	0.139	1.87905e-30
CDC42EP3	4.5049e-35	-0.259526	0.061	0.204	1.93053e-30
MRPS34	4.69904e-35	-0.23203	0.077	0.23	2.01373e-30
SLC4A2	5.748e-35	-0.216089	0.033	0.158	2.46325e-30
OS9	6.57707e-35	-0.232668	0.065	0.21	2.81854e-30
SVIP	7.14663e-35	-0.298224	0.139	0.311	3.06262e-30
GTF2I	1.0156e-34	-0.213999	0.061	0.204	4.35224e-30
NDUFA2	1.03081e-34	-0.276891	0.158	0.338	4.41742e-30
ARMCX3	1.05482e-34	-0.278336	0.135	0.307	4.52031e-30
RBM25	1.12024e-34	-0.249552	0.088	0.244	4.80066e-30
ITGB1BP1	1.19553e-34	-0.208245	0.051	0.189	5.12331e-30
ATP1B3	1.29722e-34	-0.326163	0.152	0.325	5.55911e-30
AP1S2	1.4021e-34	-0.32927	0.22	0.405	6.00855e-30
RAB11A	1.78014e-34	-0.277102	0.122	0.289	7.62863e-30
NDUFS4	1.93942e-34	-0.253993	0.097	0.256	8.31117e-30
DDX46	2.05961e-34	-0.246655	0.083	0.236	8.82625e-30
DYNC1I2	2.06463e-34	-0.245155	0.094	0.253	8.84777e-30
ARF4	2.21127e-34	-0.2374	0.09	0.246	9.47619e-30
PRKX	2.62813e-34	-0.27428	0.08	0.23	1.12626e-29
MSRA	2.66545e-34	-0.259621	0.112	0.275	1.14225e-29
AREG	2.67977e-34	-0.505343	0.138	0.303	1.14839e-29
KIAA1147	2.70892e-34	-0.184527	0.021	0.135	1.16088e-29
NME3	2.85905e-34	-0.232045	0.067	0.211	1.22522e-29
CCT2	2.93504e-34	-0.250894	0.076	0.226	1.25778e-29
ST3GAL4	3.0457e-34	-0.228258	0.046	0.179	1.30521e-29
DPM3	3.09945e-34	-0.243759	0.096	0.254	1.32824e-29
MAP2K2	3.20086e-34	-0.218695	0.061	0.203	1.3717e-29
LAGE3	3.22528e-34	-0.268849	0.109	0.271	1.38216e-29
SDHC	3.75262e-34	-0.260461	0.108	0.269	1.60815e-29
NENF	3.76163e-34	-0.32688	0.204	0.383	1.61201e-29
CLNK	4.32963e-34	-0.319873	0.067	0.21	1.85542e-29
CXCL16	4.6352e-34	-0.231826	0.077	0.227	1.98637e-29
PRKCB	4.66807e-34	-0.261417	0.088	0.241	2.00046e-29
HNRNPR	4.7538e-34	-0.266895	0.121	0.287	2.03719e-29
HNRNPH3	4.8078e-34	-0.261215	0.093	0.248	2.06033e-29
TMED3	5.44151e-34	-0.208973	0.041	0.171	2.33191e-29
C9orf142	5.68801e-34	-0.194545	0.046	0.179	2.43754e-29
COL18A1	6.4912e-34	-0.22225	0.046	0.178	2.78174e-29
HEBP2	7.13135e-34	-0.212754	0.058	0.199	3.05607e-29
NASP	7.16424e-34	-0.224176	0.039	0.166	3.07016e-29
RP11-347P5.1	7.58687e-34	-0.332912	0.103	0.26	3.25128e-29
LAX1	7.5971e-34	-0.253412	0.059	0.198	3.25566e-29
2023-09-09	7.80405e-34	-0.215008	0.059	0.198	3.34435e-29
VCP	7.96106e-34	-0.236841	0.061	0.2	3.41163e-29
HLTF	8.68696e-34	-0.200542	0.049	0.182	3.72271e-29
DEK	8.75952e-34	-0.25783	0.103	0.263	3.75381e-29
TNIP1	9.2738e-34	-0.197476	0.029	0.148	3.97419e-29
TSNAX	9.58416e-34	-0.25739	0.095	0.25	4.10719e-29
FMNL3	1.05459e-33	-0.178345	0.026	0.143	4.51935e-29
HSD17B4	1.13939e-33	-0.235315	0.071	0.217	4.88275e-29
NT5C	1.59323e-33	-0.206351	0.067	0.212	6.82761e-29
MAFF	1.75295e-33	-0.206309	0.011	0.112	7.51209e-29
CRTAP	1.92329e-33	-0.213969	0.06	0.199	8.24207e-29
C21orf91	1.98131e-33	-0.213304	0.037	0.161	8.49071e-29
EMC7	2.10444e-33	-0.239582	0.081	0.23	9.01836e-29
GNB1	2.17416e-33	-0.208366	0.045	0.175	9.31716e-29
EVI2B	2.39131e-33	-0.310586	0.15	0.318	1.02477e-28
USP15	2.39287e-33	-0.201285	0.045	0.175	1.02544e-28
MRPS16	2.57538e-33	-0.222197	0.061	0.201	1.10365e-28
MAPK1IP1L	2.64268e-33	-0.185918	0.04	0.167	1.13249e-28
MPC2	2.79718e-33	-0.233236	0.078	0.226	1.1987e-28
ARHGAP25	2.96284e-33	-0.209555	0.036	0.159	1.26969e-28
IL18	3.3805e-33	-0.284508	0.13	0.296	1.44868e-28
SMIM19	3.9197e-33	-0.222666	0.067	0.209	1.67975e-28
ABCD3	4.12541e-33	-0.17815	0.023	0.135	1.76791e-28
CAMK1	4.25753e-33	-0.201568	0.032	0.152	1.82452e-28
MCTS1	4.36092e-33	-0.2308	0.075	0.22	1.86883e-28
PPP1R12A	5.00103e-33	-0.250403	0.084	0.233	2.14314e-28
MPC1	5.07144e-33	-0.222101	0.074	0.219	2.17332e-28
RABGGTB	5.34406e-33	-0.227263	0.068	0.21	2.29014e-28
RPN1	5.38643e-33	-0.225446	0.071	0.214	2.3083e-28
FAM107B	5.82084e-33	-0.270198	0.066	0.206	2.49446e-28
SPAG7	6.15504e-33	-0.24417	0.103	0.259	2.63768e-28
CD55	7.18935e-33	-0.272649	0.113	0.272	3.08092e-28
ACP1	7.89461e-33	-0.203381	0.064	0.205	3.38315e-28
ITGAE	7.92946e-33	-0.256228	0.047	0.176	3.39809e-28
NUDC	8.02425e-33	-0.260318	0.111	0.271	3.43871e-28
PRPF38B	8.11131e-33	-0.214093	0.071	0.214	3.47602e-28
HNRNPH1	9.45615e-33	-0.362143	0.257	0.439	4.05234e-28
PARVB	9.49366e-33	-0.236111	0.083	0.231	4.06841e-28
SNRPC	9.67621e-33	-0.231208	0.092	0.244	4.14664e-28
MMADHC	1.00066e-32	-0.238442	0.095	0.247	4.28823e-28
HLA-F	1.01804e-32	-0.2327	0.045	0.173	4.36272e-28
AC011753.3	1.04507e-32	-0.221275	0.077	0.222	4.47855e-28
AIP	1.05483e-32	-0.25085	0.103	0.259	4.52035e-28
ATP6V0A2	1.23617e-32	-0.277754	0.119	0.279	5.2975e-28
FYB1	1.26688e-32	-0.192473	0.024	0.135	5.42907e-28
NDUFC1	1.31014e-32	-0.272782	0.152	0.32	5.61445e-28
CASP1	1.35139e-32	-0.206597	0.03	0.147	5.79124e-28
BAZ1A	1.38758e-32	-0.212869	0.056	0.191	5.94634e-28
RAD23A	1.47964e-32	-0.262261	0.109	0.265	6.34085e-28
ELOC	1.4959e-32	-0.261197	0.122	0.283	6.41055e-28
PTRF	1.55725e-32	-0.228877	0.043	0.168	6.67345e-28
ELF1	1.57106e-32	-0.330085	0.28	0.461	6.73264e-28
EIF3A	1.6144e-32	-0.222752	0.064	0.204	6.91833e-28
LSM6	1.71973e-32	-0.241546	0.11	0.268	7.36975e-28
USP48	1.73841e-32	-0.222828	0.061	0.198	7.44978e-28
PIM3	1.81238e-32	-0.213097	0.034	0.154	7.76678e-28
IDI1	2.19244e-32	-0.279303	0.174	0.349	9.39546e-28
PPM1G	2.21366e-32	-0.207595	0.043	0.169	9.48642e-28
DERL1	2.22648e-32	-0.186272	0.041	0.167	9.54136e-28
CDK2AP2	2.32044e-32	-0.263754	0.081	0.226	9.94402e-28
OCIAD1	2.39866e-32	-0.289811	0.188	0.36	1.02792e-27
CYSTM1	2.44417e-32	-0.231006	0.122	0.284	1.04742e-27
DLC1	2.65802e-32	-0.238288	0.064	0.201	1.13907e-27
PCMT1	3.12715e-32	-0.29005	0.161	0.328	1.34011e-27
CYB5R3	3.55161e-32	-0.223226	0.061	0.195	1.52201e-27
IL18R1	3.77536e-32	-0.232464	0.062	0.199	1.61789e-27
SKAP2	3.88888e-32	-0.211897	0.072	0.214	1.66654e-27
H2AFY	4.43793e-32	-0.217548	0.083	0.231	1.90183e-27
RP5-1171I10.5	4.71501e-32	-0.310124	0.116	0.271	2.02057e-27
PLAT	4.8607e-32	-0.349552	0.065	0.2	2.08301e-27
FGL2	5.2765e-32	-0.207752	0.03	0.146	2.26119e-27
TERF2IP	5.66792e-32	-0.283954	0.164	0.332	2.42893e-27
SMAD7	5.75971e-32	-0.175909	0.018	0.122	2.46827e-27
CD151	5.7732e-32	-0.177127	0.039	0.162	2.47405e-27
CNPY3	5.87877e-32	-0.245714	0.091	0.24	2.51929e-27
SLTM	5.99356e-32	-0.235706	0.078	0.222	2.56848e-27
FUNDC2	6.04698e-32	-0.237368	0.109	0.265	2.59137e-27
POLR3GL	6.33752e-32	-0.260233	0.143	0.308	2.71588e-27
MYH9	6.41368e-32	-0.211428	0.055	0.187	2.74852e-27
LAPTM4B	6.63415e-32	-0.185258	0.024	0.133	2.843e-27
NDUFAB1	7.20871e-32	-0.2754	0.134	0.295	3.08922e-27
CHURC1	7.42686e-32	-0.24861	0.127	0.289	3.18271e-27
FOXN3	7.44767e-32	-0.210489	0.039	0.16	3.19163e-27
TCP1	7.46869e-32	-0.260769	0.102	0.255	3.20063e-27
MALT1	7.89639e-32	-0.181436	0.025	0.135	3.38392e-27
EIF4H	8.00527e-32	-0.192406	0.053	0.183	3.43058e-27
CRELD2	8.32474e-32	-0.204354	0.036	0.156	3.56749e-27
RCN2	8.41495e-32	-0.265309	0.122	0.28	3.60614e-27
HAX1	8.70593e-32	-0.285239	0.146	0.307	3.73084e-27
CAPNS1	9.25035e-32	-0.195192	0.046	0.173	3.96415e-27
EFCAB14	9.48828e-32	-0.210922	0.054	0.186	4.06611e-27
AURKAIP1	9.72742e-32	-0.282457	0.16	0.326	4.16859e-27
FBL	1.01631e-31	-0.245012	0.111	0.267	4.3553e-27
TADA3	1.03527e-31	-0.198484	0.056	0.188	4.43653e-27
BUD31	1.04907e-31	-0.234231	0.093	0.242	4.49567e-27
MYCBP2	1.06945e-31	-0.196125	0.039	0.16	4.58303e-27
TAF10	1.15739e-31	-0.167935	0.02	0.127	4.95987e-27
ZNF593	1.16781e-31	-0.208087	0.058	0.191	5.00455e-27
FBP1	1.27153e-31	-0.19778	0.048	0.174	5.44901e-27
C14orf156	1.28566e-31	-0.271145	0.169	0.339	5.50958e-27
CD68	1.29197e-31	-0.216456	0.068	0.206	5.5366e-27
UFM1	1.2966e-31	-0.223399	0.077	0.22	5.55646e-27
TIMM13	1.3002e-31	-0.229591	0.078	0.22	5.57189e-27
DUSP4	1.30762e-31	-0.265138	0.005	0.094	5.60369e-27
SSR1	1.38624e-31	-0.237075	0.091	0.238	5.94058e-27
SMIM1	1.41087e-31	-0.315839	0.133	0.291	6.04614e-27
NUTF2	1.41593e-31	-0.191672	0.043	0.167	6.06785e-27
AC068491.1	1.55939e-31	-0.235546	0.071	0.209	6.68263e-27
NPC2	1.5712e-31	-0.38558	0.43	0.595	6.73324e-27
NAP1L4	1.58383e-31	-0.198598	0.056	0.188	6.78735e-27
ATP8B4	1.64152e-31	-0.172926	0.026	0.137	7.03455e-27
JOSD1	1.7579e-31	-0.176416	0.027	0.139	7.5333e-27
ANXA4	1.85681e-31	-0.294089	0.182	0.353	7.95716e-27
C19orf24	1.90868e-31	-0.231418	0.074	0.213	8.17948e-27
CDC37	2.0067e-31	-0.23813	0.103	0.255	8.59951e-27
PLGRKT	2.18216e-31	-0.272321	0.155	0.322	9.35144e-27
TRABD	2.24178e-31	-0.176999	0.028	0.141	9.60694e-27
THRAP3	2.29112e-31	-0.233432	0.088	0.234	9.81836e-27
TUBA1A	2.7598e-31	-0.640055	0.235	0.403	1.18268e-26
ANAPC5	3.05012e-31	-0.211132	0.066	0.202	1.3071e-26
RBM6	3.06614e-31	-0.195387	0.053	0.182	1.31396e-26
NDUFB6	3.15028e-31	-0.230605	0.093	0.242	1.35002e-26
PCSK7	3.17235e-31	-0.164381	0.032	0.148	1.35948e-26
MAGOH	3.45367e-31	-0.238225	0.097	0.246	1.48004e-26
LYN	3.48354e-31	-0.202144	0.05	0.177	1.49284e-26
IDH3G	4.0386e-31	-0.254487	0.114	0.266	1.7307e-26
NOL7	4.05999e-31	-0.221308	0.074	0.213	1.73987e-26
STUB1	4.23698e-31	-0.263018	0.144	0.306	1.81571e-26
PIH1D1	4.44943e-31	-0.195068	0.046	0.17	1.90676e-26
PA2G4	4.95859e-31	-0.289695	0.184	0.352	2.12495e-26
CHMP3	5.09928e-31	-0.226819	0.103	0.255	2.18524e-26
NDFIP1	5.25631e-31	-0.232199	0.105	0.257	2.25254e-26
RALY	5.49973e-31	-0.208443	0.064	0.199	2.35686e-26
ADGRE5	5.70669e-31	-0.205334	0.048	0.173	2.44554e-26
GTF2A2	5.99282e-31	-0.251731	0.135	0.295	2.56816e-26
TMEM256	6.42361e-31	-0.258832	0.144	0.306	2.75277e-26
PPIG	6.57725e-31	-0.286515	0.182	0.35	2.81862e-26
MIDN	7.37732e-31	-0.19448	0.046	0.171	3.16148e-26
PAK1	7.58307e-31	-0.223993	0.078	0.218	3.24965e-26
HLA-DQA1	7.8915e-31	-0.224311	0.002	0.084	3.38182e-26
NDUFAF3	7.90753e-31	-0.303383	0.188	0.354	3.38869e-26
PSMD13	8.89752e-31	-0.221395	0.063	0.196	3.81294e-26
PRMT2	9.14333e-31	-0.244062	0.107	0.259	3.91828e-26
SNX6	9.6258e-31	-0.213258	0.087	0.232	4.12504e-26
C11orf73	1.03729e-30	-0.224668	0.087	0.23	4.44519e-26
TMEM167A	1.12274e-30	-0.234259	0.088	0.23	4.81138e-26
MITF	1.14033e-30	-0.271746	0.121	0.274	4.88679e-26
DUSP23	1.21086e-30	-0.213657	0.066	0.2	5.189e-26
RNF115	1.26596e-30	-0.179775	0.039	0.157	5.42515e-26
EMC10	1.27276e-30	-0.202991	0.061	0.192	5.45429e-26
QKI	1.347e-30	-0.201031	0.043	0.163	5.77245e-26
HNRNPAB	1.34941e-30	-0.191709	0.033	0.148	5.78275e-26
PRKD3	1.41086e-30	-0.22473	0.064	0.197	6.04609e-26
XRCC6	1.41875e-30	-0.298369	0.148	0.306	6.0799e-26
NAMPT	1.73336e-30	-0.238766	0.052	0.177	7.42814e-26
MACF1	1.75114e-30	-0.191406	0.043	0.164	7.50432e-26
MIER1	1.79895e-30	-0.205478	0.064	0.198	7.70922e-26
OAT	1.94836e-30	-0.241007	0.061	0.191	8.3495e-26
CPQ	1.95356e-30	-0.210428	0.063	0.195	8.37179e-26
TOP1	2.07182e-30	-0.176468	0.041	0.161	8.87857e-26
DSTN	2.07863e-30	-0.254632	0.236	0.411	8.90775e-26
SNHG7	2.08662e-30	-0.221686	0.083	0.225	8.94201e-26
ZNF445	2.12678e-30	-0.264652	0.059	0.188	9.11409e-26
HMGN3	2.47562e-30	-0.31333	0.279	0.449	1.0609e-25
PDCD5	2.51436e-30	-0.185093	0.043	0.163	1.0775e-25
GTF3C6	2.55677e-30	-0.243143	0.098	0.245	1.09568e-25
ZMAT2	2.62277e-30	-0.23685	0.094	0.238	1.12396e-25
PLXNC1	2.997e-30	-0.17002	0.025	0.132	1.28433e-25
CD59	3.12648e-30	-0.266539	0.165	0.33	1.33982e-25
MDH1	3.17279e-30	-0.274692	0.123	0.277	1.35967e-25
COX14	3.30414e-30	-0.240404	0.12	0.274	1.41596e-25
CD2BP2	3.32435e-30	-0.204453	0.07	0.205	1.42462e-25
PARVG	3.81358e-30	-0.188871	0.041	0.159	1.63427e-25
CCT4	3.93429e-30	-0.282366	0.143	0.301	1.686e-25
RER1	4.00184e-30	-0.236674	0.087	0.228	1.71495e-25
DGUOK	4.05645e-30	-0.238796	0.126	0.281	1.73835e-25
MAP3K8	4.22646e-30	-0.193947	0.028	0.136	1.81121e-25
CISD2	4.34454e-30	-0.206068	0.066	0.199	1.86181e-25
IQGAP2	4.34868e-30	-0.23841	0.074	0.21	1.86358e-25
PAPOLA	4.53244e-30	-0.253211	0.16	0.322	1.94233e-25
SSR3	4.97127e-30	-0.259664	0.142	0.302	2.13039e-25
ZNF706	5.11464e-30	-0.258137	0.165	0.327	2.19183e-25
CSRNP1	5.20316e-30	-0.176616	0.03	0.139	2.22976e-25
ILF2	5.26655e-30	-0.253825	0.108	0.257	2.25693e-25
GABPB1-AS1	5.28978e-30	-0.21394	0.053	0.179	2.26688e-25
TMEM165	5.51517e-30	-0.222037	0.088	0.231	2.36347e-25
SERINC3	5.78906e-30	-0.241888	0.122	0.276	2.48085e-25
LASP1	5.8422e-30	-0.199436	0.059	0.187	2.50362e-25
SSU72	6.19557e-30	-0.254727	0.142	0.299	2.65505e-25
LRPAP1	6.22812e-30	-0.219324	0.067	0.2	2.669e-25
CDK15	6.46593e-30	-0.236318	0.083	0.221	2.77091e-25
SDF4	6.91687e-30	-0.190508	0.05	0.174	2.96415e-25
YAF2	7.15596e-30	-0.212293	0.072	0.207	3.06662e-25
CLTB	7.24065e-30	-0.191161	0.088	0.231	3.10291e-25
COMMD3	7.43723e-30	-0.243287	0.106	0.255	3.18715e-25
MRPS12	8.04789e-30	-0.1831	0.038	0.154	3.44884e-25
RSL24D1	8.25528e-30	-0.287017	0.312	0.487	3.53772e-25
GLIPR2	8.37852e-30	-0.174251	0.038	0.153	3.59053e-25
EIF2A	8.69637e-30	-0.264208	0.127	0.28	3.72674e-25
EWSR1	9.01105e-30	-0.207149	0.071	0.206	3.8616e-25
RPA3	9.02847e-30	-0.234745	0.066	0.197	3.86906e-25
ATP6V1E1	9.1104e-30	-0.219324	0.082	0.221	3.90417e-25
LIPA	9.56497e-30	-0.205026	0.053	0.177	4.09897e-25
PPP2CA	1.08412e-29	-0.205586	0.066	0.197	4.64588e-25
PCNX4	1.23354e-29	-0.180641	0.033	0.145	5.28623e-25
HINT1	1.57503e-29	-0.25819	0.176	0.34	6.74963e-25
KDELR1	1.84801e-29	-0.164068	0.056	0.182	7.91946e-25
UBE2B	1.9266e-29	-0.239282	0.148	0.311	8.25624e-25
RBM17	1.94379e-29	-0.210283	0.076	0.211	8.3299e-25
ARHGAP15	2.03797e-29	-0.222157	0.101	0.247	8.7335e-25
CALU	2.05208e-29	-0.20565	0.058	0.185	8.79399e-25
TIAL1	2.10752e-29	-0.165832	0.043	0.161	9.03157e-25
GNAQ	2.48085e-29	-0.219324	0.08	0.216	1.06314e-24
SYNCRIP	2.62444e-29	-0.195121	0.059	0.186	1.12468e-24
SRM	2.72017e-29	-0.223432	0.06	0.186	1.1657e-24
HPCAL1	2.77907e-29	-0.196148	0.064	0.192	1.19094e-24
MPG	2.88319e-29	-0.237592	0.109	0.254	1.23556e-24
RAB8A	2.92036e-29	-0.174934	0.044	0.162	1.25149e-24
CDC42SE1	2.97067e-29	-0.240046	0.074	0.207	1.27305e-24
PRKCSH	3.0457e-29	-0.193255	0.055	0.179	1.30521e-24
YWHAH	3.05816e-29	-0.286971	0.09	0.229	1.31054e-24
PSMD4	3.08655e-29	-0.247698	0.113	0.26	1.32271e-24
RASGRP4	3.18666e-29	-0.170843	0.032	0.14	1.36561e-24
ATP2A2	3.3249e-29	-0.164321	0.03	0.139	1.42485e-24
TAX1BP3	3.46154e-29	-0.180532	0.033	0.144	1.48341e-24
IL4R	3.5137e-29	-0.207533	0.067	0.198	1.50576e-24
TCEAL8	3.94032e-29	-0.251127	0.136	0.29	1.68858e-24
CCNG1	4.04685e-29	-0.240608	0.097	0.239	1.73424e-24
GPBP1	4.18132e-29	-0.229635	0.126	0.277	1.79186e-24
TWF2	4.93921e-29	-0.179584	0.04	0.155	2.11665e-24
CAPZA2	5.11044e-29	-0.279791	0.215	0.382	2.19003e-24
TXNDC15	5.30525e-29	-0.209557	0.067	0.195	2.27351e-24
C16orf13	5.67306e-29	-0.220126	0.093	0.234	2.43114e-24
NARS	6.3922e-29	-0.204591	0.077	0.211	2.73931e-24
RUNX3	6.47618e-29	-0.163954	0.015	0.109	2.7753e-24
STRAP	6.60303e-29	-0.232811	0.102	0.245	2.82966e-24
ZNF331	6.72339e-29	-0.321073	0.059	0.183	2.88124e-24
UGP2	7.23161e-29	-0.267513	0.169	0.331	3.09903e-24
LGALS9	8.1248e-29	-0.193698	0.044	0.161	3.4818e-24
PRPSAP2	8.29878e-29	-0.210898	0.066	0.194	3.55636e-24
MZT2A	9.5198e-29	-0.165755	0.041	0.156	4.07962e-24
LSM5	9.67881e-29	-0.267794	0.205	0.371	4.14776e-24
MPHOSPH8	1.04035e-28	-0.247028	0.125	0.273	4.45833e-24
MPST	1.07914e-28	-0.166548	0.041	0.156	4.62454e-24
CCT5	1.08109e-28	-0.247215	0.067	0.195	4.63288e-24
PROM1	1.08324e-28	-0.149869	0.007	0.09	4.64211e-24
COMMD7	1.13958e-28	-0.205204	0.081	0.216	4.88356e-24
RENBP	1.2175e-28	-0.30322	0.204	0.367	5.21747e-24
RAB13	1.26507e-28	-0.186049	0.045	0.162	5.42134e-24
SOCS2	1.30394e-28	-0.157784	0.022	0.122	5.58792e-24
OAZ2	1.33021e-28	-0.248465	0.124	0.273	5.70048e-24
FAM195A	1.33608e-28	-0.162438	0.043	0.159	5.72563e-24
NUCB2	1.40863e-28	-0.271851	0.085	0.22	6.03654e-24
RAB34	1.4234e-28	-0.205056	0.064	0.19	6.09986e-24
HERPUD1	1.61978e-28	-0.298188	0.155	0.308	6.94141e-24
HTATIP2	1.67131e-28	-0.161757	0.04	0.153	7.16225e-24
TWISTNB	1.78865e-28	-0.239138	0.083	0.218	7.66509e-24
ILK	1.89647e-28	-0.205117	0.059	0.182	8.12713e-24
COPS6	1.9031e-28	-0.235159	0.116	0.262	8.15554e-24
TUBB4B	1.95034e-28	-0.216269	0.095	0.237	8.35801e-24
MAGED2	1.9894e-28	-0.232814	0.1	0.241	8.52538e-24
BRE	2.13134e-28	-0.196158	0.059	0.183	9.13363e-24
MAX	2.14346e-28	-0.194608	0.062	0.188	9.18558e-24
TDRD3	2.34897e-28	-0.292709	0.087	0.222	1.00663e-23
DHRS4L2	2.36346e-28	-0.174336	0.04	0.151	1.01284e-23
LAIR1	2.38025e-28	-0.231206	0.1	0.241	1.02003e-23
SH2D2A	2.48945e-28	-0.146378	0.007	0.089	1.06683e-23
PSMC3	2.58013e-28	-0.250274	0.096	0.234	1.10569e-23
TFDP2	2.64729e-28	-0.180915	0.038	0.149	1.13447e-23
CPEB4	2.72909e-28	-0.229776	0.08	0.213	1.16953e-23
MATK	2.73028e-28	-0.188363	0.043	0.157	1.17004e-23
SRP72	2.8558e-28	-0.215036	0.062	0.186	1.22382e-23
HS3ST1	2.90081e-28	-0.350108	0.156	0.306	1.24311e-23
PSMB5	3.0568e-28	-0.208209	0.093	0.232	1.30996e-23
AZIN1	3.11463e-28	-0.198963	0.066	0.193	1.33474e-23
CHP1	3.13551e-28	-0.197414	0.064	0.191	1.34369e-23
WAC	3.20787e-28	-0.185659	0.059	0.183	1.3747e-23
METTL9	4.34716e-28	-0.216163	0.092	0.229	1.86293e-23
ZMYND8	4.83345e-28	-0.166651	0.034	0.142	2.07133e-23
TMF1	4.8906e-28	-0.18163	0.05	0.168	2.09582e-23
C1orf122	5.3445e-28	-0.169829	0.035	0.143	2.29033e-23
CTNNB1	5.37747e-28	-0.229231	0.106	0.248	2.30446e-23
MRPS23	5.58373e-28	-0.184794	0.055	0.175	2.39285e-23
NFATC1	6.12491e-28	-0.188297	0.012	0.099	2.62477e-23
MLPH	6.33159e-28	-0.237265	0.114	0.259	2.71334e-23
G3BP1	6.5765e-28	-0.194544	0.062	0.186	2.81829e-23
FDPS	6.68174e-28	-0.203088	0.073	0.203	2.86339e-23
BCLAF1	6.90263e-28	-0.207393	0.082	0.215	2.95805e-23
GTF2H5	7.80228e-28	-0.239355	0.103	0.244	3.34359e-23
C17orf62	7.92359e-28	-0.176064	0.042	0.154	3.39558e-23
DCAF7	8.31258e-28	-0.194934	0.052	0.169	3.56227e-23
COX20	8.51863e-28	-0.237506	0.116	0.259	3.65057e-23
VPS29	8.67905e-28	-0.29209	0.202	0.361	3.71932e-23
CUEDC2	8.69834e-28	-0.171926	0.049	0.165	3.72759e-23
SNX17	8.76157e-28	-0.20538	0.088	0.224	3.75468e-23
ERO1A	9.06788e-28	-0.162351	0.027	0.129	3.88595e-23
EMC4	9.38366e-28	-0.200912	0.077	0.207	4.02127e-23
GRHPR	9.45718e-28	-0.163953	0.033	0.139	4.05278e-23
TAF7	9.78274e-28	-0.234291	0.135	0.285	4.1923e-23
PICALM	1.02153e-27	-0.166583	0.038	0.148	4.37767e-23
NDUFV1	1.03455e-27	-0.205397	0.077	0.208	4.43346e-23
MUM1	1.09908e-27	-0.186289	0.054	0.174	4.70999e-23
TMEM14B	1.10057e-27	-0.250619	0.132	0.278	4.71639e-23
KRT10	1.27631e-27	-0.26887	0.198	0.358	5.46951e-23
PSMD14	1.37258e-27	-0.197253	0.06	0.181	5.88207e-23
MRPL57	1.39514e-27	-0.236517	0.136	0.286	5.97874e-23
ANKRD44	1.53016e-27	-0.20191	0.064	0.188	6.55733e-23
ERGIC1	1.60191e-27	-0.15483	0.032	0.137	6.86482e-23
TPSG1	1.61336e-27	-0.191906	0.04	0.15	6.91388e-23
FLNA	1.62214e-27	-0.154384	0.017	0.109	6.95153e-23
CYC1	1.78229e-27	-0.214765	0.093	0.23	7.63781e-23
MRPL11	1.88054e-27	-0.173147	0.046	0.161	8.05885e-23
CHID1	1.90927e-27	-0.178819	0.054	0.172	8.182e-23
CLTC	1.97299e-27	-0.168367	0.049	0.164	8.45503e-23
LSM1	2.00477e-27	-0.167971	0.04	0.15	8.59123e-23
MRPS33	2.17191e-27	-0.197472	0.071	0.197	9.30749e-23
CDK5	2.2202e-27	-0.17039	0.035	0.142	9.51443e-23
EIF4E2	2.26248e-27	-0.19202	0.056	0.174	9.69562e-23
MFSD10	2.27686e-27	-0.158591	0.033	0.138	9.75724e-23
PIK3R1	2.4128e-27	-0.170162	0.036	0.142	1.03398e-22
MESDC2	2.48095e-27	-0.203474	0.081	0.212	1.06319e-22
PIGT	2.59323e-27	-0.162865	0.043	0.154	1.1113e-22
SHKBP1	2.65043e-27	-0.179857	0.047	0.161	1.13582e-22
LAMP1	2.7693e-27	-0.217812	0.116	0.259	1.18676e-22
PRKACB	2.77167e-27	-0.184058	0.052	0.169	1.18777e-22
C6orf1	2.81727e-27	-0.177694	0.056	0.174	1.20731e-22
ZC3H15	2.89036e-27	-0.225443	0.106	0.244	1.23863e-22
SF3B1	3.31174e-27	-0.239931	0.126	0.269	1.41921e-22
CTA-941F9.9	3.36767e-27	-0.160272	0.004	0.081	1.44318e-22
DENND1B	3.38127e-27	-0.214936	0.09	0.224	1.44901e-22
GSPT1	3.56159e-27	-0.197761	0.058	0.176	1.52628e-22
CTD-3203P2.2	3.7302e-27	-0.305195	0.199	0.355	1.59854e-22
UNC13D	3.9729e-27	-0.166043	0.033	0.138	1.70255e-22
GFRA3	4.01632e-27	-0.162409	0.032	0.134	1.72116e-22
ECHS1	4.04266e-27	-0.187452	0.071	0.198	1.73244e-22
AQP3	4.13676e-27	-0.136657	0.007	0.088	1.77277e-22
IL17RB	4.29189e-27	-0.186723	0.002	0.076	1.83925e-22
RBBP4	4.3555e-27	-0.200229	0.079	0.208	1.86651e-22
APH1A	4.85908e-27	-0.178912	0.055	0.173	2.08231e-22
PHLDA1	4.92235e-27	-0.245481	0.022	0.116	2.10942e-22
COPZ1	4.92925e-27	-0.222157	0.098	0.234	2.11238e-22
SMAP1	5.28165e-27	-0.18881	0.06	0.18	2.2634e-22
PLEKHB2	5.54629e-27	-0.188702	0.058	0.176	2.37681e-22
PER1	5.58197e-27	-0.17394	0.033	0.137	2.3921e-22
CLPP	5.70019e-27	-0.156914	0.03	0.131	2.44276e-22
CHCHD8	5.89673e-27	-0.166398	0.037	0.144	2.52698e-22
PLEK	6.39052e-27	-0.153437	0.027	0.126	2.73859e-22
TM9SF2	6.53551e-27	-0.187231	0.075	0.203	2.80073e-22
RAB4A	6.57385e-27	-0.158611	0.045	0.157	2.81716e-22
SPCS2	6.71726e-27	-0.355645	0.371	0.525	2.87861e-22
R3HDM4	6.82644e-27	-0.155315	0.027	0.125	2.9254e-22
MYO1F	6.82865e-27	-0.138948	0.018	0.109	2.92635e-22
DHX36	7.44898e-27	-0.201652	0.087	0.218	3.19219e-22
TXN2	7.79288e-27	-0.206772	0.085	0.217	3.33956e-22
CHST11	8.25276e-27	-0.163398	0.033	0.136	3.53664e-22
FAM177A1	8.50657e-27	-0.194355	0.09	0.224	3.6454e-22
UBE2K	8.59039e-27	-0.160361	0.045	0.156	3.68133e-22
POLR2E	8.926e-27	-0.172948	0.058	0.177	3.82515e-22
HP1BP3	9.00947e-27	-0.199405	0.087	0.218	3.86092e-22
UBAC2	9.03898e-27	-0.165884	0.048	0.162	3.87356e-22
EMC3	9.13172e-27	-0.164254	0.049	0.163	3.91331e-22
FRG1	9.32963e-27	-0.229417	0.115	0.255	3.99812e-22
VAMP5	9.37621e-27	-0.212941	0.085	0.215	4.01808e-22
PCM1	9.60183e-27	-0.190198	0.066	0.189	4.11477e-22
PLD3	1.08948e-26	-0.213212	0.074	0.2	4.66884e-22
NCOR1	1.10648e-26	-0.217376	0.101	0.237	4.7417e-22
CHCHD1	1.14533e-26	-0.170156	0.049	0.162	4.90822e-22
PIN1	1.26861e-26	-0.21709	0.105	0.241	5.43648e-22
C1D	1.36843e-26	-0.205851	0.093	0.226	5.86425e-22
ANKRD9	1.41541e-26	-0.171577	0.04	0.146	6.06562e-22
BPTF	1.44333e-26	-0.207892	0.069	0.192	6.18525e-22
EIF4A1	1.46161e-26	-0.248116	0.113	0.25	6.26356e-22
PTPN18	1.47607e-26	-0.175276	0.057	0.175	6.32555e-22
PTRHD1	1.53008e-26	-0.184955	0.046	0.156	6.55701e-22
MRPL16	1.55448e-26	-0.208563	0.07	0.192	6.66155e-22
DUSP22	1.55544e-26	-0.151735	0.025	0.121	6.66567e-22
ACBD3	1.5749e-26	-0.150952	0.03	0.131	6.74906e-22
MRPL14	1.61621e-26	-0.191199	0.059	0.177	6.9261e-22
ACAA1	1.62061e-26	-0.144211	0.035	0.139	6.94498e-22
PPCS	1.6246e-26	-0.212473	0.103	0.239	6.96205e-22
ZDHHC12	1.62924e-26	-0.167945	0.046	0.157	6.98196e-22
PTBP1	1.72831e-26	-0.163404	0.041	0.15	7.40648e-22
P2RX1	1.81687e-26	-0.226236	0.111	0.25	7.786e-22
PLIN3	1.85081e-26	-0.161504	0.039	0.145	7.93146e-22
C17orf89	1.87607e-26	-0.209255	0.085	0.214	8.03973e-22
SRP19	1.89916e-26	-0.210919	0.09	0.221	8.13865e-22
STIM2	1.9381e-26	-0.153293	0.026	0.122	8.30552e-22
GPAA1	2.08257e-26	-0.194416	0.066	0.188	8.92464e-22
SRSF10	2.08267e-26	-0.220071	0.093	0.226	8.92508e-22
CREB3L2	2.13759e-26	-0.188013	0.057	0.174	9.16045e-22
CDV3	2.30411e-26	-0.160308	0.041	0.15	9.87403e-22
ATP6V0D1	2.30431e-26	-0.197339	0.074	0.199	9.87488e-22
CMA1	2.38354e-26	0.312137	0.242	0.107	1.02144e-21
TMEM141	2.52725e-26	-0.155739	0.072	0.198	1.08303e-21
CMPK1	2.60646e-26	-0.258912	0.231	0.392	1.11697e-21
DUT	2.64615e-26	-0.280604	0.168	0.316	1.13398e-21
VAMP2	2.70938e-26	-0.282381	0.327	0.488	1.16108e-21
TMEM205	2.79471e-26	-0.181142	0.06	0.178	1.19765e-21
NFATC3	3.07129e-26	-0.186625	0.051	0.163	1.31617e-21
AIMP1	3.15685e-26	-0.205406	0.09	0.222	1.35284e-21
MSRB2	3.39276e-26	-0.179998	0.076	0.202	1.45394e-21
C12orf57	3.53193e-26	-0.303628	0.265	0.425	1.51357e-21
STAG2	3.63969e-26	-0.164556	0.049	0.162	1.55975e-21
ERLEC1	3.69844e-26	-0.190198	0.07	0.192	1.58493e-21
CCDC71L	3.7416e-26	-0.168124	0.022	0.114	1.60342e-21
JMJD6	3.82943e-26	-0.156503	0.028	0.125	1.64106e-21
MAP3K2	3.92954e-26	-0.172246	0.038	0.142	1.68396e-21
NMT1	4.13361e-26	-0.192678	0.062	0.181	1.77142e-21
BOD1L1	4.22342e-26	-0.151949	0.022	0.115	1.80991e-21
NDUFA5	4.27317e-26	-0.235528	0.161	0.31	1.83122e-21
DSE	4.30168e-26	-0.178731	0.024	0.117	1.84344e-21
ARL6IP1	4.36367e-26	-0.226654	0.18	0.333	1.87001e-21
PABPN1	4.42189e-26	-0.171769	0.051	0.163	1.89496e-21
LRP10	4.57226e-26	-0.145293	0.028	0.125	1.9594e-21
POLD4	4.66437e-26	-0.16998	0.033	0.133	1.99887e-21
C10orf11	5.12605e-26	-0.189573	0.061	0.179	2.19672e-21
FNBP1	5.17855e-26	-0.201351	0.049	0.161	2.21922e-21
HERC1	5.2118e-26	-0.158189	0.03	0.128	2.23346e-21
NFKB1	5.40391e-26	-0.177767	0.025	0.119	2.31579e-21
BCL2L1	5.73629e-26	-0.156277	0.03	0.129	2.45823e-21
RALA	5.83066e-26	-0.137377	0.026	0.122	2.49867e-21
FCGR2A	5.96033e-26	-0.144082	0.007	0.084	2.55424e-21
RAE1	6.03102e-26	-0.183615	0.05	0.161	2.58453e-21
CHSY1	6.2549e-26	-0.13737	0.017	0.105	2.68048e-21
CERS2	6.518e-26	-0.136678	0.025	0.12	2.79322e-21
STXBP6	6.64817e-26	-0.264492	0.152	0.296	2.84901e-21
COPB2	6.76506e-26	-0.179841	0.057	0.173	2.8991e-21
PHIP	6.92248e-26	-0.215899	0.094	0.225	2.96656e-21
CAST	7.25056e-26	-0.271464	0.17	0.319	3.10715e-21
PPP2R5C	7.92746e-26	-0.178538	0.065	0.185	3.39723e-21
RDX	7.93272e-26	-0.164863	0.046	0.155	3.39949e-21
PSMF1	7.99652e-26	-0.165779	0.04	0.145	3.42683e-21
TPR	8.20474e-26	-0.203429	0.067	0.187	3.51606e-21
MRPL24	8.35794e-26	-0.166664	0.049	0.16	3.58171e-21
MRPL18	8.39035e-26	-0.185608	0.061	0.177	3.5956e-21
WDR1	8.44224e-26	-0.19749	0.061	0.178	3.61784e-21
ISOC2	8.94542e-26	-0.160209	0.034	0.135	3.83347e-21
ETFB	9.18092e-26	-0.237947	0.129	0.271	3.93439e-21
FAM104B	9.7001e-26	-0.181353	0.051	0.162	4.15688e-21
SNRPN	1.04734e-25	-0.236044	0.134	0.275	4.48827e-21
2023-09-06	1.07201e-25	-0.162668	0.04	0.144	4.59397e-21
RPAIN	1.11562e-25	-0.183242	0.07	0.191	4.7809e-21
YPEL3	1.1251e-25	-0.185308	0.072	0.194	4.8215e-21
SMIM7	1.13586e-25	-0.180379	0.07	0.191	4.86761e-21
SSNA1	1.16317e-25	-0.178264	0.072	0.194	4.98465e-21
POLR2J	1.27613e-25	-0.220859	0.126	0.266	5.46873e-21
FAM50A	1.32445e-25	-0.177613	0.064	0.182	5.67581e-21
LST1	1.33614e-25	-0.196448	0.04	0.143	5.7259e-21
C9orf78	1.34474e-25	-0.188866	0.077	0.202	5.76275e-21
ERP44	1.37611e-25	-0.214184	0.093	0.222	5.89718e-21
SDHD	1.41175e-25	-0.203919	0.109	0.246	6.04991e-21
ATP2A3	1.4228e-25	-0.163524	0.037	0.14	6.09728e-21
TSTA3	1.43393e-25	-0.128792	0.027	0.123	6.14496e-21
SNF8	1.45578e-25	-0.182125	0.068	0.188	6.23859e-21
HEG1	1.46117e-25	-0.13332	0.014	0.098	6.26169e-21
FERMT2	1.6009e-25	-0.171094	0.04	0.143	6.86049e-21
HK2	1.61626e-25	-0.152609	0.033	0.133	6.92633e-21
SKAP1	1.68309e-25	-0.217714	0.088	0.214	7.2127e-21
USP16	1.76032e-25	-0.202608	0.082	0.206	7.5437e-21
NIFK	1.77251e-25	-0.170849	0.054	0.167	7.59592e-21
TMED7	1.80057e-25	-0.170121	0.048	0.157	7.71616e-21
SYNJ2	1.83364e-25	-0.149448	0.014	0.096	7.85788e-21
CCDC69	1.84611e-25	-0.142381	0.03	0.128	7.91132e-21
PURA	1.87229e-25	-0.161926	0.035	0.136	8.02349e-21
ECHDC1	1.89072e-25	-0.156694	0.045	0.153	8.10251e-21
MTHFD1	1.98177e-25	-0.146571	0.022	0.113	8.49268e-21
EIF2S1	2.00978e-25	-0.171016	0.041	0.146	8.61273e-21
SNAP23	2.02701e-25	-0.21752	0.131	0.273	8.68653e-21
FBXO7	2.09047e-25	-0.166646	0.056	0.169	8.95852e-21
RHEB	2.18855e-25	-0.246438	0.185	0.334	9.37882e-21
ORMDL1	2.18945e-25	-0.203321	0.101	0.234	9.38267e-21
C7orf50	2.31532e-25	-0.221607	0.127	0.266	9.92209e-21
HIGD1A	2.38372e-25	-0.209501	0.103	0.235	1.02152e-20
SCAMP2	2.47516e-25	-0.18696	0.074	0.195	1.06071e-20
RAB21	2.62074e-25	-0.16383	0.034	0.133	1.12309e-20
TFDP1	2.62933e-25	-0.149121	0.038	0.142	1.12677e-20
TMEM9B	2.77547e-25	-0.221828	0.132	0.273	1.1894e-20
RNF187	2.85836e-25	-0.174823	0.062	0.178	1.22492e-20
ALS2	2.88069e-25	-0.183868	0.053	0.163	1.23449e-20
SDSL	2.91983e-25	-0.180768	0.063	0.179	1.25126e-20
MSI2	2.92555e-25	-0.173235	0.054	0.165	1.25372e-20
HMGA1	3.16109e-25	-0.120261	0.028	0.124	1.35465e-20
THUMPD1	3.44492e-25	-0.160511	0.053	0.164	1.47628e-20
STAB1	3.84205e-25	-0.146476	0.015	0.099	1.64647e-20
PAFAH1B1	3.90942e-25	-0.166731	0.051	0.161	1.67534e-20
KLF13	4.22416e-25	-0.139464	0.022	0.111	1.81022e-20
MRPS15	4.52516e-25	-0.159948	0.055	0.168	1.93921e-20
RILPL2	4.57482e-25	-0.160314	0.033	0.132	1.96049e-20
PPA1	4.68352e-25	-0.151754	0.056	0.169	2.00707e-20
ICAM1	4.92554e-25	-0.171158	0.023	0.113	2.11079e-20
OXNAD1	5.21977e-25	-0.159949	0.032	0.13	2.23688e-20
KIDINS220	5.63891e-25	-0.175436	0.053	0.162	2.4165e-20
SEMA7A	5.79976e-25	-0.155273	0.028	0.123	2.48543e-20
AHCYL1	5.97274e-25	-0.153574	0.033	0.132	2.55956e-20
USF2	5.97304e-25	-0.184436	0.077	0.199	2.55969e-20
NDEL1	6.03375e-25	-0.173868	0.059	0.172	2.5857e-20
SHISA5	6.05014e-25	-0.147108	0.037	0.138	2.59273e-20
PDCD2	6.09469e-25	-0.154353	0.042	0.146	2.61182e-20
TMCO1	6.19255e-25	-0.20858	0.129	0.269	2.65376e-20
CHD4	6.42313e-25	-0.153641	0.035	0.135	2.75257e-20
CTSG	6.61018e-25	-0.104491	0.591	0.382	2.83273e-20
TM6SF1	7.18815e-25	-0.152648	0.043	0.148	3.08041e-20
PEBP1	7.52831e-25	-0.305621	0.39	0.545	3.22618e-20
RP11-76E17.3	8.3083e-25	-0.243952	0.078	0.198	3.56044e-20
GOLGA4	8.98331e-25	-0.163652	0.046	0.152	3.84971e-20
RSF1	9.4151e-25	-0.176124	0.06	0.173	4.03475e-20
C1orf56	1.01306e-24	-0.230191	0.083	0.205	4.34136e-20
NBEAL1	1.06365e-24	-0.189943	0.078	0.199	4.55817e-20
TTLL7	1.06496e-24	-0.179885	0.03	0.125	4.56378e-20
VSIR	1.08527e-24	-0.210034	0.087	0.211	4.65084e-20
MS4A3	1.11711e-24	-0.146742	0.006	0.077	4.78725e-20
VTI1B	1.11721e-24	-0.177792	0.058	0.169	4.78768e-20
COPA	1.14928e-24	-0.146551	0.027	0.12	4.92514e-20
DENR	1.22395e-24	-0.150914	0.045	0.15	5.24511e-20
MAZ	1.30238e-24	-0.146097	0.036	0.136	5.58124e-20
HNRNPM	1.30451e-24	-0.306706	0.2	0.348	5.59034e-20
OPTN	1.3265e-24	-0.156823	0.027	0.12	5.68457e-20
PYCR2	1.35286e-24	-0.138763	0.025	0.116	5.79754e-20
TMED9	1.39935e-24	-0.235214	0.101	0.228	5.99676e-20
SPNS1	1.46034e-24	-0.226113	0.124	0.26	6.25816e-20
FAM204A	1.56559e-24	-0.173029	0.058	0.17	6.70916e-20
AKNA	1.65785e-24	-0.147085	0.026	0.117	7.10455e-20
DDA1	1.69516e-24	-0.137723	0.03	0.124	7.26443e-20
ARHGEF12	1.70869e-24	-0.132124	0.02	0.107	7.32241e-20
TNFRSF12A	1.73109e-24	-0.125482	0.01	0.086	7.41843e-20
EIF2S3	1.83494e-24	-0.244603	0.177	0.326	7.86344e-20
BAG1	1.86437e-24	-0.167885	0.067	0.183	7.98957e-20
G6PD	2.05254e-24	-0.142238	0.024	0.114	8.79595e-20
RTF1	2.08524e-24	-0.216742	0.127	0.263	8.93611e-20
GATAD1	2.23936e-24	-0.16979	0.045	0.148	9.59656e-20
AUP1	2.27411e-24	-0.203556	0.098	0.225	9.74546e-20
NUDT5	2.29061e-24	-0.162052	0.038	0.137	9.81618e-20
TPM1	2.33744e-24	-0.18325	0.061	0.174	1.00169e-19
WTAP	2.34534e-24	-0.191917	0.088	0.212	1.00507e-19
IRF2BP2	2.47113e-24	-0.163177	0.058	0.169	1.05898e-19
NUDT1	2.51578e-24	-0.191443	0.077	0.196	1.07811e-19
GLRX5	2.58257e-24	-0.157315	0.051	0.159	1.10674e-19
JOSD2	2.60687e-24	-0.16261	0.043	0.145	1.11715e-19
NKTR	2.63597e-24	-0.205615	0.088	0.212	1.12962e-19
PPP1R2	2.72596e-24	-0.200174	0.109	0.24	1.16818e-19
CADPS	3.09024e-24	-0.291701	0.157	0.294	1.32429e-19
NDUFS2	3.13443e-24	-0.187231	0.079	0.199	1.34323e-19
VDAC3	3.13902e-24	-0.169991	0.087	0.212	1.34519e-19
RHOF	3.16636e-24	-0.149862	0.047	0.152	1.35691e-19
ARRB2	3.28076e-24	-0.178261	0.067	0.182	1.40594e-19
UBA2	3.31736e-24	-0.164738	0.053	0.16	1.42162e-19
BTF3L4	3.42069e-24	-0.206476	0.111	0.242	1.4659e-19
SERTAD1	3.44548e-24	-0.239689	0.103	0.23	1.47653e-19
HCFC1R1	3.53899e-24	-0.161339	0.045	0.149	1.5166e-19
FAM133B	3.65252e-24	-0.214463	0.104	0.233	1.56525e-19
TAX1BP1	3.68653e-24	-0.211805	0.143	0.283	1.57982e-19
ARMCX6	3.72147e-24	-0.146489	0.035	0.131	1.5948e-19
AHSA1	3.81284e-24	-0.163411	0.05	0.157	1.63395e-19
RP11-640M9.1	3.91117e-24	-0.190502	0.092	0.218	1.67609e-19
TMBIM1	3.93912e-24	-0.148366	0.034	0.13	1.68807e-19
FYN	4.20212e-24	-0.15714	0.036	0.134	1.80078e-19
CLK1	4.2335e-24	-0.238462	0.179	0.326	1.81423e-19
DECR1	4.25632e-24	-0.195045	0.08	0.2	1.824e-19
OLA1	4.26879e-24	-0.176327	0.064	0.178	1.82935e-19
CSNK2A1	4.32063e-24	-0.156333	0.043	0.145	1.85156e-19
RNF213	4.32472e-24	-0.269334	0.038	0.136	1.85332e-19
TRA2A	4.38163e-24	-0.179359	0.074	0.192	1.8777e-19
BLOC1S6	4.46466e-24	-0.184936	0.076	0.194	1.91329e-19
IL9R	4.63117e-24	-0.117574	0.007	0.079	1.98464e-19
HSD17B10	4.94499e-24	-0.170836	0.064	0.177	2.11913e-19
KRR1	5.00206e-24	-0.148164	0.035	0.131	2.14358e-19
RAD21	5.21877e-24	-0.225131	0.09	0.213	2.23645e-19
MSRB3	5.36517e-24	-0.13877	0.02	0.105	2.29919e-19
PCNP	5.54174e-24	-0.237041	0.186	0.333	2.37486e-19
KCNK6	5.54704e-24	-0.150774	0.031	0.125	2.37713e-19
TRAF3IP3	5.62987e-24	-0.214244	0.114	0.244	2.41262e-19
FAM120A	5.71729e-24	-0.147088	0.048	0.154	2.45009e-19
CCAR1	5.84104e-24	-0.145433	0.034	0.13	2.50312e-19
POLR2I	5.8564e-24	-0.202151	0.11	0.241	2.5097e-19
MAGT1	5.92778e-24	-0.14713	0.037	0.135	2.54029e-19
CNOT7	6.37948e-24	-0.200049	0.095	0.22	2.73386e-19
RP11-349A22.5	6.63293e-24	-0.192157	0.085	0.206	2.84248e-19
ANKRD11	6.87086e-24	-0.144734	0.03	0.124	2.94444e-19
RARA	6.97611e-24	-0.13894	0.025	0.113	2.98954e-19
VAMP3	7.1796e-24	-0.153884	0.048	0.153	3.07675e-19
APOBEC3C	7.27135e-24	-0.20498	0.072	0.187	3.11606e-19
SH2B3	7.3154e-24	-0.138591	0.026	0.115	3.13494e-19
TPGS2	7.51632e-24	-0.131967	0.025	0.113	3.22104e-19
PLEKHA2	7.61007e-24	-0.16511	0.043	0.144	3.26122e-19
AKAP9	7.67474e-24	-0.209106	0.11	0.238	3.28893e-19
FAM129B	7.77213e-24	-0.137374	0.024	0.112	3.33067e-19
THBS1	7.93627e-24	-0.633382	0.126	0.25	3.40101e-19
ATP6AP1	7.98009e-24	-0.200101	0.096	0.221	3.41979e-19
PMPCB	8.23585e-24	-0.18325	0.082	0.202	3.52939e-19
STT3B	8.31876e-24	-0.166154	0.059	0.168	3.56492e-19
GADD45A	8.41963e-24	-0.215493	0.035	0.131	3.60815e-19
SHMT2	8.43826e-24	-0.140481	0.029	0.121	3.61613e-19
MAPRE1	8.84491e-24	-0.250747	0.195	0.342	3.7904e-19
ISCU	9.07454e-24	-0.205606	0.127	0.262	3.8888e-19
SURF4	9.10203e-24	-0.14357	0.03	0.123	3.90058e-19
BRD7	9.13605e-24	-0.138932	0.03	0.123	3.91516e-19
NDUFA8	9.21566e-24	-0.177177	0.08	0.2	3.94928e-19
SLC30A5	1.0078e-23	-0.147788	0.04	0.139	4.31881e-19
NISCH	1.01229e-23	-0.126817	0.017	0.098	4.33806e-19
TRIM33	1.05511e-23	-0.141335	0.033	0.127	4.52155e-19
IRAK3	1.10951e-23	-0.155092	0.03	0.121	4.7547e-19
SLC3A2	1.14893e-23	-0.208285	0.085	0.206	4.9236e-19
ADRM1	1.15585e-23	-0.187641	0.085	0.207	4.95327e-19
ABHD17B	1.18115e-23	-0.16383	0.042	0.142	5.06169e-19
VPS35	1.21648e-23	-0.192674	0.093	0.217	5.21309e-19
CTD-2119F7.2	1.29056e-23	-0.134424	0.025	0.113	5.53057e-19
CNN2	1.30423e-23	-0.135291	0.025	0.114	5.58914e-19
COMMD1	1.31339e-23	-0.159019	0.045	0.146	5.62842e-19
MRPL42	1.38333e-23	-0.183516	0.085	0.206	5.92811e-19
ADAR	1.51229e-23	-0.153708	0.047	0.15	6.48077e-19
MLLT1	1.58451e-23	-0.125801	0.021	0.106	6.79027e-19
BNIP2	1.60079e-23	-0.176294	0.093	0.217	6.86004e-19
TRIM44	1.61609e-23	-0.162267	0.056	0.164	6.9256e-19
EPB41L4A-AS1	1.63583e-23	-0.202896	0.094	0.217	7.01018e-19
FASTK	1.70402e-23	-0.148594	0.044	0.145	7.3024e-19
CLIP1	1.73357e-23	-0.140493	0.028	0.118	7.42905e-19
HEXB	1.73613e-23	-0.213974	0.116	0.246	7.44001e-19
MAF1	1.75238e-23	-0.160122	0.071	0.187	7.50966e-19
MEA1	1.78507e-23	-0.175177	0.06	0.169	7.64975e-19
NDUFS3	1.89046e-23	-0.183269	0.079	0.197	8.10138e-19
G3BP2	1.90108e-23	-0.187496	0.088	0.21	8.1469e-19
COMMD8	1.90512e-23	-0.164433	0.057	0.164	8.16418e-19
CAPRIN1	1.9192e-23	-0.148693	0.048	0.151	8.22454e-19
BABAM1	1.98387e-23	-0.152721	0.049	0.152	8.50168e-19
TIMM17A	2.01095e-23	-0.177886	0.061	0.17	8.61774e-19
BECN1	2.16673e-23	-0.136347	0.033	0.127	9.28529e-19
NFIA	2.2253e-23	-0.156204	0.046	0.149	9.53632e-19
TCEAL4	2.40972e-23	-0.198264	0.105	0.232	1.03266e-18
TSC22D4	2.5078e-23	-0.142371	0.033	0.127	1.07469e-18
BASP1	2.68297e-23	-0.265741	0.071	0.183	1.14976e-18
SLC25A11	2.71781e-23	-0.17117	0.061	0.169	1.16469e-18
UBA7	2.73807e-23	-0.19083	0.087	0.206	1.17337e-18
GRASP	2.92247e-23	-0.145294	0.011	0.084	1.25239e-18
SMARCA5	2.97105e-23	-0.153253	0.036	0.132	1.27321e-18
RBM5	3.01738e-23	-0.134805	0.035	0.13	1.29307e-18
SASH3	3.03918e-23	-0.12983	0.02	0.103	1.30241e-18
VOPP1	3.13417e-23	-0.138588	0.027	0.115	1.34312e-18
PDE4A	3.1595e-23	-0.130398	0.024	0.109	1.35397e-18
IER3IP1	3.24802e-23	-0.207828	0.106	0.23	1.39191e-18
RAB11B	3.31225e-23	-0.150649	0.053	0.158	1.41943e-18
COPS5	3.34289e-23	-0.155943	0.052	0.157	1.43256e-18
VPS51	3.36414e-23	-0.162222	0.058	0.166	1.44167e-18
MTIF3	3.47311e-23	-0.189765	0.093	0.215	1.48837e-18
SRSF6	3.54094e-23	-0.191444	0.098	0.222	1.51744e-18
COPS3	3.83348e-23	-0.159616	0.056	0.163	1.6428e-18
DDX39A	3.88514e-23	-0.163281	0.041	0.138	1.66494e-18
VBP1	3.88664e-23	-0.188594	0.099	0.224	1.66558e-18
FAAP20	3.94838e-23	-0.198947	0.096	0.218	1.69204e-18
PRDX3	4.05265e-23	-0.189162	0.106	0.232	1.73672e-18
ENOPH1	4.28481e-23	-0.150652	0.041	0.138	1.83621e-18
CMIP	4.36002e-23	-0.143195	0.039	0.136	1.86844e-18
RGS3	4.48715e-23	-0.134217	0.01	0.082	1.92292e-18
LPIN1	4.53825e-23	-0.14357	0.035	0.128	1.94482e-18
RALBP1	4.63933e-23	-0.154926	0.054	0.159	1.98814e-18
NUDT21	4.77856e-23	-0.151829	0.043	0.142	2.04781e-18
SF3B2	4.9559e-23	-0.203276	0.096	0.218	2.1238e-18
SLC5A3	5.08102e-23	-0.136159	0.024	0.11	2.17742e-18
BLOC1S2	5.12533e-23	-0.181741	0.077	0.193	2.19641e-18
STARD3NL	5.17289e-23	-0.158938	0.044	0.143	2.21679e-18
TMC6	5.20914e-23	-0.133386	0.027	0.115	2.23233e-18
MCTP2	5.60804e-23	-0.165714	0.044	0.143	2.40327e-18
NSG1	5.64047e-23	-0.127051	0.007	0.075	2.41717e-18
PRKDC	5.91314e-23	-0.141003	0.03	0.12	2.53402e-18
PPHLN1	5.93631e-23	-0.171801	0.072	0.185	2.54395e-18
STX4	6.18394e-23	-0.136704	0.043	0.141	2.65006e-18
SKA2	6.30314e-23	-0.160052	0.045	0.144	2.70115e-18
ADCY7	6.9542e-23	-0.136339	0.03	0.12	2.98015e-18
HIPK2	6.98646e-23	-0.150565	0.038	0.132	2.99398e-18
TSPYL1	7.32079e-23	-0.205259	0.1	0.222	3.13725e-18
C20orf24	7.58413e-23	-0.159051	0.051	0.154	3.2501e-18
YWHAG	8.01158e-23	-0.150416	0.045	0.145	3.43328e-18
SUGT1	8.02363e-23	-0.152235	0.057	0.163	3.43845e-18
CST6	8.65593e-23	-0.209528	0.02	0.102	3.70941e-18
VPS13C	8.90386e-23	-0.159717	0.05	0.152	3.81566e-18
LSM10	9.06031e-23	-0.160585	0.058	0.163	3.8827e-18
BCL7C	9.19737e-23	-0.145206	0.041	0.139	3.94144e-18
PDCL3	9.83414e-23	-0.15109	0.048	0.148	4.21432e-18
USP34	1.01869e-22	-0.134081	0.028	0.116	4.3655e-18
DOCK8	1.01873e-22	-0.152251	0.038	0.133	4.36565e-18
2023-03-02	1.02861e-22	-0.14322	0.036	0.129	4.40803e-18
POLR2A	1.04309e-22	-0.16377	0.049	0.15	4.47005e-18
ADD1	1.04841e-22	-0.137378	0.032	0.122	4.49285e-18
MRPL12	1.06e-22	-0.134465	0.03	0.12	4.54253e-18
SYPL1	1.10663e-22	-0.233177	0.186	0.328	4.74235e-18
EGFL7	1.15273e-22	-0.128252	0.019	0.099	4.93992e-18
ERGIC2	1.16959e-22	-0.188489	0.094	0.214	5.01215e-18
CCDC12	1.17998e-22	-0.186051	0.106	0.231	5.05668e-18
CDC26	1.20375e-22	-0.184275	0.08	0.195	5.15854e-18
DBNL	1.21731e-22	-0.1455	0.048	0.149	5.21666e-18
YIPF4	1.22591e-22	-0.166154	0.063	0.171	5.2535e-18
CCDC59	1.34921e-22	-0.185255	0.08	0.194	5.78188e-18
SLC39A4	1.37217e-22	-0.13908	0.043	0.14	5.8803e-18
ATG12	1.37656e-22	-0.195539	0.092	0.211	5.89911e-18
PRDX2	1.38935e-22	-0.172038	0.091	0.212	5.95392e-18
METAP2	1.4309e-22	-0.217453	0.124	0.252	6.13196e-18
FAM173A	1.48876e-22	-0.154983	0.061	0.168	6.37995e-18
ZMAT3	1.50489e-22	-0.141876	0.028	0.115	6.44904e-18
UBE2R2	1.53116e-22	-0.137554	0.036	0.129	6.56162e-18
ABHD14B	1.54949e-22	-0.175106	0.064	0.171	6.6402e-18
KRAS	1.56935e-22	-0.142349	0.038	0.132	6.7253e-18
TPST2	1.59733e-22	-0.199297	0.098	0.219	6.8452e-18
NUS1	1.66656e-22	-0.142002	0.04	0.136	7.1419e-18
METTL23	1.68605e-22	-0.166076	0.071	0.182	7.2254e-18
EBI3	1.70657e-22	-0.223407	0.001	0.059	7.31335e-18
VEGFB	1.78344e-22	-0.150061	0.034	0.125	7.64277e-18
TXNDC12	1.82113e-22	-0.16135	0.071	0.182	7.80425e-18
XPO1	1.82476e-22	-0.135481	0.031	0.12	7.81983e-18
JARID2	1.85721e-22	-0.14163	0.042	0.139	7.9589e-18
TTC3	1.86393e-22	-0.155943	0.049	0.15	7.98769e-18
CAPN1	1.88724e-22	-0.16155	0.054	0.157	8.08758e-18
RNF11	1.92643e-22	-0.151907	0.047	0.146	8.25554e-18
AP2B1	1.92777e-22	-0.161674	0.058	0.163	8.26128e-18
RRP7A	2.02328e-22	-0.150299	0.043	0.14	8.67057e-18
TRIP12	2.25119e-22	-0.135636	0.025	0.11	9.64726e-18
UQCRC1	2.27795e-22	-0.173831	0.088	0.205	9.76191e-18
RYBP	2.32838e-22	-0.122982	0.02	0.101	9.97802e-18
XRN2	2.33771e-22	-0.187937	0.067	0.175	1.0018e-17
RFESD	2.44013e-22	-0.147041	0.031	0.119	1.0457e-17
PROCR	2.45438e-22	-0.174488	0.07	0.18	1.0518e-17
RELB	2.4938e-22	-0.105795	0.011	0.082	1.06869e-17
AK3	2.54963e-22	-0.151759	0.065	0.174	1.09262e-17
SLC1A5	2.57119e-22	-0.167216	0.064	0.171	1.10186e-17
GTF2E1	2.654e-22	-0.113216	0.013	0.087	1.13734e-17
ZMYM2	2.68619e-22	-0.133798	0.041	0.137	1.15114e-17
LHPP	2.77004e-22	-0.107237	0.011	0.083	1.18707e-17
METTL21A	2.8976e-22	-0.197936	0.067	0.174	1.24174e-17
PMEPA1	2.92998e-22	-0.101281	0.012	0.084	1.25561e-17
ERCC1	2.94482e-22	-0.182784	0.069	0.178	1.26197e-17
FER	2.96122e-22	-0.151919	0.059	0.165	1.269e-17
COPS2	2.97664e-22	-0.153782	0.048	0.146	1.27561e-17
METTL5	2.9798e-22	-0.160176	0.061	0.167	1.27696e-17
PPP1R7	2.99628e-22	-0.171048	0.07	0.18	1.28403e-17
RP11-620J15.3	2.99716e-22	-0.245723	0.126	0.253	1.2844e-17
COPB1	3.00374e-22	-0.164308	0.064	0.171	1.28722e-17
TPSD1	3.04048e-22	-0.232808	0.093	0.211	1.30297e-17
RASAL3	3.0881e-22	-0.137896	0.033	0.122	1.32337e-17
ATP1A1	3.37769e-22	-0.13726	0.071	0.181	1.44748e-17
SMAP2	3.61069e-22	-0.135991	0.03	0.117	1.54732e-17
RP11-58B17.1	3.66445e-22	-0.217864	0.157	0.293	1.57036e-17
2023-09-01	3.7119e-22	-0.146976	0.038	0.131	1.5907e-17
TBXAS1	3.88864e-22	-0.151317	0.053	0.155	1.66644e-17
FAH	3.94528e-22	-0.150652	0.043	0.138	1.69071e-17
NBAS	4.04128e-22	-0.134072	0.026	0.111	1.73185e-17
CCDC115	4.09011e-22	-0.186245	0.095	0.214	1.75278e-17
HTRA2	4.26263e-22	-0.13113	0.028	0.114	1.82671e-17
SNX29	4.36338e-22	-0.122685	0.024	0.107	1.86988e-17
PSMC2	4.49179e-22	-0.199351	0.09	0.206	1.92491e-17
TMEM233	4.60314e-22	-0.216804	0.074	0.184	1.97263e-17
FBXL5	4.61206e-22	-0.158919	0.071	0.182	1.97645e-17
KPNA4	4.88262e-22	-0.139792	0.03	0.118	2.0924e-17
BET1L	4.90171e-22	-0.140988	0.037	0.129	2.10058e-17
HOXB2	4.91785e-22	-0.160816	0.053	0.155	2.10749e-17
FNBP4	4.93605e-22	-0.138583	0.038	0.13	2.11529e-17
MRPL13	4.94935e-22	-0.175147	0.073	0.183	2.121e-17
ODC1	4.95322e-22	-0.142641	0.04	0.134	2.12265e-17
SAT2	5.05979e-22	-0.189905	0.106	0.227	2.16832e-17
ANKRD28	5.14545e-22	-0.284049	0.197	0.338	2.20503e-17
TRAPPC4	5.20818e-22	-0.162324	0.054	0.155	2.23191e-17
BIN2	5.26772e-22	-0.128999	0.025	0.108	2.25743e-17
RDH11	5.30896e-22	-0.147262	0.041	0.135	2.2751e-17
HNRNPL	5.65953e-22	-0.152721	0.049	0.148	2.42534e-17
IMP4	5.72533e-22	-0.156111	0.046	0.143	2.45353e-17
UBE2J1	5.89258e-22	-0.151842	0.054	0.155	2.52521e-17
POLK	6.01043e-22	-0.161605	0.056	0.158	2.57571e-17
SMARCC1	6.17509e-22	-0.119375	0.022	0.103	2.64627e-17
UBE2E3	6.29222e-22	-0.19716	0.094	0.211	2.69647e-17
ATG3	6.30935e-22	-0.147777	0.053	0.155	2.70381e-17
EZR	6.31977e-22	-0.156119	0.048	0.147	2.70827e-17
LEPROT	6.32757e-22	-0.175631	0.085	0.2	2.71162e-17
RAB10	6.34893e-22	-0.145907	0.054	0.157	2.72077e-17
TOP2B	6.46293e-22	-0.15925	0.044	0.139	2.76963e-17
MRPL43	6.66591e-22	-0.156077	0.06	0.164	2.85661e-17
CWC15	6.66828e-22	-0.180329	0.095	0.213	2.85762e-17
CORO1B	6.73908e-22	-0.143503	0.041	0.136	2.88797e-17
CHCHD5	6.74645e-22	-0.15559	0.058	0.162	2.89112e-17
GYPC	6.99791e-22	-0.164618	0.049	0.147	2.99888e-17
STARD4	7.26455e-22	-0.140155	0.025	0.108	3.11315e-17
STK24	7.28213e-22	-0.121318	0.024	0.106	3.12068e-17
AAK1	7.50437e-22	-0.135304	0.032	0.12	3.21592e-17
ZCCHC11	7.63634e-22	-0.135839	0.039	0.132	3.27248e-17
ADH5	8.86362e-22	-0.15475	0.054	0.156	3.79842e-17
STAP1	8.89797e-22	-0.171774	0.068	0.175	3.81314e-17
MRPL34	9.01099e-22	-0.162666	0.081	0.194	3.86157e-17
TINAGL1	9.0845e-22	-0.180387	0.011	0.08	3.89307e-17
MYO1G	9.32047e-22	-0.128299	0.024	0.106	3.99419e-17
PDAP1	9.53769e-22	-0.160637	0.054	0.155	4.08728e-17
SPSB3	1.08089e-21	-0.126418	0.038	0.131	4.63206e-17
MED10	1.08991e-21	-0.139946	0.042	0.136	4.67071e-17
YIPF3	1.15813e-21	-0.134827	0.038	0.131	4.96306e-17
FLYWCH2	1.21225e-21	-0.1171	0.026	0.109	5.19496e-17
BFAR	1.26247e-21	-0.14317	0.043	0.137	5.41019e-17
NDUFA10	1.27126e-21	-0.147754	0.056	0.158	5.44784e-17
DEGS1	1.29857e-21	-0.167029	0.053	0.152	5.56487e-17
GLB1	1.33547e-21	-0.150032	0.034	0.122	5.72302e-17
TTC37	1.34641e-21	-0.130452	0.031	0.118	5.76991e-17
ZC3H13	1.35238e-21	-0.174071	0.062	0.166	5.7955e-17
ADPGK	1.36953e-21	-0.142176	0.039	0.131	5.86898e-17
SLFN5	1.38526e-21	-0.180786	0.053	0.151	5.93637e-17
UBE2S	1.39746e-21	-0.178445	0.056	0.157	5.98866e-17
GCC2	1.41319e-21	-0.128558	0.049	0.148	6.05608e-17
RAB14	1.41824e-21	-0.16197	0.082	0.194	6.07774e-17
SMARCB1	1.44411e-21	-0.13235	0.028	0.113	6.18861e-17
HECTD1	1.44994e-21	-0.123991	0.03	0.115	6.21356e-17
TOX4	1.45197e-21	-0.140097	0.048	0.146	6.22229e-17
GAPT	1.60229e-21	-0.20181	0.097	0.214	6.86645e-17
ARL2	1.63193e-21	-0.204856	0.134	0.262	6.99347e-17
ERBIN	1.69228e-21	-0.124657	0.027	0.11	7.25208e-17
GSDMD	1.76738e-21	-0.163596	0.073	0.182	7.57394e-17
TBPL1	1.77283e-21	-0.176344	0.082	0.193	7.59729e-17
SLC43A3	1.80772e-21	-0.159051	0.049	0.146	7.7468e-17
STXBP5	1.84423e-21	-0.139611	0.037	0.127	7.90328e-17
ILF3	1.86129e-21	-0.152511	0.053	0.152	7.97637e-17
RNPEPL1	1.91936e-21	-0.118483	0.016	0.09	8.22523e-17
PTEN	2.00046e-21	-0.132024	0.033	0.12	8.57277e-17
ASNA1	2.00702e-21	-0.171139	0.058	0.158	8.60087e-17
H2AFJ	2.04307e-21	-0.173245	0.084	0.199	8.75537e-17
SREK1	2.05001e-21	-0.154124	0.056	0.156	8.78513e-17
WNK1	2.09208e-21	-0.138068	0.034	0.122	8.96541e-17
MYL6B	2.13206e-21	-0.115038	0.021	0.1	9.13674e-17
ETNK1	2.14232e-21	-0.150098	0.054	0.155	9.18068e-17
ACER3	2.14273e-21	-0.177613	0.07	0.176	9.18245e-17
AGO3	2.19835e-21	-0.121072	0.022	0.102	9.42079e-17
LMO4	2.27045e-21	-0.474501	0.346	0.482	9.72977e-17
CCNDBP1	2.35095e-21	-0.229678	0.156	0.286	1.00748e-16
SLC38A2	2.3713e-21	-0.184479	0.101	0.219	1.0162e-16
LMAN1	2.4385e-21	-0.167875	0.049	0.146	1.04499e-16
FAM192A	2.46873e-21	-0.145828	0.051	0.149	1.05795e-16
DDX6	2.47477e-21	-0.162658	0.075	0.185	1.06054e-16
SP100	2.6473e-21	-0.16695	0.074	0.183	1.13447e-16
NHLRC3	2.67839e-21	-0.140444	0.048	0.144	1.1478e-16
RAB37	2.68629e-21	-0.178085	0.083	0.195	1.15118e-16
TUBA1C	2.78392e-21	-0.129764	0.039	0.131	1.19302e-16
NR1H2	2.95768e-21	-0.139078	0.05	0.148	1.26748e-16
BRD4	2.96811e-21	-0.125281	0.031	0.116	1.27195e-16
RSBN1L	2.96925e-21	-0.164365	0.07	0.176	1.27244e-16
NCBP2	3.0026e-21	-0.151667	0.053	0.151	1.28673e-16
SEPHS2	3.12469e-21	-0.145834	0.065	0.17	1.33906e-16
EIF4A3	3.476e-21	-0.183884	0.083	0.194	1.48961e-16
XBP1	3.49079e-21	-0.24445	0.207	0.345	1.49594e-16
FAM89B	3.57945e-21	-0.116732	0.018	0.093	1.53394e-16
TMEM220	3.60042e-21	-0.14919	0.052	0.15	1.54293e-16
SUCLG1	3.81091e-21	-0.164362	0.07	0.176	1.63313e-16
HMGB2	4.01512e-21	-0.21673	0.171	0.306	1.72064e-16
EPC1	4.07021e-21	-0.159289	0.063	0.166	1.74425e-16
UNC5B	4.19662e-21	-0.113932	0.014	0.084	1.79842e-16
MED28	4.29953e-21	-0.175927	0.097	0.213	1.84252e-16
TMEM93	4.33786e-21	-0.1691	0.072	0.179	1.85895e-16
TUBGCP2	4.35881e-21	-0.136534	0.045	0.139	1.86792e-16
SERPINB9	4.37789e-21	-0.134588	0.025	0.105	1.8761e-16
EPS15	4.43928e-21	-0.12522	0.032	0.117	1.90241e-16
EML4	4.44317e-21	-0.109676	0.019	0.094	1.90407e-16
SLA	4.47465e-21	-0.232811	0.101	0.216	1.91757e-16
TMED5	4.61955e-21	-0.14746	0.041	0.132	1.97966e-16
BORCS7	4.65613e-21	-0.148668	0.053	0.151	1.99534e-16
NPM3	4.67578e-21	-0.141857	0.033	0.12	2.00376e-16
KANSL1	4.7058e-21	-0.133609	0.038	0.128	2.01662e-16
UFD1L	4.71201e-21	-0.161426	0.056	0.156	2.01929e-16
COL9A2	4.85028e-21	-0.128682	0.028	0.112	2.07854e-16
DYNLT3	4.89767e-21	-0.175283	0.09	0.204	2.09885e-16
PCBD1	4.99923e-21	-0.133689	0.048	0.143	2.14237e-16
CCDC56	5.02004e-21	-0.15367	0.09	0.205	2.15129e-16
EIF2AK1	5.05054e-21	-0.132945	0.038	0.127	2.16436e-16
PDHB	5.16966e-21	-0.140426	0.052	0.15	2.21541e-16
DCPS	5.2238e-21	-0.140301	0.035	0.123	2.23861e-16
NAA20	5.32826e-21	-0.145038	0.061	0.164	2.28337e-16
IMP3	5.5457e-21	-0.174725	0.108	0.228	2.37656e-16
TNFRSF14	5.6593e-21	-0.155023	0.059	0.159	2.42524e-16
RBM26	5.70522e-21	-0.144638	0.05	0.146	2.44491e-16
SNX20	6.17219e-21	-0.110348	0.013	0.083	2.64503e-16
PHACTR2	6.27696e-21	-0.16261	0.041	0.132	2.68993e-16
PTPRN2	6.38356e-21	-0.13101	0.038	0.127	2.73561e-16
NEU1	6.79485e-21	-0.145784	0.033	0.119	2.91187e-16
PTPN2	6.82035e-21	-0.126669	0.033	0.119	2.92279e-16
ASMTL	6.87107e-21	-0.12902	0.028	0.11	2.94453e-16
SPPL2A	7.10397e-21	-0.140456	0.04	0.131	3.04434e-16
ABHD14A	7.38645e-21	-0.129945	0.035	0.121	3.16539e-16
PHLDA2	7.45435e-21	-0.198449	0.059	0.159	3.19449e-16
NIPBL	7.5803e-21	-0.150799	0.043	0.135	3.24846e-16
POLR2F	7.65536e-21	-0.173946	0.109	0.229	3.28063e-16
IMMT	7.65586e-21	-0.131331	0.035	0.121	3.28084e-16
FBRS	7.75532e-21	-0.115038	0.022	0.099	3.32346e-16
CTDNEP1	8.01303e-21	-0.127816	0.025	0.106	3.4339e-16
ADI1	8.17178e-21	-0.169991	0.088	0.2	3.50194e-16
AGTRAP	8.42406e-21	-0.178446	0.069	0.173	3.61005e-16
MRPS22	8.61829e-21	-0.131516	0.035	0.122	3.69328e-16
AC073346.2	8.74193e-21	-0.196221	0.127	0.25	3.74627e-16
CD58	8.76288e-21	-0.178629	0.088	0.199	3.75524e-16
HADHB	8.77257e-21	-0.168147	0.082	0.192	3.7594e-16
ARFGAP3	8.78873e-21	-0.127337	0.034	0.12	3.76632e-16
HEXA	9.50494e-21	-0.155631	0.052	0.149	4.07325e-16
DAZAP1	9.56049e-21	-0.136192	0.042	0.133	4.09705e-16
PSMD11	9.7426e-21	-0.145673	0.046	0.14	4.1751e-16
ARID1A	9.76383e-21	-0.136528	0.041	0.132	4.18419e-16
FAM195B	9.9308e-21	-0.145926	0.058	0.157	4.25575e-16
RAB27A	1.02856e-20	-0.105395	0.018	0.092	4.40781e-16
RAB27B	1.05473e-20	-0.250326	0.153	0.278	4.51995e-16
RBMS1	1.07259e-20	-0.144051	0.041	0.131	4.59649e-16
TIMM10	1.0882e-20	-0.157796	0.062	0.163	4.66336e-16
HM13	1.10488e-20	-0.142339	0.039	0.128	4.73486e-16
MRPS14	1.10637e-20	-0.142767	0.053	0.15	4.74125e-16
APEX2	1.18129e-20	-0.0955056	0.011	0.078	5.0623e-16
TTC39B	1.18456e-20	-0.128436	0.038	0.126	5.0763e-16
C5orf15	1.23933e-20	-0.137211	0.041	0.131	5.31101e-16
TMEM173	1.25126e-20	-0.156027	0.053	0.15	5.36216e-16
MAP3K1	1.27862e-20	-0.146408	0.041	0.132	5.47938e-16
POLR2H	1.3092e-20	-0.144669	0.046	0.139	5.61046e-16
POLE4	1.31385e-20	-0.183935	0.119	0.241	5.63037e-16
KIAA0125	1.42309e-20	-0.115856	0.02	0.095	6.09849e-16
PSMC6	1.43031e-20	-0.194174	0.109	0.226	6.12945e-16
RAB6A	1.43523e-20	-0.151555	0.071	0.175	6.15055e-16
ZNF22	1.44496e-20	-0.152618	0.056	0.154	6.19224e-16
KDM5A	1.4703e-20	-0.131715	0.038	0.126	6.30082e-16
ITPA	1.47222e-20	-0.138583	0.034	0.12	6.30905e-16
MGMT	1.54559e-20	-0.153454	0.066	0.169	6.62345e-16
TROVE2	1.68782e-20	-0.153347	0.072	0.177	7.23298e-16
RALB	1.72588e-20	-0.217571	0.148	0.274	7.39607e-16
USO1	1.72621e-20	-0.143979	0.051	0.146	7.39751e-16
MTCH2	1.7428e-20	-0.153801	0.059	0.159	7.4686e-16
TTC1	1.89062e-20	-0.163362	0.077	0.183	8.10208e-16
ESF1	1.89685e-20	-0.147217	0.059	0.159	8.12875e-16
ZBTB7A	1.91172e-20	-0.116764	0.027	0.107	8.19249e-16
TEX264	1.92152e-20	-0.146308	0.056	0.153	8.23449e-16
PTAFR	1.98262e-20	-0.124824	0.026	0.106	8.49631e-16
NAPA	1.98571e-20	-0.138923	0.041	0.13	8.50955e-16
TSG101	2.05609e-20	-0.162198	0.081	0.19	8.81117e-16
HLA-DRB5	2.19541e-20	-0.140021	0.007	0.068	9.40822e-16
GLRX3	2.25773e-20	-0.162993	0.059	0.157	9.67529e-16
TMX1	2.26429e-20	-0.18139	0.101	0.216	9.70338e-16
SLC50A1	2.27294e-20	-0.111392	0.023	0.1	9.74046e-16
DYNC1H1	2.36175e-20	-0.155655	0.062	0.162	1.01211e-15
THYN1	2.44037e-20	-0.154444	0.072	0.177	1.0458e-15
[truncated: 40,856 more rows]
