# Supplementary material for: Single-cell analysis unveils activation of mast cells in colorectal cancer microenvironment
Source: Cell Biosci. 2023 Nov 29;13:217. doi: 10.1186/s13578-023-01144-x (PMC10687892; doi:10.1186/s13578-023-01144-x)
Supplement: Supplementary file 5 — Supplementary Material 5: Table S1. 1514 genes associated with mitochondria, heat-shock proteins, ribosome, and dissociation. Table S2. Gene lists of MC signature, MC activation signature, and angiogenesis signature. Table S3. DEGs between major cells. Table S4. Abbreviations. Table S5. DEGs between MCs (NC vs. CRC). Table S6. DEGs between MCs in GSE178341 (Resting MC vs. Activated MC). Table S7. DEGs of fibroblasts and endothelial cells between NC and CRC. Table S8. DEGs between endothelial cell subsets [file 13578_2023_1144_MOESM5_ESM.zip › Table S7.xls]

## Sheet: Table S4
Table S7. DEGs of fibroblasts and endothelial cells between NC and CRC.
A	DEGs of fibroblasts between NC and CRC in 5-cohorts.
B	DEGs of endothelial cells between NC and CRC in 5-cohorts.
C	DEGs of fibroblasts between NC and CRC in GSE178341.
D	DEGs of endothelial cells between NC and CRC in GSE178341.

## Sheet: A
	p_val	avg_log2FC	pct.1	pct.2	p_val_adj
ISG15	0	-0.561352	0.387	0.621	0
AGRN	0	-0.331504	0.103	0.274	0
SDF4	0	-0.503608	0.604	0.717	0
MXRA8	0	-0.886794	0.693	0.819	0
AURKAIP1	0	-0.518474	0.53	0.709	0
MRPL20	0	-0.417911	0.604	0.746	0
SSU72	0	-0.418543	0.317	0.516	0
GNB1	0	-0.560285	0.249	0.512	0
FAAP20	0	-0.36313	0.408	0.566	0
SKI	0	-0.289755	0.222	0.383	0
RER1	0	-0.557929	0.557	0.733	0
ICMT	0	-0.229448	0.082	0.219	0
CAMTA1	0	-0.34342	0.49	0.644	0
PARK7	0	-0.709935	0.846	0.928	0
ENO1	0	-1.11934	0.694	0.868	0
ANGPTL7	0	0.26769	0.091	0.018	0
MAD2L2	0	-0.315381	0.219	0.394	0
AGTRAP	0	-0.429183	0.366	0.527	0
PLOD1	0	-0.702108	0.354	0.593	0
PDPN	0	-1.48695	0.349	0.592	0
FBLIM1	0	-0.769451	0.277	0.607	0
SZRD1	0	-0.347687	0.322	0.501	0
NECAP2	0	-0.291616	0.186	0.344	0
MFAP2	0	-1.7004	0.341	0.602	0
RCC2	0	-0.247077	0.051	0.199	0
CAPZB	0	-0.963282	0.79	0.919	0
MINOS1	0	-0.514394	0.529	0.702	0
NBL1	0	-0.957911	0.398	0.625	0
DDOST	0	-0.516374	0.613	0.748	0
HP1BP3	0	-0.362522	0.553	0.689	0
EIF4G3	0	-0.315772	0.135	0.314	0
CDC42	0	-0.66093	0.67	0.83	0
LUZP1	0	-0.453016	0.197	0.41	0
HNRNPR	0	-0.463504	0.523	0.697	0
ID3	0	-1.4553	0.599	0.802	0
LYPLA2	0	-0.258293	0.146	0.3	0
SRSF10	0	-0.464356	0.472	0.657	0
CLIC4	0	-0.58463	0.526	0.738	0
RSRP1	0	-0.49966	0.446	0.634	0
TMEM50A	0	-0.511319	0.77	0.858	0
ZNF593	0	-0.319074	0.269	0.437	0
SH3BGRL3	0	-0.874069	0.741	0.878	0
ARID1A	0	-0.277055	0.182	0.342	0
NUDC	0	-0.378443	0.598	0.729	0
WASF2	0	-0.421021	0.641	0.766	0
DNAJC8	0	-0.377201	0.52	0.671	0
ATP5IF1	0	-0.461139	0.657	0.774	0
YTHDF2	0	-0.321305	0.343	0.499	0
SRSF4	0	-0.323444	0.384	0.537	0
SERINC2	0	-0.243313	0.008	0.113	0
PTP4A2	0	-0.423221	0.276	0.474	0
KHDRBS1	0	-0.489029	0.341	0.543	0
CCDC28B	0	-0.268427	0.106	0.255	0
EIF3I	0	-0.539697	0.584	0.763	0
MARCKSL1	0	-0.665543	0.107	0.333	0
YARS	0	-0.261375	0.156	0.309	0
AK2	0	-0.391276	0.357	0.549	0
PHC2	0	-0.45657	0.156	0.383	0
GJA4	0	-0.752183	0.046	0.162	0
SFPQ	0	-0.522132	0.474	0.664	0
PSMB2	0	-0.534793	0.544	0.72	0
COL8A2	0	-0.242957	0.024	0.149	0
TRAPPC3	0	-0.411307	0.38	0.573	0
MAP7D1	0	-0.368926	0.123	0.318	0
THRAP3	0	-0.407602	0.541	0.69	0
EVA1B	0	-0.515296	0.109	0.274	0
LSM10	0	-0.323137	0.293	0.46	0
MRPS15	0	-0.42056	0.399	0.582	0
ZC3H12A	0	-0.368215	0.127	0.274	0
C1orf122	0	-0.564929	0.303	0.525	0
FHL3	0	-0.365233	0.151	0.337	0
NDUFS5	0	-0.859413	0.845	0.933	0
MACF1	0	-0.753868	0.404	0.682	0
PABPC4	0	-0.299193	0.177	0.338	0
CAP1	0	-0.863613	0.597	0.804	0
YBX1	0	-0.695699	0.742	0.857	0
P3H1	0	-0.680716	0.211	0.483	0
ELOVL1	0	-0.454638	0.264	0.459	0
MED8	0	-0.409279	0.221	0.423	0
ATP6V0B	0	-0.825072	0.536	0.778	0
PLK3	0	-0.354685	0.107	0.263	0
PRDX1	0	-0.734502	0.886	0.945	0
AKR1A1	0	-0.645888	0.46	0.686	0
UQCRH	0	-0.689345	0.749	0.881	0
CMPK1	0	-0.465177	0.256	0.486	0
OSBPL9	0	-0.34574	0.295	0.452	0
NRDC	0	-0.338775	0.285	0.468	0
TXNDC12	0	-0.358741	0.383	0.553	0
BTF3L4	0	-0.366409	0.419	0.581	0
GPX7	0	-0.653934	0.174	0.446	0
SCP2	0	-0.424777	0.644	0.765	0
TMEM59	0	-0.369646	0.925	0.947	0
PLPP3	0	0.773873	0.682	0.483	0
NFIA	0	0.282975	0.661	0.49	0
PGM1	0	-0.506774	0.266	0.466	0
JAK1	0	-0.451296	0.411	0.595	0
LEPROT	0	-0.521737	0.729	0.843	0
SGIP1	0	-0.55769	0.105	0.363	0
MIER1	0	-0.344447	0.318	0.498	0
SERBP1	0	-0.621061	0.689	0.837	0
GADD45A	0	-0.513111	0.153	0.341	0
GNG12	0	-0.346146	0.405	0.564	0
SRSF11	0	-0.55135	0.635	0.797	0
NEXN	0	-0.513462	0.427	0.599	0
GNG5	0	-0.803633	0.766	0.895	0
ODF2L	0	-0.373604	0.272	0.459	0
SH3GLB1	0	-0.685973	0.395	0.652	0
SELENOF	0	-0.599436	0.677	0.817	0
HS2ST1	0	-0.284322	0.091	0.254	0
LMO4	0	-0.497389	0.316	0.509	0
GBP1	0	-0.542432	0.297	0.461	0
DR1	0	-0.287977	0.247	0.405	0
CNN3	0	-0.522967	0.877	0.938	0
SLC30A7	0	-0.301365	0.142	0.314	0
COL11A1	0	-1.57267	0.009	0.311	0
PSMA5	0	-0.613628	0.381	0.623	0
GNAI3	0	-0.441665	0.332	0.537	0
GSTM5	0	0.349522	0.345	0.186	0
AHCYL1	0	-0.405991	0.304	0.493	0
LAMTOR5	0	-0.539828	0.608	0.777	0
ATP5PB	0	-0.445259	0.646	0.772	0
CAPZA1	0	-0.428356	0.313	0.524	0
RHOC	0	-0.777547	0.472	0.705	0
CSDE1	0	-0.494358	0.722	0.853	0
ATP1A1	0	-0.360773	0.364	0.536	0
SEC22B	0	-0.372801	0.267	0.456	0
RBM8A	0	-0.42435	0.623	0.763	0
PRKAB2	0	-0.230343	0.077	0.214	0
PLEKHO1	0	-0.309666	0.11	0.268	0
MRPS21	0	-0.490665	0.691	0.811	0
MCL1	0	-0.704505	0.706	0.837	0
CTSK	0	-1.48758	0.7	0.778	0
PSMD4	0	-0.375348	0.501	0.647	0
PSMB4	0	-0.412015	0.377	0.569	0
S100A11	0	-1.25418	0.93	0.972	0
S100A16	0	-0.648943	0.411	0.542	0
ILF2	0	-0.593989	0.492	0.685	0
SLC39A1	0	-0.540809	0.506	0.707	0
JTB	0	-0.682337	0.629	0.796	0
RAB13	0	-0.820407	0.562	0.79	0
TPM3	0	-0.555784	0.414	0.624	0
C1orf43	0	-0.435163	0.581	0.721	0
ADAR	0	-0.431384	0.313	0.529	0
KCNN3	0	0.635861	0.215	0.069	0
SHC1	0	-0.650361	0.309	0.574	0
KRTCAP2	0	-0.564995	0.753	0.841	0
FDPS	0	-0.376028	0.314	0.494	0
DAP3	0	-0.318222	0.291	0.46	0
SSR2	0	-0.754976	0.839	0.919	0
LAMTOR2	0	-0.4959	0.39	0.594	0
GLMP	0	-0.527522	0.306	0.508	0
CCT3	0	-0.553198	0.491	0.697	0
HDGF	0	-0.301468	0.172	0.34	0
KIRREL1	0	-0.310523	0.112	0.294	0
IFI16	0	-0.670613	0.558	0.743	0
CADM3	0	0.554949	0.303	0.077	0
DUSP23	0	-0.323772	0.207	0.365	0
TAGLN2	0	-0.572728	0.911	0.944	0
PEA15	0	-0.459888	0.434	0.591	0
COPA	0	-0.509102	0.345	0.574	0
PFDN2	0	-0.540017	0.517	0.71	0
UFC1	0	-0.572124	0.549	0.741	0
NDUFS2	0	-0.340617	0.48	0.627	0
SDHC	0	-0.396025	0.55	0.692	0
OLFML2B	0	-1.22318	0.103	0.408	0
DDR2	0	-0.519432	0.451	0.662	0
RGS5	0	-1.83381	0.094	0.237	0
MGST3	0	-0.69952	0.844	0.915	0
TMCO1	0	-0.386463	0.542	0.679	0
UCK2	0	-0.225034	0.055	0.181	0
MPZL1	0	-0.530249	0.364	0.586	0
DPT	0	1.57507	0.459	0.301	0
KIFAP3	0	-0.314777	0.191	0.357	0
PRRX1	0	-1.10505	0.151	0.537	0
PRRC2C	0	-0.60034	0.563	0.756	0
PRDX6	0	-0.436997	0.808	0.887	0
RASAL2	0	-0.406066	0.077	0.289	0
ANGPTL1	0	0.534339	0.47	0.213	0
ABL2	0	-0.503951	0.15	0.339	0
LAMC1	0	-0.428132	0.563	0.688	0
ARPC5	0	-0.917195	0.611	0.814	0
EDEM3	0	-0.274636	0.156	0.315	0
TPR	0	-0.379067	0.526	0.67	0
ZNF281	0	-0.395866	0.11	0.312	0
PHLDA3	0	-0.558819	0.204	0.415	0
CSRP1	0	-0.316859	0.718	0.829	0
TIMM17A	0	-0.527445	0.286	0.527	0
KDM5B	0	-0.450463	0.209	0.437	0
CHI3L1	0	-1.97774	0.024	0.187	0
NUCKS1	0	-0.440342	0.81	0.883	0
MAPKAPK2	0	-0.406086	0.128	0.351	0
CD34	0	0.440798	0.266	0.088	0
LPGAT1	0	-0.21959	0.076	0.207	0
PTPN14	0	-0.271754	0.111	0.26	0
EPRS	0	-0.399104	0.281	0.47	0
LINC01705	0	-0.639766	0.002	0.158	0
CAPN2	0	-0.464191	0.415	0.61	0
DEGS1	0	-0.484845	0.508	0.672	0
CNIH4	0	-0.476799	0.428	0.626	0
WDR26	0	-0.264468	0.134	0.293	0
ENAH	0	-0.616321	0.204	0.455	0
SRP9	0	-0.513548	0.726	0.829	0
H3F3A	0	-0.74044	0.977	0.989	0
ACBD3	0	-0.284652	0.105	0.264	0
CDC42BPA	0	-0.30634	0.21	0.374	0
ARF1	0	-0.759587	0.815	0.91	0
MRPL55	0	-0.321214	0.335	0.495	0
GUK1	0	-0.822093	0.791	0.906	0
COA6	0	-0.272217	0.182	0.339	0
TOMM20	0	-0.548932	0.635	0.794	0
CEP170	0	-0.324023	0.197	0.37	0
DESI2	0	-0.341824	0.279	0.437	0
HNRNPU	0	-0.768107	0.623	0.823	0
KIF26B	0	-0.381776	0.019	0.198	0
ACP1	0	-0.405275	0.453	0.617	0
PXDN	0	-0.609042	0.336	0.556	0
RNF144A	0	-0.218907	0.045	0.164	0
IAH1	0	-0.450228	0.496	0.656	0
YWHAQ	0	-0.521214	0.795	0.878	0
PDIA6	0	-0.684486	0.742	0.851	0
ROCK2	0	-0.383868	0.194	0.387	0
MATN3	0	-0.356094	0.01	0.104	0
LAPTM4A	0	-0.489381	0.953	0.971	0
SDC1	0	-0.475216	0.018	0.173	0
SF3B6	0	-0.5441	0.705	0.836	0
TP53I3	0	-0.400373	0.224	0.402	0
PTRHD1	0	-0.402879	0.244	0.445	0
RAB10	0	-0.357928	0.449	0.602	0
HADHA	0	-0.40782	0.535	0.689	0
HADHB	0	-0.360575	0.482	0.628	0
TMEM214	0	-0.341431	0.183	0.368	0
OST4	0	-1.03023	0.879	0.948	0
EMILIN1	0	-1.01976	0.417	0.694	0
MPV17	0	-0.421406	0.355	0.542	0
SNX17	0	-0.412009	0.517	0.669	0
PPM1G	0	-0.339784	0.322	0.479	0
NRBP1	0	-0.532366	0.422	0.63	0
LBH	0	-0.789216	0.306	0.543	0
DPY30	0	-0.323213	0.334	0.502	0
BIRC6	0	-0.2872	0.185	0.351	0
LTBP1	0	-1.0541	0.241	0.541	0
FAM98A	0	-0.29545	0.119	0.285	0
CRIM1	0	-0.385201	0.144	0.311	0
CDC42EP3	0	-0.496248	0.081	0.268	0
CYP1B1	0	-1.11317	0.032	0.18	0
EML4	0	-0.40904	0.148	0.363	0
COX7A2L	0	-0.589195	0.638	0.796	0
EPAS1	0	-0.879875	0.321	0.566	0
RHOQ	0	-0.423736	0.149	0.337	0
CRIPT	0	-0.285129	0.204	0.368	0
MCFD2	0	-0.438313	0.337	0.545	0
CALM2	0	-0.526939	0.956	0.973	0
NRXN1	0	0.618513	0.154	0.037	0
ERLEC1	0	-0.532098	0.549	0.702	0
RTN4	0	-0.746546	0.759	0.88	0
CCDC88A	0	-0.324017	0.191	0.369	0
CFAP36	0	-0.378523	0.309	0.496	0
USP34	0	-0.303796	0.228	0.398	0
XPO1	0	-0.300756	0.201	0.368	0
CCT4	0	-0.49114	0.566	0.724	0
COMMD1	0	-0.356741	0.349	0.517	0
B3GNT2	0	-0.216004	0.048	0.169	0
MDH1	0	-0.476562	0.511	0.689	0
RAB1A	0	-0.573942	0.505	0.703	0
ACTR2	0	-0.629999	0.363	0.626	0
ANTXR1	0	-1.47689	0.423	0.736	0
GFPT1	0	-0.44178	0.169	0.403	0
AAK1	0	-0.261437	0.131	0.286	0
PCBP1	0	-0.585098	0.427	0.676	0
SNRPG	0	-0.554748	0.62	0.772	0
NAGK	0	-0.357522	0.249	0.431	0
CCT7	0	-0.440336	0.553	0.707	0
MOB1A	0	-0.392421	0.335	0.531	0
AUP1	0	-0.445405	0.577	0.714	0
POLE4	0	-0.340322	0.287	0.463	0
EVA1A	0	-0.372064	0.083	0.243	0
TMSB10	0	-1.46577	0.99	0.995	0
TGOLN2	0	-0.44236	0.433	0.623	0
RNF181	0	-0.4708	0.499	0.675	0
CYTOR	0	-1.46587	0.249	0.626	0
MAL	0	0.423071	0.142	0.03	0
COX5B	0	-0.576703	0.861	0.928	0
CNGA3	0	0.180299	0.087	0.016	0
EIF5B	0	-0.402821	0.396	0.569	0
PDCL3	0	-0.250338	0.143	0.295	0
MAP4K4	0	-0.508067	0.147	0.403	0
IL1R1	0	-0.598367	0.291	0.485	0
FHL2	0	-0.890859	0.427	0.684	0
GCC2	0	-0.408711	0.376	0.536	0
LIMS1	0	-0.872757	0.455	0.719	0
MIR4435-2HG	0	-1.16727	0.184	0.54	0
TMEM87B	0	-0.368805	0.137	0.332	0
CHCHD5	0	-0.326772	0.304	0.475	0
SLC20A1	0	-0.591016	0.125	0.344	0
ACTR3	0	-0.956474	0.478	0.764	0
DBI	0	-0.574075	0.68	0.81	0
MAP3K2	0	-0.358249	0.151	0.348	0
IMP4	0	-0.328395	0.266	0.441	0
PLEKHB2	0	-0.270006	0.163	0.32	0
UBXN4	0	-0.634382	0.657	0.815	0
MMADHC	0	-0.401675	0.517	0.661	0
PRPF40A	0	-0.455057	0.38	0.578	0
PSMD14	0	-0.324139	0.233	0.398	0
FAP	0	-1.33317	0.069	0.474	0
SCN7A	0	0.697074	0.359	0.102	0
SSB	0	-0.425462	0.581	0.721	0
GORASP2	0	-0.438701	0.388	0.568	0
DYNC1I2	0	-0.355719	0.362	0.53	0
MAP3K20	0	-0.522627	0.379	0.61	0
OLA1	0	-0.350869	0.324	0.498	0
WIPF1	0	-0.337115	0.22	0.407	0
CHN1	0	-0.629348	0.072	0.295	0
ATP5MC3	0	-0.646915	0.83	0.906	0
HNRNPA3	0	-0.531732	0.722	0.851	0
FKBP7	0	-0.50711	0.358	0.551	0
DNAJC10	0	-0.351216	0.253	0.441	0
FRZB	0	-0.640249	0.278	0.469	0
NCKAP1	0	-0.395616	0.246	0.456	0
ZC3H15	0	-0.408447	0.486	0.648	0
ITGAV	0	-0.941208	0.306	0.649	0
COL3A1	0	-2.39132	0.837	0.945	0
COL5A2	0	-1.8845	0.609	0.853	0
GLS	0	-0.377963	0.128	0.327	0
STAT1	0	-0.465851	0.325	0.519	0
MYO1B	0	-0.648341	0.118	0.398	0
STK17B	0	-0.288067	0.064	0.209	0
SF3B1	0	-0.469434	0.562	0.736	0
SPATS2L	0	-0.80601	0.29	0.584	0
BZW1	0	-0.651034	0.539	0.737	0
NDUFB3	0	-0.494534	0.451	0.644	0
CFLAR	0	-0.44064	0.313	0.499	0
SUMO1	0	-0.485208	0.706	0.81	0
BMPR2	0	-0.460477	0.215	0.44	0
ABI2	0	-0.304207	0.257	0.423	0
NRP2	0	-0.45994	0.218	0.416	0
EEF1B2	0	-0.780024	0.908	0.966	0
FN1	0	-1.7705	0.693	0.845	0
XRCC5	0	-0.568978	0.576	0.761	0
IGFBP5	0	-2.10248	0.545	0.704	0
TNS1	0	-0.426064	0.293	0.507	0
ARPC2	0	-1.26739	0.767	0.92	0
GMPPA	0	-0.28476	0.147	0.307	0
CHPF	0	-1.2011	0.214	0.56	0
ACSL3	0	-0.31779	0.257	0.419	0
KCNE4	0	-0.792009	0.103	0.355	0
WDFY1	0	-0.327489	0.139	0.32	0
IRS1	0	-0.376321	0.123	0.301	0
PID1	0	0.543767	0.423	0.206	0
TRIP12	0	-0.310187	0.196	0.377	0
PSMD1	0	-0.438381	0.302	0.509	0
NCL	0	-0.506204	0.788	0.881	0
PTMA	0	-1.30642	0.989	0.997	0
EIF4E2	0	-0.591599	0.352	0.597	0
ARL4C	0	-0.696338	0.037	0.265	0
COPS8	0	-0.441213	0.392	0.562	0
COL6A3	0	-1.64992	0.659	0.827	0
LRRFIP1	0	-0.613142	0.283	0.526	0
COPS9	0	-0.469364	0.598	0.727	0
HDLBP	0	-1.04907	0.572	0.807	0
2023-09-02	0	-0.666823	0.666	0.835	0
BHLHE40	0	-0.882859	0.291	0.544	0
ARL8B	0	-0.346276	0.267	0.446	0
LMCD1	0	-1.46977	0.124	0.464	0
SETD5	0	-0.329488	0.215	0.401	0
ARPC4	0	-0.35179	0.178	0.334	0
EMC3	0	-0.321571	0.389	0.542	0
BRK1	0	-0.537806	0.871	0.926	0
SEC13	0	-0.770727	0.496	0.696	0
VGLL4	0	-0.772993	0.309	0.602	0
TIMP4	0	0.32798	0.18	0.069	0
SLC6A6	0	-0.626266	0.046	0.25	0
ANKRD28	0	-0.586233	0.152	0.379	0
UBE2E2	0	-0.379148	0.25	0.421	0
UBE2E1	0	-0.345867	0.337	0.498	0
STT3B	0	-0.324151	0.155	0.34	0
CMTM6	0	-0.481101	0.456	0.636	0
PDCD6IP	0	-0.328778	0.32	0.489	0
GOLGA4	0	-0.540674	0.371	0.595	0
CTNNB1	0	-0.675352	0.463	0.71	0
CLEC3B	0	0.993985	0.341	0.097	0
TMEM158	0	-0.468728	0.02	0.183	0
SMARCC1	0	-0.303975	0.12	0.294	0
MAP4	0	-0.601622	0.544	0.739	0
TMA7	0	-0.526834	0.91	0.937	0
SHISA5	0	-0.400244	0.561	0.693	0
COL7A1	0	-0.643904	0.06	0.22	0
UQCRC1	0	-0.485423	0.531	0.693	0
NDUFAF3	0	-0.355608	0.682	0.781	0
IMPDH2	0	-0.436292	0.59	0.709	0
LAMB2	0	-0.597687	0.399	0.64	0
RHOA	0	-0.772445	0.95	0.973	0
GNAI2	0	-0.700548	0.291	0.564	0
MANF	0	-0.728426	0.37	0.618	0
TWF2	0	-0.449824	0.328	0.529	0
NT5DC2	0	-0.34241	0.061	0.231	0
GNL3	0	-0.400487	0.207	0.41	0
SPCS1	0	-0.532793	0.787	0.88	0
TKT	0	-0.531149	0.45	0.65	0
SELENOK	0	-0.354402	0.643	0.753	0
WNT5A	0	-0.736343	0.057	0.251	0
ARF4	0	-1.18971	0.739	0.881	0
FLNB	0	-0.367343	0.137	0.28	0
PDHB	0	-0.412851	0.33	0.516	0
FAM107A	0	0.402354	0.237	0.073	0
PTPRG	0	-0.328513	0.166	0.343	0
LRIG1	0	-0.230666	0.078	0.21	0
EOGT	0	-0.25235	0.074	0.208	0
TMF1	0	-0.440956	0.307	0.517	0
ARL6IP5	0	-0.489058	0.717	0.805	0
FOXP1	0	-0.592506	0.376	0.607	0
PPP4R2	0	-0.375271	0.297	0.492	0
ROBO1	0	-0.361967	0.208	0.372	0
CADM2	0	0.225777	0.11	0.025	0
DCBLD2	0	-0.306491	0.122	0.284	0
COL8A1	0	-1.69449	0.319	0.557	0
FILIP1L	0	-0.756908	0.594	0.776	0
TMEM45A	0	-0.656524	0.259	0.491	0
TFG	0	-0.549045	0.461	0.651	0
ABI3BP	0	0.368275	0.518	0.303	0
PHLDB2	0	-0.378991	0.172	0.363	0
ATP6V1A	0	-0.297753	0.129	0.295	0
LSAMP	0	-0.520551	0.189	0.376	0
TIMMDC1	0	-0.333838	0.347	0.514	0
COX17	0	-0.484747	0.447	0.625	0
FSTL1	0	-0.786836	0.79	0.873	0
NDUFB4	0	-0.541482	0.777	0.873	0
GOLGB1	0	-0.55187	0.357	0.584	0
PARP14	0	-0.365405	0.183	0.352	0
PDIA5	0	-0.357302	0.176	0.362	0
MYLK	0	-0.694967	0.309	0.66	0
ITGB5	0	-0.687744	0.196	0.483	0
HEG1	0	-0.394479	0.199	0.367	0
SLC12A8	0	-0.556394	0.012	0.203	0
PLXNA1	0	-0.19491	0.044	0.162	0
SEC61A1	0	-0.641045	0.328	0.591	0
RPN1	0	-0.551617	0.606	0.732	0
RAB7A	0	-0.363801	0.71	0.801	0
COPG1	0	-0.490437	0.239	0.474	0
MRPL3	0	-0.424015	0.368	0.546	0
CDV3	0	-0.342103	0.142	0.318	0
SRPRB	0	-0.43517	0.224	0.429	0
MRAS	0	-0.252811	0.084	0.226	0
COPB2	0	-0.609832	0.333	0.588	0
ZBTB38	0	-0.447572	0.375	0.573	0
RNF7	0	-0.669708	0.635	0.8	0
ATP1B3	0	-0.439987	0.363	0.572	0
PCOLCE2	0	0.892825	0.177	0.028	0
PLOD2	0	-1.08872	0.203	0.562	0
CP	0	0.236381	0.205	0.072	0
WWTR1	0	-0.41382	0.344	0.528	0
PFN2	0	-0.558407	0.333	0.533	0
SERP1	0	-0.769542	0.642	0.821	0
MBNL1	0	-0.46094	0.467	0.661	0
P2RY1	0	0.351186	0.193	0.076	0
ARHGEF26	0	0.268746	0.239	0.112	0
DHX36	0	-0.348741	0.312	0.483	0
SSR3	0	-1.07407	0.577	0.806	0
LXN	0	-0.992985	0.134	0.386	0
RARRES1	0	-0.818188	0.139	0.307	0
NMD3	0	-0.285861	0.205	0.363	0
GOLIM4	0	-0.536568	0.338	0.567	0
SKIL	0	-0.479298	0.179	0.404	0
FNDC3B	0	-0.576386	0.417	0.637	0
TBL1XR1	0	-0.333825	0.219	0.403	0
ZMAT3	0	-0.355999	0.176	0.339	0
GNB4	0	-0.412032	0.222	0.435	0
MRPL47	0	-0.322152	0.277	0.444	0
NDUFB5	0	-0.451959	0.502	0.674	0
FXR1	0	-0.340647	0.336	0.504	0
DVL3	0	-0.253629	0.116	0.27	0
AP2M1	0	-0.671227	0.756	0.874	0
ALG3	0	-0.345772	0.204	0.387	0
PSMD2	0	-0.46301	0.397	0.596	0
EIF4G1	0	-0.539485	0.338	0.58	0
POLR2H	0	-0.40071	0.228	0.443	0
MAGEF1	0	-0.325471	0.254	0.429	0
DNAJB11	0	-0.384245	0.288	0.468	0
LPP	0	-0.795406	0.565	0.804	0
CCDC50	0	-0.326543	0.267	0.435	0
LRRC15	0	-0.458364	0.023	0.179	0
ATP13A3	0	-0.275	0.104	0.249	0
PPP1R2	0	-0.378198	0.365	0.543	0
PAK2	0	-0.361057	0.342	0.52	0
ATP5ME	0	-0.446831	0.659	0.766	0
PCGF3	0	-0.213865	0.085	0.223	0
SPON2	0	-1.27915	0.667	0.774	0
C4orf48	0	-0.579055	0.116	0.329	0
ADD1	0	-0.350069	0.42	0.579	0
MFSD10	0	-0.437958	0.442	0.613	0
MRFAP1	0	-0.379136	0.733	0.834	0
AFAP1	0	-0.420826	0.183	0.389	0
HTRA3	0	-0.62722	0.171	0.327	0
CPZ	0	-0.495539	0.051	0.22	0
WDR1	0	-0.826983	0.527	0.763	0
BOD1L1	0	-0.318989	0.205	0.371	0
FGFBP2	0	0.267385	0.086	0.011	0
LAP3	0	-0.595478	0.353	0.539	0
FAM114A1	0	-0.685102	0.488	0.685	0
KLHL5	0	-0.229205	0.065	0.192	0
UBE2K	0	-0.342892	0.253	0.438	0
APBB2	0	-0.286665	0.092	0.245	0
OCIAD2	0	-0.263734	0.034	0.171	0
SGCB	0	-0.50175	0.488	0.663	0
TMEM165	0	-0.633117	0.349	0.582	0
SRP72	0	-0.461491	0.41	0.595	0
HOPX	0	-1.53097	0.041	0.363	0
IGFBP7	0	-1.6585	0.878	0.969	0
JCHAIN	0	0.753835	0.462	0.224	0
CXCL8	0	-2.05606	0.019	0.141	0
G3BP2	0	-0.374068	0.252	0.445	0
USO1	0	-0.428364	0.288	0.497	0
SCARB2	0	-0.41296	0.577	0.708	0
2023-09-11	0	-1.08599	0.475	0.731	0
CCNI	0	-0.431415	0.945	0.969	0
HNRNPD	0	-0.398805	0.358	0.532	0
SEC31A	0	-0.828971	0.536	0.778	0
PKD2	0	-0.319348	0.202	0.367	0
PYURF	0	-0.362776	0.663	0.762	0
SNCA	0	0.70678	0.269	0.091	0
PDLIM5	0	-1.18127	0.305	0.646	0
ADH5	0	-0.434902	0.654	0.766	0
ADH1B	0	1.41527	0.609	0.197	0
H2AFZ	0	-0.607762	0.698	0.83	0
SLC39A8	0	-0.291973	0.048	0.178	0
UBE2D3	0	-0.566479	0.77	0.871	0
CISD2	0	-0.415647	0.237	0.446	0
PAPSS1	0	-0.385825	0.285	0.458	0
LEF1	0	-0.40959	0.017	0.21	0
OSTC	0	-1.2813	0.695	0.86	0
CFI	0	-0.457929	0.028	0.247	0
SEC24D	0	-0.593612	0.202	0.48	0
SYNPO2	0	-0.154843	0.186	0.367	0
C4orf3	0	-0.682763	0.834	0.922	0
ANXA5	0	-0.690497	0.934	0.958	0
ANKRD50	0	-0.272098	0.104	0.251	0
SMARCA5	0	-0.317244	0.356	0.52	0
EDNRA	0	-0.967203	0.099	0.43	0
GUCY1A1	0	-0.480177	0.235	0.488	0
GUCY1B1	0	-0.600325	0.222	0.465	0
PDGFC	0	-0.647798	0.06	0.328	0
CPE	0	-0.645894	0.13	0.326	0
PALLD	0	-1.26535	0.414	0.74	0
SPCS3	0	-0.518279	0.266	0.517	0
PDLIM3	0	-1.09156	0.396	0.65	0
FAT1	0	-0.562748	0.216	0.479	0
MRPL36	0	-0.465172	0.36	0.561	0
NDUFS6	0	-0.537122	0.58	0.747	0
SEMA5A	0	-0.351412	0.098	0.276	0
SNHG18	0	-0.40173	0.277	0.455	0
CCT5	0	-0.501628	0.395	0.595	0
DAP	0	-0.390366	0.191	0.376	0
TRIO	0	-0.391194	0.16	0.358	0
ANKH	0	-0.500901	0.065	0.272	0
MYO10	0	-0.340689	0.061	0.215	0
BASP1	0	-0.639246	0.174	0.385	0
CDH6	0	-0.341311	0.035	0.166	0
SUB1	0	-0.742801	0.794	0.894	0
ADAMTS12	0	-0.685211	0.063	0.334	0
RAI14	0	-0.794442	0.106	0.411	0
OSMR	0	-0.443235	0.2	0.429	0
SELENOP	0	0.627576	0.846	0.616	0
ITGA1	0	-0.923441	0.271	0.558	0
PELO	0	-0.403156	0.207	0.4	0
GPX8	0	-0.807325	0.333	0.589	0
DHX29	0	-0.340567	0.346	0.507	0
ADAMTS6	0	-0.283626	0.013	0.146	0
ERBIN	0	-0.313403	0.151	0.33	0
SREK1	0	-0.353417	0.33	0.509	0
TNPO1	0	-0.333617	0.254	0.437	0
BTF3	0	-0.689646	0.965	0.983	0
ENC1	0	-0.924193	0.104	0.39	0
NSA2	0	-0.386427	0.509	0.669	0
F2R	0	-1.09059	0.259	0.511	0
WDR41	0	-0.294772	0.18	0.344	0
TBCA	0	-0.56099	0.747	0.862	0
AP3B1	0	-0.302712	0.179	0.348	0
TMEM167A	0	-0.750951	0.353	0.626	0
VCAN	0	-1.47586	0.639	0.726	0
HAPLN1	0	0.634526	0.268	0.09	0
TTC37	0	-0.307995	0.177	0.352	0
GLRX	0	-0.439261	0.264	0.449	0
CAST	0	-0.402756	0.528	0.686	0
PJA2	0	-0.3328	0.375	0.539	0
MAN2A1	0	-0.326264	0.137	0.301	0
NREP	0	-0.922574	0.217	0.484	0
SRP19	0	-0.333635	0.224	0.397	0
REEP5	0	-0.62232	0.661	0.81	0
TMED7	0	-0.321243	0.17	0.348	0
ATG12	0	-0.333527	0.289	0.467	0
AP3S1	0	-0.452243	0.575	0.712	0
LOX	0	-0.881717	0.228	0.422	0
PPIC	0	-0.919725	0.637	0.792	0
PRRC1	0	-0.365627	0.172	0.365	0
HINT1	0	-0.671286	0.858	0.932	0
2023-09-08	0	-0.355187	0.148	0.342	0
UQCRQ	0	-0.809497	0.768	0.88	0
AFF4	0	-0.490772	0.444	0.643	0
C5orf15	0	-0.406016	0.447	0.601	0
VDAC1	0	-0.669769	0.553	0.746	0
SKP1	0	-0.561339	0.938	0.968	0
UBE2B	0	-0.400129	0.63	0.756	0
SAR1B	0	-0.360816	0.303	0.487	0
CAMLG	0	-0.375248	0.53	0.671	0
DDX46	0	-0.327456	0.404	0.555	0
TXNDC15	0	-0.378908	0.479	0.616	0
H2AFY	0	-0.530274	0.364	0.595	0
TGFBI	0	-1.23895	0.397	0.694	0
MYOT	0	0.334439	0.127	0.03	0
GFRA3	0	0.332822	0.127	0.029	0
CTNNA1	0	-0.416195	0.51	0.68	0
UBE2D2	0	-0.465455	0.658	0.78	0
PURA	0	-0.3116	0.222	0.382	0
SRA1	0	-0.511361	0.335	0.543	0
NDUFA2	0	-0.36153	0.551	0.681	0
HARS	0	-0.289496	0.247	0.406	0
YIPF5	0	-0.537267	0.303	0.539	0
LARS	0	-0.367132	0.265	0.457	0
DPYSL3	0	-0.777663	0.361	0.55	0
C5orf46	0	-0.395951	0.002	0.087	0
CARMN	0	-0.607576	0.122	0.348	0
CSNK1A1	0	-0.45666	0.608	0.75	0
PDGFRB	0	-1.2996	0.35	0.713	0
SMIM3	0	-0.462418	0.51	0.692	0
GPX3	0	1.06589	0.692	0.368	0
TNIP1	0	-0.501361	0.314	0.513	0
ANXA6	0	-0.68183	0.651	0.796	0
SPARC	0	-2.14988	0.959	0.977	0
ATOX1	0	-0.852461	0.597	0.798	0
G3BP1	0	-0.350881	0.369	0.53	0
LARP1	0	-0.331616	0.188	0.372	0
ADAM19	0	-0.322295	0.079	0.227	0
RARS	0	-0.317761	0.183	0.355	0
NPM1	0	-0.804121	0.91	0.968	0
SH3PXD2B	0	-0.38345	0.151	0.326	0
ATP6V0E1	0	-0.76022	0.84	0.927	0
CPEB4	0	-0.265477	0.068	0.218	0
SFXN1	0	-0.257428	0.128	0.279	0
HIGD2A	0	-0.426536	0.668	0.791	0
LMAN2	0	-0.473181	0.58	0.731	0
DBN1	0	-0.346732	0.262	0.451	0
PDLIM7	0	-0.947842	0.473	0.742	0
TMED9	0	-0.754051	0.679	0.824	0
NHP2	0	-0.386145	0.553	0.68	0
HNRNPAB	0	-0.489485	0.237	0.455	0
ADAMTS2	0	-0.711229	0.136	0.41	0
HNRNPH1	0	-0.514203	0.401	0.6	0
CANX	0	-0.652658	0.638	0.813	0
SQSTM1	0	-0.737724	0.834	0.908	0
MGAT1	0	-0.368256	0.46	0.607	0
RACK1	0	-0.805932	0.979	0.994	0
NRN1	0	0.299767	0.123	0.032	0
SSR1	0	-0.483406	0.423	0.61	0
TMEM14C	0	-0.660618	0.765	0.867	0
NOL7	0	-0.378977	0.52	0.662	0
RANBP9	0	-0.215054	0.079	0.212	0
ATXN1	0	-0.329327	0.154	0.332	0
DEK	0	-0.381249	0.567	0.694	0
SOX4	0	-1.19545	0.328	0.657	0
CASC15	0	-0.21429	0.053	0.178	0
BTN3A2	0	-0.309511	0.189	0.351	0
HLA-F	0	-0.401357	0.297	0.475	0
HLA-A	0	-0.884826	0.931	0.983	0
PPP1R11	0	-0.315848	0.304	0.462	0
ABCF1	0	-0.339519	0.19	0.381	0
PPP1R18	0	-0.483084	0.258	0.487	0
TUBB	0	-1.00238	0.878	0.931	0
FLOT1	0	-0.564575	0.523	0.717	0
IER3	0	-1.27685	0.402	0.588	0
HLA-C	0	-0.779353	0.968	0.99	0
HLA-B	0	-1.20727	0.928	0.982	0
CLIC1	0	-1.00134	0.847	0.936	0
LSM2	0	-0.43791	0.421	0.608	0
TNXB	0	0.764254	0.508	0.189	0
PSMB8	0	-0.562579	0.492	0.685	0
PSMB9	0	-0.653796	0.469	0.65	0
TAP1	0	-0.516153	0.238	0.461	0
SLC39A7	0	-0.606564	0.371	0.616	0
TAPBP	0	-0.703605	0.469	0.714	0
CUTA	0	-0.719431	0.72	0.855	0
UQCC2	0	-0.551814	0.296	0.531	0
SNRPC	0	-0.43956	0.396	0.585	0
KCTD20	0	-0.323925	0.197	0.372	0
PI16	0	0.582135	0.153	0.037	0
CCDC167	0	-0.255004	0.121	0.266	0
MDFI	0	-0.393937	0.025	0.223	0
MEA1	0	-0.417461	0.466	0.624	0
PTK7	0	-0.514559	0.164	0.405	0
DNPH1	0	-0.486509	0.339	0.55	0
YIPF3	0	-0.543557	0.545	0.721	0
VEGFA	0	-0.420132	0.121	0.269	0
MRPL14	0	-0.418123	0.358	0.565	0
RUNX2	0	-0.375398	0.072	0.24	0
ADGRF5	0	-0.438959	0.023	0.135	0
TRAM2	0	-0.306761	0.161	0.329	0
ELOVL5	0	-0.420249	0.305	0.5	0
PTP4A1	0	-0.484856	0.278	0.479	0
SMAP1	0	-0.318165	0.311	0.471	0
EEF1A1	0	-0.721683	1	1	0
COL12A1	0	-1.88749	0.421	0.722	0
COX7A2	0	-0.643193	0.853	0.923	0
TMEM30A	0	-0.524624	0.441	0.643	0
TPBG	0	-0.408996	0.27	0.449	0
PGM3	0	-0.364259	0.155	0.331	0
SYNCRIP	0	-0.537254	0.322	0.561	0
UBE2J1	0	-0.365205	0.326	0.499	0
PRDM1	0	-0.510273	0.09	0.265	0
OSTM1	0	-0.280072	0.219	0.378	0
SNX3	0	-0.4639	0.677	0.8	0
CD164	0	-0.422101	0.67	0.794	0
GTF3C6	0	-0.510872	0.387	0.602	0
LAMA4	0	-0.729735	0.647	0.79	0
MARCKS	0	-0.837869	0.467	0.645	0
HDAC2	0	-0.395231	0.414	0.581	0
COL10A1	0	-1.39598	0.005	0.253	0
DSE	0	-0.315393	0.203	0.36	0
RWDD1	0	-0.51533	0.655	0.79	0
DCBLD1	0	-0.408669	0.066	0.261	0
GOPC	0	-0.579625	0.333	0.548	0
PLN	0	-0.340629	0.088	0.252	0
MAN1A1	0	-0.37015	0.163	0.354	0
GJA1	0	-0.590585	0.19	0.381	0
HDDC2	0	-0.363294	0.383	0.54	0
TMEM200A	0	-0.39038	0.049	0.238	0
CTGF	0	-1.11309	0.564	0.687	0
SGK1	0	-0.755497	0.124	0.266	0
TNFAIP3	0	-0.78031	0.239	0.393	0
PERP	0	-0.451122	0.17	0.358	0
ABRACL	0	-0.433061	0.18	0.396	0
SF3B5	0	-0.521602	0.614	0.77	0
RAB32	0	-0.337474	0.215	0.374	0
STXBP5	0	-0.238354	0.065	0.2	0
ARID1B	0	-0.324713	0.23	0.4	0
DYNLT1	0	-0.697059	0.633	0.798	0
FNDC1	0	-0.546605	0.191	0.361	0
SOD2	0	-1.59055	0.492	0.68	0
TCP1	0	-0.483181	0.438	0.635	0
MRPL18	0	-0.363989	0.421	0.575	0
IGF2R	0	-0.27957	0.135	0.295	0
QKI	0	-0.331107	0.278	0.447	0
THBS2	0	-2.04827	0.277	0.597	0
PSMB1	0	-0.63892	0.81	0.905	0
FAM20C	0	-0.546395	0.134	0.383	0
EIF3B	0	-0.258758	0.118	0.271	0
TTYH3	0	-0.283861	0.038	0.196	0
ACTB	0	-1.26766	0.999	0.999	0
FSCN1	0	-0.534025	0.212	0.387	0
RAC1	0	-0.654726	0.427	0.637	0
KDELR2	0	-0.864283	0.563	0.739	0
NDUFA4	0	-0.814549	0.93	0.936	0
PHF14	0	-0.316034	0.282	0.444	0
ETV1	0	-0.327569	0.114	0.265	0
TWIST1	0	-0.354207	0.022	0.17	0
TWISTNB	0	-0.358597	0.225	0.382	0
CYCS	0	-0.470064	0.503	0.677	0
HNRNPA2B1	0	-0.716906	0.916	0.963	0
CBX3	0	-0.683758	0.42	0.669	0
TAX1BP1	0	-0.361638	0.538	0.684	0
CPVL	0	0.338486	0.228	0.095	0
FKBP14	0	-0.470878	0.189	0.401	0
GGCT	0	-0.477081	0.223	0.447	0
GARS	0	-0.575078	0.267	0.498	0
FKBP9	0	-0.388994	0.323	0.48	0
2023-09-07	0	-0.760894	0.797	0.91	0
SFRP4	0	-2.74265	0.153	0.348	0
RALA	0	-0.501071	0.302	0.512	0
MPLKIP	0	-0.423819	0.308	0.502	0
SUGCT	0	-0.444925	0.02	0.177	0
INHBA	0	-2.12011	0.038	0.496	0
MRPL32	0	-0.425416	0.33	0.534	0
STK17A	0	-0.324421	0.09	0.253	0
DBNL	0	-0.387944	0.334	0.523	0
AEBP1	0	-1.76529	0.722	0.893	0
YKT6	0	-0.254835	0.1	0.248	0
PPIA	0	-0.969928	0.963	0.985	0
TNS3	0	-0.755847	0.144	0.451	0
SEC61G	0	-1.07475	0.753	0.89	0
VOPP1	0	-0.260244	0.13	0.281	0
CCT6A	0	-0.590397	0.43	0.662	0
CHCHD2	0	-0.594996	0.942	0.97	0
TMEM248	0	-0.34905	0.21	0.4	0
GTF2I	0	-0.507497	0.354	0.577	0
HIP1	0	-0.356963	0.098	0.277	0
MDH2	0	-0.600905	0.595	0.769	0
YWHAG	0	-0.442275	0.281	0.497	0
FGL2	0	0.512831	0.254	0.094	0
PTPN12	0	-0.324865	0.223	0.392	0
PHTF2	0	-0.252452	0.103	0.243	0
SEMA3E	0	0.237795	0.163	0.034	0
ANKIB1	0	-0.245645	0.126	0.272	0
CDK6	0	-0.314899	0.146	0.302	0
COL1A2	0	-2.43507	0.937	0.97	0
PDK4	0	0.545576	0.651	0.33	0
SEM1	0	-0.667242	0.791	0.898	0
BRI3	0	-0.485697	0.159	0.353	0
PDAP1	0	-0.461398	0.513	0.685	0
BUD31	0	-0.430171	0.481	0.655	0
ATP5MF	0	-0.661956	0.688	0.822	0
COPS6	0	-0.416438	0.622	0.753	0
LAMTOR4	0	-0.511039	0.727	0.846	0
PCOLCE	0	-1.17021	0.666	0.829	0
GNB2	0	-0.40487	0.304	0.477	0
SERPINE1	0	-1.71044	0.165	0.386	0
AP1S1	0	-0.388456	0.248	0.437	0
PLOD3	0	-0.348147	0.331	0.489	0
ZNHIT1	0	-0.671376	0.587	0.785	0
FIS1	0	-0.535315	0.765	0.867	0
CUX1	0	-0.476656	0.289	0.521	0
POLR2J	0	-0.357657	0.337	0.503	0
CCDC71L	0	-0.456989	0.086	0.23	0
MDFIC	0	-0.269697	0.052	0.201	0
TES	0	-0.421776	0.218	0.437	0
CAV2	0	-0.739617	0.231	0.544	0
CAV1	0	-1.12653	0.337	0.693	0
CAPZA2	0	-0.424167	0.586	0.729	0
WNT2	0	-0.953344	0.012	0.268	0
LSM8	0	-0.477558	0.424	0.626	0
FAM3C	0	-0.443556	0.393	0.55	0
NDUFA5	0	-0.34263	0.559	0.689	0
WASL	0	-0.546856	0.368	0.603	0
ARF5	0	-0.590884	0.659	0.797	0
SND1	0	-0.516859	0.298	0.538	0
HILPDA	0	-0.975497	0.105	0.297	0
CALU	0	-1.35084	0.668	0.872	0
ATP6V1F	0	-0.571482	0.6	0.764	0
UBE2H	0	-0.36292	0.206	0.397	0
CALD1	0	-1.57191	0.938	0.985	0
STMP1	0	-0.514584	0.494	0.65	0
PTN	0	0.840501	0.635	0.354	0
CREB3L2	0	-0.359887	0.315	0.492	0
NDUFB2	0	-0.629244	0.774	0.877	0
SSBP1	0	-0.412336	0.609	0.734	0
ZYX	0	-0.565459	0.319	0.543	0
PDIA4	0	-0.593062	0.475	0.662	0
RARRES2	0	-1.47591	0.933	0.921	0
CHPF2	0	-0.282606	0.124	0.285	0
RHEB	0	-0.43618	0.598	0.733	0
DNAJB6	0	-0.483203	0.545	0.707	0
ESYT2	0	-0.306256	0.199	0.372	0
SLC25A6	0	-0.749432	0.871	0.955	0
CD99	0	-0.804065	0.949	0.956	0
MXRA5	0	-1.25274	0.412	0.638	0
ANOS1	0	-0.243758	0.013	0.119	0
TMSB4X	0	-0.529679	0.994	0.996	0
EGFL6	0	-0.685548	0.006	0.171	0
SYAP1	0	-0.381239	0.285	0.478	0
PRDX4	0	-0.852922	0.571	0.765	0
ACOT9	0	-0.314696	0.233	0.398	0
SAT1	0	-1.16144	0.796	0.872	0
EIF2S3	0	-0.425259	0.471	0.649	0
SRPX	0	0.635096	0.565	0.401	0
ATP6AP2	0	-0.468334	0.753	0.835	0
USP9X	0	-0.305115	0.188	0.364	0
DDX3X	0	-0.529014	0.486	0.658	0
NDUFB11	0	-0.708686	0.741	0.88	0
UBA1	0	-0.364879	0.302	0.491	0
TIMP1	0	-2.45797	0.93	0.984	0
ELK1	0	-0.360471	0.118	0.299	0
UXT	0	-0.633356	0.563	0.766	0
FTSJ1	0	-0.302429	0.162	0.319	0
RBM3	0	-0.740546	0.762	0.867	0
WDR45	0	-0.419663	0.391	0.582	0
MAGED1	0	-0.897489	0.347	0.611	0
HSD17B10	0	-0.382909	0.386	0.564	0
MAGED2	0	-0.624282	0.595	0.756	0
NBDY	0	-0.553461	0.426	0.646	0
MSN	0	-0.619085	0.46	0.684	0
PDZD11	0	-0.312068	0.266	0.425	0
NONO	0	-0.468579	0.478	0.667	0
ATRX	0	-0.478472	0.522	0.703	0
COX7B	0	-0.560376	0.673	0.818	0
PGK1	0	-0.805315	0.636	0.788	0
ITM2A	0	0.692732	0.289	0.103	0
SH3BGRL	0	-0.603912	0.776	0.87	0
SRPX2	0	-0.579202	0.238	0.435	0
ARMCX3	0	-0.460498	0.442	0.622	0
TCEAL8	0	-0.458599	0.467	0.641	0
TCEAL9	0	-0.712701	0.571	0.761	0
BEX3	0	-0.565824	0.823	0.884	0
TCEAL4	0	-0.512192	0.655	0.781	0
MORF4L2	0	-0.677638	0.601	0.773	0
PLP1	0	0.841707	0.168	0.042	0
ACSL4	0	-0.491327	0.178	0.345	0
PLS3	0	-0.859408	0.328	0.627	0
IL13RA1	0	-0.264118	0.149	0.3	0
SLC25A5	0	-0.756295	0.691	0.85	0
UBE2A	0	-0.441206	0.415	0.596	0
NDUFA1	0	-0.518294	0.743	0.841	0
MCTS1	0	-0.417946	0.274	0.484	0
THOC2	0	-0.324475	0.28	0.449	0
SMARCA1	0	-0.336557	0.237	0.41	0
HPRT1	0	-0.294951	0.228	0.387	0
RTL8C	0	-0.548366	0.698	0.785	0
RTL8A	0	-0.352176	0.484	0.623	0
FHL1	0	0.647945	0.793	0.59	0
IDS	0	-0.367052	0.433	0.595	0
BGN	0	-2.90709	0.467	0.84	0
BCAP31	0	-0.438203	0.596	0.735	0
IDH3G	0	-0.368489	0.37	0.551	0
SSR4	0	-0.790784	0.843	0.932	0
L1CAM	0	0.303896	0.126	0.033	0
NAA10	0	-0.353575	0.163	0.335	0
IRAK1	0	-0.207333	0.045	0.17	0
FLNA	0	-1.02675	0.617	0.881	0
ATP6AP1	0	-0.33874	0.45	0.6	0
FAM50A	0	-0.317605	0.142	0.304	0
LAGE3	0	-0.294693	0.204	0.359	0
ANGPT2	0	-0.600081	0.027	0.149	0
FDFT1	0	-0.334142	0.285	0.445	0
CTSB	0	-1.46113	0.693	0.871	0
CSGALNACT1	0	-0.251269	0.029	0.143	0
LZTS1	0	-0.245138	0.016	0.121	0
BMP1	0	-0.830082	0.132	0.481	0
POLR3D	0	-0.300717	0.089	0.265	0
SLC39A14	0	-0.568503	0.11	0.322	0
PDLIM2	0	-0.68036	0.315	0.549	0
LOXL2	0	-1.34864	0.305	0.593	0
SLC25A37	0	-0.410705	0.271	0.428	0
BNIP3L	0	-0.427774	0.638	0.757	0
CLU	0	0.713106	0.505	0.354	0
SCARA5	0	0.72656	0.426	0.155	0
SARAF	0	-0.455195	0.835	0.902	0
LEPROTL1	0	-0.421188	0.259	0.48	0
RBPMS	0	-0.386025	0.445	0.603	0
PPP2CB	0	-0.315206	0.178	0.342	0
ZNF703	0	-0.332002	0.107	0.276	0
ADGRA2	0	-0.425233	0.205	0.401	0
EIF4EBP1	0	-0.455084	0.209	0.413	0
LSM1	0	-0.380919	0.307	0.493	0
ADAM9	0	-0.340578	0.305	0.47	0
HOOK3	0	-0.3833	0.327	0.515	0
PRKDC	0	-0.384228	0.311	0.497	0
UBE2V2	0	-0.341813	0.43	0.581	0
PCMTD1	0	-0.333755	0.375	0.532	0
RB1CC1	0	-0.381898	0.315	0.496	0
TCEA1	0	-0.34394	0.616	0.735	0
LYPLA1	0	-0.316494	0.201	0.375	0
MRPL15	0	-0.287543	0.224	0.383	0
IMPAD1	0	-0.30791	0.131	0.306	0
RAB2A	0	-0.752704	0.713	0.852	0
ASPH	0	-0.40788	0.493	0.63	0
SULF1	0	-2.10767	0.341	0.718	0
TRAM1	0	-0.556748	0.62	0.759	0
MSC-AS1	0	-0.283387	0.115	0.282	0
MSC	0	-0.480319	0.122	0.331	0
ELOC	0	-0.375885	0.6	0.731	0
LY96	0	-0.323759	0.106	0.261	0
STMN2	0	0.901678	0.26	0.109	0
PAG1	0	-0.448558	0.145	0.308	0
C8orf59	0	-0.411566	0.645	0.758	0
GEM	0	-1.39171	0.415	0.687	0
UQCRB	0	-0.499065	0.838	0.919	0
MATN2	0	1.22756	0.704	0.264	0
COX6C	0	-0.552457	0.852	0.923	0
POLR2K	0	-0.332658	0.524	0.656	0
PABPC1	0	-0.757651	0.854	0.942	0
YWHAZ	0	-0.64923	0.785	0.882	0
ZNF706	0	-0.468955	0.617	0.757	0
CTHRC1	0	-3.0536	0.14	0.568	0
EIF3E	0	-0.42117	0.778	0.87	0
ENY2	0	-0.512872	0.629	0.774	0
TRPS1	0	-0.253053	0.103	0.249	0
EIF3H	0	-0.480788	0.734	0.858	0
MRPL13	0	-0.343045	0.295	0.47	0
DERL1	0	-0.351708	0.294	0.468	0
FBXO32	0	-0.847486	0.11	0.377	0
SQLE	0	-0.279496	0.068	0.222	0
ASAP1	0	-0.379782	0.142	0.334	0
EFR3A	0	-0.324381	0.233	0.412	0
WISP1	0	-0.640243	0.06	0.316	0
LY6E	0	-0.453767	0.774	0.866	0
EEF1D	0	-0.614126	0.955	0.986	0
TSTA3	0	-0.323695	0.208	0.384	0
PLEC	0	-0.752119	0.312	0.602	0
SLC52A2	0	-0.387499	0.137	0.349	0
VPS28	0	-0.470918	0.733	0.842	0
COMMD5	0	-0.309801	0.2	0.371	0
BNC2	0	-0.344968	0.184	0.337	0
PLIN2	0	-0.677385	0.238	0.418	0
CDKN2B	0	-0.404344	0.084	0.221	0
NDUFB6	0	-0.383158	0.591	0.7	0
DNAJA1	0	-0.67139	0.637	0.808	0
B4GALT1	0	-0.560393	0.263	0.475	0
CHMP5	0	-0.414343	0.566	0.709	0
UBE2R2	0	-0.335066	0.178	0.358	0
VCP	0	-0.59641	0.575	0.751	0
STOML2	0	-0.415096	0.456	0.629	0
CCDC107	0	-0.356327	0.421	0.592	0
TPM2	0	-1.14857	0.74	0.941	0
TLN1	0	-0.777934	0.434	0.718	0
CREB3	0	-0.391678	0.274	0.466	0
CLTA	0	-0.664787	0.772	0.888	0
GRHPR	0	-0.343689	0.42	0.576	0
TOMM5	0	-0.460892	0.422	0.561	0
ALDH1B1	0	-0.449839	0.089	0.274	0
MAMDC2	0	0.394181	0.38	0.14	0
CEMIP2	0	-0.330672	0.059	0.236	0
ALDH1A1	0	0.764295	0.476	0.264	0
HNRNPK	0	-0.522508	0.86	0.926	0
GOLM1	0	-0.509232	0.105	0.343	0
GAS1	0	-0.632916	0.098	0.232	0
CTSL	0	-0.388209	0.646	0.753	0
SPIN1	0	-0.390069	0.249	0.444	0
IARS	0	-0.295013	0.195	0.36	0
OGN	0	0.659862	0.39	0.206	0
ASPN	0	-1.16849	0.295	0.457	0
FAM120A	0	-0.368681	0.213	0.413	0
C9orf3	0	-0.684528	0.262	0.547	0
NANS	0	-0.411578	0.236	0.437	0
TBC1D2	0	-0.182361	0.017	0.122	0
TGFBR1	0	-0.416154	0.096	0.289	0
SEC61B	0	-0.994878	0.825	0.926	0
MSANTD3	0	-0.225873	0.074	0.208	0
SLC44A1	0	-0.558259	0.224	0.434	0
RAD23B	0	-0.415492	0.25	0.461	0
TXN	0	-0.516091	0.835	0.89	0
PTGR1	0	-0.326306	0.268	0.425	0
UGCG	0	-0.695365	0.226	0.509	0
PTBP3	0	-0.384149	0.127	0.343	0
SLC31A1	0	-0.240838	0.098	0.239	0
RGS3	0	-0.466619	0.164	0.326	0
ATP6V1G1	0	-0.741335	0.812	0.915	0
RAB14	0	-0.403578	0.442	0.617	0
GSN	0	0.728943	0.952	0.922	0
STOM	0	-0.564029	0.608	0.753	0
NDUFA8	0	-0.361702	0.347	0.526	0
ARPC5L	0	-0.445057	0.22	0.442	0
FAM129B	0	-0.313363	0.099	0.277	0
DPM2	0	-0.378935	0.282	0.47	0
C9orf16	0	-0.807764	0.536	0.783	0
GOLGA2	0	-0.451466	0.305	0.52	0
SWI5	0	-0.370427	0.268	0.443	0
CERCAM	0	-0.780565	0.403	0.604	0
SPTAN1	0	-0.435999	0.396	0.576	0
SET	0	-0.665266	0.393	0.646	0
PTPA	0	-0.577124	0.233	0.477	0
NTMT1	0	-0.418885	0.236	0.45	0
GPR107	0	-0.238292	0.118	0.263	0
SURF4	0	-0.640002	0.431	0.659	0
COL5A1	0	-1.74523	0.491	0.757	0
TMEM141	0	-0.365687	0.274	0.463	0
RABL6	0	-0.243452	0.086	0.228	0
PHPT1	0	-0.82092	0.683	0.852	0
EDF1	0	-0.744314	0.889	0.954	0
FBXW5	0	-0.474993	0.287	0.525	0
PAXX	0	-0.383617	0.341	0.526	0
MAN1B1	0	-0.338131	0.24	0.417	0
SSNA1	0	-0.365222	0.352	0.529	0
MRPL41	0	-0.57263	0.537	0.723	0
RIC8A	0	-0.329797	0.276	0.442	0
PSMD13	0	-0.385696	0.401	0.57	0
IFITM2	0	-0.975608	0.866	0.928	0
IFITM1	0	-0.646764	0.63	0.805	0
IFITM3	0	-0.924763	0.993	0.997	0
RNH1	0	-0.390184	0.733	0.832	0
TALDO1	0	-0.466126	0.58	0.722	0
CD151	0	-0.816024	0.793	0.904	0
POLR2L	0	-0.716757	0.781	0.878	0
LSP1	0	0.547662	0.568	0.344	0
KCNQ1OT1	0	-0.500941	0.235	0.397	0
PHLDA2	0	-0.839993	0.195	0.448	0
NAP1L4	0	-0.298497	0.267	0.429	0
CARS	0	-0.250808	0.128	0.28	0
RHOG	0	-0.326338	0.329	0.485	0
CAVIN3	0	-0.769086	0.705	0.828	0
ILK	0	-0.667953	0.661	0.818	0
MRPL17	0	-0.415498	0.269	0.457	0
EIF3F	0	-0.450302	0.804	0.884	0
AKIP1	0	-0.299827	0.206	0.367	0
IPO7	0	-0.362624	0.229	0.422	0
MRVI1	0	-0.547867	0.138	0.388	0
EIF4G2	0	-0.683568	0.738	0.887	0
DKK3	0	-0.572608	0.546	0.69	0
MICAL2	0	-0.599863	0.071	0.348	0
PARVA	0	-0.630499	0.415	0.658	0
TEAD1	0	-0.380946	0.188	0.389	0
COPB1	0	-0.443415	0.255	0.471	0
PSMA1	0	-0.450379	0.32	0.505	0
C11orf58	0	-0.442834	0.8	0.878	0
NUCB2	0	-0.512921	0.489	0.64	0
LDHA	0	-1.19054	0.806	0.938	0
CCDC34	0	-0.278546	0.057	0.184	0
RCN1	0	-0.613836	0.579	0.733	0
EIF3M	0	-0.516846	0.553	0.731	0
CD59	0	-0.621452	0.404	0.639	0
CAPRIN1	0	-0.450796	0.351	0.556	0
TRIM44	0	-0.300647	0.203	0.37	0
PRR5L	0	-0.158283	0.009	0.102	0
C11orf96	0	-1.22325	0.237	0.454	0
CD82	0	-0.862047	0.186	0.431	0
CREB3L1	0	-0.524812	0.209	0.388	0
MDK	0	-0.913933	0.534	0.67	0
ARHGAP1	0	-0.591411	0.281	0.531	0
SLC39A13	0	-0.459379	0.28	0.481	0
PSMC3	0	-0.455536	0.524	0.692	0
CELF1	0	-0.319006	0.201	0.385	0
NDUFS3	0	-0.389819	0.389	0.573	0
TNKS1BP1	0	-0.300277	0.193	0.36	0
SSRP1	0	-0.448163	0.357	0.524	0
UBE2L6	0	-0.465171	0.468	0.62	0
SERPING1	0	-0.62828	0.906	0.948	0
SELENOH	0	-0.694333	0.644	0.813	0
CTNND1	0	-0.313494	0.236	0.412	0
TMEM132A	0	-0.35225	0.023	0.19	0
DDB1	0	-0.315575	0.318	0.479	0
TMEM258	0	-0.668837	0.837	0.901	0
FADS1	0	-0.326589	0.135	0.288	0
FTH1	0	-1.26877	1	1	0
B3GAT3	0	-0.46723	0.304	0.525	0
GANAB	0	-0.355094	0.262	0.454	0
UBXN1	0	-0.368058	0.674	0.788	0
POLR2G	0	-0.44371	0.386	0.584	0
SLC3A2	0	-0.45089	0.436	0.605	0
ATL3	0	-0.405212	0.247	0.453	0
COX8A	0	-0.539807	0.811	0.899	0
STIP1	0	-0.320177	0.228	0.399	0
NUDT22	0	-0.329057	0.235	0.413	0
FKBP2	0	-0.526605	0.644	0.798	0
PPP1R14B	0	-0.284322	0.06	0.189	0
BAD	0	-0.341746	0.457	0.604	0
TRMT112	0	-0.627354	0.806	0.909	0
PRDX5	0	-0.692718	0.818	0.914	0
ARL2	0	-0.329877	0.311	0.484	0
FAU	0	-0.544106	0.991	0.996	0
CAPN1	0	-0.356759	0.316	0.493	0
NEAT1	0	-1.57617	0.818	0.948	0
MALAT1	0	-0.778104	0.996	0.994	0
SCYL1	0	-0.35291	0.297	0.474	0
LTBP3	0	-0.378436	0.363	0.522	0
SSSCA1	0	-0.291271	0.245	0.405	0
RNASEH2C	0	-0.434459	0.508	0.678	0
CFL1	0	-1.32601	0.941	0.981	0
EFEMP2	0	-0.833981	0.679	0.818	0
FIBP	0	-0.58617	0.356	0.596	0
CCDC85B	0	-0.576326	0.414	0.608	0
DRAP1	0	-0.605108	0.563	0.756	0
BANF1	0	-0.52932	0.659	0.801	0
SF3B2	0	-0.377778	0.625	0.739	0
PACS1	0	-0.239393	0.079	0.223	0
YIF1A	0	-0.789466	0.516	0.727	0
CD248	0	-0.797718	0.418	0.574	0
RHOD	0	-0.224729	0.057	0.179	0
POLD4	0	-0.589369	0.358	0.536	0
PPP1CA	0	-0.587538	0.456	0.664	0
CORO1B	0	-0.393397	0.386	0.565	0
CDK2AP2	0	-0.356575	0.224	0.399	0
GSTP1	0	-0.762929	0.941	0.973	0
NDUFV1	0	-0.342512	0.552	0.683	0
NDUFS8	0	-0.62013	0.556	0.764	0
TCIRG1	0	-0.318001	0.262	0.432	0
C11orf24	0	-0.464085	0.287	0.464	0
CCND1	0	-0.669573	0.216	0.394	0
ANO1	0	-0.28658	0.025	0.151	0
PPFIA1	0	-0.237903	0.091	0.236	0
CTTN	0	-0.568069	0.33	0.584	0
LAMTOR1	0	-0.574264	0.659	0.804	0
ARHGEF17	0	-0.386564	0.125	0.313	0
PLEKHB1	0	0.316515	0.131	0.037	0
RAB6A	0	-0.334842	0.398	0.551	0
COA4	0	-0.360416	0.361	0.528	0
PGM2L1	0	-0.339751	0.108	0.274	0
SPCS2	0	-0.505598	0.721	0.827	0
SERPINH1	0	-1.93308	0.65	0.869	0
LRRC32	0	-0.710263	0.152	0.427	0
CLNS1A	0	-0.350247	0.425	0.58	0
RSF1	0	-0.375846	0.464	0.622	0
NDUFC2	0	-0.560957	0.258	0.443	0
CCDC90B	0	-0.332314	0.299	0.46	0
SYTL2	0	-0.435458	0.074	0.266	0
PICALM	0	-0.413197	0.191	0.413	0
HIKESHI	0	-0.391903	0.387	0.57	0
PRSS23	0	-1.27952	0.481	0.672	0
CTSC	0	-0.628585	0.486	0.754	0
NOX4	0	-0.369868	0.027	0.176	0
CHORDC1	0	-0.333849	0.16	0.343	0
SMCO4	0	-0.402745	0.115	0.316	0
TAF1D	0	-0.481529	0.405	0.606	0
YAP1	0	-0.411234	0.148	0.379	0
TMEM123	0	-0.406641	0.498	0.659	0
DCUN1D5	0	-0.332734	0.228	0.399	0
TIMM8B	0	-0.48266	0.424	0.616	0
PTS	0	-0.52466	0.299	0.516	0
ZBTB16	0	0.215339	0.499	0.292	0
NNMT	0	-1.34835	0.712	0.926	0
REXO2	0	-0.52324	0.646	0.798	0
PAFAH1B2	0	-0.284071	0.177	0.338	0
TAGLN	0	-1.54571	0.462	0.826	0
PCSK7	0	-0.680935	0.21	0.457	0
BACE1	0	-0.256369	0.1	0.252	0
ATP5MG	0	-0.559383	0.895	0.947	0
ARCN1	0	-0.427698	0.238	0.457	0
BCL9L	0	-0.220579	0.079	0.215	0
THY1	0	-1.83649	0.616	0.798	0
ARHGEF12	0	-0.335764	0.201	0.38	0
SRPRA	0	-0.375697	0.339	0.515	0
ETS1	0	-0.405439	0.133	0.329	0
NTM	0	-0.624973	0.146	0.323	0
KLF6	0	-0.984696	0.698	0.809	0
GDI2	0	-0.744806	0.662	0.819	0
FBH1	0	-0.368025	0.141	0.303	0
ITIH5	0	0.151902	0.567	0.354	0
ATP5F1C	0	-0.607861	0.723	0.84	0
NUDT5	0	-0.350154	0.265	0.444	0
OPTN	0	-0.574791	0.48	0.68	0
RSU1	0	-0.542598	0.434	0.622	0
VIM	0	-0.7373	0.997	0.997	0
PLXDC2	0	-0.843783	0.353	0.56	0
KIAA1217	0	-0.723384	0.123	0.41	0
YME1L1	0	-0.368505	0.405	0.573	0
RAB18	0	-0.395662	0.41	0.583	0
SVIL	0	-0.443226	0.299	0.522	0
JCAD	0	-0.309128	0.049	0.201	0
MAP3K8	0	-0.419008	0.182	0.348	0
ZEB1	0	-0.569623	0.267	0.507	0
KIF5B	0	-0.567461	0.567	0.751	0
ITGB1	0	-1.31734	0.833	0.951	0
CSGALNACT2	0	-0.436266	0.129	0.352	0
HNRNPF	0	-0.433256	0.688	0.803	0
CXCL12	0	0.844096	0.711	0.435	0
DEPP1	0	-1.12493	0.164	0.367	0
PRKG1	0	-0.380191	0.266	0.457	0
CISD1	0	-0.762089	0.28	0.563	0
BICC1	0	-0.425549	0.169	0.352	0
ARID5B	0	-0.843688	0.605	0.817	0
NRBF2	0	-0.360443	0.222	0.403	0
JMJD1C	0	-0.330515	0.384	0.542	0
REEP3	0	-0.389137	0.17	0.368	0
CCAR1	0	-0.356657	0.262	0.444	0
DDX21	0	-0.447075	0.364	0.562	0
HK1	0	-0.31325	0.169	0.342	0
SAR1A	0	-0.589267	0.308	0.565	0
PPA1	0	-0.515015	0.597	0.732	0
SGPL1	0	-0.198998	0.061	0.186	0
UNC5B	0	-0.606972	0.076	0.34	0
P4HA1	0	-0.583635	0.343	0.539	0
MRPS16	0	-0.374708	0.304	0.494	0
CHCHD1	0	-0.353676	0.231	0.424	0
PLAU	0	-1.6693	0.253	0.516	0
VCL	0	-0.6946	0.461	0.71	0
VDAC2	0	-0.496601	0.706	0.826	0
ZMIZ1	0	-0.424749	0.196	0.393	0
ANXA11	0	-0.428837	0.63	0.749	0
GHITM	0	-0.356237	0.627	0.746	0
PAPSS2	0	-0.440397	0.139	0.345	0
PTEN	0	-0.488232	0.225	0.445	0
ACTA2	0	-2.0265	0.537	0.806	0
CH25H	0	-0.654761	0.102	0.241	0
MYOF	0	-0.550159	0.275	0.518	0
PDLIM1	0	-0.735598	0.623	0.825	0
ALDH18A1	0	-0.355225	0.114	0.303	0
ENTPD1	0	-0.526032	0.115	0.311	0
TM9SF3	0	-0.443631	0.252	0.471	0
PGAM1	0	-0.809044	0.736	0.867	0
UBTD1	0	-0.320643	0.093	0.266	0
MARVELD1	0	-0.379645	0.156	0.354	0
MRPL43	0	-0.354106	0.535	0.671	0
NFKB2	0	-0.296976	0.107	0.266	0
CUEDC2	0	-0.371822	0.466	0.623	0
ACTR1A	0	-0.368555	0.348	0.515	0
TRIM8	0	-0.323604	0.203	0.373	0
ARL3	0	-0.41934	0.396	0.572	0
WBP1L	0	-0.30416	0.171	0.335	0
BORCS7	0	-0.301305	0.211	0.373	0
ATP5MD	0	-0.50712	0.77	0.85	0
SH3PXD2A	0	-0.714647	0.271	0.532	0
GSTO1	0	-0.780292	0.556	0.736	0
ITPRIP	0	-0.390612	0.112	0.288	0
GFRA1	0	0.224555	0.281	0.129	0
EIF3A	0	-0.543727	0.423	0.643	0
TIAL1	0	-0.35205	0.336	0.515	0
PLPP4	0	-0.625577	0.005	0.217	0
HTRA1	0	-0.824802	0.301	0.518	0
UROS	0	-0.345258	0.241	0.41	0
ADAM12	0	-0.956464	0.013	0.3	0
GLRX3	0	-0.347671	0.295	0.47	0
ECHS1	0	-0.361132	0.435	0.587	0
WNK1	0	-0.376878	0.202	0.402	0
TEAD4	0	-0.206586	0.044	0.17	0
TSPAN9	0	-0.408064	0.199	0.399	0
CCND2	0	-0.483407	0.376	0.534	0
TNFRSF1A	0	-0.420233	0.692	0.811	0
LTBR	0	-0.453191	0.415	0.61	0
MRPL51	0	-0.615191	0.627	0.789	0
GAPDH	0	-1.59193	0.986	0.994	0
CHD4	0	-0.453007	0.242	0.475	0
COPS7A	0	-0.359818	0.34	0.501	0
MLF2	0	-0.465895	0.64	0.767	0
PTMS	0	-0.686372	0.364	0.579	0
P3H3	0	-0.322194	0.132	0.302	0
TPI1	0	-1.18796	0.888	0.963	0
ATN1	0	-0.333805	0.257	0.44	0
C12orf57	0	-0.736613	0.893	0.961	0
PHB2	0	-0.485504	0.625	0.775	0
C1S	0	-0.662459	0.846	0.932	0
C1R	0	-0.662317	0.683	0.867	0
SLC2A3	0	-0.645274	0.496	0.646	0
YBX3	0	-0.708023	0.474	0.668	0
ETV6	0	-0.251135	0.06	0.211	0
EPS8	0	-0.775697	0.293	0.55	0
STRAP	0	-0.567029	0.551	0.727	0
RECQL	0	-0.458315	0.224	0.449	0
GOLT1B	0	-0.463276	0.229	0.45	0
LDHB	0	-0.775432	0.78	0.894	0
BCAT1	0	-0.514219	0.066	0.269	0
BHLHE41	0	-0.370641	0.043	0.195	0
ITPR2	0	-0.312256	0.08	0.246	0
STK38L	0	-0.498937	0.121	0.356	0
ERGIC2	0	-0.368817	0.431	0.588	0
SINHCAF	0	-0.255302	0.073	0.224	0
TWF1	0	-0.386869	0.277	0.47	0
ANO6	0	-0.339555	0.247	0.429	0
SCAF11	0	-0.388193	0.468	0.642	0
SLC38A2	0	-0.656574	0.512	0.727	0
VDR	0	-0.242723	0.022	0.152	0
FKBP11	0	-0.664554	0.258	0.487	0
ARF3	0	-0.313869	0.256	0.424	0
TUBA1B	0	-0.81451	0.858	0.915	0
TUBA1C	0	-0.904111	0.319	0.626	0
SPATS2	0	-0.355938	0.186	0.375	0
TMBIM6	0	-0.600987	0.849	0.921	0
COX14	0	-0.371651	0.484	0.649	0
LIMA1	0	-0.515754	0.463	0.63	0
ATG101	0	-0.434828	0.27	0.483	0
KRT8	0	-0.610291	0.169	0.335	0
KRT18	0	-0.840598	0.114	0.352	0
EIF4B	0	-0.421552	0.663	0.802	0
PFDN5	0	-0.711784	0.933	0.977	0
ATP5MC2	0	-0.761669	0.908	0.96	0
CBX5	0	-0.291027	0.241	0.404	0
HNRNPA1	0	-0.392023	0.933	0.969	0
COPZ1	0	-0.491643	0.451	0.638	0
ITGA5	0	-0.786266	0.247	0.499	0
CD63	0	-0.850408	0.964	0.989	0
PA2G4	0	-0.385563	0.558	0.696	0
MYL6B	0	-0.38161	0.361	0.53	0
MYL6	0	-1.16866	0.986	0.995	0
STAT2	0	-0.451024	0.201	0.434	0
ATP5F1B	0	-0.59002	0.755	0.869	0
PTGES3	0	-0.445945	0.837	0.9	0
NACA	0	-0.699625	0.982	0.993	0
SHMT2	0	-0.408728	0.239	0.438	0
DCTN2	0	-0.466278	0.574	0.727	0
OS9	0	-0.399816	0.651	0.772	0
AGAP2-AS1	0	-0.365691	0.115	0.313	0
CDK4	0	-0.524076	0.523	0.69	0
CTDSP2	0	-0.476424	0.265	0.501	0
MSRB3	0	-0.773286	0.314	0.628	0
CAND1	0	-0.354959	0.216	0.415	0
DYRK2	0	-0.263628	0.077	0.228	0
RAP1B	0	-0.703728	0.675	0.821	0
CCT2	0	-0.616919	0.451	0.666	0
GLIPR1	0	-0.647282	0.329	0.577	0
PHLDA1	0	-0.967344	0.569	0.723	0
NAP1L1	0	-0.829468	0.69	0.858	0
OSBPL8	0	-0.636768	0.401	0.634	0
CSRP2	0	-0.917559	0.187	0.412	0
PAWR	0	-0.338428	0.05	0.237	0
PPP1R12A	0	-0.519916	0.467	0.672	0
EPYC	0	-1.34112	0.002	0.093	0
LUM	0	-1.15219	0.713	0.78	0
UBE2N	0	-0.424443	0.455	0.623	0
NDUFA12	0	-0.50431	0.572	0.728	0
FGD6	0	-0.247862	0.018	0.151	0
VEZT	0	-0.414887	0.173	0.385	0
METAP2	0	-0.374058	0.366	0.536	0
SNRPF	0	-0.417435	0.483	0.643	0
SLC25A3	0	-0.771444	0.886	0.95	0
IKBIP	0	-0.716625	0.2	0.49	0
ARL1	0	-0.537422	0.476	0.665	0
GNPTAB	0	-0.271866	0.089	0.237	0
DRAM1	0	-0.363149	0.143	0.304	0
TDG	0	-0.279401	0.197	0.354	0
GLT8D2	0	-0.490134	0.472	0.591	0
NFYB	0	-0.328262	0.171	0.32	0
CHST11	0	-0.23505	0.056	0.183	0
NUAK1	0	-0.387403	0.046	0.221	0
CKAP4	0	-0.658263	0.196	0.458	0
TMEM263	0	-0.414914	0.243	0.441	0
CORO1C	0	-0.346282	0.232	0.412	0
SSH1	0	-0.279414	0.088	0.245	0
KCTD10	0	-0.332538	0.144	0.333	0
ATP2A2	0	-0.601626	0.284	0.56	0
ARPC3	0	-0.953845	0.78	0.906	0
VPS29	0	-0.409141	0.531	0.676	0
ERP29	0	-0.403049	0.633	0.772	0
TAOK3	0	-0.296745	0.193	0.358	0
COX6A1	0	-0.642634	0.876	0.932	0
TRIAP1	0	-0.300657	0.193	0.359	0
SRSF9	0	-0.437382	0.23	0.389	0
DYNLL1	0	-0.893561	0.869	0.947	0
MLEC	0	-0.474523	0.268	0.481	0
ANAPC5	0	-0.447119	0.41	0.599	0
PSMD9	0	-0.329328	0.292	0.459	0
MLXIP	0	-0.394742	0.278	0.458	0
CLIP1	0	-0.33083	0.237	0.417	0
RSRC2	0	-0.396998	0.508	0.661	0
DENR	0	-0.312534	0.271	0.434	0
ARL6IP4	0	-0.421412	0.748	0.849	0
TMED2	0	-0.660019	0.75	0.857	0
NCOR2	0	-0.416509	0.208	0.415	0
UBC	0	-0.773622	0.979	0.987	0
RAN	0	-0.774657	0.774	0.894	0
ANKLE2	0	-0.29726	0.09	0.255	0
GOLGA3	0	-0.350556	0.128	0.323	0
GJB2	0	-1.33583	0.003	0.254	0
SAP18	0	-0.430169	0.829	0.898	0
MRPL57	0	-0.407335	0.551	0.696	0
GTF3A	0	-0.370777	0.366	0.523	0
POLR1D	0	-0.419531	0.501	0.669	0
POMP	0	-1.00962	0.724	0.881	0
HMGB1	0	-0.700707	0.954	0.98	0
FRY	0	-0.347371	0.073	0.257	0
POSTN	0	-2.39863	0.204	0.586	0
UFM1	0	-0.406965	0.442	0.609	0
TNFSF11	0	-0.447014	0.011	0.128	0
EPSTI1	0	-0.492538	0.16	0.359	0
DNAJC15	0	-0.725172	0.475	0.705	0
TSC22D1	0	-0.922588	0.699	0.84	0
TPT1	0	-0.936539	0.99	0.998	0
SUGT1	0	-0.365626	0.366	0.538	0
COMMD6	0	-0.630409	0.865	0.929	0
LMO7	0	-0.601232	0.049	0.304	0
MYCBP2	0	-0.324961	0.29	0.453	0
DNAJC3	0	-0.477061	0.406	0.599	0
FARP1	0	-0.462417	0.182	0.401	0
UBAC2	0	-0.390216	0.296	0.479	0
TM9SF2	0	-0.447433	0.466	0.625	0
ITGBL1	0	-0.825048	0.044	0.205	0
KDELC1	0	-0.263184	0.082	0.233	0
COL4A1	0	-1.73134	0.493	0.712	0
COL4A2	0	-1.53938	0.543	0.784	0
ANKRD10	0	-0.746679	0.408	0.671	0
ARHGEF7	0	-0.294226	0.117	0.271	0
LAMP1	0	-0.354791	0.42	0.589	0
APEX1	0	-0.490381	0.522	0.688	0
NDRG2	0	0.352757	0.52	0.344	0
HNRNPC	0	-0.567519	0.697	0.837	0
DAD1	0	-0.752905	0.865	0.93	0
OXA1L	0	-0.369615	0.413	0.575	0
MRPL52	0	-0.489598	0.43	0.627	0
MMP14	0	-1.56369	0.46	0.755	0
LRP10	0	-0.550909	0.534	0.711	0
PSMB5	0	-0.765308	0.607	0.798	0
C14orf119	0	-0.389396	0.368	0.548	0
PABPN1	0	-0.34362	0.236	0.422	0
PSME1	0	-0.509816	0.793	0.876	0
PSME2	0	-0.698961	0.57	0.741	0
NEDD8	0	-0.620763	0.694	0.839	0
SNX6	0	-0.537394	0.487	0.686	0
BAZ1A	0	-0.304535	0.17	0.333	0
SRP54	0	-0.322652	0.245	0.417	0
FAM177A1	0	-0.55934	0.385	0.614	0
SEC23A	0	-0.546541	0.307	0.556	0
FKBP3	0	-0.332321	0.316	0.477	0
ARF6	0	-0.341696	0.193	0.375	0
MAP4K5	0	-0.32355	0.23	0.398	0
RTRAF	0	-0.717403	0.677	0.836	0
NID2	0	-0.624536	0.115	0.371	0
ERO1A	0	-0.282329	0.074	0.223	0
PSMC6	0	-0.401087	0.357	0.554	0
FERMT2	0	-0.566256	0.474	0.675	0
CNIH1	0	-0.616808	0.577	0.738	0
KTN1	0	-0.623219	0.404	0.635	0
PSMA3	0	-0.494792	0.481	0.659	0
HIF1A	0	-1.13375	0.408	0.715	0
CHURC1	0	-0.387345	0.384	0.555	0
ATP6V1D	0	-0.461068	0.224	0.459	0
VTI1B	0	-0.416187	0.36	0.542	0
ACTN1	0	-1.16578	0.487	0.822	0
ERH	0	-0.472747	0.804	0.882	0
SUSD6	0	-0.507434	0.082	0.349	0
PCNX1	0	-0.26638	0.105	0.252	0
SIPA1L1	0	-0.313364	0.053	0.222	0
RBM25	0	-0.385176	0.572	0.703	0
LTBP2	0	-0.600349	0.122	0.331	0
TMED10	0	-0.694676	0.719	0.847	0
TGFB3	0	-0.38891	0.094	0.238	0
AHSA1	0	-0.339704	0.291	0.465	0
SLIRP	0	-0.390544	0.532	0.662	0
DIO2	0	-0.778775	0.056	0.231	0
SEL1L	0	-0.304717	0.268	0.434	0
PSMC1	0	-0.379568	0.443	0.601	0
CALM1	0	-0.862545	0.885	0.942	0
PRIMA1	0	0.373118	0.175	0.045	0
DDX24	0	-0.366786	0.655	0.769	0
IFI27L2	0	-0.47828	0.621	0.747	0
PAPOLA	0	-0.454601	0.473	0.661	0
EVL	0	-0.263443	0.092	0.245	0
YY1	0	-0.381245	0.259	0.448	0
DYNC1H1	0	-0.54139	0.448	0.664	0
MARK3	0	-0.275497	0.165	0.326	0
ATP5MPL	0	-0.469576	0.714	0.814	0
AKT1	0	-0.235002	0.103	0.244	0
IGHG4	0	-0.473012	0.021	0.138	0
IGHG1	0	-1.02198	0.016	0.152	0
CYFIP1	0	-0.284728	0.226	0.386	0
APBA2	0	-0.168551	0.008	0.106	0
SCG5	0	-0.34883	0.047	0.188	0
GREM1	0	-1.18237	0.121	0.326	0
EMC7	0	-0.448951	0.565	0.711	0
NOP10	0	-0.761302	0.568	0.777	0
THBS1	0	-1.12831	0.524	0.727	0
GPR176	0	-0.273919	0.052	0.207	0
SRP14	0	-0.61469	0.972	0.982	0
TMEM87A	0	-0.420933	0.363	0.545	0
MAP1A	0	-0.391164	0.225	0.404	0
PDIA3	0	-0.74986	0.824	0.907	0
SERF2	0	-1.06807	0.991	0.996	0
CASC4	0	-0.466272	0.342	0.549	0
EIF3J	0	-0.363732	0.207	0.387	0
B2M	0	-0.950131	1	1	0
DUT	0	-0.480429	0.674	0.794	0
FBN1	0	-0.676491	0.498	0.693	0
EID1	0	-0.517141	0.938	0.962	0
TMOD3	0	-0.483438	0.329	0.56	0
RAB27A	0	-0.317017	0.092	0.274	0
CCPG1	0	-0.551039	0.477	0.664	0
ADAM10	0	-0.330069	0.179	0.362	0
MINDY2	0	-0.553566	0.263	0.469	0
MYO1E	0	-0.523729	0.11	0.357	0
GTF2A2	0	-0.424698	0.586	0.722	0
TPM1	0	-1.30434	0.737	0.902	0
PPIB	0	-1.2983	0.945	0.978	0
OAZ2	0	-0.401745	0.312	0.473	0
HACD3	0	-0.400238	0.346	0.509	0
RAB11A	0	-0.490773	0.456	0.652	0
ITGA11	0	-0.566061	0.124	0.324	0
UACA	0	-1.02459	0.228	0.505	0
PKM	0	-1.42484	0.758	0.916	0
NPTN	0	-0.396225	0.428	0.593	0
CD276	0	-0.664337	0.177	0.462	0
LOXL1	0	-0.331991	0.161	0.328	0
PML	0	-0.455806	0.253	0.473	0
STRA6	0	-0.30093	0.001	0.102	0
COX5A	0	-0.635672	0.584	0.766	0
COMMD4	0	-0.325363	0.303	0.468	0
FBXO22	0	-0.248437	0.123	0.269	0
ETFA	0	-0.354213	0.425	0.576	0
RCN2	0	-0.560696	0.231	0.414	0
PEAK1	0	-0.337026	0.212	0.38	0
PSMA4	0	-0.536288	0.522	0.694	0
MORF4L1	0	-0.563405	0.9	0.948	0
TMED3	0	-0.648467	0.424	0.639	0
MESD	0	-0.376028	0.426	0.589	0
HDGFL3	0	-0.265838	0.157	0.308	0
SEC11A	0	-0.655199	0.758	0.879	0
AKAP13	0	-0.572441	0.434	0.651	0
HAPLN3	0	-0.567764	0.049	0.323	0
MFGE8	0	-0.653844	0.721	0.858	0
IDH2	0	-0.388118	0.175	0.375	0
CIB1	0	-0.539056	0.515	0.706	0
IQGAP1	0	-0.6286	0.403	0.665	0
FURIN	0	-0.214603	0.068	0.199	0
SLCO3A1	0	-0.273546	0.081	0.222	0
NR2F2	0	-0.597388	0.325	0.503	0
IGF1R	0	-0.295966	0.118	0.278	0
CHSY1	0	-0.365796	0.102	0.293	0
SELENOS	0	-0.665404	0.576	0.745	0
MPG	0	-0.563575	0.546	0.723	0
NME4	0	-0.487727	0.368	0.556	0
METTL26	0	-0.44323	0.51	0.669	0
UBE2I	0	-0.497242	0.663	0.8	0
NME3	0	-0.378515	0.567	0.708	0
MRPS34	0	-0.397093	0.408	0.588	0
NDUFB10	0	-0.501862	0.713	0.836	0
TRAF7	0	-0.3334	0.235	0.413	0
SRRM2	0	-0.500792	0.539	0.697	0
ELOB	0	-0.860055	0.872	0.945	0
TNFRSF12A	0	-1.24496	0.228	0.533	0
HCFC1R1	0	-0.720545	0.616	0.745	0
IL32	0	-1.50744	0.407	0.705	0
GLIS2	0	-0.273455	0.052	0.202	0
VASN	0	-0.615055	0.267	0.524	0
HMOX2	0	-0.373762	0.251	0.436	0
C16orf89	0	0.284756	0.26	0.12	0
CARHSP1	0	-0.631849	0.429	0.63	0
RSL1D1	0	-0.444818	0.554	0.712	0
GSPT1	0	-0.317082	0.173	0.338	0
PDXDC1	0	-0.40213	0.201	0.415	0
ITPRIPL2	0	-0.382778	0.131	0.33	0
KNOP1	0	-0.279898	0.118	0.28	0
UQCRC2	0	-0.362561	0.499	0.651	0
NDUFAB1	0	-0.604978	0.627	0.795	0
ARHGAP17	0	-0.308738	0.169	0.33	0
NSMCE1	0	-0.327988	0.341	0.503	0
IL4R	0	-0.283705	0.135	0.291	0
NUPR1	0	-0.456183	0.724	0.84	0
TUFM	0	-0.524169	0.623	0.778	0
MAZ	0	-0.315764	0.181	0.357	0
MVP	0	-0.478158	0.514	0.689	0
SEZ6L2	0	-0.426651	0.022	0.206	0
TMEM219	0	-0.436659	0.671	0.781	0
PPP4C	0	-0.539345	0.372	0.601	0
VKORC1	0	-0.365139	0.343	0.548	0
FUS	0	-0.390518	0.778	0.856	0
TGFB1I1	0	-0.816133	0.643	0.821	0
C16orf87	0	-0.232395	0.077	0.214	0
MMP2	0	-1.44948	0.674	0.732	0
HERPUD1	0	-0.737349	0.621	0.76	0
ARL2BP	0	-0.423119	0.44	0.588	0
KIFC3	0	-0.273942	0.065	0.216	0
CDH11	0	-1.49744	0.271	0.699	0
CMTM3	0	-0.437814	0.165	0.353	0
DYNC1LI2	0	-0.504744	0.367	0.604	0
FAM96B	0	-0.466705	0.628	0.768	0
TMEM208	0	-0.616973	0.366	0.609	0
NUTF2	0	-0.513473	0.401	0.603	0
PSMB10	0	-0.424003	0.317	0.491	0
SLC7A6	0	-0.218433	0.045	0.177	0
PSMD7	0	-0.606066	0.442	0.669	0
GLG1	0	-0.523149	0.542	0.726	0
BCAR1	0	-0.398661	0.073	0.286	0
CFDP1	0	-0.331272	0.4	0.553	0
TERF2IP	0	-0.37385	0.48	0.633	0
CMC2	0	-0.341451	0.25	0.425	0
COTL1	0	-0.424777	0.089	0.243	0
COX4I1	0	-0.574224	0.932	0.967	0
MAP1LC3B	0	-0.481177	0.51	0.673	0
ZNF469	0	-0.228032	0.012	0.135	0
CYBA	0	-0.778174	0.457	0.657	0
PIEZO1	0	-0.250913	0.07	0.219	0
APRT	0	-0.607152	0.628	0.794	0
GALNS	0	-0.296167	0.124	0.273	0
TRAPPC2L	0	-0.377365	0.403	0.574	0
ANKRD11	0	-0.369715	0.28	0.457	0
TCF25	0	-0.557519	0.602	0.777	0
TUBB3	0	-0.228554	0.028	0.138	0
DEF8	0	-0.291004	0.2	0.362	0
NXN	0	-0.351882	0.071	0.256	0
YWHAE	0	-0.371938	0.746	0.827	0
MYO1C	0	-0.465434	0.333	0.545	0
SERPINF1	0	-1.06563	0.689	0.812	0
PAFAH1B1	0	-0.417816	0.377	0.575	0
TAX1BP3	0	-0.407923	0.264	0.441	0
EMC6	0	-0.367039	0.297	0.486	0
PSMB6	0	-0.546498	0.682	0.816	0
PFN1	0	-1.07941	0.933	0.974	0
DERL2	0	-0.333251	0.309	0.471	0
TXNDC17	0	-0.682895	0.391	0.641	0
C17orf49	0	-0.270501	0.08	0.222	0
CTDNEP1	0	-0.346047	0.196	0.383	0
EIF5A	0	-0.73274	0.561	0.767	0
POLR2A	0	-0.310256	0.266	0.427	0
EIF4A1	0	-0.606817	0.472	0.663	0
NAA38	0	-0.389922	0.461	0.611	0
CHD3	0	-0.388134	0.179	0.379	0
TRAPPC1	0	-0.64144	0.529	0.722	0
MYH10	0	-0.473905	0.182	0.362	0
UBB	0	-0.508115	0.948	0.977	0
MPRIP	0	-0.501746	0.208	0.451	0
SPECC1	0	-0.407271	0.052	0.267	0
USP22	0	-0.374599	0.233	0.434	0
LGALS9	0	-0.340296	0.035	0.184	0
IFT20	0	-0.455843	0.265	0.485	0
TNFAIP1	0	-0.260863	0.105	0.247	0
SDF2	0	-0.321971	0.401	0.551	0
RAB34	0	-0.564744	0.615	0.778	0
NUFIP2	0	-0.301775	0.186	0.347	0
TAOK1	0	-0.302109	0.218	0.382	0
BLMH	0	-0.255036	0.141	0.293	0
CPD	0	-0.296785	0.135	0.294	0
ZNF207	0	-0.450972	0.396	0.61	0
PSMD11	0	-0.349125	0.399	0.555	0
MYO1D	0	-0.29717	0.073	0.237	0
TMEM98	0	-0.548253	0.529	0.672	0
CCL2	0	0.879743	0.639	0.485	0
DUSP14	0	-0.484962	0.136	0.332	0
PSMB3	0	-0.693411	0.645	0.826	0
LASP1	0	-0.408205	0.295	0.478	0
MIEN1	0	-0.442935	0.352	0.557	0
IGFBP4	0	-1.17655	0.493	0.784	0
KRT24	0	0.329347	0.073	0.006	0
EIF1	0	-0.447369	0.998	0.998	0
P3H4	0	-0.536284	0.159	0.395	0
FKBP10	0	-1.05099	0.528	0.769	0
ACLY	0	-0.310354	0.163	0.333	0
DNAJC7	0	-0.353689	0.296	0.476	0
RAB5C	0	-0.378595	0.305	0.47	0
STAT3	0	-0.452499	0.656	0.794	0
CAVIN1	0	-0.852131	0.665	0.839	0
MLX	0	-0.299792	0.228	0.391	0
VPS25	0	-0.41766	0.31	0.511	0
COA3	0	-0.345806	0.475	0.613	0
LSM12	0	-0.286723	0.185	0.351	0
GRN	0	-0.375827	0.755	0.843	0
KPNB1	0	-0.466393	0.457	0.638	0
NFE2L1	0	-0.29911	0.216	0.385	0
HOXB2	0	-0.379712	0.229	0.418	0
HOXB7	0	-0.246378	0.083	0.235	0
ATP5MC1	0	-0.439175	0.617	0.736	0
UBE2Z	0	-0.291738	0.121	0.293	0
SNF8	0	-0.465103	0.2	0.417	0
PHB	0	-0.387154	0.509	0.655	0
COL1A1	0	-3.25222	0.847	0.946	0
MRPL27	0	-0.446412	0.404	0.601	0
LRRC59	0	-0.649631	0.334	0.581	0
LUC7L3	0	-0.361195	0.464	0.62	0
NME1	0	-0.443672	0.125	0.311	0
NME2	0	-0.873192	0.445	0.61	0
TMEM100	0	0.275699	0.279	0.136	0
MRPS23	0	-0.304577	0.238	0.407	0
SUPT4H1	0	-0.381888	0.434	0.599	0
YPEL2	0	-0.361067	0.145	0.323	0
CLTC	0	-0.626895	0.373	0.639	0
VMP1	0	-1.05482	0.512	0.767	0
MRC2	0	-0.573751	0.375	0.569	0
DCAF7	0	-0.299625	0.255	0.421	0
LIMD2	0	-0.408729	0.082	0.277	0
DDX5	0	-0.491495	0.946	0.971	0
BPTF	0	-0.33845	0.326	0.483	0
WIPI1	0	-0.451093	0.207	0.401	0
PRKAR1A	0	-0.503453	0.636	0.781	0
ABCA8	0	0.741668	0.544	0.227	0
ATP5PD	0	-0.467059	0.73	0.844	0
JPT1	0	-0.513606	0.169	0.412	0
SUMO2	0	-0.64479	0.962	0.978	0
MRPS7	0	-0.326668	0.384	0.541	0
SPHK1	0	-0.902868	0.08	0.354	0
MXRA7	0	-0.421988	0.258	0.44	0
JMJD6	0	-0.294473	0.171	0.332	0
SRSF2	0	-0.416078	0.665	0.771	0
2023-09-09	0	-0.376829	0.232	0.419	0
TIMP2	0	-0.958593	0.678	0.839	0
C1QTNF1	0	-0.578065	0.147	0.377	0
RNF213	0	-0.368051	0.304	0.484	0
SLC38A10	0	-0.338998	0.271	0.452	0
ACTG1	0	-1.30917	0.992	0.997	0
NPLOC4	0	-0.214248	0.076	0.209	0
MCRIP1	0	-0.528725	0.467	0.672	0
P4HB	0	-1.34978	0.747	0.902	0
ARHGDIA	0	-0.637233	0.609	0.784	0
ANAPC11	0	-0.694114	0.723	0.848	0
PYCR1	0	-0.63569	0.098	0.338	0
SLC16A3	0	-0.911968	0.07	0.354	0
CYBC1	0	-0.346791	0.245	0.427	0
NARF	0	-0.288497	0.189	0.35	0
USP14	0	-0.286307	0.212	0.368	0
MYL12A	0	-1.48159	0.834	0.949	0
MYL12B	0	-0.907238	0.924	0.967	0
TGIF1	0	-0.611986	0.334	0.544	0
NDUFV2	0	-0.547942	0.65	0.797	0
TWSG1	0	-0.484723	0.341	0.561	0
RALBP1	0	-0.351725	0.192	0.376	0
RAB31	0	-1.49412	0.312	0.694	0
VAPA	0	-0.479386	0.778	0.87	0
ROCK1	0	-0.555116	0.39	0.625	0
SNRPD1	0	-0.472372	0.473	0.651	0
MIB1	0	-0.276085	0.118	0.278	0
DSG2	0	-0.251176	0.014	0.13	0
GALNT1	0	-0.319517	0.086	0.252	0
SLC39A6	0	-0.423517	0.299	0.498	0
ATP5F1A	0	-0.522357	0.662	0.81	0
SMAD2	0	-0.284237	0.194	0.354	0
CTIF	0	-0.229191	0.07	0.198	0
TCF4	0	-0.7169	0.644	0.799	0
TXNL1	0	-0.635653	0.478	0.698	0
NARS	0	-0.313965	0.311	0.477	0
ZNF532	0	-0.264282	0.102	0.253	0
LMAN1	0	-0.888126	0.566	0.773	0
PMAIP1	0	-0.408506	0.036	0.186	0
CDH19	0	0.53268	0.15	0.039	0
TMX3	0	-0.296106	0.189	0.344	0
TXNL4A	0	-0.317192	0.159	0.321	0
CSNK2A1	0	-0.280177	0.188	0.341	0
PSMF1	0	-0.359662	0.494	0.632	0
FKBP1A	0	-0.706688	0.778	0.88	0
SNRPB	0	-0.62386	0.475	0.696	0
CPXM1	0	-0.878378	0.079	0.382	0
PCED1A	0	-0.302132	0.164	0.32	0
VPS16	0	-0.260777	0.115	0.272	0
ITPA	0	-0.396467	0.266	0.465	0
RNF24	0	-0.392873	0.16	0.354	0
TMEM230	0	-0.476967	0.697	0.805	0
JAG1	0	-0.677766	0.171	0.37	0
SNRPB2	0	-0.398481	0.495	0.646	0
PCSK2	0	0.28179	0.1	0.019	0
DSTN	0	-0.657162	0.865	0.948	0
RRBP1	0	-0.867161	0.572	0.789	0
RIN2	0	-0.319179	0.112	0.26	0
XRN2	0	-0.502929	0.384	0.608	0
CST1	0	-3.08586	0.002	0.144	0
HM13	0	-0.678673	0.555	0.738	0
BCL2L1	0	-0.297981	0.205	0.361	0
FOXS1	0	-0.434602	0.022	0.154	0
MAPRE1	0	-0.35224	0.341	0.515	0
EIF2S2	0	-0.545475	0.439	0.643	0
AHCY	0	-0.374167	0.311	0.485	0
DYNLRB1	0	-0.398277	0.744	0.833	0
EIF6	0	-0.492026	0.425	0.626	0
ERGIC3	0	-0.507304	0.727	0.824	0
CPNE1	0	-0.320587	0.248	0.417	0
ROMO1	0	-0.498251	0.64	0.761	0
RBM39	0	-0.451527	0.711	0.825	0
SCAND1	0	-0.527774	0.613	0.774	0
NORAD	0	-0.710416	0.513	0.74	0
DLGAP4	0	-0.350624	0.264	0.451	0
MYL9	0	-0.950162	0.848	0.943	0
RPN2	0	-0.64008	0.611	0.771	0
TGM2	0	-0.790127	0.151	0.357	0
TOP1	0	-0.495397	0.435	0.618	0
SERINC3	0	-0.435901	0.555	0.711	0
PKIG	0	-0.589947	0.477	0.672	0
YWHAB	0	-0.685028	0.821	0.912	0
CTSA	0	-0.651014	0.568	0.757	0
TP53RK	0	-0.289721	0.155	0.317	0
SULF2	0	-0.984898	0.074	0.445	0
STAU1	0	-0.404036	0.449	0.625	0
ZFAS1	0	-0.506613	0.701	0.815	0
B4GALT5	0	-0.229565	0.08	0.219	0
CEBPB	0	-0.813597	0.265	0.46	0
PTPN1	0	-0.326884	0.21	0.373	0
PFDN4	0	-0.37815	0.314	0.496	0
PMEPA1	0	-0.546575	0.244	0.504	0
GNAS	0	-0.725419	0.593	0.784	0
CTSZ	0	-0.594396	0.217	0.448	0
ATP5F1E	0	-1.0118	0.933	0.967	0
PSMA7	0	-0.780283	0.804	0.913	0
ADRM1	0	-0.449357	0.447	0.625	0
ARFGAP1	0	-0.250756	0.092	0.239	0
PPDPF	0	-0.663504	0.945	0.964	0
TPD52L2	0	-0.335801	0.305	0.467	0
BSG	0	-0.545068	0.851	0.929	0
PTBP1	0	-0.374188	0.338	0.527	0
CFD	0	1.6298	0.594	0.388	0
TMEM259	0	-0.289153	0.162	0.323	0
CNN2	0	-1.22717	0.397	0.72	0
POLR2E	0	-0.379781	0.553	0.688	0
GPX4	0	-0.482984	0.856	0.914	0
NDUFS7	0	-0.346469	0.606	0.732	0
UQCR11	0	-0.626604	0.808	0.886	0
AP3D1	0	-0.264824	0.14	0.295	0
OAZ1	0	-0.574572	0.945	0.973	0
LSM7	0	-0.591354	0.596	0.764	0
TIMM13	0	-0.535895	0.509	0.691	0
NFIC	0	-0.454562	0.746	0.842	0
MFSD12	0	-0.204955	0.041	0.16	0
DAPK3	0	-0.443913	0.256	0.47	0
EEF2	0	-0.778701	0.964	0.988	0
MAP2K2	0	-0.297967	0.103	0.251	0
MYDGF	0	-0.868652	0.677	0.832	0
PLIN3	0	-0.691728	0.346	0.606	0
C19orf70	0	-0.517396	0.624	0.767	0
NDUFA11	0	-0.555702	0.479	0.68	0
CLPP	0	-0.37163	0.349	0.525	0
ALKBH7	0	-0.595156	0.53	0.733	0
SNAPC2	0	-0.262925	0.15	0.309	0
HNRNPM	0	-0.390582	0.505	0.661	0
UBL5	0	-0.637383	0.853	0.921	0
EIF3G	0	-0.504108	0.756	0.871	0
ICAM1	0	-0.703805	0.207	0.402	0
CDC37	0	-0.519325	0.64	0.78	0
ILF3	0	-0.326538	0.414	0.571	0
YIPF2	0	-0.35919	0.309	0.472	0
SMARCA4	0	-0.396265	0.154	0.369	0
KANK2	0	-0.345697	0.406	0.569	0
PRKCSH	0	-0.382169	0.423	0.603	0
WDR83OS	0	-0.561169	0.798	0.886	0
TRIR	0	-0.66013	0.562	0.765	0
ASNA1	0	-0.329961	0.431	0.58	0
PRDX2	0	-0.428806	0.716	0.813	0
CALR	0	-0.976875	0.85	0.939	0
RAD23A	0	-0.383461	0.647	0.757	0
GADD45GIP1	0	-0.450369	0.546	0.685	0
STX10	0	-0.307753	0.293	0.453	0
C19orf53	0	-0.724937	0.724	0.874	0
AC020916.1	0	-0.464724	0.187	0.361	0
PODNL1	0	-0.691505	0.039	0.325	0
DDX39A	0	-0.31938	0.206	0.376	0
NDUFB7	0	-0.425493	0.723	0.828	0
SYDE1	0	-0.331601	0.136	0.319	0
NOTCH3	0	-1.1221	0.077	0.408	0
BRD4	0	-0.476915	0.307	0.544	0
TPM4	0	-1.80603	0.78	0.952	0
FAM32A	0	-0.39113	0.365	0.549	0
MYO9B	0	-0.338284	0.103	0.299	0
MRPL34	0	-0.395593	0.413	0.591	0
BST2	0	-0.6641	0.617	0.761	0
MVB12A	0	-0.378245	0.362	0.542	0
PGLS	0	-0.559826	0.518	0.702	0
COLGALT1	0	-0.335421	0.092	0.275	0
CCDC124	0	-0.452163	0.446	0.637	0
JUND	0	-0.684772	0.443	0.617	0
FKBP8	0	-0.383507	0.592	0.731	0
UBA52	0	-0.701632	0.941	0.978	0
REX1BD	0	-0.398449	0.573	0.71	0
COMP	0	-1.73097	0.01	0.162	0
COPE	0	-0.615539	0.532	0.73	0
PDCD5	0	-0.563821	0.544	0.711	0
GPI	0	-0.540637	0.441	0.633	0
UBA2	0	-0.405875	0.326	0.52	0
GRAMD1A	0	-0.30245	0.094	0.256	0
FXYD1	0	0.940234	0.801	0.485	0
TMEM147	0	-0.466147	0.532	0.694	0
COX6B1	0	-0.619192	0.862	0.924	0
TBCB	0	-0.389342	0.619	0.74	0
CAPNS1	0	-0.453807	0.289	0.503	0
YIF1B	0	-0.410546	0.184	0.373	0
PSMD8	0	-0.764826	0.639	0.819	0
EIF3K	0	-0.569914	0.855	0.933	0
ACTN4	0	-0.844218	0.391	0.692	0
MRPS12	0	-0.405843	0.247	0.458	0
PSMC4	0	-0.441835	0.347	0.551	0
LTBP4	0	0.397789	0.824	0.716	0
HNRNPUL1	0	-0.330464	0.403	0.56	0
TGFB1	0	-0.771356	0.185	0.511	0
RABAC1	0	-0.834578	0.67	0.839	0
PAFAH1B3	0	-0.247788	0.096	0.241	0
ZNF428	0	-0.410798	0.573	0.714	0
PLAUR	0	-0.904476	0.216	0.482	0
NECTIN2	0	-0.771355	0.326	0.613	0
RELB	0	-0.234375	0.059	0.184	0
PPP1R13L	0	-0.221765	0.042	0.162	0
VASP	0	-0.52843	0.176	0.42	0
SNRPD2	0	-0.588314	0.828	0.895	0
CALM3	0	-0.375148	0.556	0.684	0
AP2S1	0	-1.09056	0.611	0.815	0
INAFM1	0	-0.420378	0.185	0.367	0
MEIS3	0	-0.209219	0.047	0.173	0
EHD2	0	-0.534027	0.499	0.664	0
SELENOW	0	-0.551119	0.908	0.949	0
KDELR1	0	-0.766927	0.746	0.865	0
NUCB1	0	-0.540707	0.735	0.839	0
BAX	0	-0.752656	0.343	0.607	0
FTL	0	-0.786271	0.998	0.999	0
SNRNP70	0	-0.459154	0.369	0.585	0
TEAD2	0	-0.266709	0.161	0.314	0
RCN3	0	-1.25038	0.327	0.662	0
NOSIP	0	-0.327828	0.389	0.548	0
RRAS	0	-0.505821	0.255	0.433	0
PRMT1	0	-0.459083	0.523	0.675	0
AP2A1	0	-0.390372	0.336	0.519	0
PNKP	0	-0.261204	0.158	0.317	0
EMC10	0	-0.525068	0.323	0.556	0
JOSD2	0	-0.383123	0.395	0.559	0
CLEC11A	0	-0.781782	0.598	0.748	0
PPP2R1A	0	-0.476972	0.621	0.754	0
NDUFA3	0	-0.414348	0.523	0.666	0
TSEN34	0	-0.327383	0.329	0.488	0
LENG8	0	-0.317923	0.232	0.404	0
ISOC2	0	-0.439378	0.354	0.538	0
TRIM28	0	-0.292319	0.16	0.331	0
CHMP2A	0	-0.440383	0.59	0.739	0
BID	0	-0.237666	0.073	0.202	0
UFD1	0	-0.429584	0.339	0.535	0
COMT	0	-0.337794	0.656	0.773	0
RANBP1	0	-0.39312	0.489	0.624	0
SCARF2	0	-0.197839	0.039	0.152	0
UBE2L3	0	-0.49584	0.464	0.653	0
SDF2L1	0	-0.491335	0.246	0.457	0
MMP11	0	-2.17088	0.07	0.343	0
SMARCB1	0	-0.571274	0.377	0.596	0
MIF	0	-1.42104	0.818	0.928	0
DDT	0	-0.520455	0.458	0.66	0
GGT5	0	-0.709257	0.403	0.638	0
SNRPD3	0	-0.41487	0.563	0.707	0
TPST2	0	-0.406005	0.076	0.28	0
XBP1	0	-0.541868	0.457	0.647	0
UQCR10	0	-0.556997	0.746	0.837	0
SMTN	0	-0.150275	0.287	0.49	0
SELENOM	0	-0.988567	0.946	0.981	0
LIMK2	0	-0.265968	0.033	0.173	0
YWHAH	0	-0.396167	0.274	0.459	0
TOM1	0	-0.375829	0.189	0.377	0
RBFOX2	0	-0.368831	0.327	0.512	0
MYH9	0	-1.57948	0.537	0.867	0
C1QTNF6	0	-0.626627	0.066	0.345	0
CDC42EP1	0	-0.488353	0.374	0.566	0
LGALS1	0	-1.38886	0.995	0.994	0
POLR2F	0	-0.41581	0.503	0.667	0
TMEM184B	0	-0.259809	0.121	0.274	0
CSNK1E	0	-0.320315	0.177	0.346	0
KDELR3	0	-0.742637	0.244	0.473	0
DDX17	0	-0.564462	0.606	0.789	0
TOMM22	0	-0.360526	0.498	0.642	0
ATF4	0	-0.511586	0.542	0.729	0
ST13	0	-0.389814	0.782	0.862	0
RBX1	0	-0.50096	0.722	0.827	0
SNU13	0	-0.560474	0.677	0.821	0
NDUFA6	0	-0.494331	0.576	0.732	0
CYB5R3	0	-0.526042	0.772	0.861	0
ARFGAP3	0	-0.468829	0.303	0.526	0
TSPO	0	-0.711952	0.61	0.762	0
KIAA0930	0	-0.539438	0.103	0.332	0
FAM118A	0	-0.52205	0.178	0.384	0
PLXNB2	0	-0.450724	0.196	0.429	0
TYMP	0	-0.86722	0.371	0.645	0
ATP5PF	0	-0.527258	0.805	0.889	0
CCT8	0	-0.5757	0.451	0.667	0
MAP3K7CL	0	-0.456242	0.043	0.161	0
BACH1	0	-0.315263	0.14	0.316	0
SON	0	-0.371445	0.785	0.858	0
RUNX1	0	-0.906343	0.147	0.539	0
TTC3	0	-0.629074	0.548	0.693	0
HMGN1	0	-0.528766	0.61	0.744	0
PDXK	0	-0.294477	0.1	0.258	0
CSTB	0	-0.424031	0.736	0.819	0
PFKL	0	-0.422431	0.388	0.572	0
PTTG1IP	0	-0.858472	0.522	0.75	0
COL18A1	0	-1.24811	0.552	0.742	0
COL6A1	0	-1.24441	0.853	0.926	0
[truncated: 31,288 more rows]

## Sheet: B
	p_val	avg_log2FC	pct.1 (NC)	pct.2 (CRC)	p_val_adj
AQP1	0	-1.59672	0.37	0.741	0
PCDH17	0	-1.46268	0.287	0.667	0
COL4A1	0	-2.27513	0.644	0.867	0
COL4A2	0	-2.0108	0.638	0.867	0
MMP2	0	-1.60476	0.096	0.566	0
HTRA1	5.06108e-303	-1.34279	0.302	0.668	1.68468e-298
CD81	4.39281e-299	-1.31898	0.582	0.823	1.46223e-294
COL15A1	8.73638e-290	-1.61577	0.531	0.785	2.90808e-285
INSR	5.34602e-288	-1.68707	0.292	0.641	1.77953e-283
SPARC	1.23807e-285	-1.62001	0.762	0.928	4.12116e-281
NID1	7.65048e-273	-1.04656	0.193	0.556	2.54661e-268
CALCRL	6.37277e-271	-1.12886	0.65	0.857	2.1213e-266
LAMB1	1.69719e-267	-1.14438	0.364	0.686	5.64942e-263
TGM2	6.03995e-266	-1.1898	0.308	0.671	2.01052e-261
CD93	6.99808e-266	-1.15792	0.709	0.886	2.32945e-261
STAB1	6.19256e-265	-0.910591	0.261	0.607	2.06132e-260
JCHAIN	6.13e-257	1.07907	0.51	0.193	2.04049e-252
CA4	3.71353e-247	1.69333	0.243	0.04	1.23612e-242
RAB13	5.37836e-246	-1.05527	0.666	0.859	1.79029e-241
LAMA4	1.01847e-244	-1.29573	0.349	0.659	3.39019e-240
PRCP	2.2556e-244	-1.39276	0.421	0.715	7.50822e-240
HIF1A	7.80475e-244	-1.00077	0.506	0.776	2.59797e-239
C1orf54	3.87064e-242	-1.08569	0.407	0.703	1.28842e-237
SERPINH1	9.0829e-241	-1.14709	0.604	0.819	3.02342e-236
COL18A1	1.20371e-238	-1.13883	0.479	0.749	4.00677e-234
GNAI2	1.13012e-237	-1.09587	0.67	0.864	3.76182e-233
VWA1	1.80998e-236	-1.20502	0.352	0.681	6.02489e-232
CD36	9.07515e-235	0.96608	0.593	0.264	3.02085e-230
FKBP1A	3.1223e-230	-1.09778	0.949	0.975	1.03932e-225
CEMIP2	7.8959e-230	-1.05814	0.329	0.64	2.62831e-225
ITGA5	9.48892e-230	-0.933016	0.594	0.81	3.15858e-225
CAVIN3	1.1077e-226	-1.12293	0.543	0.775	3.68722e-222
MAP1B	2.00423e-226	-1.06508	0.219	0.551	6.67146e-222
AP2S1	2.34019e-226	-0.953543	0.621	0.819	7.78979e-222
PLXND1	9.52671e-224	-0.936958	0.474	0.73	3.17116e-219
FBN1	1.17098e-223	-0.850124	0.161	0.49	3.89785e-219
SOX4	7.8217e-222	-1.11163	0.348	0.654	2.60361e-217
PPIB	3.94473e-220	-1.01103	0.819	0.927	1.31308e-215
MARCKS	7.05658e-217	-1.11784	0.303	0.614	2.34892e-212
MMP14	2.04091e-215	-0.859269	0.161	0.48	6.79358e-211
COLGALT1	8.3733e-214	-0.74979	0.104	0.421	2.78722e-209
PXDN	2.3693e-213	-1.28456	0.267	0.567	7.8867e-209
FABP5	8.35567e-210	1.29456	0.911	0.769	2.78135e-205
SH3BGRL3	2.21491e-208	-0.962229	0.882	0.959	7.37278e-204
GNAS	1.82978e-207	-0.949661	0.731	0.887	6.09078e-203
APLP2	2.09468e-206	-0.950442	0.639	0.819	6.97255e-202
SLC29A1	2.9663e-205	-0.763797	0.244	0.567	9.87392e-201
AKAP13	3.19286e-204	-0.905552	0.469	0.734	1.06281e-199
ENTPD1	1.16907e-203	-0.870325	0.408	0.683	3.89149e-199
TCF4	3.60123e-203	-0.958279	0.841	0.917	1.19874e-198
FSTL1	3.29804e-201	-1.06067	0.399	0.655	1.09782e-196
TTYH3	7.67463e-200	-0.615749	0.082	0.384	2.55466e-195
CD200	8.91504e-200	-0.861115	0.158	0.469	2.96755e-195
ANKRD28	1.23935e-197	-0.704001	0.141	0.451	4.12542e-193
TMEM255B	6.5994e-197	-0.79095	0.473	0.728	2.19674e-192
GAPDH	2.45919e-196	-1.01083	0.985	0.992	8.1859e-192
ADIRF	1.41502e-194	0.819044	0.782	0.49	4.71019e-190
ATOX1	6.69183e-194	-0.816666	0.638	0.82	2.22751e-189
FAM167B	1.2476e-192	-1.01626	0.46	0.724	4.15288e-188
SERF2	4.714e-191	-0.826811	0.985	0.991	1.56915e-186
MARCKSL1	2.12524e-190	-1.10079	0.462	0.718	7.07427e-186
VWF	4.63995e-190	-1.211	0.869	0.912	1.5445e-185
FLNA	6.31611e-190	-0.909124	0.559	0.781	2.10244e-185
DDIT4	1.25081e-187	-1.51587	0.573	0.768	4.16356e-183
SEMA3F	1.46375e-187	-0.79554	0.193	0.491	4.87238e-183
LAMC1	1.09043e-186	-0.886803	0.403	0.661	3.62971e-182
ANXA2	4.12857e-186	-0.862705	0.88	0.944	1.37428e-181
CASC15	1.48326e-185	-0.60259	0.046	0.322	4.93734e-181
ENO1	3.33826e-185	-0.852964	0.711	0.867	1.11121e-180
DDX17	9.59986e-185	-0.706428	0.618	0.823	3.1955e-180
PPIA	1.21597e-183	-0.892385	0.956	0.981	4.04758e-179
PON2	5.3643e-183	-0.739917	0.385	0.645	1.78562e-178
COL6A2	5.41895e-183	-1.1729	0.263	0.55	1.80381e-178
RAI14	1.6462e-182	-0.815147	0.446	0.709	5.4797e-178
IGFBP5	5.56144e-181	-3.18635	0.062	0.335	1.85124e-176
HYAL2	3.93311e-179	-1.11529	0.696	0.836	1.30921e-174
ITGB1	7.88967e-179	-0.987931	0.813	0.904	2.62624e-174
S100A11	3.4945e-178	-0.937351	0.897	0.952	1.16321e-173
ATP5F1E	8.42255e-177	-0.753052	0.937	0.974	2.80361e-172
P2RY6	1.53707e-176	-0.872727	0.063	0.336	5.11644e-172
DCHS1	2.70404e-175	-0.616307	0.175	0.464	9.00094e-171
MAP4K4	9.01358e-175	-0.743461	0.302	0.574	3.00035e-170
FN1	4.35346e-174	-1.2488	0.294	0.593	1.44914e-169
CD99	3.16838e-173	-0.93495	0.867	0.936	1.05466e-168
PPP1R14A	1.43713e-172	0.680505	0.317	0.101	4.78379e-168
SERPINE1	4.36862e-172	-1.71332	0.277	0.559	1.45418e-167
OST4	6.32849e-172	-0.789361	0.827	0.922	2.10656e-167
VIM	3.28278e-171	-0.889331	0.992	0.996	1.09274e-166
CTSB	8.23335e-171	-0.812108	0.575	0.777	2.74063e-166
TMSB10	2.42138e-170	-0.797773	0.999	1	8.06004e-166
ETS1	1.85362e-168	-0.829791	0.539	0.754	6.17015e-164
CLIC1	5.70221e-168	-0.849255	0.88	0.947	1.89809e-163
HECW2	2.29482e-166	-0.947228	0.199	0.47	7.63878e-162
NEAT1	9.7863e-164	-0.855022	0.912	0.959	3.25756e-159
DYSF	1.00698e-163	-0.800477	0.285	0.549	3.35192e-159
CD276	3.35393e-163	-0.638494	0.057	0.313	1.11642e-158
MYL6	7.48546e-163	-0.849923	0.988	0.993	2.49168e-158
MRPL33	9.8841e-163	-0.772434	0.639	0.808	3.29012e-158
LIFR	3.77111e-162	0.491057	0.594	0.31	1.25529e-157
LAPTM4B	6.33784e-162	-0.668898	0.215	0.489	2.10968e-157
TIE1	1.77331e-161	-0.730043	0.612	0.782	5.90282e-157
SPRY1	1.7233e-160	-1.11983	0.603	0.801	5.73634e-156
NREP	3.7217e-159	-0.609901	0.149	0.422	1.23884e-154
LY6E	4.39659e-159	0.821825	0.846	0.658	1.46349e-154
GUK1	2.59605e-158	-0.759302	0.903	0.951	8.64146e-154
C4orf48	3.78878e-158	-0.765335	0.099	0.36	1.26117e-153
FSCN1	6.2975e-158	-0.884203	0.456	0.695	2.09625e-153
CXorf36	8.28354e-157	-0.708707	0.58	0.778	2.75734e-152
PFN1	1.48178e-156	-0.878664	0.928	0.972	4.9324e-152
SH3TC1	4.89689e-156	-0.604391	0.124	0.389	1.63003e-151
GSTO1	7.3762e-156	-0.791856	0.528	0.732	2.45532e-151
ATP1B3	1.16483e-155	-0.986547	0.59	0.77	3.87738e-151
NAA38	2.22468e-155	-0.732047	0.61	0.793	7.40529e-151
SULF2	2.28819e-155	-0.677876	0.391	0.638	7.6167e-151
CFL1	2.52776e-155	-0.830116	0.967	0.983	8.41417e-151
CMIP	3.59584e-155	-0.664857	0.37	0.632	1.19695e-150
IGFBP7	3.1527e-154	-1.1391	0.93	0.958	1.04944e-149
RNF7	7.52578e-154	-0.703733	0.582	0.781	2.50511e-149
DOCK6	1.71391e-153	-0.679426	0.334	0.586	5.7051e-149
PTMA	2.63412e-153	-0.714521	0.997	0.999	8.7682e-149
PLEKHA1	3.47028e-153	-0.657873	0.285	0.546	1.15515e-148
DOCK9	1.19588e-152	-0.6977	0.48	0.702	3.98073e-148
MACF1	6.11112e-152	-0.789351	0.609	0.782	2.03421e-147
ELK3	7.03915e-150	-0.656378	0.581	0.78	2.34312e-145
PKM	7.97662e-150	-0.822936	0.676	0.831	2.65518e-145
H3F3A	8.46464e-150	-0.688965	0.972	0.99	2.81763e-145
ENG	1.21877e-149	-0.782206	0.858	0.928	4.05693e-145
ATP5MF	2.20736e-149	-0.663233	0.556	0.756	7.34764e-145
FAP	4.85864e-149	-0.454223	0.049	0.289	1.61729e-144
RASGRP3	1.9648e-148	-0.692231	0.232	0.491	6.54023e-144
PMEPA1	6.68772e-148	-0.824177	0.192	0.448	2.22614e-143
ABRACL	2.40856e-147	-0.631166	0.293	0.551	8.01736e-143
TGFB1	2.43174e-147	-0.715226	0.342	0.588	8.09452e-143
ASPH	2.23116e-146	-0.641579	0.387	0.633	7.42688e-142
VASH1	3.14638e-146	-0.570172	0.119	0.372	1.04734e-141
2023-09-02	2.26608e-145	-0.663719	0.638	0.797	7.54309e-141
VGLL4	3.88841e-145	-0.65277	0.392	0.626	1.29434e-140
CANX	4.76216e-145	-0.649619	0.644	0.808	1.58518e-140
RHOC	9.46137e-145	-0.822787	0.677	0.827	3.1494e-140
RNF145	3.02123e-144	-0.623431	0.235	0.495	1.00568e-139
RDX	5.88699e-144	-0.824973	0.582	0.756	1.9596e-139
TXNDC17	2.48344e-143	-0.641158	0.449	0.667	8.26663e-139
PECAM1	6.00508e-143	-0.722787	0.945	0.956	1.99891e-138
GNB1	6.8814e-143	-0.658233	0.462	0.685	2.29061e-138
NDUFB2	1.8641e-142	-0.668765	0.739	0.87	6.20502e-138
F2R	7.08035e-142	-0.655148	0.301	0.564	2.35683e-137
CLTC	2.47227e-141	-0.593314	0.379	0.616	8.22944e-137
MRPL17	8.31457e-141	-0.765653	0.413	0.637	2.76767e-136
LEF1	1.48366e-140	-0.457685	0.06	0.296	4.93865e-136
CDH5	2.18668e-140	-0.699953	0.762	0.863	7.2788e-136
HNRNPA2B1	2.25858e-140	-0.673863	0.915	0.961	7.51814e-136
STMN1	2.75291e-140	-1.01147	0.42	0.66	9.16361e-136
PCDH12	3.50748e-140	-0.662207	0.185	0.439	1.16753e-135
APLNR	4.12162e-139	-1.13524	0.417	0.626	1.37196e-134
EIF4EBP1	6.84697e-139	-0.651983	0.192	0.443	2.27915e-134
TKT	9.23609e-139	-0.633163	0.403	0.636	3.07442e-134
CPXM2	1.10985e-138	-0.548192	0.087	0.328	3.69437e-134
GTF2I	1.52169e-138	-0.580174	0.413	0.644	5.06523e-134
KIAA1147	3.01615e-138	-0.605473	0.076	0.309	1.00399e-133
SSR4	3.98885e-138	-0.573123	0.807	0.902	1.32777e-133
WWTR1	8.87031e-138	-0.716063	0.63	0.804	2.95266e-133
SEC61G	1.10001e-137	-0.715807	0.689	0.827	3.66159e-133
ARPC5	1.14584e-137	-0.702531	0.621	0.788	3.81417e-133
SHROOM4	1.82571e-137	-0.576257	0.242	0.5	6.07723e-133
ANGPTL2	2.40765e-137	-0.765303	0.138	0.382	8.01433e-133
FNDC3B	2.52262e-137	-0.603185	0.335	0.581	8.39704e-133
TIMM13	1.19387e-136	-0.607778	0.437	0.66	3.97403e-132
ARRDC3	1.62059e-136	-0.80563	0.233	0.483	5.39445e-132
GADD45B	1.90599e-136	1.0364	0.789	0.615	6.34446e-132
MCAM	8.68613e-136	-1.15246	0.508	0.702	2.89135e-131
NRP2	1.63237e-135	-0.82855	0.336	0.575	5.43369e-131
NPDC1	2.56436e-135	-0.668101	0.656	0.832	8.53597e-131
MX1	3.86824e-135	0.699056	0.454	0.229	1.28762e-130
RHOB	4.49438e-135	-0.938262	0.755	0.873	1.49605e-130
PODXL	6.45207e-135	-1.11247	0.597	0.748	2.1477e-130
NEDD8	8.4837e-135	-0.628369	0.689	0.832	2.82397e-130
TMA7	9.01736e-135	-0.667548	0.883	0.941	3.00161e-130
ITPRIP	1.04079e-134	-0.658937	0.282	0.523	3.46449e-130
HNRNPU	1.12467e-134	-0.69341	0.661	0.82	3.7437e-130
LBH	1.2335e-133	-0.935344	0.195	0.435	4.10594e-129
CTTN	1.66541e-133	-0.591027	0.377	0.609	5.54363e-129
JAK1	3.0177e-133	-0.745766	0.486	0.69	1.0045e-128
HDLBP	4.52341e-133	-0.59148	0.425	0.653	1.50571e-128
LPP	5.13404e-133	-0.589344	0.406	0.642	1.70897e-128
GRAMD1A	8.13422e-133	-0.607935	0.397	0.624	2.70764e-128
ADAMTS6	1.01228e-132	-0.557594	0.049	0.268	3.36957e-128
PTPRK	1.01543e-132	-0.53837	0.247	0.495	3.38007e-128
ARPC2	1.40822e-132	-0.693099	0.825	0.915	4.68754e-128
SELENON	2.56274e-132	-0.592932	0.395	0.627	8.53061e-128
IVNS1ABP	4.99987e-132	-1.00727	0.331	0.558	1.66431e-127
SERPINB6	1.40958e-131	-0.624979	0.588	0.762	4.69206e-127
VMP1	3.33624e-131	-0.730994	0.403	0.623	1.11053e-126
ARHGDIB	4.3297e-131	-0.715794	0.642	0.825	1.44123e-126
LDHB	5.16959e-131	-0.730121	0.632	0.8	1.7208e-126
FMNL3	8.87776e-131	-0.544154	0.193	0.44	2.95514e-126
TPT1	1.17155e-130	-0.71332	0.996	0.998	3.89975e-126
CAPNS1	2.35337e-130	-0.596448	0.506	0.705	7.83366e-126
LOXL2	3.12562e-130	-0.651698	0.157	0.395	1.04042e-125
GFOD2	4.88417e-130	-0.48003	0.22	0.467	1.62579e-125
COTL1	1.24148e-129	-0.933613	0.205	0.442	4.1325e-125
CALR	4.82731e-129	-0.740875	0.827	0.905	1.60687e-124
EIF4G2	8.42348e-129	-0.636167	0.794	0.895	2.80392e-124
CTHRC1	1.11032e-128	-0.896134	0.226	0.464	3.69592e-124
NDUFB11	7.96966e-128	-0.597682	0.653	0.81	2.65286e-123
ACOT7	1.27143e-127	-0.476716	0.085	0.312	4.23222e-123
SEC61A1	1.38805e-127	-0.5333	0.327	0.563	4.62042e-123
PGM2L1	2.48703e-127	-0.620112	0.194	0.434	8.27856e-123
CBX3	3.27387e-127	-0.607706	0.494	0.696	1.08977e-122
OCIAD2	3.46636e-127	-0.703024	0.417	0.634	1.15385e-122
DYNC1H1	5.4504e-127	-0.602813	0.505	0.704	1.81427e-122
PARK7	1.08491e-126	-0.630967	0.75	0.857	3.61135e-122
FAM107A	2.42208e-126	0.812549	0.637	0.424	8.06237e-122
ELOB	4.84488e-126	-0.627252	0.827	0.917	1.61272e-121
ABHD17A	5.57881e-126	-0.603361	0.211	0.454	1.85702e-121
CD109	7.32124e-126	-0.509576	0.172	0.411	2.43702e-121
MYL12B	2.7956e-125	-0.774907	0.96	0.97	9.30573e-121
DNAJC15	3.51128e-125	-0.56997	0.456	0.66	1.1688e-120
PSMB5	4.00718e-125	-0.644337	0.617	0.764	1.33387e-120
MSN	5.43892e-125	-0.682904	0.793	0.895	1.81045e-120
ATP5MG	7.67981e-125	-0.581264	0.808	0.916	2.55638e-120
ECE1	1.13856e-124	-0.646841	0.62	0.773	3.78993e-120
ADAMTS5	1.06072e-123	-0.773421	0.041	0.245	3.53082e-119
DBI	1.74945e-123	-0.672396	0.655	0.804	5.82339e-119
TBCD	2.35334e-123	-0.604016	0.369	0.602	7.83355e-119
SH3GLB1	2.36769e-123	-0.575923	0.539	0.729	7.88132e-119
FRMD4B	2.51506e-123	-0.50183	0.266	0.507	8.37187e-119
BACE2	3.50913e-123	-0.649921	0.241	0.478	1.16808e-118
SEM1	3.9135e-123	-0.619438	0.773	0.874	1.30269e-118
CD320	5.69481e-123	1.28691	0.782	0.709	1.89563e-118
ACTR2	6.08127e-123	-0.60615	0.51	0.7	2.02427e-118
CTNNB1	1.71663e-122	-0.649805	0.615	0.782	5.71414e-118
HDAC7	1.99504e-122	-0.557525	0.495	0.689	6.64089e-118
SLC14A1	2.05976e-122	0.533734	0.318	0.13	6.85631e-118
TSHZ2	4.82377e-122	-0.54382	0.327	0.581	1.60569e-117
CHD3	1.02948e-121	-0.458655	0.136	0.367	3.42684e-117
NAP1L1	1.2132e-121	-0.640435	0.633	0.804	4.03837e-117
OAF	1.50728e-121	-0.552882	0.145	0.375	5.01729e-117
YWHAB	1.84122e-121	-0.598161	0.847	0.926	6.12886e-117
APRT	1.91504e-121	-0.592141	0.608	0.772	6.37461e-117
UBA52	4.93698e-121	-0.614252	0.935	0.97	1.64337e-116
ARPC3	7.96136e-121	-0.669742	0.827	0.907	2.6501e-116
NRP1	1.02923e-119	-0.69048	0.541	0.726	3.426e-115
ZNHIT1	1.04331e-119	-0.563234	0.669	0.803	3.47287e-115
SHANK3	5.48726e-119	-0.537005	0.254	0.487	1.82654e-114
PLAT	5.5287e-119	0.861482	0.606	0.407	1.84034e-114
GOLM1	8.31835e-119	-0.455751	0.125	0.351	2.76893e-114
ALPK3	2.92617e-118	-0.374755	0.041	0.24	9.74034e-114
SEC61B	4.33818e-118	-0.613808	0.79	0.887	1.44405e-113
ARHGEF12	5.56644e-118	-0.586087	0.394	0.606	1.8529e-113
UBL5	7.7332e-118	-0.609555	0.82	0.905	2.57415e-113
JPT1	8.21713e-118	-0.577012	0.264	0.492	2.73524e-113
UQCRQ	1.68469e-117	-0.627451	0.719	0.838	5.60782e-113
GADD45GIP1	3.78663e-117	-0.601954	0.522	0.706	1.26046e-112
TPM3	3.8645e-117	-0.607194	0.826	0.918	1.28638e-112
PPM1F	5.00528e-117	-0.541282	0.269	0.498	1.66611e-112
GRB10	6.93471e-117	-0.671706	0.287	0.507	2.30836e-112
SNRNP70	7.39572e-117	-0.530053	0.359	0.576	2.46181e-112
HMGB1	1.46472e-116	-0.647551	0.931	0.964	4.87562e-112
FYN	2.25246e-116	-0.505609	0.257	0.491	7.49775e-112
RCC2	2.29009e-116	-0.404928	0.11	0.331	7.62304e-112
PSMA7	2.52071e-116	-0.658177	0.835	0.905	8.39068e-112
FKBP10	3.76133e-116	-0.498605	0.168	0.396	1.25203e-111
PDIA3	1.32566e-115	-0.67143	0.759	0.86	4.41273e-111
TPI1	1.92768e-115	-0.648506	0.838	0.912	6.41668e-111
AGRN	2.04393e-115	-0.601084	0.298	0.516	6.80362e-111
MYO5A	2.2913e-115	-0.395762	0.092	0.306	7.62706e-111
C19orf53	2.53088e-115	-0.557724	0.671	0.811	8.42454e-111
SLC25A3	4.37769e-115	-0.626978	0.819	0.908	1.4572e-110
ESM1	4.72894e-115	-1.89581	0.016	0.195	1.57412e-110
NECTIN2	6.06626e-115	-0.559036	0.634	0.79	2.01928e-110
SEC11A	9.26973e-115	-0.585816	0.708	0.83	3.08562e-110
RALA	9.50339e-115	-0.677791	0.394	0.603	3.16339e-110
MLEC	1.04333e-114	-0.684587	0.335	0.56	3.47295e-110
OSTC	1.26897e-114	-0.593058	0.576	0.735	4.22402e-110
GRN	1.9335e-114	-0.621367	0.756	0.852	6.43606e-110
JAG2	7.38978e-114	-0.60581	0.25	0.477	2.45984e-109
BEX3	1.34594e-113	-0.663358	0.604	0.766	4.48022e-109
SH2B3	2.00436e-113	-0.520812	0.259	0.484	6.67191e-109
ADGRL4	2.1118e-113	-0.653203	0.75	0.867	7.02956e-109
DUSP23	2.18969e-113	-0.909302	0.493	0.672	7.28881e-109
TIMM8B	2.77576e-113	-0.547507	0.404	0.607	9.23968e-109
PLEKHO1	8.28136e-113	-0.515809	0.132	0.353	2.75662e-108
PTPRM	1.44664e-112	-0.570085	0.456	0.649	4.81542e-108
IFIT3	1.87557e-112	0.67271	0.391	0.199	6.24321e-108
CALU	6.44564e-112	-0.629281	0.499	0.679	2.14556e-107
PLEC	8.02901e-112	-0.571607	0.514	0.7	2.67262e-107
NOTCH4	8.924e-112	-0.798029	0.436	0.624	2.97053e-107
ITGAV	1.08287e-111	-0.61896	0.249	0.465	3.60454e-107
CCDC3	2.41545e-111	-0.529542	0.066	0.267	8.0403e-107
PKN1	4.78699e-111	-0.522082	0.292	0.512	1.59344e-106
MAST4	4.95036e-111	-0.543892	0.405	0.625	1.64783e-106
MIF	5.35666e-111	-0.768766	0.753	0.872	1.78307e-106
RGS3	5.99768e-111	-0.973413	0.384	0.585	1.99645e-106
AFAP1L1	6.95806e-111	-0.559144	0.242	0.463	2.31613e-106
CAVIN2	2.08641e-110	0.614777	0.899	0.735	6.94505e-106
RAPGEF5	2.96072e-110	-0.582364	0.385	0.594	9.85536e-106
PDLIM7	3.50905e-110	-0.560141	0.362	0.581	1.16806e-105
THSD7A	4.79531e-110	-0.601641	0.231	0.456	1.59621e-105
CEP170	1.45192e-109	-0.486072	0.209	0.428	4.83302e-105
BCR	1.71322e-109	-0.47576	0.22	0.445	5.70279e-105
ANKRD11	1.81861e-109	-0.568838	0.355	0.574	6.05361e-105
RNASE1	4.32437e-109	-0.774176	0.816	0.9	1.43945e-104
EID1	4.5694e-109	-0.606141	0.852	0.913	1.52102e-104
PNP	5.922e-109	-0.726894	0.543	0.727	1.97126e-104
TMEM259	1.143e-108	-0.449582	0.248	0.47	3.80471e-104
PLOD1	1.49e-108	-0.551598	0.231	0.452	4.95977e-104
EDF1	2.57756e-108	-0.534421	0.85	0.92	8.57991e-104
CDC42BPB	2.73822e-108	-0.465553	0.289	0.51	9.1147e-104
UQCRB	3.7572e-108	-0.549061	0.82	0.91	1.25066e-103
PABPC1	4.20487e-108	-0.620682	0.841	0.926	1.39967e-103
FZD4	6.51554e-108	-0.568494	0.393	0.594	2.16883e-103
NAA10	7.11743e-108	-0.60676	0.314	0.526	2.36918e-103
PPP1R14B	8.63945e-108	-0.519469	0.093	0.297	2.87581e-103
SVIL	1.07189e-107	-0.542058	0.223	0.445	3.56799e-103
MANF	1.34001e-107	-0.58352	0.361	0.567	4.46049e-103
S100A16	1.66894e-107	-0.649349	0.764	0.846	5.5554e-103
SPG7	1.72893e-107	-0.508585	0.298	0.516	5.75507e-103
BGN	1.85353e-107	-0.75823	0.175	0.412	6.16984e-103
CCDC50	1.86717e-107	-0.544755	0.43	0.628	6.21523e-103
SET	2.58206e-107	-0.571919	0.567	0.736	8.59491e-103
PICALM	3.34759e-107	-0.547042	0.452	0.652	1.11431e-102
MYO10	6.76438e-107	-0.553062	0.233	0.45	2.25166e-102
FAM198B	7.88284e-107	-0.642806	0.468	0.657	2.62396e-102
ABL2	8.85184e-107	-0.392587	0.346	0.583	2.94651e-102
ADGRL2	1.13518e-106	-0.523016	0.224	0.445	3.77866e-102
ADAMTS7	1.46173e-106	-0.420177	0.044	0.228	4.86567e-102
FGL2	1.55391e-106	0.478525	0.256	0.097	5.1725e-102
H2AFZ	1.99102e-106	-0.682787	0.782	0.88	6.62751e-102
LAMTOR2	2.40244e-106	-0.516744	0.489	0.672	7.99701e-102
EPHX1	2.77336e-106	0.525845	0.668	0.469	9.23168e-102
LSM7	3.89995e-106	-0.53086	0.549	0.726	1.29818e-101
NDST1	3.93311e-106	-0.509866	0.235	0.453	1.30921e-101
FRZB	4.93525e-106	0.670723	0.117	0.021	1.6428e-101
BMPR2	5.38786e-106	-0.653565	0.556	0.717	1.79346e-101
FXYD5	5.69812e-106	-0.627796	0.842	0.916	1.89673e-101
BMP1	6.26866e-106	-0.394347	0.134	0.346	2.08665e-101
ATP5MC2	6.6888e-106	-0.579302	0.869	0.934	2.2265e-101
HECTD1	6.70728e-106	-0.463175	0.32	0.531	2.23265e-101
BAX	7.28881e-106	-0.605123	0.441	0.634	2.42623e-101
MYDGF	1.11635e-105	-0.604761	0.59	0.742	3.716e-101
COPS9	1.63718e-105	-0.572182	0.555	0.714	5.44968e-101
UQCRH	1.9196e-105	-0.556707	0.725	0.845	6.38977e-101
HNRNPH1	6.77462e-105	-0.55014	0.528	0.702	2.25507e-100
ADAM10	7.51653e-105	-0.517404	0.369	0.573	2.50203e-100
ATP2A2	1.82551e-104	-0.466024	0.262	0.481	6.07657e-100
TWF2	3.4496e-104	-0.5008	0.285	0.497	1.14827e-99
HCLS1	3.5269e-104	-0.42275	0.206	0.428	1.174e-99
GNS	5.55599e-104	-0.480885	0.282	0.493	1.84942e-99
TIMP1	6.98291e-104	-0.890392	0.799	0.901	2.3244e-99
SRP14	7.92168e-104	-0.6294	0.975	0.983	2.63689e-99
FBLIM1	8.40816e-104	-0.512829	0.101	0.307	2.79882e-99
LAMTOR5	1.32023e-103	-0.525128	0.627	0.774	4.39464e-99
ZBTB38	1.69194e-103	-0.446149	0.283	0.505	5.63194e-99
HNRNPD	2.0842e-103	-0.523125	0.415	0.618	6.93768e-99
PGLS	2.33422e-103	-0.510624	0.446	0.64	7.76993e-99
FAM118A	4.48732e-103	-0.529345	0.153	0.359	1.49369e-98
P4HB	5.28565e-103	-0.628368	0.653	0.787	1.75943e-98
RHOJ	6.14247e-103	-0.485523	0.384	0.6	2.04464e-98
MRPL51	1.0605e-102	-0.551772	0.542	0.706	3.53009e-98
MCTS1	1.21899e-102	-0.454264	0.294	0.503	4.05766e-98
S100A6	1.41732e-102	-1.02062	0.962	0.971	4.71782e-98
ATP6V0B	1.65004e-102	-0.537187	0.595	0.752	5.49249e-98
NPM1	2.23084e-102	-0.572231	0.881	0.935	7.4258e-98
TPM4	3.08871e-102	-0.586716	0.862	0.931	1.02814e-97
RAMP2	4.35881e-102	-0.66331	0.95	0.95	1.45092e-97
TRAPPC1	5.11928e-102	-0.512134	0.569	0.738	1.70405e-97
ADAMTS9	1.53089e-101	-0.619131	0.435	0.647	5.09587e-97
FHOD1	1.8096e-101	-0.423786	0.121	0.323	6.02362e-97
ADAM15	1.89807e-101	-0.613203	0.706	0.828	6.3181e-97
YWHAQ	1.96808e-101	-0.597483	0.667	0.793	6.55114e-97
RABAC1	2.33098e-101	-0.586214	0.652	0.779	7.75914e-97
EEF1B2	2.64316e-101	-0.614548	0.892	0.944	8.79827e-97
SYNPO	7.87133e-101	-0.576884	0.5	0.693	2.62013e-96
RACK1	1.0491e-100	-0.561955	0.966	0.985	3.49215e-96
NFIC	1.38264e-100	-0.545499	0.514	0.686	4.6024e-96
CHD7	3.05547e-100	-0.387	0.121	0.324	1.01707e-95
TSPAN18	3.38969e-100	-0.44315	0.241	0.46	1.12833e-95
DGKH	3.58797e-100	-0.47774	0.173	0.381	1.19433e-95
SSR2	3.95917e-100	-0.528265	0.701	0.824	1.31789e-95
RSRP1	7.41937e-100	-0.501227	0.499	0.68	2.46968e-95
COX4I1	1.20026e-99	-0.527066	0.906	0.954	3.99531e-95
CSNK1E	1.90468e-99	-0.445597	0.22	0.429	6.3401e-95
JCAD	1.94781e-99	-0.544428	0.313	0.518	6.48368e-95
TP53I11	3.11069e-99	-0.806087	0.171	0.373	1.03546e-94
PIK3C2A	3.81238e-99	-0.514205	0.4	0.599	1.26903e-94
MBNL2	4.07902e-99	-0.455174	0.297	0.511	1.35778e-94
YWHAH	6.79018e-99	-0.724719	0.46	0.648	2.26025e-94
SPCS3	1.48401e-98	-0.521976	0.492	0.661	4.93982e-94
VDAC1	1.54286e-98	-0.526631	0.498	0.675	5.13571e-94
PRKDC	1.60149e-98	-0.461582	0.31	0.517	5.33089e-94
TMEM184B	1.6058e-98	-0.510669	0.287	0.491	5.34521e-94
CTNND1	1.77216e-98	-0.497267	0.5	0.675	5.89898e-94
NOX4	2.08252e-98	-0.294777	0.017	0.177	6.93209e-94
TUFM	2.35132e-98	-0.493544	0.571	0.725	7.82685e-94
ATP6V0E1	3.29354e-98	-0.532443	0.806	0.88	1.09632e-93
PTBP2	4.79784e-98	-0.3871	0.118	0.318	1.59706e-93
COX6A1	5.71977e-98	-0.556747	0.849	0.906	1.90394e-93
FAM129B	6.58848e-98	-0.478327	0.29	0.5	2.19311e-93
NAV1	7.23135e-98	-0.473352	0.209	0.416	2.4071e-93
HMGN1	8.07974e-98	-0.553749	0.643	0.782	2.6895e-93
VEGFC	1.21854e-97	-0.576706	0.152	0.356	4.05616e-93
GLG1	2.30969e-97	-0.449749	0.383	0.583	7.68828e-93
PDGFB	2.39207e-97	-0.745065	0.229	0.426	7.96248e-93
IL3RA	3.47626e-97	-0.61202	0.532	0.704	1.15714e-92
PABPN1	4.24913e-97	-0.424833	0.262	0.475	1.41441e-92
HEG1	4.56984e-97	-0.708569	0.589	0.749	1.52116e-92
NAMPT	5.27845e-97	-0.536477	0.538	0.724	1.75704e-92
TNK2	5.5476e-97	-0.356197	0.085	0.273	1.84663e-92
NACA	5.6678e-97	-0.540189	0.967	0.985	1.88664e-92
AFAP1	8.12775e-97	-0.398254	0.191	0.4	2.70548e-92
HIF3A	1.00258e-96	0.229468	0.256	0.099	3.33728e-92
ANAPC11	1.16512e-96	-0.525439	0.615	0.763	3.87835e-92
HSBP1	1.175e-96	-0.544657	0.662	0.791	3.91124e-92
IDH2	1.23441e-96	-0.463819	0.181	0.385	4.10898e-92
MRPL41	1.35332e-96	-0.499097	0.497	0.672	4.50478e-92
KLF4	1.35476e-96	0.62869	0.78	0.587	4.50959e-92
PSMB3	1.37223e-96	-0.509123	0.673	0.797	4.56776e-92
UPP1	1.88799e-96	-0.647778	0.516	0.7	6.28456e-92
SYNCRIP	3.20602e-96	-0.486982	0.413	0.606	1.06719e-91
LAMA5	3.55162e-96	-0.501472	0.349	0.551	1.18223e-91
HIGD1B	3.7752e-96	0.374515	0.107	0.019	1.25665e-91
DNAJC10	4.0019e-96	-0.419372	0.284	0.492	1.33211e-91
VAPA	6.47065e-96	-0.501609	0.703	0.818	2.15388e-91
USP22	8.14137e-96	-0.428718	0.271	0.48	2.71002e-91
HNRNPC	1.17416e-95	-0.484383	0.668	0.813	3.90841e-91
VCP	2.63937e-95	-0.539876	0.582	0.733	8.78566e-91
COPE	2.96664e-95	-0.510756	0.501	0.674	9.87507e-91
FHL3	5.84253e-95	-0.374003	0.065	0.243	1.9448e-90
CPNE5	6.1906e-95	-0.365002	0.078	0.262	2.06067e-90
LTBP2	6.25669e-95	-0.316718	0.011	0.162	2.08267e-90
TSPO	8.77771e-95	-0.587542	0.769	0.856	2.92184e-90
SEMA6B	1.65366e-94	-0.473905	0.256	0.464	5.50455e-90
PHACTR2	1.919e-94	-0.444479	0.408	0.623	6.38777e-90
MPRIP	2.42697e-94	-0.476293	0.328	0.53	8.07866e-90
MBOAT7	3.22568e-94	-0.360089	0.1	0.29	1.07373e-89
ACKR3	3.77868e-94	-0.690236	0.114	0.308	1.25781e-89
MPZL1	4.10063e-94	-0.460117	0.258	0.457	1.36498e-89
OGA	4.57667e-94	-0.392358	0.263	0.475	1.52344e-89
YWHAG	4.68214e-94	-0.457403	0.387	0.591	1.55854e-89
NDUFS5	4.80798e-94	-0.545245	0.781	0.867	1.60043e-89
NORAD	5.96514e-94	-0.487151	0.444	0.634	1.98562e-89
CNIH1	7.16311e-94	-0.497999	0.487	0.666	2.38438e-89
NT5E	7.63551e-94	-0.414094	0.155	0.357	2.54163e-89
ELOVL1	9.4726e-94	-0.481798	0.407	0.597	3.15315e-89
PINK1	9.6163e-94	-0.505096	0.211	0.415	3.20098e-89
EDIL3	1.3031e-93	-0.422702	0.046	0.216	4.33761e-89
PLCB1	1.75701e-93	-0.590699	0.314	0.519	5.84856e-89
NDUFA4L2	1.95368e-93	0.592353	0.137	0.033	6.5032e-89
UBR4	2.14082e-93	-0.377086	0.2	0.406	7.12614e-89
COX6C	2.41991e-93	-0.538667	0.865	0.912	8.05516e-89
CCDC85B	4.54718e-93	-0.575208	0.78	0.889	1.51362e-88
UBTD1	4.99761e-93	-0.425099	0.182	0.386	1.66356e-88
PTTG1IP	5.77814e-93	-0.52406	0.687	0.801	1.92337e-88
RALGAPA2	9.05572e-93	-0.500684	0.258	0.464	3.01438e-88
CHST1	1.57627e-92	-0.471176	0.045	0.213	5.24691e-88
2023-09-07	1.61788e-92	-0.485655	0.677	0.811	5.38543e-88
UBE2H	1.6654e-92	-0.422527	0.226	0.431	5.54363e-88
WASF2	2.0425e-92	-0.554028	0.673	0.798	6.79886e-88
SNRPD3	3.25756e-92	-0.474358	0.521	0.687	1.08434e-87
LUC7L3	3.53582e-92	-0.436565	0.43	0.619	1.17697e-87
KPNB1	4.03016e-92	-0.489667	0.445	0.626	1.34152e-87
IGFBP3	4.10479e-92	-1.8517	0.29	0.476	1.36636e-87
UHRF2	4.8087e-92	-0.336828	0.104	0.292	1.60067e-87
CD63	6.36696e-92	-0.70147	0.917	0.935	2.11937e-87
OSBPL3	8.51764e-92	-0.268752	0.025	0.182	2.83527e-87
EEF1A1	1.20017e-91	-0.555355	1	0.999	3.99501e-87
ACTR3	1.25858e-91	-0.516623	0.601	0.757	4.18943e-87
SCNN1B	1.27993e-91	0.28983	0.126	0.029	4.26051e-87
PIM3	1.43694e-91	-0.726969	0.359	0.555	4.78314e-87
NOP10	1.53649e-91	-0.550698	0.726	0.831	5.11451e-87
COX6B1	1.65798e-91	-0.491763	0.796	0.881	5.51892e-87
TMED9	2.1373e-91	-0.538809	0.617	0.758	7.11442e-87
CDH13	2.86148e-91	-0.790456	0.253	0.443	9.52501e-87
UBE2R2	3.20793e-91	-0.409916	0.235	0.438	1.06782e-86
YES1	3.35628e-91	-0.489582	0.375	0.569	1.1172e-86
ZNF428	3.39742e-91	-0.465781	0.454	0.638	1.1309e-86
SSR3	3.58254e-91	-0.550203	0.529	0.685	1.19252e-86
TXNL1	4.94856e-91	-0.481764	0.426	0.607	1.64723e-86
STC2	6.45267e-91	-0.49122	0.108	0.295	2.1479e-86
ERP29	1.20667e-90	-0.468073	0.529	0.7	4.01664e-86
EPHB4	1.2096e-90	-0.457857	0.357	0.551	4.02641e-86
RTRAF	1.23939e-90	-0.519666	0.673	0.782	4.12556e-86
AP2M1	1.41871e-90	-0.514893	0.677	0.798	4.72245e-86
TXNIP	1.5983e-90	0.321352	0.862	0.677	5.32027e-86
APEX1	1.6266e-90	-0.473228	0.401	0.584	5.41447e-86
PGF	1.75047e-90	-0.959918	0.117	0.306	5.82677e-86
PRDX5	1.9464e-90	-0.483862	0.724	0.838	6.47897e-86
COX5A	2.23549e-90	-0.519797	0.67	0.798	7.44127e-86
CCNL2	3.12428e-90	-0.405058	0.306	0.506	1.03998e-85
SHC1	3.9727e-90	-0.498936	0.52	0.694	1.32239e-85
UQCR11	5.91538e-90	-0.531281	0.774	0.865	1.96905e-85
PALMD	6.08734e-90	-0.495001	0.521	0.712	2.02629e-85
UCK2	7.75837e-90	-0.449018	0.17	0.365	2.58253e-85
YWHAE	8.05664e-90	-0.530257	0.784	0.87	2.68182e-85
HINT1	8.6106e-90	-0.534333	0.904	0.945	2.86621e-85
CARHSP1	8.67116e-90	-0.586067	0.58	0.73	2.88637e-85
EOGT	1.41656e-89	-0.394978	0.162	0.359	4.7153e-85
H2AFV	1.48736e-89	-0.48689	0.368	0.563	4.95097e-85
EIF4E2	1.9519e-89	-0.433901	0.297	0.494	6.4973e-85
ATP5PF	2.4481e-89	-0.513281	0.807	0.878	8.14898e-85
CCT3	9.14857e-89	-0.489873	0.528	0.69	3.04528e-84
ODF2L	9.70977e-89	-0.422102	0.371	0.563	3.23209e-84
XRCC5	1.08369e-88	-0.51122	0.592	0.735	3.60726e-84
COX4I2	1.23342e-88	0.306872	0.103	0.019	4.10567e-84
DUSP6	2.51164e-88	-0.693602	0.516	0.676	8.36049e-84
GJA1	3.12811e-88	-0.61418	0.42	0.607	1.04125e-83
ATRX	3.26097e-88	-0.499216	0.586	0.731	1.08548e-83
SNRPB	5.83511e-88	-0.54163	0.622	0.752	1.94233e-83
EIF2S2	6.50144e-88	-0.522813	0.55	0.708	2.16414e-83
SURF4	7.72928e-88	-0.447211	0.377	0.562	2.57285e-83
SLC25A6	9.15736e-88	-0.504567	0.816	0.901	3.04821e-83
NDUFS6	1.11854e-87	-0.487496	0.604	0.744	3.72327e-83
BIRC6	1.2219e-87	-0.400062	0.268	0.465	4.06735e-83
FOSL2	1.31917e-87	-0.520098	0.451	0.642	4.39111e-83
LGALS9	1.82191e-87	-0.466516	0.297	0.493	6.0646e-83
CDC42	2.02302e-87	-0.519457	0.763	0.864	6.73404e-83
COX7B	2.08048e-87	-0.482871	0.664	0.789	6.92528e-83
KLK10	2.31562e-87	0.315183	0.103	0.02	7.70799e-83
AURKAIP1	2.48717e-87	-0.473708	0.548	0.707	8.27904e-83
PDE4D	2.5312e-87	-0.384337	0.179	0.373	8.42559e-83
DBN1	3.62327e-87	-0.433187	0.318	0.522	1.20608e-82
UBXN4	4.28727e-87	-0.479417	0.607	0.753	1.4271e-82
FNBP1L	5.80144e-87	-0.426502	0.25	0.449	1.93113e-82
TNFAIP8L1	6.33656e-87	-0.528375	0.236	0.425	2.10925e-82
APP	6.56635e-87	-0.563214	0.924	0.934	2.18574e-82
RPN2	7.24723e-87	-0.527662	0.542	0.692	2.41238e-82
IPO11	7.28421e-87	-0.452418	0.368	0.551	2.4247e-82
TMEM258	7.35658e-87	-0.495573	0.747	0.839	2.44878e-82
H2AFY	1.39463e-86	-0.465601	0.435	0.617	4.64231e-82
P3H1	2.0245e-86	-0.357956	0.143	0.331	6.73894e-82
GOSR2	2.08996e-86	-0.373101	0.129	0.313	6.95685e-82
DDI2	2.47143e-86	-0.355671	0.083	0.257	8.22665e-82
UTRN	2.72874e-86	-0.499634	0.561	0.715	9.08314e-82
NDUFS8	2.80998e-86	-0.45873	0.528	0.683	9.3536e-82
NDUFAB1	3.87981e-86	-0.48182	0.596	0.738	1.29147e-81
KDM5B	5.94511e-86	-0.350562	0.162	0.353	1.97895e-81
TRIOBP	7.17634e-86	-0.504624	0.443	0.615	2.38879e-81
DYNLT1	9.11408e-86	-0.538852	0.582	0.722	3.0338e-81
PTPRG	1.0101e-85	-0.531176	0.256	0.446	3.36233e-81
PSMB4	1.1373e-85	-0.456568	0.388	0.567	3.78574e-81
SYCE1L	1.49099e-85	-0.305388	0.065	0.233	4.96306e-81
BTF3	2.01165e-85	-0.523001	0.943	0.968	6.69619e-81
TNPO1	2.43691e-85	-0.396912	0.26	0.454	8.11176e-81
PGAM1	3.04278e-85	-0.521537	0.63	0.768	1.01285e-80
NOTCH1	3.61326e-85	-0.466463	0.348	0.537	1.20275e-80
SCAND1	4.43697e-85	-0.457504	0.62	0.759	1.47693e-80
CCNI	6.31337e-85	-0.507421	0.784	0.887	2.10153e-80
SUB1	6.36923e-85	-0.499934	0.801	0.876	2.12013e-80
SEC31A	6.78133e-85	-0.426928	0.386	0.575	2.2573e-80
RRBP1	7.93049e-85	-0.551108	0.565	0.708	2.63982e-80
HUWE1	8.84741e-85	-0.383154	0.248	0.441	2.94504e-80
TRIP12	9.60319e-85	-0.391672	0.282	0.478	3.19661e-80
YEATS2	1.0331e-84	-0.291915	0.076	0.247	3.43889e-80
EIF4G3	1.66329e-84	-0.386371	0.217	0.412	5.5366e-80
CPLX1	2.11987e-84	-0.359663	0.156	0.345	7.05641e-80
AES	5.23863e-84	-0.499083	0.543	0.703	1.74378e-79
SH3BP2	5.38843e-84	-0.357553	0.182	0.373	1.79365e-79
PARVB	6.11005e-84	-0.464212	0.415	0.592	2.03385e-79
GNG5	6.23045e-84	-0.499272	0.845	0.91	2.07393e-79
PPDPF	6.58137e-84	-0.522521	0.814	0.905	2.19074e-79
QPCT	7.15829e-84	-0.285492	0.035	0.187	2.38278e-79
CNIH4	7.82392e-84	-0.475193	0.446	0.613	2.60435e-79
SRSF11	1.56689e-83	-0.438449	0.631	0.768	5.21572e-79
EGFL7	1.56887e-83	-0.57153	0.891	0.92	5.22231e-79
PCGF3	1.68943e-83	-0.314107	0.145	0.332	5.6236e-79
MYO1B	1.88034e-83	-0.573545	0.27	0.464	6.25909e-79
DDT	2.0464e-83	-0.450649	0.45	0.624	6.81186e-79
SOX18	2.3603e-83	-0.777837	0.367	0.548	7.85673e-79
MAZ	2.54367e-83	-0.394026	0.217	0.408	8.46711e-79
ACTG1	2.93764e-83	-0.723459	0.981	0.992	9.77854e-79
TMEM167A	3.10315e-83	-0.424744	0.339	0.525	1.03295e-78
BZW2	3.20268e-83	-0.393164	0.262	0.459	1.06608e-78
COX14	3.82386e-83	-0.444996	0.482	0.65	1.27285e-78
ROMO1	4.2782e-83	-0.508369	0.576	0.726	1.42408e-78
STMP1	6.11115e-83	-0.451522	0.366	0.547	2.03422e-78
EFNB1	6.29023e-83	-0.510377	0.206	0.394	2.09383e-78
EIF5A	8.03564e-83	-0.534989	0.549	0.7	2.67482e-78
CD74	1.00332e-82	0.347389	0.95	0.852	3.33974e-78
SNRPD1	1.09476e-82	-0.464174	0.535	0.689	3.64412e-78
CSNK1A1	1.30117e-82	-0.468596	0.666	0.788	4.3312e-78
RSAD2	1.81574e-82	0.348918	0.173	0.058	6.04404e-78
TLE3	2.39101e-82	-0.331434	0.097	0.27	7.95895e-78
ADAMTSL1	2.996e-82	-0.264601	0.013	0.148	9.9728e-78
PRRC2B	3.01592e-82	-0.403386	0.295	0.484	1.00391e-77
IGHG1	3.05283e-82	-1.12881	0.024	0.166	1.0162e-77
TLN1	3.4542e-82	-0.458295	0.453	0.624	1.1498e-77
EEF2	3.57057e-82	-0.52238	0.916	0.96	1.18854e-77
MGST3	4.49405e-82	-0.624085	0.798	0.859	1.49593e-77
CALM1	6.84045e-82	-0.872603	0.945	0.967	2.27698e-77
SMARCA4	7.90135e-82	-0.385834	0.244	0.436	2.63012e-77
NME1	8.55943e-82	-0.467738	0.173	0.356	2.84918e-77
LENG8	9.78232e-82	-0.388561	0.269	0.462	3.25624e-77
FOLH1	9.83552e-82	-0.398642	0.02	0.158	3.27395e-77
PLEKHG5	9.86048e-82	-0.301521	0.073	0.237	3.28226e-77
TIA1	1.10622e-81	-0.333634	0.18	0.368	3.68228e-77
GPX8	1.24154e-81	-0.346269	0.113	0.29	4.13272e-77
CSGALNACT1	1.3291e-81	-0.439566	0.267	0.456	4.42416e-77
TMEM100	1.4121e-81	0.321319	0.199	0.073	4.70046e-77
GNB2	1.46368e-81	-0.452493	0.476	0.651	4.87217e-77
TRIM28	1.87275e-81	-0.398065	0.257	0.446	6.23381e-77
TMSB4X	1.92788e-81	-0.575416	0.999	0.999	6.41732e-77
RAPGEF1	2.00102e-81	-0.438526	0.231	0.418	6.66078e-77
NBDY	2.0495e-81	-0.448934	0.563	0.712	6.82216e-77
NONO	2.19152e-81	-0.417358	0.486	0.654	7.2949e-77
SERP1	2.88668e-81	-0.4548	0.656	0.792	9.60888e-77
SIN3B	2.99951e-81	-0.342978	0.156	0.344	9.98448e-77
IGHG4	3.3148e-81	-0.612871	0.037	0.184	1.1034e-76
LTBP1	3.34996e-81	-0.420585	0.114	0.291	1.1151e-76
EEF1D	3.71499e-81	-0.405889	0.928	0.971	1.23661e-76
LIMS1	4.04691e-81	-0.541966	0.503	0.665	1.34709e-76
HNRNPAB	4.40328e-81	-0.460871	0.323	0.513	1.46572e-76
TP53I3	5.03478e-81	-0.382892	0.207	0.395	1.67593e-76
SF3B5	7.26849e-81	-0.439315	0.551	0.709	2.41946e-76
PRKAR1A	7.36478e-81	-0.442486	0.579	0.729	2.45151e-76
ITGA2	7.57855e-81	-0.397815	0.121	0.296	2.52267e-76
MMP15	7.91337e-81	-0.349898	0.134	0.312	2.63412e-76
EIF4B	7.96426e-81	-0.477691	0.647	0.782	2.65106e-76
TEX264	8.17231e-81	-0.443963	0.423	0.595	2.72032e-76
SRSF9	8.48382e-81	-0.546965	0.297	0.486	2.82401e-76
IFITM2	8.71021e-81	-0.597686	0.96	0.968	2.89937e-76
CTDNEP1	1.10926e-80	-0.362	0.214	0.407	3.69238e-76
NDUFA4	1.36502e-80	-0.522487	0.871	0.916	4.54374e-76
ZEB1	1.43653e-80	-0.471179	0.443	0.618	4.78179e-76
PLK2	1.74332e-80	-0.690538	0.456	0.62	5.80298e-76
OGT	1.77418e-80	-0.3353	0.194	0.383	5.9057e-76
WDR83OS	1.89574e-80	-0.467399	0.768	0.851	6.31034e-76
SH3GL1	2.10038e-80	-0.372018	0.185	0.369	6.99152e-76
ARHGEF15	3.34343e-80	-0.428085	0.352	0.536	1.11293e-75
NRCAM	3.46394e-80	-0.26452	0.001	0.123	1.15304e-75
PRKD3	3.51803e-80	-0.330006	0.191	0.381	1.17105e-75
LAMP1	3.62992e-80	-0.427799	0.453	0.632	1.20829e-75
REX1BD	3.92142e-80	-0.417147	0.552	0.705	1.30532e-75
TMED10	4.22185e-80	-0.450954	0.563	0.71	1.40533e-75
NKX2-3	4.6479e-80	0.419771	0.28	0.132	1.54715e-75
SNRPG	4.80006e-80	-0.491944	0.682	0.799	1.5978e-75
ACTN1	5.35665e-80	-0.604924	0.567	0.713	1.78307e-75
MFAP2	5.40221e-80	-0.572713	0.08	0.242	1.79823e-75
PSMA1	5.52219e-80	-0.472292	0.336	0.521	1.83817e-75
ANKRD10	6.08275e-80	-0.406678	0.404	0.59	2.02476e-75
CUX1	6.08514e-80	-0.382427	0.261	0.45	2.02556e-75
SLC16A3	6.25417e-80	-0.447397	0.206	0.388	2.08183e-75
RALBP1	6.86932e-80	-0.465793	0.291	0.479	2.28659e-75
DOCK4	8.1268e-80	-0.413344	0.233	0.417	2.70517e-75
ATP1A1	1.2388e-79	-0.523007	0.606	0.752	4.1236e-75
C9orf16	1.32474e-79	-0.462763	0.661	0.789	4.40966e-75
SERBP1	1.43099e-79	-0.49491	0.765	0.852	4.76333e-75
MIR4435-2HG	1.52467e-79	-0.718681	0.341	0.523	5.07518e-75
GNG2	1.60406e-79	-0.411855	0.059	0.215	5.33943e-75
RAN	2.28244e-79	-0.503447	0.769	0.858	7.59755e-75
CD34	2.5663e-79	-0.621069	0.727	0.832	8.54243e-75
REXO2	2.94788e-79	-0.468187	0.539	0.693	9.8126e-75
PTBP1	3.12994e-79	-0.411665	0.432	0.609	1.04186e-74
NCKAP1	3.31615e-79	-0.443827	0.394	0.569	1.10385e-74
WDR26	3.73607e-79	-0.338229	0.185	0.371	1.24363e-74
RAMP3	3.75608e-79	-0.723161	0.73	0.817	1.25029e-74
FGD5	3.79552e-79	-0.392041	0.348	0.534	1.26341e-74
SNRPF	4.10412e-79	-0.44278	0.505	0.658	1.36614e-74
MYO1E	4.18093e-79	-0.4683	0.216	0.4	1.39171e-74
UBE2L3	4.26188e-79	-0.444051	0.506	0.662	1.41865e-74
CENPB	4.91028e-79	-0.311184	0.125	0.303	1.63448e-74
BRI3	5.61215e-79	-0.588548	0.318	0.504	1.86812e-74
PDIA6	5.78554e-79	-0.524275	0.706	0.819	1.92583e-74
CLU	6.09188e-79	0.789472	0.537	0.356	2.0278e-74
ARHGAP23	9.33981e-79	-0.37559	0.217	0.405	3.10894e-74
LAPTM5	9.36636e-79	-0.404807	0.2	0.402	3.11778e-74
ZFP36	9.89553e-79	0.426062	0.964	0.879	3.29392e-74
PFDN5	9.9841e-79	-0.425052	0.925	0.96	3.32341e-74
KIFC3	1.0352e-78	-0.350558	0.198	0.386	3.44587e-74
DYNLL1	1.29569e-78	-0.533004	0.848	0.916	4.31297e-74
ARL6IP4	1.89521e-78	-0.450774	0.697	0.807	6.30858e-74
MALAT1	1.99285e-78	-0.459054	0.995	0.994	6.6336e-74
MDFI	2.02626e-78	-0.300876	0.066	0.225	6.74482e-74
XPO1	3.42023e-78	-0.357888	0.202	0.385	1.13849e-73
ARGLU1	3.91097e-78	-0.459792	0.686	0.807	1.30184e-73
GALNT1	4.66938e-78	-0.419099	0.206	0.389	1.5543e-73
ATP5MC3	5.38257e-78	-0.527951	0.651	0.77	1.7917e-73
RAMP1	5.86524e-78	0.171055	0.103	0.023	1.95236e-73
TNFRSF25	6.31924e-78	-0.269344	0.051	0.201	2.10349e-73
ATP5F1C	6.58618e-78	-0.474332	0.686	0.799	2.19234e-73
FRYL	6.63702e-78	-0.371585	0.319	0.509	2.20926e-73
RBFOX2	6.67035e-78	-0.363447	0.232	0.418	2.22036e-73
NOTCH3	7.03532e-78	0.286492	0.095	0.019	2.34185e-73
PTBP3	7.13493e-78	-0.373835	0.269	0.455	2.375e-73
SELE	8.083e-78	-1.75073	0.093	0.257	2.69059e-73
MGAT4B	8.42577e-78	-0.303609	0.081	0.243	2.80469e-73
FLNB	1.04111e-77	-0.448225	0.489	0.658	3.46555e-73
LPCAT2	1.17456e-77	-0.337051	0.156	0.339	3.90977e-73
ATP2B4	1.22454e-77	-0.420171	0.346	0.527	4.07614e-73
PDE8A	1.32278e-77	-0.321714	0.14	0.317	4.40315e-73
CCT6A	1.44966e-77	-0.431913	0.541	0.69	4.82549e-73
CRIP2	1.64779e-77	-0.499763	0.944	0.952	5.485e-73
NDUFB3	1.67373e-77	-0.453932	0.507	0.656	5.57133e-73
RAC1	2.14242e-77	-0.482256	0.622	0.781	7.13148e-73
FDPS	2.43405e-77	-0.536796	0.585	0.706	8.10222e-73
DPYSL3	2.45656e-77	-0.516965	0.426	0.59	8.17714e-73
QKI	2.62988e-77	-0.441948	0.408	0.584	8.75409e-73
RBMS1	2.80018e-77	-0.440394	0.478	0.644	9.32095e-73
PPP1R18	3.71686e-77	-0.405492	0.334	0.522	1.23723e-72
PNISR	3.78499e-77	-0.442336	0.569	0.713	1.25991e-72
ARID1B	4.00119e-77	-0.391597	0.266	0.451	1.33188e-72
ATP5F1A	5.47156e-77	-0.437768	0.577	0.726	1.82132e-72
PSMA5	5.97189e-77	-0.443304	0.424	0.584	1.98786e-72
NDUFB10	6.67987e-77	-0.437186	0.665	0.779	2.22353e-72
ELOVL5	6.96629e-77	-0.378272	0.339	0.523	2.31887e-72
SIPA1	9.56799e-77	-0.349099	0.138	0.312	3.1849e-72
RTN4	1.14353e-76	-0.509179	0.751	0.841	3.80647e-72
ARID1A	1.45584e-76	-0.338199	0.229	0.418	4.84604e-72
DDAH2	1.57081e-76	-0.431969	0.484	0.651	5.22877e-72
MSL3	1.89144e-76	-0.327913	0.183	0.366	6.29602e-72
COX7A2	2.13247e-76	-0.501199	0.841	0.896	7.09834e-72
SLC4A7	2.42236e-76	-0.359867	0.121	0.293	8.06331e-72
ROCK2	2.53066e-76	-0.456837	0.328	0.51	8.4238e-72
PPP2R2A	2.62356e-76	-0.38821	0.354	0.535	8.73304e-72
WDR1	2.73139e-76	-0.485583	0.577	0.722	9.09199e-72
VPS28	2.82695e-76	-0.436558	0.703	0.808	9.41007e-72
SPTAN1	3.21642e-76	-0.468101	0.59	0.73	1.07065e-71
JAG1	3.26609e-76	-0.648392	0.315	0.491	1.08718e-71
CHCHD1	3.45328e-76	-0.377698	0.266	0.447	1.14949e-71
CCT8	3.53347e-76	-0.44775	0.482	0.641	1.17619e-71
APOL4	3.63502e-76	-0.28791	0.041	0.184	1.20999e-71
CSNK2A1	3.7097e-76	-0.351509	0.223	0.407	1.23485e-71
SSFA2	3.8052e-76	-0.388765	0.338	0.522	1.26664e-71
SNX3	4.6589e-76	-0.50031	0.69	0.809	1.55081e-71
NDUFB4	5.22476e-76	-0.473436	0.751	0.836	1.73917e-71
KTN1	5.27861e-76	-0.479311	0.666	0.787	1.75709e-71
KDELR2	5.58415e-76	-0.490551	0.497	0.653	1.8588e-71
PTMS	5.87619e-76	-0.666975	0.506	0.672	1.95601e-71
CELF1	6.17975e-76	-0.374442	0.299	0.481	2.05705e-71
CFD	6.72898e-76	0.223685	0.108	0.026	2.23988e-71
NUDT5	7.81639e-76	-0.391536	0.321	0.499	2.60184e-71
KIF1C	8.4144e-76	-0.356445	0.219	0.402	2.8009e-71
CTSD	9.08664e-76	-0.386687	0.327	0.521	3.02467e-71
CDA	9.7445e-76	-0.460526	0.224	0.405	3.24365e-71
DGKZ	9.97429e-76	-0.356299	0.246	0.428	3.32014e-71
ZNF207	1.12727e-75	-0.393649	0.439	0.612	3.75233e-71
RNF213	1.23513e-75	-0.427422	0.423	0.595	4.11138e-71
NID2	1.31099e-75	-0.537968	0.071	0.224	4.36391e-71
MAP2K2	1.40832e-75	-0.35165	0.167	0.346	4.68788e-71
GIT1	1.81816e-75	-0.334182	0.197	0.378	6.05212e-71
PRKCSH	1.97388e-75	-0.389499	0.352	0.53	6.57044e-71
BSG	2.75001e-75	-0.428928	0.749	0.845	9.15397e-71
TMEM127	4.09047e-75	-0.303769	0.149	0.325	1.3616e-70
FIS1	4.527e-75	-0.437295	0.781	0.866	1.5069e-70
COX5B	4.55675e-75	-0.46089	0.865	0.924	1.51681e-70
SNRPD2	5.08196e-75	-0.480064	0.727	0.829	1.69163e-70
FAM120A	5.22757e-75	-0.392698	0.294	0.473	1.7401e-70
GABRD	5.30226e-75	-0.395286	0.031	0.167	1.76496e-70
ITGA6	5.58002e-75	-0.561855	0.631	0.762	1.85742e-70
PSMA4	6.22989e-75	-0.490051	0.539	0.677	2.07374e-70
NOL4L	6.307e-75	-0.371712	0.211	0.39	2.09941e-70
TBL1XR1	7.28241e-75	-0.368245	0.255	0.435	2.4241e-70
SH3PXD2A	9.37063e-75	-0.361085	0.124	0.294	3.1192e-70
ERBIN	1.24092e-74	-0.369807	0.243	0.425	4.13065e-70
TAOK2	1.31677e-74	-0.35003	0.268	0.451	4.38313e-70
A2M	1.33866e-74	-0.585675	0.91	0.942	4.45599e-70
RAB2A	1.34312e-74	-0.452534	0.666	0.773	4.47083e-70
SYMPK	1.53878e-74	-0.30861	0.146	0.32	5.12213e-70
EIF4G1	2.17771e-74	-0.411952	0.464	0.633	7.24895e-70
FHL1	2.27521e-74	0.390264	0.366	0.202	7.57349e-70
CCAR1	2.456e-74	-0.378728	0.284	0.462	8.17528e-70
PUM1	2.68826e-74	-0.385438	0.326	0.504	8.94841e-70
CSTB	3.00345e-74	-0.639672	0.744	0.841	9.99759e-70
TAF1D	3.3101e-74	-0.422779	0.431	0.595	1.10183e-69
EPN1	3.51768e-74	-0.379475	0.333	0.516	1.17093e-69
PSMD8	3.76609e-74	-0.481438	0.596	0.721	1.25362e-69
SBNO2	3.89301e-74	-0.339056	0.147	0.32	1.29587e-69
SLC25A5	4.06239e-74	-0.4993	0.73	0.834	1.35225e-69
LMAN2	4.25682e-74	-0.436403	0.548	0.686	1.41697e-69
H1FX	5.18474e-74	-0.527955	0.231	0.413	1.72584e-69
LARP1	7.64668e-74	-0.377094	0.275	0.454	2.54535e-69
ADAMTSL2	7.74011e-74	-0.34407	0.053	0.198	2.57645e-69
COL6A1	8.79136e-74	-0.371185	0.188	0.375	2.92638e-69
TAGLN2	1.2954e-73	-0.496993	0.925	0.961	4.31199e-69
SF3B1	1.31587e-73	-0.424589	0.583	0.716	4.38014e-69
LSM8	1.36016e-73	-0.399998	0.511	0.664	4.52757e-69
PFDN4	1.52482e-73	-0.384078	0.321	0.496	5.07567e-69
SNRK	1.70537e-73	-0.493196	0.462	0.621	5.67666e-69
ATP5MPL	1.84643e-73	-0.46031	0.639	0.759	6.1462e-69
MYH9	1.9874e-73	-0.42577	0.858	0.929	6.61546e-69
DLGAP4	2.25104e-73	-0.355996	0.268	0.449	7.49303e-69
HYOU1	2.72597e-73	-0.316071	0.149	0.321	9.07395e-69
YWHAZ	2.92777e-73	-0.40563	0.723	0.844	9.74566e-69
LMNA	3.24543e-73	-0.454435	0.863	0.919	1.08031e-68
DIAPH2	3.76841e-73	-0.357673	0.189	0.364	1.25439e-68
AP1S1	3.80014e-73	-0.361123	0.289	0.47	1.26495e-68
TMOD3	4.19725e-73	-0.415179	0.557	0.704	1.39714e-68
SERPING1	4.49861e-73	0.297202	0.659	0.445	1.49745e-68
NDUFA11	6.58743e-73	-0.442659	0.47	0.64	2.19276e-68
COL13A1	6.76407e-73	-0.400621	0.046	0.186	2.25156e-68
MGMT	7.20201e-73	-0.420996	0.512	0.657	2.39733e-68
CHD4	8.74968e-73	-0.391225	0.331	0.51	2.91251e-68
TCF21	1.15319e-72	0.15685	0.072	0.011	3.83861e-68
EIF3A	1.72294e-72	-0.417598	0.508	0.672	5.73516e-68
COX8A	1.79509e-72	-0.460499	0.765	0.844	5.9753e-68
NDUFA8	1.93743e-72	-0.45771	0.494	0.643	6.44912e-68
KIAA0355	1.94371e-72	-0.457754	0.447	0.609	6.47001e-68
CLDN15	1.99552e-72	-0.46506	0.15	0.32	6.6425e-68
TOR1AIP2	3.18016e-72	-0.333842	0.179	0.354	1.05858e-67
IGFBP6	3.69755e-72	0.591581	0.356	0.205	1.2308e-67
NUMA1	4.41812e-72	-0.342262	0.321	0.502	1.47066e-67
PCBP1	4.63301e-72	-0.370432	0.604	0.748	1.54219e-67
PRRC2C	6.00342e-72	-0.426312	0.643	0.769	1.99836e-67
RAB31	1.24894e-71	-0.421388	0.148	0.317	4.15736e-67
TMEM173	1.31067e-71	-0.462624	0.559	0.7	4.36282e-67
MRPS34	1.39628e-71	-0.374541	0.382	0.554	4.64778e-67
UBALD2	1.68421e-71	-0.378792	0.17	0.345	5.60622e-67
PRDX1	1.93561e-71	-0.546473	0.9	0.921	6.44307e-67
MRPL52	2.04137e-71	-0.482996	0.547	0.688	6.7951e-67
PTPN14	2.10457e-71	-0.386189	0.27	0.453	7.00548e-67
DDX46	2.4984e-71	-0.378799	0.451	0.617	8.31641e-67
KLHL24	2.72007e-71	-0.342483	0.183	0.356	9.05428e-67
MBD3	2.75753e-71	-0.25832	0.08	0.234	9.17898e-67
UQCR10	4.11591e-71	-0.45056	0.583	0.711	1.37006e-66
NUDT14	4.43897e-71	-0.388897	0.315	0.494	1.4776e-66
PREX1	4.84074e-71	-0.473952	0.165	0.33	1.61134e-66
ARF5	6.46536e-71	-0.458238	0.577	0.719	2.15212e-66
MYO1D	6.52317e-71	-0.285258	0.076	0.227	2.17137e-66
FKBP2	6.54641e-71	-0.410375	0.593	0.724	2.1791e-66
ACSL4	6.76015e-71	-0.301181	0.127	0.292	2.25025e-66
IKBIP	7.59011e-71	-0.413557	0.279	0.45	2.52652e-66
C1QTNF6	7.89324e-71	-0.224048	0.023	0.15	2.62742e-66
BCL6B	8.04025e-71	-0.460139	0.304	0.479	2.67636e-66
PPM1G	1.02027e-70	-0.443785	0.448	0.596	3.39617e-66
CIB1	1.08494e-70	-0.390863	0.489	0.644	3.61143e-66
CTNNA1	1.23287e-70	-0.42613	0.673	0.785	4.10387e-66
CSNK1G2	1.37055e-70	-0.278463	0.109	0.27	4.56215e-66
UQCC2	2.04705e-70	-0.372747	0.253	0.428	6.81403e-66
ATP6V1F	2.04741e-70	-0.401702	0.613	0.745	6.8152e-66
COPB2	2.0831e-70	-0.367764	0.302	0.475	6.93402e-66
NUTF2	2.18103e-70	-0.436558	0.445	0.601	7.25999e-66
UACA	2.36548e-70	-0.592368	0.503	0.637	7.87398e-66
PIK3R1	2.77236e-70	-0.308688	0.11	0.271	9.22834e-66
TSPAN3	2.88139e-70	-0.405369	0.427	0.591	9.59128e-66
CLPTM1L	3.18714e-70	-0.299191	0.129	0.293	1.0609e-65
STRN4	3.74314e-70	-0.32874	0.166	0.335	1.24598e-65
HIP1	4.20884e-70	-0.382316	0.332	0.508	1.401e-65
PPP6R1	4.87155e-70	-0.278011	0.117	0.279	1.62159e-65
CCDC167	4.96703e-70	-0.294246	0.115	0.276	1.65338e-65
KLF6	5.10698e-70	-0.589457	0.824	0.893	1.69996e-65
EMC10	5.24763e-70	-0.35586	0.287	0.462	1.74678e-65
STK25	5.42461e-70	-0.382136	0.339	0.51	1.80569e-65
RGS5	5.54893e-70	1.72056	0.193	0.081	1.84707e-65
RAB5C	5.64888e-70	-0.456108	0.466	0.621	1.88034e-65
EIF3B	5.90505e-70	-0.355253	0.23	0.403	1.96562e-65
LYN	6.32344e-70	-0.311027	0.116	0.278	2.10488e-65
VASN	8.84547e-70	0.147415	0.07	0.011	2.94439e-65
CCT2	9.15992e-70	-0.426643	0.475	0.631	3.04906e-65
LDHA	9.89012e-70	-0.513303	0.847	0.908	3.29212e-65
TOP2B	1.02074e-69	-0.30353	0.173	0.346	3.39774e-65
ANXA3	1.60302e-69	0.478754	0.206	0.088	5.33597e-65
CAVIN1	2.02974e-69	-0.474378	0.866	0.909	6.75639e-65
RNASEH2C	2.34355e-69	-0.41135	0.451	0.607	7.80098e-65
TM9SF3	2.47414e-69	-0.401946	0.349	0.522	8.23568e-65
COL12A1	2.53405e-69	-0.526804	0.043	0.177	8.43509e-65
CHCHD2	2.6771e-69	-0.459042	0.904	0.94	8.91126e-65
SUGP2	2.83904e-69	-0.276008	0.11	0.269	9.45032e-65
UFD1	3.26158e-69	-0.398771	0.406	0.573	1.08568e-64
ZNF358	4.79839e-69	-0.267248	0.107	0.266	1.59724e-64
HOMER3	4.92496e-69	-0.336056	0.098	0.253	1.63937e-64
GANAB	5.17965e-69	-0.353209	0.272	0.444	1.72415e-64
CADPS2	5.36321e-69	-0.300203	0.13	0.292	1.78525e-64
SRRM2	6.38707e-69	-0.400975	0.605	0.736	2.12606e-64
SFPQ	6.80422e-69	-0.393217	0.551	0.706	2.26492e-64
HLA-DRA	7.10542e-69	0.257312	0.818	0.635	2.36518e-64
MINOS1	8.21181e-69	-0.410903	0.478	0.637	2.73347e-64
SCAMP5	8.27288e-69	-0.231714	0.031	0.159	2.75379e-64
UBE2Z	8.58684e-69	-0.323478	0.207	0.382	2.8583e-64
ICMT	9.90472e-69	-0.291388	0.12	0.281	3.29698e-64
PGM2	1.09524e-68	-0.34079	0.183	0.352	3.64573e-64
BRWD1	1.13253e-68	-0.319438	0.171	0.338	3.76984e-64
MZT2A	1.19505e-68	-0.415222	0.212	0.382	3.97796e-64
TOMM20	1.39644e-68	-0.403734	0.623	0.756	4.64834e-64
DHX9	1.45302e-68	-0.329035	0.259	0.437	4.83667e-64
SQLE	1.5e-68	-0.302513	0.082	0.231	4.99306e-64
PPP3CA	1.66544e-68	-0.383772	0.281	0.454	5.54376e-64
TBCA	1.84051e-68	-0.411496	0.665	0.787	6.12651e-64
MRPL15	1.86706e-68	-0.350529	0.245	0.418	6.21487e-64
DAD1	2.06348e-68	-0.493072	0.831	0.881	6.86871e-64
MAGED2	2.08603e-68	-0.52855	0.478	0.622	6.94376e-64
CPNE1	3.02775e-68	-0.341988	0.213	0.384	1.00785e-63
IDO1	3.10323e-68	0.163718	0.103	0.025	1.03297e-63
SMARCA5	3.28003e-68	-0.39503	0.352	0.518	1.09183e-63
ATP5MD	3.83389e-68	-0.472939	0.723	0.823	1.27619e-63
TBC1D1	4.01653e-68	-0.416815	0.309	0.479	1.33698e-63
BCAP31	4.04552e-68	-0.473728	0.737	0.818	1.34663e-63
GRPEL2	5.47375e-68	-0.403895	0.136	0.294	1.82205e-63
ATP8B1	7.21783e-68	-0.36574	0.219	0.389	2.4026e-63
ENPP2	8.06467e-68	0.409485	0.508	0.341	2.68449e-63
DYNC1I2	9.46727e-68	-0.427233	0.401	0.56	3.15137e-63
TBC1D2B	1.23689e-67	-0.26876	0.094	0.248	4.11724e-63
ESAM	1.34025e-67	-0.534009	0.765	0.856	4.46129e-63
GPM6A	1.50298e-67	0.195332	0.135	0.043	5.00296e-63
COL27A1	1.78719e-67	-0.253886	0.012	0.126	5.94902e-63
PDIA4	2.13519e-67	-0.420756	0.429	0.579	7.1074e-63
TMEM8A	2.34237e-67	-0.268921	0.091	0.241	7.79705e-63
TP53	2.36101e-67	-0.281302	0.134	0.295	7.8591e-63
ATP6AP1	2.42517e-67	-0.43344	0.445	0.596	8.07267e-63
MX2	2.56387e-67	0.303456	0.203	0.086	8.53434e-63
REEP5	2.68643e-67	-0.44771	0.654	0.757	8.94231e-63
IFIT1	3.07014e-67	0.405784	0.27	0.135	1.02196e-62
TSPAN13	3.07475e-67	-0.478748	0.396	0.567	1.02349e-62
CTTNBP2NL	3.72355e-67	-0.383205	0.352	0.523	1.23946e-62
SLK	4.58517e-67	-0.377025	0.293	0.462	1.52626e-62
STIP1	4.8228e-67	-0.343256	0.259	0.428	1.60536e-62
SMAD1	4.94089e-67	-0.408936	0.341	0.519	1.64467e-62
EFCAB14	5.21725e-67	-0.459598	0.393	0.552	1.73667e-62
PSMD2	6.25339e-67	-0.403449	0.376	0.54	2.08157e-62
PSMD13	6.63168e-67	-0.404293	0.447	0.599	2.20749e-62
CCT5	6.86697e-67	-0.425818	0.469	0.619	2.28581e-62
2023-09-08	6.92886e-67	-0.281396	0.13	0.292	2.30641e-62
CD9	7.32426e-67	-0.502104	0.721	0.825	2.43803e-62
FGFR1	7.55296e-67	-0.351016	0.227	0.398	2.51416e-62
ZDHHC3	8.34131e-67	-0.34722	0.273	0.445	2.77657e-62
JUND	1.25242e-66	-0.577552	0.576	0.71	4.16894e-62
KLHL5	1.36508e-66	-0.347953	0.203	0.369	4.54395e-62
FAM160B1	1.48741e-66	-0.271819	0.103	0.256	4.95115e-62
FJX1	1.55715e-66	-0.301956	0.037	0.165	5.18327e-62
UBR5	1.55795e-66	-0.323592	0.196	0.362	5.18596e-62
TNFRSF1B	1.607e-66	-0.389035	0.251	0.421	5.34922e-62
TTC3	1.84077e-66	-0.392943	0.351	0.518	6.12736e-62
ARHGAP29	1.92e-66	-0.49342	0.741	0.822	6.39112e-62
ERO1A	2.05832e-66	-0.328367	0.151	0.313	6.85154e-62
EIF2B2	2.17426e-66	-0.351559	0.189	0.355	7.23746e-62
PIEZO1	2.60037e-66	-0.340188	0.298	0.472	8.65584e-62
COMT	2.7278e-66	-0.460076	0.529	0.659	9.08003e-62
PNN	2.8295e-66	-0.409882	0.427	0.578	9.41855e-62
HDGFL3	2.8865e-66	-0.358189	0.304	0.476	9.6083e-62
TMOD2	2.98441e-66	-0.319663	0.095	0.244	9.93421e-62
SETD5	3.33755e-66	-0.319187	0.27	0.446	1.11097e-61
AL583785.1	3.85912e-66	-0.421658	0.146	0.308	1.28459e-61
ATP5IF1	4.61911e-66	-0.425828	0.693	0.792	1.53756e-61
PRPF4B	5.33965e-66	-0.340376	0.299	0.469	1.77741e-61
GRAP	5.43624e-66	-0.279605	0.09	0.238	1.80956e-61
POLR2J3.1	5.77479e-66	-0.423029	0.195	0.362	1.92226e-61
DYNC1LI2	6.86305e-66	-0.406966	0.483	0.629	2.2845e-61
PTPN11	7.604e-66	-0.312558	0.241	0.414	2.53114e-61
ATP5F1B	7.94294e-66	-0.431756	0.737	0.837	2.64397e-61
SOD3	8.10721e-66	0.397781	0.101	0.026	2.69865e-61
PHB2	9.61084e-66	-0.404381	0.525	0.671	3.19916e-61
TCF25	9.99244e-66	-0.382382	0.593	0.72	3.32618e-61
SUSD6	1.0842e-65	-0.349007	0.211	0.38	3.60897e-61
POLR2J	1.28855e-65	-0.367444	0.305	0.469	4.2892e-61
RBM39	1.36853e-65	-0.352786	0.718	0.821	4.55542e-61
COX7C	1.4699e-65	-0.408369	0.869	0.925	4.89285e-61
THBS1	1.54942e-65	-0.908088	0.278	0.446	5.15756e-61
HNRNPA3	1.66178e-65	-0.40778	0.747	0.841	5.53157e-61
HP1BP3	1.87482e-65	-0.377008	0.5	0.65	6.24072e-61
HM13	2.02847e-65	-0.41305	0.472	0.621	6.75216e-61
STEAP4	2.0342e-65	0.180122	0.081	0.016	6.77126e-61
ZMYM2	2.23128e-65	-0.297866	0.189	0.355	7.42726e-61
SLC39A7	2.33039e-65	-0.339792	0.292	0.463	7.75718e-61
CLEC2B	2.71745e-65	-0.478937	0.595	0.722	9.04556e-61
ZNF638	2.92109e-65	-0.345093	0.305	0.473	9.72344e-61
HLA-DPA1	3.02206e-65	0.376572	0.806	0.679	1.00595e-60
MRPL36	3.16453e-65	-0.384226	0.377	0.539	1.05338e-60
G3BP1	3.31358e-65	-0.383597	0.461	0.612	1.10299e-60
BRK1	3.3184e-65	-0.432522	0.807	0.881	1.1046e-60
CLTA	3.49496e-65	-0.438505	0.775	0.847	1.16337e-60
F2RL3	3.52079e-65	-0.57532	0.347	0.526	1.17197e-60
C1QBP	3.57638e-65	-0.448683	0.436	0.585	1.19047e-60
ST8SIA4	3.74385e-65	-0.348826	0.186	0.355	1.24622e-60
SELENBP1	3.91205e-65	0.238678	0.264	0.13	1.3022e-60
HNRNPK	3.97312e-65	-0.387354	0.841	0.898	1.32253e-60
PPP1R9B	4.58079e-65	-0.328601	0.206	0.371	1.52481e-60
AP2B1	5.011e-65	-0.345141	0.33	0.497	1.66801e-60
SUMO2	5.19992e-65	-0.402857	0.916	0.945	1.7309e-60
COPA	5.41429e-65	-0.353079	0.329	0.499	1.80225e-60
MMRN2	5.62611e-65	-0.481516	0.617	0.738	1.87276e-60
BOD1L1	5.72397e-65	-0.36114	0.244	0.41	1.90534e-60
FAM219A	5.7601e-65	-0.297163	0.142	0.302	1.91736e-60
YY1	6.2104e-65	-0.375757	0.339	0.507	2.06726e-60
PDGFRB	8.36785e-65	0.202831	0.092	0.021	2.78541e-60
PKN2	8.95339e-65	-0.339904	0.295	0.464	2.98032e-60
CBX5	1.12136e-64	-0.325328	0.207	0.373	3.73266e-60
PTN	1.17023e-64	0.200364	0.064	0.01	3.89533e-60
ADCY4	1.25016e-64	-0.422439	0.573	0.703	4.16141e-60
ATP5PB	1.2678e-64	-0.418081	0.597	0.715	4.22013e-60
GDPD5	1.30287e-64	-0.198098	0.031	0.154	4.33687e-60
EGR2	1.52343e-64	0.260484	0.141	0.048	5.07104e-60
NPLOC4	1.65908e-64	-0.265293	0.121	0.275	5.52257e-60
NME4	1.73323e-64	-0.397566	0.24	0.406	5.76942e-60
LAMB2	1.79517e-64	-0.388183	0.44	0.597	5.97557e-60
MZT2B	1.84542e-64	-0.555818	0.344	0.502	6.14287e-60
IFT43	2.00646e-64	-0.344779	0.335	0.503	6.6789e-60
PLOD3	2.00853e-64	-0.332514	0.288	0.458	6.68578e-60
ROBO1	2.1975e-64	-0.351816	0.107	0.256	7.3148e-60
PTPN12	2.66383e-64	-0.354867	0.404	0.575	8.86708e-60
SINHCAF	3.08028e-64	-0.3523	0.254	0.422	1.02533e-59
NDUFA3	3.11286e-64	-0.391618	0.518	0.66	1.03618e-59
ILF2	3.16673e-64	-0.42942	0.543	0.678	1.05411e-59
AKAP12	3.22596e-64	0.527491	0.37	0.213	1.07383e-59
TMEM132A	3.37024e-64	-0.243869	0.053	0.185	1.12185e-59
PDCD5	3.49851e-64	-0.404075	0.519	0.659	1.16455e-59
CCT7	3.74918e-64	-0.421933	0.517	0.648	1.24799e-59
PRDX2	4.0299e-64	-0.419549	0.647	0.758	1.34143e-59
MRPL34	4.04723e-64	-0.354112	0.368	0.531	1.3472e-59
CLSTN1	4.09749e-64	-0.338806	0.27	0.442	1.36393e-59
PRELID1	4.39879e-64	-0.557252	0.504	0.633	1.46423e-59
PPP1CA	4.88186e-64	-0.394971	0.563	0.697	1.62503e-59
ANAPC5	5.28094e-64	-0.341061	0.387	0.551	1.75787e-59
COL5A2	5.32194e-64	-0.337209	0.072	0.212	1.77151e-59
LGALS1	5.70112e-64	-1.29473	0.777	0.824	1.89773e-59
PNPLA6	5.74505e-64	-0.276257	0.135	0.291	1.91235e-59
SKP1	5.79063e-64	-0.416476	0.862	0.91	1.92753e-59
RBM5	6.09473e-64	-0.306386	0.244	0.413	2.02875e-59
MGP	8.2946e-64	-0.942377	0.786	0.839	2.76102e-59
FKBP3	9.34696e-64	-0.376102	0.297	0.456	3.11132e-59
SFXN3	1.10854e-63	-0.286267	0.188	0.353	3.69e-59
TNFAIP3	1.22968e-63	-0.701418	0.248	0.415	4.09324e-59
USP34	1.28544e-63	-0.325696	0.255	0.425	4.27884e-59
DDB1	1.32572e-63	-0.338512	0.317	0.484	4.41294e-59
IFT20	1.36157e-63	-0.336477	0.278	0.447	4.53226e-59
PAPSS1	1.37185e-63	-0.335861	0.214	0.377	4.56647e-59
RAD23B	1.38157e-63	-0.340236	0.305	0.474	4.59882e-59
VKORC1	1.56693e-63	-0.397844	0.285	0.451	5.21583e-59
NKTR	1.59983e-63	-0.418043	0.501	0.648	5.32534e-59
HACD3	1.65582e-63	-0.378541	0.334	0.495	5.51172e-59
PSMB2	1.77555e-63	-0.421532	0.569	0.694	5.91027e-59
NDUFV2	1.80754e-63	-0.40386	0.611	0.723	6.01676e-59
PFDN2	2.13318e-63	-0.407572	0.592	0.72	7.10073e-59
TOP1	2.26733e-63	-0.353315	0.414	0.574	7.54727e-59
TRIR	2.36316e-63	-0.404088	0.637	0.766	7.86624e-59
GTF2A2	2.50906e-63	-0.40738	0.57	0.69	8.35192e-59
ATP13A2	2.54221e-63	-0.274043	0.104	0.251	8.46226e-59
TAPBP	2.96273e-63	-0.427589	0.571	0.695	9.86204e-59
PSMB1	2.96676e-63	-0.446118	0.78	0.836	9.87547e-59
EML3	3.0379e-63	-0.299612	0.222	0.389	1.01123e-58
UBE2J1	3.23258e-63	-0.482196	0.472	0.612	1.07603e-58
POLR2G	3.42096e-63	-0.355847	0.419	0.575	1.13874e-58
UBE2K	3.63061e-63	-0.335736	0.316	0.483	1.20852e-58
POLR1D	4.00139e-63	-0.381011	0.506	0.648	1.33194e-58
C1orf122	4.31148e-63	-0.327098	0.205	0.37	1.43516e-58
HMOX2	4.50221e-63	-0.442257	0.373	0.532	1.49865e-58
SKIL	6.18918e-63	-0.392134	0.324	0.489	2.06019e-58
MRPS16	6.33417e-63	-0.338882	0.314	0.48	2.10845e-58
PLEK2	8.49753e-63	-0.186007	0.001	0.099	2.82857e-58
BANF1	8.61321e-63	-0.409697	0.608	0.736	2.86708e-58
NDUFA1	9.99144e-63	-0.412254	0.718	0.809	3.32585e-58
CHMP1B	1.07136e-62	-0.362017	0.318	0.486	3.56624e-58
UBE2I	1.3329e-62	-0.38255	0.585	0.713	4.43682e-58
STXBP6	1.44546e-62	0.194459	0.124	0.039	4.81152e-58
ID4	1.50996e-62	0.190462	0.056	0.007	5.0262e-58
HADHA	1.64335e-62	-0.390365	0.516	0.656	5.47023e-58
EFHD2	1.67889e-62	-0.347414	0.174	0.333	5.58851e-58
TPR	1.8145e-62	-0.39099	0.523	0.664	6.03991e-58
SLC25A39	1.82766e-62	-0.360807	0.382	0.539	6.08372e-58
CDK2AP1	1.90179e-62	-0.325442	0.101	0.245	6.33048e-58
PTK7	1.9958e-62	-0.217881	0.048	0.177	6.64342e-58
RDH11	2.00473e-62	-0.326536	0.242	0.403	6.67313e-58
LHX6	2.01428e-62	-0.364973	0.135	0.29	6.70492e-58
PAK2	2.05756e-62	-0.365697	0.522	0.671	6.84901e-58
CYFIP1	2.12958e-62	-0.377143	0.352	0.509	7.08873e-58
GPX7	2.30719e-62	-0.249277	0.083	0.224	7.67994e-58
VCAM1	2.37003e-62	-0.832894	0.118	0.27	7.88914e-58
GGCT	2.41744e-62	-0.338588	0.277	0.441	8.04694e-58
SRSF10	2.45692e-62	-0.362604	0.504	0.655	8.17836e-58
THY1	2.53486e-62	-0.686204	0.156	0.312	8.4378e-58
BAZ2B	2.61016e-62	-0.355826	0.355	0.518	8.68843e-58
SLC38A2	2.7875e-62	-0.476601	0.571	0.707	9.27876e-58
CAV1	2.99607e-62	0.461684	0.963	0.883	9.97302e-58
UBA1	3.14212e-62	-0.338628	0.302	0.465	1.04592e-57
GNB4	3.89716e-62	-0.345702	0.252	0.417	1.29725e-57
RGS12	5.99519e-62	-0.272557	0.137	0.291	1.99562e-57
KANSL1	6.00426e-62	-0.299978	0.214	0.379	1.99864e-57
NECAP2	6.2647e-62	-0.344296	0.358	0.52	2.08533e-57
ADGRF5	7.16276e-62	-0.585473	0.562	0.694	2.38427e-57
TAX1BP3	8.30596e-62	-0.416477	0.252	0.419	2.7648e-57
MAP1S	8.41516e-62	-0.341034	0.212	0.375	2.80115e-57
COPB1	8.44789e-62	-0.345056	0.265	0.425	2.81205e-57
MIB1	8.7768e-62	-0.288094	0.146	0.3	2.92153e-57
PLXNB2	9.48913e-62	-0.275161	0.149	0.305	3.15865e-57
DCAF7	1.01654e-61	-0.335362	0.307	0.471	3.38375e-57
CPNE2	1.19548e-61	-0.330036	0.215	0.379	3.97938e-57
PREX2	1.22294e-61	-0.406161	0.315	0.477	4.07081e-57
TMEM30A	1.27022e-61	-0.385469	0.447	0.593	4.2282e-57
B3GAT3	1.29756e-61	-0.301051	0.2	0.364	4.31918e-57
MRPS12	1.48963e-61	-0.326008	0.295	0.46	4.95854e-57
CHORDC1	1.54464e-61	-0.338383	0.197	0.356	5.14164e-57
STAU1	1.77284e-61	-0.355842	0.441	0.595	5.90124e-57
ARHGEF28	1.83994e-61	-0.231826	0.051	0.179	6.12461e-57
JARID2	2.28787e-61	-0.275078	0.125	0.277	7.61562e-57
HRH1	2.41067e-61	-0.27745	0.099	0.244	8.0244e-57
ABCD4	2.76358e-61	-0.338859	0.332	0.493	9.19912e-57
TAOK1	2.85925e-61	-0.345191	0.28	0.444	9.51758e-57
PHPT1	3.18442e-61	-0.411361	0.547	0.678	1.06e-56
PROCR	3.83229e-61	-0.392008	0.275	0.441	1.27565e-56
GDI2	4.01746e-61	-0.385443	0.602	0.725	1.33729e-56
SIGIRR	4.14165e-61	-0.349512	0.496	0.644	1.37863e-56
NDUFC2	4.42306e-61	-0.447591	0.32	0.489	1.4723e-56
LAMTOR1	4.8127e-61	-0.392291	0.618	0.738	1.602e-56
ARF3	5.60898e-61	-0.332582	0.313	0.479	1.86706e-56
HAGLROS	5.6246e-61	-0.311838	0.108	0.254	1.87226e-56
TERF2IP	5.72174e-61	-0.368669	0.448	0.597	1.9046e-56
CISD1	6.52839e-61	-0.37063	0.328	0.488	2.1731e-56
SCP2	6.67861e-61	-0.379918	0.612	0.734	2.22311e-56
PELI1	7.32192e-61	-0.388114	0.332	0.494	2.43725e-56
QARS	7.61855e-61	-0.313516	0.25	0.412	2.53599e-56
PRDX6	8.52455e-61	-0.426021	0.684	0.779	2.83757e-56
SCARF1	8.66726e-61	-0.351104	0.294	0.456	2.88507e-56
CDKN3	9.18969e-61	-0.403273	0.043	0.165	3.05897e-56
CLK1	1.03524e-60	-0.309767	0.402	0.575	3.44602e-56
SLC39A10	1.03554e-60	-0.293643	0.189	0.349	3.447e-56
RFLNB	1.31122e-60	-0.574047	0.243	0.396	4.36466e-56
ATP5ME	1.35729e-60	-0.444177	0.63	0.74	4.518e-56
SWAP70	1.57317e-60	-0.443617	0.634	0.748	5.23661e-56
PDS5A	1.82193e-60	-0.290944	0.191	0.349	6.06466e-56
ITGAE	1.82312e-60	-0.290818	0.202	0.362	6.06863e-56
SELENOF	2.05924e-60	-0.379871	0.626	0.739	6.8546e-56
RANBP2	2.36943e-60	-0.325351	0.275	0.438	7.88711e-56
CKLF	2.65834e-60	-0.338568	0.236	0.396	8.8488e-56
NRIP1	3.01991e-60	-0.335663	0.167	0.321	1.00524e-55
GOLIM4	3.08221e-60	-0.345139	0.3	0.464	1.02598e-55
EIF3F	3.13956e-60	-0.420816	0.716	0.804	1.04506e-55
LMBR1	3.4371e-60	-0.282639	0.17	0.327	1.14411e-55
LIMK2	3.45191e-60	-0.28067	0.144	0.297	1.14904e-55
SAMD14	3.59089e-60	-0.193999	0.025	0.137	1.1953e-55
CACYBP	3.64813e-60	-0.390029	0.404	0.557	1.21435e-55
ABCE1	4.34588e-60	-0.312684	0.29	0.456	1.44661e-55
DIXDC1	4.84979e-60	-0.310905	0.111	0.257	1.61435e-55
SIPA1L2	5.04135e-60	-0.381469	0.166	0.32	1.67811e-55
MXD4	5.1573e-60	-0.34563	0.185	0.342	1.71671e-55
CKAP4	5.47057e-60	-0.299847	0.141	0.291	1.82099e-55
SMARCC1	5.65524e-60	-0.290613	0.175	0.331	1.88246e-55
PSMB6	6.32495e-60	-0.429922	0.657	0.753	2.10539e-55
RSU1	7.1226e-60	-0.388196	0.485	0.629	2.3709e-55
CCDC124	7.3722e-60	-0.359217	0.439	0.589	2.45399e-55
REST	8.04467e-60	-0.34555	0.191	0.347	2.67783e-55
SPTBN1	9.37035e-60	-0.447903	0.869	0.904	3.11911e-55
SMG1	9.45184e-60	-0.324008	0.282	0.443	3.14623e-55
STARD7	9.60311e-60	-0.285947	0.238	0.405	3.19659e-55
FBXW5	1.07501e-59	-0.325471	0.346	0.506	3.57838e-55
CAPZB	1.2892e-59	-0.397601	0.726	0.812	4.29136e-55
CEP350	1.40296e-59	-0.338147	0.239	0.397	4.67003e-55
TALDO1	1.51622e-59	-0.40114	0.527	0.658	5.04704e-55
UGGT1	1.8791e-59	-0.239233	0.098	0.239	6.25497e-55
MRPS15	1.97267e-59	-0.352189	0.393	0.548	6.56641e-55
TNFRSF10B	1.98485e-59	-0.338786	0.251	0.412	6.60698e-55
LAMTOR4	2.02728e-59	-0.361115	0.702	0.801	6.74822e-55
PSMD1	2.07532e-59	-0.362814	0.321	0.48	6.90811e-55
HNRNPM	2.54736e-59	-0.371225	0.588	0.719	8.47939e-55
BZW1	2.59904e-59	-0.380177	0.579	0.706	8.65142e-55
HSD17B10	3.08764e-59	-0.317321	0.314	0.477	1.02778e-54
CYBA	3.30287e-59	-0.509208	0.346	0.503	1.09943e-54
SNX6	3.48693e-59	-0.370113	0.485	0.623	1.16069e-54
RC3H2	3.52819e-59	-0.310475	0.207	0.363	1.17443e-54
APOL1	3.69042e-59	-0.401362	0.275	0.43	1.22843e-54
LRP6	3.76979e-59	-0.296445	0.151	0.301	1.25485e-54
GPAT4	4.96922e-59	-0.261727	0.158	0.311	1.6541e-54
EEA1	5.00846e-59	-0.35261	0.275	0.435	1.66716e-54
PYCARD	5.17838e-59	-0.321297	0.231	0.391	1.72373e-54
VAMP5	5.56971e-59	-0.405685	0.733	0.842	1.85399e-54
CAMSAP2	6.45131e-59	-0.292033	0.184	0.34	2.14745e-54
EIF3I	6.75469e-59	-0.404663	0.619	0.742	2.24843e-54
PPP2R5E	7.03452e-59	-0.309057	0.254	0.414	2.34158e-54
EFNA1	7.40512e-59	-0.54758	0.511	0.636	2.46494e-54
ZDHHC13	7.50548e-59	-0.240219	0.098	0.238	2.49835e-54
PFKL	7.53403e-59	-0.336887	0.394	0.55	2.50785e-54
S100A3	7.56946e-59	-0.36202	0.084	0.219	2.51965e-54
PIP5K1C	7.77994e-59	-0.296077	0.214	0.376	2.58971e-54
PKHD1L1	7.98895e-59	0.232783	0.103	0.029	2.65928e-54
SF3B3	9.25789e-59	-0.286884	0.213	0.372	3.08167e-54
SND1	9.54501e-59	-0.298863	0.244	0.405	3.17725e-54
EIF3M	1.19666e-58	-0.346854	0.514	0.659	3.98333e-54
DUSP4	1.411e-58	-0.295541	0.058	0.185	4.6968e-54
EIF3K	1.5624e-58	-0.36203	0.839	0.903	5.20076e-54
MVB12A	1.58377e-58	-0.319894	0.354	0.512	5.2719e-54
ZDHHC20	1.6036e-58	-0.285454	0.18	0.336	5.33791e-54
PPP2R5A	1.81197e-58	-0.335764	0.223	0.381	6.0315e-54
CDYL2	1.81782e-58	-0.21751	0.053	0.177	6.05096e-54
TMEM50A	1.82768e-58	-0.394115	0.772	0.84	6.0838e-54
GPR4	2.00663e-58	-0.441547	0.299	0.452	6.67948e-54
LMO2	2.01125e-58	-0.470179	0.311	0.469	6.69485e-54
MAP1LC3B	2.03854e-58	-0.482189	0.63	0.75	6.78568e-54
PTP4A2	2.13679e-58	-0.336377	0.354	0.517	7.11272e-54
CPPED1	2.2349e-58	-0.249163	0.106	0.248	7.43932e-54
INTS1	2.38669e-58	-0.248721	0.115	0.258	7.94457e-54
GUCA2B	2.53262e-58	0.176515	0.033	0.001	8.43035e-54
COPG1	2.54169e-58	-0.283382	0.192	0.347	8.46054e-54
PPP4C	2.70461e-58	-0.358191	0.505	0.644	9.00284e-54
SELL	3.0325e-58	-0.316313	0.029	0.14	1.00943e-53
CAPZA1	3.03933e-58	-0.344413	0.358	0.516	1.0117e-53
FAM162B	3.28748e-58	0.14575	0.103	0.029	1.0943e-53
PGK1	3.36523e-58	-0.456634	0.715	0.803	1.12019e-53
TUBA1A	4.10914e-58	-0.660639	0.719	0.811	1.36781e-53
PTP4A3	4.23217e-58	-0.582174	0.317	0.467	1.40876e-53
STK24	4.33115e-58	-0.269765	0.17	0.327	1.44171e-53
MAP7D1	4.56249e-58	-0.31677	0.219	0.377	1.51872e-53
CCM2	4.61097e-58	-0.270069	0.147	0.298	1.53485e-53
PAPOLA	5.24565e-58	-0.328497	0.532	0.677	1.74612e-53
CTSZ	5.85419e-58	-0.416426	0.329	0.486	1.94868e-53
SLC25A37	5.96196e-58	-0.348721	0.299	0.455	1.98456e-53
SLC25A25	6.49737e-58	0.43597	0.381	0.244	2.16278e-53
TNFRSF4	7.33973e-58	-0.859819	0.304	0.44	2.44318e-53
MAN1B1	9.00592e-58	-0.26638	0.175	0.329	2.9978e-53
FXR1	9.66529e-58	-0.345846	0.378	0.528	3.21729e-53
DOK4	1.00996e-57	-0.230499	0.072	0.202	3.36186e-53
HDAC1	1.05072e-57	-0.398026	0.438	0.582	3.49752e-53
UGCG	1.11118e-57	-0.372877	0.343	0.511	3.69879e-53
PRPF40A	1.17802e-57	-0.374788	0.437	0.579	3.92128e-53
NHSL1	1.20318e-57	-0.207266	0.051	0.173	4.00502e-53
PHC2	1.29586e-57	-0.305625	0.219	0.373	4.31351e-53
GPX4	1.5308e-57	-0.422114	0.728	0.816	5.09557e-53
ATG3	1.53887e-57	-0.353003	0.384	0.539	5.12243e-53
TM9SF2	1.94369e-57	-0.350836	0.452	0.606	6.46997e-53
ITGA10	1.95507e-57	-0.264788	0.049	0.17	6.50783e-53
CCDC85C	2.04567e-57	-0.232582	0.069	0.198	6.80942e-53
UBXN1	2.05626e-57	-0.334306	0.671	0.789	6.84467e-53
METTL9	2.07026e-57	-0.378724	0.414	0.562	6.89127e-53
FAM210B	2.14035e-57	-0.280913	0.14	0.286	7.12459e-53
UFC1	2.17188e-57	-0.36781	0.624	0.743	7.22953e-53
MAPK1	2.27967e-57	-0.286414	0.206	0.361	7.58833e-53
KIAA0100	2.79683e-57	-0.246793	0.113	0.254	9.30981e-53
MYOF	2.90107e-57	-0.344999	0.271	0.429	9.65678e-53
TMEM165	2.90685e-57	-0.359531	0.403	0.559	9.67602e-53
SMARCA2	3.05169e-57	-0.323764	0.336	0.494	1.01582e-52
SRP72	3.83591e-57	-0.350028	0.408	0.559	1.27686e-52
PEA15	3.9079e-57	-0.415237	0.607	0.723	1.30082e-52
IMPAD1	4.18051e-57	-0.253179	0.131	0.277	1.39157e-52
RABL6	4.24475e-57	-0.280037	0.154	0.304	1.41295e-52
AKR1C2	4.30204e-57	0.153548	0.09	0.023	1.43202e-52
MRPL20	4.38631e-57	-0.375422	0.573	0.699	1.46007e-52
NBEAL2	4.56354e-57	-0.212289	0.049	0.169	1.51907e-52
ARPC1B	5.49603e-57	-0.491933	0.536	0.671	1.82946e-52
SRM	6.65236e-57	-0.314401	0.14	0.287	2.21437e-52
ARF1	7.287e-57	-0.400023	0.828	0.882	2.42562e-52
ITPR3	8.32965e-57	-0.292198	0.116	0.255	2.77269e-52
GLS	8.4482e-57	-0.327202	0.241	0.398	2.81215e-52
TMX3	8.98592e-57	-0.27395	0.174	0.326	2.99114e-52
RFK	9.33004e-57	-0.335976	0.253	0.409	3.10569e-52
EVA1B	1.40883e-56	-0.392296	0.163	0.313	4.68958e-52
LAMP3	1.53335e-56	-0.213511	0.001	0.09	5.10405e-52
EI24	1.55523e-56	-0.330847	0.337	0.497	5.1769e-52
GOLGA3	1.67146e-56	-0.280071	0.167	0.316	5.56377e-52
FCHO2	1.90567e-56	-0.293433	0.221	0.378	6.3434e-52
KCNJ2	1.97754e-56	-0.323447	0.024	0.129	6.58265e-52
MCTP1	2.02024e-56	-0.481797	0.431	0.576	6.72478e-52
VARS	2.3399e-56	-0.23865	0.104	0.243	7.78883e-52
EIF5B	2.43351e-56	-0.378851	0.461	0.607	8.10042e-52
CHMP2A	2.53511e-56	-0.370967	0.633	0.746	8.43862e-52
MCRIP1	2.59798e-56	-0.333411	0.442	0.59	8.64789e-52
TPGS2	3.51546e-56	-0.29626	0.224	0.377	1.17019e-51
TCEAL4	3.57624e-56	-0.368642	0.589	0.705	1.19042e-51
HLA-DMA	3.84219e-56	0.320501	0.627	0.469	1.27895e-51
HEBP2	4.02341e-56	-0.377264	0.178	0.327	1.33927e-51
RASIP1	4.41971e-56	-0.408218	0.42	0.562	1.47119e-51
CD59	4.82676e-56	-0.587359	0.82	0.869	1.60668e-51
CCT4	5.31376e-56	-0.349397	0.545	0.685	1.76879e-51
ATL3	6.02505e-56	-0.312784	0.317	0.472	2.00556e-51
EFEMP1	6.06997e-56	0.0331941	0.226	0.107	2.02051e-51
MAP3K11	6.29595e-56	-0.359734	0.522	0.649	2.09573e-51
SPATS2	7.65303e-56	-0.288433	0.213	0.369	2.54746e-51
HNRNPA1	7.91569e-56	-0.407996	0.903	0.947	2.6349e-51
PRDX4	9.06906e-56	-0.41121	0.503	0.63	3.01882e-51
PCDH1	1.01222e-55	-0.315233	0.238	0.396	3.36936e-51
HRAS	1.03318e-55	-0.25988	0.087	0.22	3.43916e-51
YPEL2	1.08397e-55	-0.430936	0.292	0.451	3.60821e-51
EFNB2	1.12326e-55	-0.693281	0.386	0.525	3.739e-51
MAPK11	1.25458e-55	-0.260235	0.168	0.317	4.17612e-51
TRMT112	1.2911e-55	-0.365566	0.757	0.845	4.29769e-51
C8orf59	1.29835e-55	-0.361541	0.566	0.687	4.32182e-51
TMCO1	1.29863e-55	-0.363488	0.49	0.622	4.32275e-51
PRPF8	1.61088e-55	-0.299448	0.339	0.498	5.36213e-51
UBN1	1.7696e-55	-0.268916	0.152	0.299	5.89046e-51
CXCR4	1.81789e-55	-0.539222	0.08	0.208	6.05122e-51
MBD2	1.8183e-55	-0.265497	0.156	0.304	6.05256e-51
RNPEPL1	1.92845e-55	-0.259815	0.151	0.297	6.41923e-51
FOXK1	2.38461e-55	-0.213251	0.075	0.203	7.93765e-51
UBE2M	2.68932e-55	-0.265683	0.117	0.257	8.95193e-51
PLAC9	3.04774e-55	0.288748	0.386	0.231	1.0145e-50
CAND1	3.41993e-55	-0.292639	0.256	0.41	1.13839e-50
DNAJC7	3.71145e-55	-0.332065	0.368	0.516	1.23543e-50
EFHD1	4.07143e-55	0.103225	0.069	0.014	1.35526e-50
STX6	4.1454e-55	-0.220287	0.083	0.213	1.37988e-50
LARS	4.92003e-55	-0.308822	0.333	0.492	1.63773e-50
RER1	5.86181e-55	-0.357403	0.472	0.604	1.95122e-50
TCEAL9	6.21939e-55	-0.422805	0.503	0.627	2.07025e-50
EXOC3L1	6.26005e-55	-0.336137	0.162	0.306	2.08378e-50
GLRX3	7.11385e-55	-0.341097	0.335	0.483	2.36799e-50
MOB1A	7.70803e-55	-0.321709	0.402	0.552	2.56577e-50
TEAD4	8.25698e-55	-0.317322	0.237	0.389	2.7485e-50
NHP2	9.33643e-55	-0.373983	0.559	0.68	3.10782e-50
HOXD9	9.98255e-55	-0.313874	0.12	0.257	3.32289e-50
SNX9	1.05477e-54	-0.291383	0.273	0.434	3.51101e-50
OAZ3	1.32159e-54	-0.24494	0.05	0.167	4.39919e-50
MAPK12	1.34496e-54	-0.240864	0.116	0.254	4.47697e-50
ARPC5L	1.35498e-54	-0.345583	0.524	0.664	4.51031e-50
RSRC2	1.40094e-54	-0.339028	0.491	0.631	4.6633e-50
LUC7L	1.69372e-54	-0.284984	0.269	0.425	5.63788e-50
S100A10	1.79048e-54	-0.440973	0.956	0.963	5.95998e-50
ZKSCAN1	1.85623e-54	-0.298721	0.235	0.386	6.17883e-50
ELK4	1.95446e-54	-0.290656	0.216	0.368	6.5058e-50
MPV17	2.06049e-54	-0.329354	0.316	0.466	6.85876e-50
NRGN	2.10481e-54	-0.281092	0.114	0.253	7.00628e-50
DGKD	2.40998e-54	-0.366286	0.111	0.245	8.02209e-50
AC010642.2	2.41784e-54	-0.24337	0.132	0.275	8.04827e-50
SNTB2	2.50436e-54	-0.371126	0.368	0.522	8.33626e-50
EGLN1	2.73005e-54	-0.303454	0.191	0.34	9.08752e-50
ZC3H15	2.73505e-54	-0.339307	0.523	0.655	9.10416e-50
KNOP1	2.85706e-54	-0.299218	0.208	0.359	9.51029e-50
FIBP	3.33277e-54	-0.345879	0.403	0.547	1.10938e-49
DST	3.34178e-54	-0.383087	0.345	0.499	1.11238e-49
UTP11	3.871e-54	-0.29747	0.246	0.4	1.28854e-49
USP9X	4.12688e-54	-0.296291	0.237	0.388	1.37371e-49
FAU	4.24516e-54	-0.341611	0.989	0.992	1.41309e-49
STAT5B	4.9739e-54	-0.257305	0.177	0.325	1.65566e-49
LTBP4	5.88171e-54	0.238324	0.326	0.188	1.95785e-49
ST3GAL2	6.57475e-54	-0.223283	0.098	0.231	2.18854e-49
ARHGEF7	7.57108e-54	-0.360945	0.29	0.438	2.52019e-49
DPM3	7.58219e-54	-0.340514	0.436	0.578	2.52388e-49
EIF2AK4	8.13814e-54	-0.301611	0.257	0.408	2.70894e-49
TMBIM6	8.24418e-54	-0.413472	0.849	0.894	2.74424e-49
SLFN5	8.5378e-54	-0.370707	0.394	0.539	2.84198e-49
MYCBP2	9.54485e-54	-0.355533	0.368	0.518	3.17719e-49
PEAK1	1.01065e-53	-0.292642	0.203	0.352	3.36414e-49
UBXN6	1.05403e-53	-0.249909	0.175	0.324	3.50856e-49
NFASC	1.10705e-53	0.107582	0.074	0.017	3.68505e-49
EHBP1L1	1.20812e-53	-0.284213	0.105	0.239	4.02145e-49
WASL	1.27585e-53	-0.311991	0.316	0.469	4.24693e-49
FAR1	1.3073e-53	-0.276841	0.194	0.34	4.35163e-49
FNDC4	1.33416e-53	-0.170456	0.015	0.111	4.44102e-49
RAB10	1.35646e-53	-0.331223	0.445	0.59	4.51525e-49
IRF1	1.38267e-53	0.81082	0.618	0.498	4.60248e-49
MRFAP1	1.51522e-53	-0.335812	0.656	0.765	5.04371e-49
KDM5A	1.71498e-53	-0.308578	0.289	0.441	5.70865e-49
HS2ST1	1.87489e-53	-0.212788	0.091	0.222	6.24096e-49
TSC2	2.12219e-53	-0.27379	0.176	0.323	7.06413e-49
AKR1C1	2.17506e-53	0.183944	0.121	0.042	7.24011e-49
NSD1	2.24901e-53	-0.266847	0.187	0.334	7.48627e-49
LNX1	2.33116e-53	0.142394	0.157	0.063	7.75974e-49
MAN1A2	2.93615e-53	-0.304417	0.282	0.432	9.77358e-49
TCF12	2.95081e-53	-0.294892	0.249	0.397	9.82237e-49
CNKSR3	2.97047e-53	-0.390253	0.224	0.375	9.88782e-49
G3BP2	3.1348e-53	-0.32401	0.361	0.508	1.04348e-48
MPG	3.28913e-53	-0.354924	0.44	0.583	1.09485e-48
FAM171A1	3.30458e-53	-0.294049	0.17	0.317	1.1e-48
FADS1	3.48731e-53	-0.25374	0.078	0.203	1.16082e-48
ACTR1A	3.51108e-53	-0.317556	0.376	0.524	1.16873e-48
ITPA	3.51324e-53	-0.265089	0.21	0.362	1.16945e-48
GNAI1	3.87066e-53	-0.333801	0.168	0.311	1.28843e-48
PTOV1	4.0623e-53	-0.25797	0.183	0.334	1.35222e-48
RBP5	4.09249e-53	0.412696	0.492	0.344	1.36227e-48
TARDBP	4.59318e-53	-0.269662	0.18	0.327	1.52893e-48
CISD2	4.8168e-53	-0.287066	0.235	0.386	1.60337e-48
MAP4	4.89944e-53	-0.360724	0.544	0.673	1.63088e-48
SNF8	5.239e-53	-0.322583	0.232	0.384	1.7439e-48
IL4R	5.59353e-53	-0.310715	0.311	0.466	1.86192e-48
NAP1L4	5.60527e-53	-0.32281	0.304	0.452	1.86583e-48
ILF3	6.31258e-53	-0.305135	0.422	0.572	2.10127e-48
ARL4A	6.51872e-53	-0.48741	0.545	0.671	2.16989e-48
MSRB2	6.62293e-53	-0.273949	0.1	0.229	2.20458e-48
LYPLA1	7.30811e-53	-0.337544	0.405	0.548	2.43265e-48
SELENOH	7.44895e-53	-0.3658	0.727	0.819	2.47953e-48
LINC01235	8.93868e-53	-0.378814	0.108	0.247	2.97542e-48
LRP10	9.95821e-53	-0.337148	0.463	0.602	3.31479e-48
KLHDC3	1.04911e-52	-0.264512	0.2	0.348	3.49216e-48
PPP2R1B	1.08606e-52	-0.21737	0.087	0.215	3.61516e-48
NCL	1.10364e-52	-0.333857	0.749	0.829	3.6737e-48
TNS3	1.12052e-52	-0.236946	0.082	0.209	3.72987e-48
RNF19A	1.26024e-52	-0.352284	0.295	0.445	4.19495e-48
PHB	1.32513e-52	-0.365604	0.492	0.617	4.41096e-48
TAF15	1.39882e-52	-0.312209	0.366	0.518	4.65625e-48
KLHL6	1.5376e-52	-0.153794	0.017	0.112	5.1182e-48
VCAN	1.6032e-52	-0.564879	0.027	0.129	5.33658e-48
SLC7A6	1.63103e-52	-0.197776	0.082	0.209	5.42922e-48
ZNF618	1.63468e-52	-0.217598	0.038	0.146	5.44134e-48
ARL15	1.68688e-52	-0.404711	0.225	0.372	5.61513e-48
PRKD2	1.70065e-52	-0.323637	0.297	0.443	5.66095e-48
CHP1	1.73105e-52	-0.250979	0.19	0.341	5.76214e-48
MEF2A	1.74321e-52	-0.362719	0.466	0.604	5.80264e-48
KCTD10	1.83788e-52	-0.269663	0.221	0.373	6.11774e-48
BPTF	1.91728e-52	-0.310575	0.381	0.537	6.38204e-48
C5orf24	2.20924e-52	-0.331764	0.352	0.5	7.35389e-48
LINC02185	2.25507e-52	0.164715	0.143	0.056	7.50644e-48
SETD2	2.28609e-52	-0.273048	0.2	0.348	7.60971e-48
CDK5	2.32136e-52	-0.211232	0.096	0.227	7.72712e-48
HK1	2.46588e-52	-0.305418	0.29	0.442	8.20818e-48
IL13RA1	2.52018e-52	-0.296561	0.191	0.334	8.38891e-48
EIF4A1	2.68974e-52	-0.390606	0.527	0.665	8.95333e-48
TSPAN15	2.7524e-52	-0.468032	0.247	0.39	9.16192e-48
SEC13	2.98238e-52	-0.398914	0.422	0.561	9.92745e-48
RNF144A	3.27055e-52	-0.238075	0.072	0.193	1.08867e-47
DIAPH1	3.69367e-52	-0.301008	0.243	0.391	1.22951e-47
LEPROTL1	3.92472e-52	-0.318672	0.387	0.536	1.30642e-47
RNPEP	4.00078e-52	-0.240256	0.136	0.275	1.33174e-47
TCP1	4.16107e-52	-0.358776	0.487	0.624	1.3851e-47
GTF3A	4.18907e-52	-0.330624	0.413	0.56	1.39442e-47
CAB39	4.44257e-52	-0.231035	0.127	0.264	1.4788e-47
CAPRIN1	4.5836e-52	-0.299183	0.334	0.486	1.52574e-47
APBB2	4.64839e-52	-0.312597	0.265	0.413	1.54731e-47
SAT2	4.66145e-52	-0.300364	0.359	0.513	1.55166e-47
STC1	4.72757e-52	-1.17347	0.293	0.427	1.57367e-47
PSMD3	4.95082e-52	-0.302821	0.316	0.464	1.64798e-47
GABPB1-AS1	5.06532e-52	-0.268969	0.125	0.261	1.68609e-47
CSRNP1	5.1e-52	0.383767	0.563	0.421	1.69764e-47
LPCAT1	6.13165e-52	-0.215712	0.097	0.227	2.04104e-47
KLF13	7.29372e-52	-0.274854	0.174	0.32	2.42786e-47
TXN	7.75408e-52	-0.367917	0.782	0.855	2.5811e-47
LPGAT1	8.08397e-52	-0.250965	0.137	0.274	2.69091e-47
NDUFA2	8.09999e-52	-0.333087	0.528	0.663	2.69624e-47
INPPL1	8.1029e-52	-0.183645	0.059	0.176	2.69721e-47
CFH	9.32221e-52	-0.514598	0.39	0.515	3.10308e-47
GRINA	9.69409e-52	-0.314525	0.306	0.454	3.22687e-47
ASAP1	1.02135e-51	-0.322511	0.432	0.576	3.39976e-47
RRP36	1.10121e-51	-0.228375	0.075	0.197	3.66561e-47
RCAN1	1.15232e-51	-0.619387	0.415	0.558	3.83574e-47
IFIT2	1.3446e-51	0.272131	0.19	0.089	4.47577e-47
LPAR6	1.40027e-51	-0.33273	0.399	0.546	4.66107e-47
MECOM	1.52532e-51	-0.428322	0.344	0.487	5.07734e-47
SEC23A	1.68678e-51	-0.293611	0.255	0.404	5.61479e-47
MEF2C	1.70422e-51	-0.392247	0.612	0.722	5.67283e-47
RB1CC1	1.75754e-51	-0.313661	0.321	0.472	5.85034e-47
OS9	1.8401e-51	-0.348758	0.562	0.678	6.12513e-47
MLXIP	1.88702e-51	-0.294292	0.249	0.404	6.28133e-47
ZNF281	1.93962e-51	-0.26401	0.182	0.326	6.45642e-47
MDH2	1.9839e-51	-0.352874	0.542	0.668	6.60379e-47
HOXD8	2.06698e-51	-0.312639	0.204	0.351	6.88036e-47
TCN2	2.23561e-51	-0.409371	0.374	0.516	7.44168e-47
PBRM1	2.33522e-51	-0.283536	0.19	0.334	7.77324e-47
PPP1CB	2.37308e-51	-0.337232	0.425	0.575	7.89928e-47
NSD3	2.38226e-51	-0.277525	0.289	0.442	7.92983e-47
ERH	2.67551e-51	-0.375615	0.76	0.831	8.90598e-47
LMAN1	2.75901e-51	-0.36263	0.534	0.656	9.18392e-47
SAMM50	2.96971e-51	-0.281395	0.264	0.413	9.88527e-47
CLPP	3.01669e-51	-0.308656	0.375	0.522	1.00417e-46
POMP	3.33853e-51	-0.447051	0.862	0.898	1.1113e-46
SPEN	3.54362e-51	-0.29108	0.202	0.346	1.17957e-46
LIMA1	3.66386e-51	-0.360273	0.485	0.623	1.21959e-46
METTL26	3.77632e-51	-0.323008	0.442	0.582	1.25702e-46
SMG7	4.06436e-51	-0.242647	0.144	0.282	1.3529e-46
ENY2	4.43194e-51	-0.341515	0.735	0.817	1.47526e-46
EIF3J	4.85589e-51	-0.348682	0.309	0.458	1.61638e-46
SON	4.93379e-51	-0.344546	0.785	0.853	1.64231e-46
PLCG1	5.14878e-51	-0.256826	0.196	0.344	1.71388e-46
IQGAP1	5.22876e-51	-0.37396	0.59	0.707	1.7405e-46
RAB32	5.36844e-51	-0.307416	0.168	0.308	1.78699e-46
RORA	5.61154e-51	-0.282559	0.194	0.338	1.86791e-46
SDF2L1	5.67504e-51	-0.338018	0.292	0.44	1.88905e-46
SUGT1	5.93473e-51	-0.327269	0.389	0.53	1.97549e-46
HAPLN1	5.93701e-51	-0.453462	0.006	0.09	1.97625e-46
ANO6	6.67561e-51	-0.281503	0.266	0.417	2.22211e-46
CACNA1C	7.22696e-51	-0.173115	0.028	0.128	2.40564e-46
USF2	8.57223e-51	-0.266322	0.197	0.341	2.85344e-46
BTG1	8.66559e-51	-0.327206	0.679	0.804	2.88451e-46
TRAM1	9.14484e-51	-0.34319	0.603	0.713	3.04404e-46
MRPL57	9.32537e-51	-0.357269	0.537	0.658	3.10413e-46
EMC6	9.55687e-51	-0.306205	0.367	0.51	3.1812e-46
RHOA	9.76222e-51	-0.407513	0.935	0.961	3.24955e-46
AIDA	1.09413e-50	-0.300574	0.294	0.444	3.64204e-46
CCDC28B	1.09757e-50	-0.205642	0.07	0.19	3.65347e-46
EPB41L4A	1.12613e-50	-0.280676	0.231	0.378	3.74853e-46
ADAM17	1.38552e-50	-0.270024	0.219	0.366	4.61197e-46
SMAD2	1.53334e-50	-0.280195	0.263	0.411	5.10404e-46
RNF10	1.62434e-50	-0.28244	0.318	0.467	5.40693e-46
PTPRA	1.74722e-50	-0.266952	0.185	0.326	5.81597e-46
TTC14	1.81593e-50	-0.261286	0.196	0.341	6.0447e-46
PAFAH1B1	1.91316e-50	-0.318264	0.382	0.525	6.36833e-46
WIPF1	1.97461e-50	-0.256815	0.19	0.334	6.57287e-46
SPRY4	2.2112e-50	-0.5841	0.222	0.359	7.36041e-46
LDLRAD3	2.42826e-50	-0.212285	0.085	0.209	8.08293e-46
CDC123	2.65122e-50	-0.35325	0.388	0.517	8.82513e-46
GUCA2A	2.66767e-50	0.205378	0.036	0.003	8.87988e-46
DDX39B	2.75841e-50	-0.250089	0.162	0.302	9.18191e-46
MSL1	3.08366e-50	-0.246378	0.172	0.314	1.02646e-45
MRPS25	3.25225e-50	-0.255249	0.19	0.335	1.08258e-45
SAMD1	3.32429e-50	-0.215898	0.082	0.204	1.10656e-45
PSMD14	3.3973e-50	-0.305459	0.261	0.405	1.13086e-45
LY96	3.44748e-50	-0.310605	0.306	0.456	1.14756e-45
HMGN3	3.66473e-50	-0.379516	0.679	0.765	1.21988e-45
TIMM10	3.68955e-50	-0.283636	0.291	0.439	1.22814e-45
SLC12A2	3.73177e-50	-0.286639	0.148	0.285	1.24219e-45
TCF3	3.92245e-50	-0.204901	0.096	0.223	1.30566e-45
ERGIC3	4.08405e-50	-0.34109	0.543	0.664	1.35946e-45
VASP	4.25303e-50	-0.413931	0.435	0.574	1.41571e-45
ATP8B2	4.3222e-50	-0.184291	0.052	0.163	1.43873e-45
C11orf58	4.37667e-50	-0.351388	0.724	0.807	1.45686e-45
UBE2G2	4.43982e-50	-0.290238	0.315	0.464	1.47788e-45
GTF2H5	4.55433e-50	-0.305662	0.338	0.483	1.516e-45
C19orf24	4.91694e-50	-0.281683	0.175	0.319	1.6367e-45
ANGPTL4	4.95248e-50	-0.780011	0.109	0.238	1.64853e-45
MATN2	5.49692e-50	-0.451869	0.263	0.404	1.82976e-45
ACLY	6.03556e-50	-0.271704	0.259	0.408	2.00906e-45
PSMD7	6.03959e-50	-0.368144	0.487	0.613	2.0104e-45
TCIRG1	6.15586e-50	-0.294126	0.285	0.429	2.0491e-45
APLN	6.4344e-50	-0.782459	0.034	0.135	2.14182e-45
SIL1	6.44686e-50	-0.24641	0.187	0.33	2.14597e-45
ARPC4	6.77783e-50	-0.330228	0.286	0.434	2.25614e-45
TMEM189	7.13079e-50	-0.225944	0.108	0.237	2.37363e-45
NUPR1	7.72615e-50	0.330507	0.234	0.122	2.5718e-45
SSNA1	8.27291e-50	-0.329635	0.391	0.532	2.7538e-45
ATP11C	8.99947e-50	-0.270504	0.202	0.345	2.99565e-45
UBA6	1.01174e-49	-0.2463	0.162	0.3	3.36778e-45
ORAI1	1.02026e-49	-0.323076	0.222	0.366	3.39615e-45
SPCS2	1.02097e-49	-0.357446	0.635	0.736	3.39852e-45
PSMG4	1.0505e-49	-0.285178	0.265	0.41	3.49681e-45
RCN1	1.06964e-49	-0.376255	0.528	0.647	3.5605e-45
PBX2	1.1133e-49	-0.254563	0.173	0.312	3.70586e-45
CDKN1A	1.17121e-49	0.5868	0.725	0.635	3.89859e-45
PQLC1	1.18801e-49	-0.241951	0.145	0.28	3.95452e-45
DNAJB11	1.22053e-49	-0.321878	0.335	0.475	4.06276e-45
SLC20A1	1.23474e-49	-0.31775	0.243	0.388	4.11008e-45
EXT1	1.40296e-49	-0.292019	0.145	0.281	4.67004e-45
CTDSP2	1.46291e-49	-0.291845	0.285	0.43	4.86957e-45
ZDHHC24	1.52601e-49	-0.27176	0.199	0.338	5.07964e-45
TWF1	1.55951e-49	-0.277241	0.262	0.409	5.19115e-45
RAB14	1.74793e-49	-0.324252	0.466	0.597	5.81833e-45
PTPA	1.76087e-49	-0.281474	0.281	0.431	5.86141e-45
ETNK1	1.76839e-49	-0.252612	0.198	0.34	5.88644e-45
ZNRF1	1.87887e-49	-0.228331	0.113	0.244	6.2542e-45
AKT3	1.91429e-49	-0.292704	0.243	0.389	6.37209e-45
RNF11	2.36367e-49	-0.285648	0.301	0.448	7.86793e-45
ZYX	2.58587e-49	-0.402233	0.427	0.568	8.6076e-45
FAM89B	2.74549e-49	-0.276532	0.11	0.239	9.13892e-45
RIN2	2.80653e-49	-0.289994	0.201	0.342	9.3421e-45
SF3B6	2.8203e-49	-0.34156	0.687	0.772	9.38792e-45
FAM50A	2.96343e-49	-0.283231	0.193	0.337	9.86438e-45
RBM8A	3.11044e-49	-0.345323	0.727	0.809	1.03537e-44
PCSK7	3.13761e-49	-0.275455	0.237	0.384	1.04442e-44
EXOC5	3.1688e-49	-0.250414	0.189	0.331	1.0548e-44
DEGS1	3.17557e-49	-0.334204	0.378	0.52	1.05705e-44
PACS1	3.2426e-49	-0.222392	0.124	0.255	1.07936e-44
IRF2BP2	3.46948e-49	-0.351149	0.445	0.586	1.15489e-44
HLA-DRB5	3.6623e-49	0.322542	0.648	0.494	1.21907e-44
POLR2F	4.01162e-49	-0.328621	0.444	0.577	1.33535e-44
ARPP19	4.02858e-49	-0.310994	0.387	0.532	1.34099e-44
ARFGEF1	4.04e-49	-0.229941	0.146	0.281	1.3448e-44
HERC1	4.27369e-49	-0.329557	0.3	0.444	1.42258e-44
LUZP1	4.27533e-49	-0.326211	0.479	0.618	1.42313e-44
STT3B	4.41276e-49	-0.276754	0.248	0.395	1.46887e-44
MBTPS1	4.4343e-49	-0.282087	0.268	0.414	1.47604e-44
HAPLN3	4.56163e-49	-0.395291	0.209	0.349	1.51843e-44
VOPP1	4.83661e-49	-0.276135	0.289	0.437	1.60996e-44
PAFAH1B2	4.85565e-49	-0.314232	0.3	0.442	1.6163e-44
RANBP1	5.59337e-49	-0.3826	0.492	0.62	1.86187e-44
NRDC	5.91938e-49	-0.267032	0.272	0.422	1.97038e-44
LARP4	5.93344e-49	-0.234198	0.167	0.307	1.97506e-44
STARD4	6.05515e-49	-0.235972	0.092	0.214	2.01558e-44
ATP2B1	7.31847e-49	-0.342339	0.381	0.523	2.4361e-44
FGD6	7.39582e-49	-0.242519	0.126	0.257	2.46185e-44
NDUFB7	7.84652e-49	-0.335117	0.659	0.758	2.61187e-44
PLEKHB2	8.13374e-49	-0.277436	0.288	0.434	2.70748e-44
XIST	8.49751e-49	-0.700719	0.254	0.386	2.82857e-44
DNMT1	8.55198e-49	-0.338121	0.299	0.439	2.8467e-44
ZFYVE16	9.29467e-49	-0.24131	0.166	0.305	3.09392e-44
OPTN	9.57242e-49	-0.368724	0.474	0.608	3.18637e-44
CDK9	1.02863e-48	-0.259062	0.192	0.331	3.42399e-44
RASGRF2	1.07687e-48	-0.262855	0.173	0.313	3.58457e-44
TGOLN2	1.0909e-48	-0.319083	0.508	0.645	3.63129e-44
HIPK1	1.0925e-48	-0.243406	0.162	0.298	3.63661e-44
2023-03-02	1.09432e-48	-0.301004	0.163	0.296	3.64268e-44
SH3PXD2B	1.11259e-48	-0.179278	0.034	0.135	3.70348e-44
AOC3	1.18961e-48	-0.276823	0.07	0.186	3.95984e-44
FNBP4	1.19423e-48	-0.286098	0.323	0.463	3.97524e-44
RPN1	1.26301e-48	-0.332729	0.577	0.701	4.20419e-44
OASL	1.26714e-48	0.154663	0.084	0.024	4.21793e-44
LINC01985	1.2766e-48	0.156136	0.146	0.06	4.24941e-44
EXOSC4	1.29416e-48	-0.267788	0.188	0.328	4.30788e-44
PSMC5	1.33795e-48	-0.336974	0.577	0.689	4.45364e-44
PSME4	1.3459e-48	-0.212047	0.113	0.242	4.4801e-44
GOLGB1	1.47535e-48	-0.346531	0.408	0.548	4.91099e-44
MRPL13	1.47865e-48	-0.304219	0.307	0.447	4.922e-44
NOVA2	1.50185e-48	-0.275764	0.201	0.342	4.99921e-44
JOSD1	1.59477e-48	-0.241985	0.163	0.302	5.30851e-44
P3H4	1.67765e-48	-0.203407	0.071	0.187	5.58441e-44
LDB3	2.01954e-48	0.0696405	0.038	0.004	6.72244e-44
KIF1B	2.04284e-48	-0.250514	0.153	0.287	6.80001e-44
SSB	2.06058e-48	-0.365106	0.575	0.68	6.85906e-44
GTF3C1	2.15714e-48	-0.224624	0.144	0.278	7.18048e-44
NPNT	2.30647e-48	-0.199834	0.027	0.123	7.67754e-44
KRTCAP2	2.48707e-48	-0.367348	0.713	0.799	8.27871e-44
ZNF532	2.66431e-48	-0.233381	0.114	0.242	8.86868e-44
LGI4	2.72249e-48	0.104386	0.054	0.01	9.06234e-44
R3HDM4	2.75339e-48	-0.240695	0.169	0.307	9.16523e-44
IL6ST	2.96075e-48	-0.430579	0.7	0.787	9.85544e-44
CAPN11	2.96311e-48	-0.136975	0.012	0.098	9.8633e-44
ASAP2	2.96545e-48	-0.242201	0.133	0.265	9.8711e-44
PDLIM5	3.04419e-48	-0.372349	0.605	0.717	1.01332e-43
PSMC6	3.10936e-48	-0.304975	0.368	0.504	1.03501e-43
OSBPL9	3.21764e-48	-0.265245	0.249	0.392	1.07106e-43
GCC2	3.25673e-48	-0.332576	0.345	0.486	1.08407e-43
ATOH8	3.36329e-48	0.263441	0.281	0.159	1.11954e-43
NPEPPS	3.37977e-48	-0.26219	0.275	0.425	1.12502e-43
BLOC1S1	3.40003e-48	-0.296554	0.375	0.529	1.13177e-43
EHD3	3.50883e-48	-0.192142	0.039	0.141	1.16798e-43
NDUFA6	3.5967e-48	-0.356947	0.539	0.655	1.19723e-43
KMT2A	3.74006e-48	-0.287091	0.302	0.451	1.24495e-43
R3HDM1	4.23685e-48	-0.21202	0.105	0.23	1.41032e-43
DAP	4.29633e-48	-0.272018	0.214	0.355	1.43012e-43
STIM2	4.83562e-48	-0.271566	0.215	0.355	1.60963e-43
MRPL14	5.03543e-48	-0.288265	0.344	0.489	1.67614e-43
MORF4L1	5.05935e-48	-0.356157	0.831	0.887	1.6841e-43
YIPF4	5.07713e-48	-0.296307	0.367	0.507	1.69002e-43
ZNF385D	5.2541e-48	-0.434809	0.334	0.477	1.74893e-43
CBLB	5.37955e-48	-0.317498	0.224	0.365	1.79069e-43
FAM3C	5.43967e-48	-0.292224	0.296	0.437	1.8107e-43
LMBR1L	6.03109e-48	-0.241998	0.186	0.325	2.00757e-43
HNRNPR	6.08693e-48	-0.341493	0.508	0.634	2.02616e-43
HLA-DPB1	6.84772e-48	0.317344	0.759	0.637	2.2794e-43
CAP1	6.98961e-48	-0.397343	0.669	0.753	2.32663e-43
PRPF38B	7.06531e-48	-0.30685	0.418	0.557	2.35183e-43
CCDC88A	7.0958e-48	-0.280093	0.24	0.385	2.36198e-43
FAM114A1	7.37074e-48	-0.322391	0.294	0.434	2.4535e-43
SNRPC	8.17979e-48	-0.335565	0.427	0.555	2.72281e-43
RTCB	8.65192e-48	-0.292085	0.31	0.447	2.87996e-43
DRAP1	9.39772e-48	-0.324385	0.507	0.634	3.12822e-43
TRIM24	1.0138e-47	-0.22065	0.089	0.208	3.37465e-43
CMTM7	1.06604e-47	-0.21198	0.08	0.198	3.54853e-43
DDOST	1.24424e-47	-0.35406	0.501	0.62	4.14171e-43
PPP4R1	1.26539e-47	-0.259861	0.213	0.352	4.21209e-43
LTBP3	1.28699e-47	-0.324154	0.283	0.42	4.284e-43
GIPC1	1.36192e-47	-0.221564	0.124	0.253	4.53344e-43
CSNK2A2	1.72949e-47	-0.203673	0.105	0.23	5.75695e-43
SLC35E4	1.74433e-47	-0.177959	0.049	0.155	5.80635e-43
HMGB3	1.78432e-47	-0.255607	0.1	0.222	5.93948e-43
WIPI1	1.85426e-47	-0.232331	0.096	0.218	6.17228e-43
ATP1A2	1.86209e-47	0.0620719	0.034	0.003	6.19834e-43
CHRDL1	2.15641e-47	0.168295	0.074	0.019	7.17803e-43
OSTF1	2.19319e-47	-0.306248	0.463	0.601	7.30048e-43
FAM171B	2.25849e-47	-0.238064	0.119	0.246	7.51785e-43
TBC1D9	2.37003e-47	-0.243619	0.155	0.289	7.88913e-43
TIAL1	2.38211e-47	-0.277902	0.372	0.514	7.92934e-43
SNRNP200	2.41365e-47	-0.298961	0.308	0.444	8.03431e-43
TANC2	2.44004e-47	-0.20321	0.071	0.185	8.12217e-43
TXNL4A	2.52842e-47	-0.320946	0.218	0.357	8.41636e-43
TMEM248	2.71679e-47	-0.27169	0.246	0.388	9.04337e-43
SCAF11	2.90408e-47	-0.315382	0.541	0.659	9.6668e-43
TRIM44	2.96094e-47	-0.28978	0.296	0.438	9.85608e-43
SMC1A	3.0348e-47	-0.268909	0.226	0.367	1.01019e-42
NDUFB1	3.13172e-47	-0.36325	0.521	0.64	1.04246e-42
DGKA	3.22942e-47	-0.192825	0.07	0.184	1.07498e-42
2023-09-09	3.33469e-47	-0.314393	0.423	0.562	1.11002e-42
GRK2	3.4322e-47	-0.216901	0.152	0.288	1.14248e-42
PRRG1	3.59472e-47	-0.204849	0.092	0.213	1.19658e-42
SRGAP2	3.82752e-47	-0.240588	0.163	0.299	1.27407e-42
ATF6B	3.97051e-47	-0.278115	0.352	0.492	1.32167e-42
UBAP2L	4.08939e-47	-0.239085	0.198	0.339	1.36123e-42
CRNDE	4.09476e-47	-0.159566	0.019	0.107	1.36302e-42
PPIC	4.15965e-47	-0.365161	0.624	0.727	1.38462e-42
HERC4	4.59899e-47	-0.218112	0.144	0.276	1.53087e-42
BID	4.65617e-47	-0.287704	0.264	0.406	1.5499e-42
FKBP11	4.76604e-47	-0.263531	0.183	0.322	1.58647e-42
GFOD1	5.13608e-47	-0.326867	0.211	0.35	1.70965e-42
DPYSL2	5.2085e-47	-0.349121	0.529	0.645	1.73375e-42
BLMH	5.31055e-47	-0.235161	0.187	0.324	1.76772e-42
MPLKIP	5.47752e-47	-0.283561	0.362	0.501	1.8233e-42
TRIAP1	5.61655e-47	-0.264995	0.235	0.373	1.86958e-42
DDX5	5.63266e-47	-0.304789	0.964	0.981	1.87494e-42
GOLGA4	5.847e-47	-0.345618	0.429	0.56	1.94629e-42
ST3GAL6	6.13473e-47	-0.202506	0.042	0.143	2.04207e-42
AGAP3	6.9656e-47	-0.219596	0.135	0.266	2.31864e-42
REPIN1	7.11388e-47	-0.226133	0.134	0.264	2.368e-42
DNM2	7.83092e-47	-0.248675	0.218	0.36	2.60668e-42
SNRPE	7.88957e-47	-0.335764	0.501	0.624	2.6262e-42
EPRS	8.39049e-47	-0.304623	0.303	0.44	2.79294e-42
UBXN7	8.53089e-47	-0.226401	0.135	0.264	2.83968e-42
ASNA1	8.79537e-47	-0.294888	0.348	0.486	2.92772e-42
ZNF706	9.08929e-47	-0.314013	0.622	0.733	3.02555e-42
TIMP2	9.18909e-47	-0.291103	0.348	0.502	3.05877e-42
BAD	9.51976e-47	-0.285126	0.369	0.507	3.16884e-42
BMS1	9.65662e-47	-0.249322	0.182	0.317	3.2144e-42
POLR2L	9.81989e-47	-0.391592	0.829	0.876	3.26875e-42
UBE2E3	1.01017e-46	-0.298982	0.372	0.507	3.36255e-42
TSNAX	1.08244e-46	-0.26212	0.16	0.292	3.60313e-42
VPS35	1.1243e-46	-0.282571	0.362	0.502	3.74246e-42
NSA2	1.15581e-46	-0.314316	0.399	0.538	3.84733e-42
PDCD6IP	1.16229e-46	-0.285277	0.424	0.56	3.86892e-42
COMMD6	1.29482e-46	-0.329327	0.821	0.889	4.31007e-42
ARHGAP4	1.30129e-46	-0.277229	0.135	0.263	4.33162e-42
ADAMTS18	1.4743e-46	-0.232549	0.012	0.095	4.90752e-42
ISOC2	1.4886e-46	-0.275437	0.263	0.405	4.95511e-42
TFDP1	1.48874e-46	-0.216068	0.118	0.245	4.95557e-42
HDGF	1.62469e-46	-0.251464	0.233	0.378	5.4081e-42
AP3B1	1.69122e-46	-0.239329	0.197	0.336	5.62958e-42
SSR1	1.77077e-46	-0.286119	0.389	0.526	5.89435e-42
ARHGEF2	1.91288e-46	-0.249613	0.224	0.366	6.36742e-42
PLXNA1	2.06989e-46	-0.145847	0.02	0.108	6.89003e-42
PGS1	2.22185e-46	-0.258177	0.199	0.337	7.39588e-42
DUSP7	2.36787e-46	-0.213176	0.092	0.211	7.88191e-42
RTF1	2.37814e-46	-0.292334	0.362	0.508	7.91613e-42
MGAT4A	2.49037e-46	-0.304854	0.339	0.485	8.28971e-42
CCL2	2.66635e-46	0.9203	0.375	0.246	8.87548e-42
ITPRIPL2	2.74643e-46	-0.293988	0.154	0.281	9.14204e-42
EDEM1	2.75654e-46	-0.184203	0.073	0.187	9.17571e-42
KDELR1	2.76955e-46	-0.365755	0.665	0.748	9.21902e-42
GTF3C6	3.1929e-46	-0.312893	0.424	0.56	1.06282e-41
ATXN2L	3.26684e-46	-0.242674	0.223	0.365	1.08743e-41
SIAE	3.441e-46	-0.180171	0.066	0.176	1.14541e-41
SLC30A7	3.56133e-46	-0.252213	0.211	0.351	1.18546e-41
CHCHD5	3.67407e-46	-0.268556	0.282	0.423	1.22299e-41
NNMT	3.83525e-46	-0.508973	0.635	0.735	1.27664e-41
NIPBL	4.055e-46	-0.300179	0.348	0.487	1.34979e-41
DPEP2	4.2157e-46	0.139615	0.104	0.036	1.40328e-41
PPP2R1A	4.2311e-46	-0.341671	0.538	0.661	1.40841e-41
MYRIP	4.24189e-46	0.183777	0.235	0.123	1.412e-41
WDR82	4.2421e-46	-0.256846	0.235	0.375	1.41207e-41
MFSD12	4.24789e-46	-0.185156	0.062	0.17	1.41399e-41
NTN4	4.73309e-46	0.20067	0.249	0.137	1.5755e-41
WWP1	4.86135e-46	-0.245798	0.157	0.288	1.6182e-41
CUBN	5.12409e-46	-0.198272	0.038	0.136	1.70565e-41
GALNT16	5.22295e-46	0.0713108	0.049	0.008	1.73856e-41
CD40	5.41548e-46	-0.345824	0.403	0.539	1.80265e-41
ADAMDEC1	5.43425e-46	0.255831	0.06	0.013	1.8089e-41
DOK5	5.68366e-46	-0.191423	0.046	0.149	1.89192e-41
MDM4	5.70855e-46	-0.26311	0.207	0.342	1.90021e-41
IDH1	6.23829e-46	-0.229657	0.142	0.271	2.07654e-41
PRELP	6.62253e-46	0.227292	0.054	0.01	2.20444e-41
DDX39A	6.86808e-46	-0.2904	0.323	0.465	2.28618e-41
SELENOM	7.02251e-46	-0.505193	0.544	0.655	2.33758e-41
CIAO1	7.93265e-46	-0.266016	0.244	0.379	2.64054e-41
EIF3E	8.36698e-46	-0.368325	0.734	0.814	2.78512e-41
ANKLE2	8.46017e-46	-0.236373	0.146	0.275	2.81614e-41
AP3D1	8.76924e-46	-0.25391	0.22	0.359	2.91902e-41
DICER1	8.82847e-46	-0.254134	0.226	0.367	2.93873e-41
TNKS2	9.70665e-46	-0.238579	0.201	0.339	3.23105e-41
CAPN1	9.71047e-46	-0.254922	0.264	0.404	3.23232e-41
GALNT10	1.01856e-45	-0.206821	0.094	0.211	3.39049e-41
KALRN	1.05608e-45	-0.227645	0.129	0.255	3.51537e-41
PLP2	1.08446e-45	-0.40818	0.363	0.497	3.60983e-41
OCIAD1	1.12663e-45	-0.320585	0.643	0.739	3.75021e-41
ATXN10	1.17716e-45	-0.289184	0.36	0.5	3.91842e-41
CLDND1	1.18611e-45	-0.268224	0.314	0.458	3.94819e-41
ROCK1	1.23221e-45	-0.308994	0.448	0.575	4.10165e-41
EIF6	1.43857e-45	-0.316554	0.474	0.601	4.78856e-41
SMAD3	1.50239e-45	-0.230548	0.126	0.251	5.00101e-41
PCMTD1	1.50291e-45	-0.353588	0.441	0.566	5.00272e-41
SELP	1.57809e-45	-0.673885	0.217	0.342	5.253e-41
TRIB1	1.58902e-45	0.557075	0.401	0.281	5.28938e-41
DOCK1	1.66436e-45	-0.273441	0.266	0.405	5.54017e-41
CBL	1.68463e-45	-0.230185	0.134	0.261	5.60764e-41
CSF2RB	1.77049e-45	-0.335542	0.186	0.32	5.89343e-41
ATG4B	1.84089e-45	-0.235524	0.196	0.33	6.12776e-41
SOX11	1.98117e-45	-0.199929	0	0.071	6.59471e-41
PURB	2.03927e-45	-0.259792	0.206	0.342	6.7881e-41
CFI	2.25346e-45	-0.351614	0.287	0.421	7.5011e-41
C19orf70	2.65567e-45	-0.316476	0.541	0.659	8.83994e-41
SREK1	2.6979e-45	-0.27728	0.358	0.5	8.9805e-41
CHST12	2.69873e-45	-0.270483	0.324	0.466	8.98328e-41
GIPC3	2.71185e-45	-0.189569	0.079	0.192	9.02695e-41
PDCL	2.86523e-45	-0.294155	0.28	0.416	9.5375e-41
KMT2C	2.91086e-45	-0.290077	0.297	0.433	9.68937e-41
ANKRD17	3.10401e-45	-0.268352	0.277	0.419	1.03323e-40
GSPT1	3.25424e-45	-0.285247	0.295	0.433	1.08324e-40
TCEAL8	3.25817e-45	-0.323499	0.424	0.551	1.08455e-40
ATP5PD	3.31828e-45	-0.335163	0.66	0.752	1.10456e-40
ZNF593	3.55057e-45	-0.254535	0.276	0.419	1.18188e-40
DCP2	3.64353e-45	-0.206884	0.13	0.256	1.21282e-40
ECSCR	3.65297e-45	-0.553707	0.42	0.555	1.21597e-40
CDC34	3.70627e-45	-0.190214	0.08	0.194	1.23371e-40
BCAR1	3.84457e-45	-0.285048	0.308	0.452	1.27974e-40
ATF7	4.04471e-45	-0.219505	0.159	0.293	1.34636e-40
CAPN2	4.26341e-45	-0.340709	0.486	0.609	1.41916e-40
AGPAT1	4.59024e-45	-0.261113	0.249	0.389	1.52795e-40
INPP5D	4.64363e-45	-0.221767	0.143	0.271	1.54572e-40
C14orf119	4.73846e-45	-0.300817	0.393	0.525	1.57729e-40
NOS3	5.28578e-45	-0.373645	0.337	0.468	1.75948e-40
PSMD11	5.82205e-45	-0.290132	0.408	0.549	1.93799e-40
CLDN5	6.23116e-45	0.394527	0.867	0.774	2.07417e-40
GPR161	6.2312e-45	-0.176338	0.05	0.152	2.07418e-40
ETFA	6.37312e-45	-0.280373	0.351	0.49	2.12142e-40
KARS	6.93772e-45	-0.259269	0.275	0.414	2.30936e-40
AP2A1	7.00709e-45	-0.252245	0.242	0.379	2.33245e-40
SPP1	7.51385e-45	-0.595858	0.028	0.12	2.50113e-40
ETS2	7.73138e-45	-0.335751	0.68	0.775	2.57354e-40
UFM1	7.95818e-45	-0.312762	0.418	0.548	2.64904e-40
ZG16	8.68923e-45	0.0654774	0.05	0.009	2.89238e-40
AKT1	9.44395e-45	-0.236716	0.178	0.311	3.14361e-40
IGFBP4	9.55222e-45	-0.191549	0.816	0.896	3.17965e-40
NDUFS3	9.57212e-45	-0.29783	0.384	0.517	3.18627e-40
COL5A3	9.8623e-45	0.0871005	0.052	0.01	3.28287e-40
PLIN3	9.88582e-45	-0.248447	0.187	0.32	3.29069e-40
ARHGAP21	1.09819e-44	-0.234394	0.155	0.286	3.65553e-40
ADAM19	1.10676e-44	-0.169176	0.027	0.118	3.68406e-40
TRAPPC2L	1.16543e-44	-0.303859	0.354	0.484	3.87938e-40
PRMT1	1.16583e-44	-0.372515	0.599	0.701	3.88068e-40
UBFD1	1.17486e-44	-0.165231	0.049	0.15	3.91074e-40
NUCKS1	1.18132e-44	-0.355777	0.678	0.775	3.93227e-40
PDXK	1.20757e-44	-0.207089	0.082	0.194	4.01964e-40
TRIO	1.26142e-44	-0.244232	0.194	0.328	4.19888e-40
WDFY1	1.33204e-44	-0.246348	0.22	0.359	4.43397e-40
ELMO1	1.33349e-44	-0.288552	0.441	0.576	4.4388e-40
PLA2G4C	1.37405e-44	-0.233343	0.099	0.216	4.57379e-40
HIGD2A	1.40254e-44	-0.317819	0.578	0.693	4.66863e-40
TBC1D7	1.46542e-44	-0.202963	0.109	0.229	4.87794e-40
C12orf57	1.49512e-44	-0.385893	0.707	0.8	4.97682e-40
SAR1B	1.50904e-44	-0.260577	0.291	0.429	5.02315e-40
SLC38A10	1.53479e-44	-0.239785	0.214	0.348	5.10884e-40
RARRES2	1.5632e-44	0.269054	0.179	0.086	5.20341e-40
RWDD1	1.61101e-44	-0.315104	0.582	0.698	5.36257e-40
G6PC3	1.68119e-44	-0.288843	0.277	0.416	5.59619e-40
VPS51	1.73402e-44	-0.279099	0.381	0.518	5.77205e-40
RSF1	1.76339e-44	-0.30319	0.491	0.618	5.86981e-40
PABPC4	1.90709e-44	-0.236982	0.208	0.344	6.34812e-40
POLR2H	1.95789e-44	-0.262953	0.293	0.434	6.51723e-40
DECR1	1.99838e-44	-0.315793	0.422	0.55	6.652e-40
MGST2	2.07598e-44	-0.395306	0.764	0.804	6.91032e-40
FAT4	2.14217e-44	-0.22137	0.095	0.21	7.13063e-40
SVIP	2.16814e-44	-0.30847	0.296	0.433	7.21709e-40
CLINT1	2.24864e-44	-0.267444	0.313	0.454	7.48505e-40
ST3GAL1	2.27985e-44	-0.25114	0.18	0.314	7.58895e-40
ZNF22	2.37524e-44	-0.29422	0.376	0.511	7.90648e-40
MRPL9	2.43891e-44	-0.293998	0.376	0.514	8.11841e-40
FAR2	2.50756e-44	-0.19664	0.087	0.201	8.34691e-40
RASA4	2.809e-44	-0.403151	0.296	0.428	9.35032e-40
ARPC1A	3.03631e-44	-0.334546	0.219	0.354	1.0107e-39
PRRC1	3.05383e-44	-0.226171	0.15	0.277	1.01653e-39
CCDC90B	3.18735e-44	-0.260135	0.341	0.481	1.06097e-39
CRISPLD2	3.23037e-44	0.347516	0.091	0.03	1.07529e-39
JUP	3.28372e-44	-0.441238	0.445	0.558	1.09305e-39
RAP1B	3.36784e-44	-0.34149	0.721	0.803	1.12105e-39
SLC35B1	3.72544e-44	-0.259793	0.247	0.381	1.24009e-39
CTIF	3.78071e-44	-0.183446	0.079	0.191	1.25848e-39
LGALS3	4.01073e-44	0.390384	0.863	0.761	1.33505e-39
KIF3B	4.0909e-44	-0.203903	0.101	0.219	1.36174e-39
RAP2A	4.1297e-44	-0.230182	0.127	0.25	1.37465e-39
CYBC1	4.22773e-44	-0.264358	0.3	0.438	1.40728e-39
SAMD4B	4.43462e-44	-0.215823	0.158	0.289	1.47615e-39
SRI	4.49888e-44	-0.354332	0.649	0.735	1.49754e-39
DDX42	4.52111e-44	-0.244927	0.211	0.347	1.50494e-39
DVL3	4.71945e-44	-0.189199	0.087	0.201	1.57096e-39
PET100	4.76517e-44	-0.320216	0.441	0.56	1.58618e-39
TSPAN9	4.79787e-44	-0.293313	0.343	0.476	1.59707e-39
SOS1	5.11689e-44	-0.268561	0.228	0.363	1.70326e-39
TMEM214	5.34689e-44	-0.202392	0.129	0.253	1.77982e-39
HNRNPUL1	5.36612e-44	-0.280963	0.383	0.523	1.78622e-39
KIAA0895L	5.99751e-44	-0.157047	0.042	0.14	1.99639e-39
PTRHD1	6.19971e-44	-0.283753	0.286	0.419	2.0637e-39
PGD	6.5807e-44	-0.25841	0.151	0.276	2.19052e-39
GSTP1	6.67575e-44	-0.388459	0.862	0.896	2.22216e-39
XRN2	7.11034e-44	-0.313089	0.506	0.631	2.36682e-39
EIF3G	7.25312e-44	-0.317273	0.727	0.805	2.41435e-39
RELL1	7.86094e-44	-0.271213	0.169	0.299	2.61667e-39
ADSS	7.87145e-44	-0.272228	0.32	0.456	2.62017e-39
TMED3	8.36657e-44	-0.269193	0.213	0.348	2.78498e-39
BAZ1A	8.48288e-44	-0.224507	0.343	0.492	2.8237e-39
ADRM1	8.51462e-44	-0.320505	0.562	0.676	2.83426e-39
EPHB1	8.74454e-44	-0.146614	0.022	0.108	2.9108e-39
DAZAP1	9.15546e-44	-0.236369	0.233	0.372	3.04758e-39
SAR1A	9.45426e-44	-0.275293	0.317	0.455	3.14704e-39
GPAA1	9.70385e-44	-0.274457	0.348	0.483	3.23012e-39
WASHC4	1.00685e-43	-0.23535	0.209	0.345	3.3515e-39
RTL8C	1.012e-43	-0.321928	0.493	0.61	3.36864e-39
WIPI2	1.06711e-43	-0.234146	0.174	0.306	3.5521e-39
ARL4C	1.17375e-43	-0.222855	0.089	0.205	3.90707e-39
CREB3L2	1.17733e-43	-0.2687	0.211	0.347	3.91897e-39
CHST11	1.22101e-43	-0.196948	0.082	0.194	4.06437e-39
ATP13A1	1.22866e-43	-0.179068	0.078	0.188	4.08983e-39
CDR2L	1.29818e-43	-0.186822	0.077	0.187	4.32126e-39
FAAP20	1.41784e-43	-0.278516	0.326	0.463	4.71956e-39
SLC26A6	1.46547e-43	-0.15596	0.042	0.139	4.87809e-39
ZNF326	1.5298e-43	-0.250482	0.207	0.341	5.09223e-39
CRYBG3	1.56813e-43	-0.330851	0.313	0.45	5.21984e-39
EHMT1	1.56951e-43	-0.229747	0.204	0.34	5.22441e-39
IREB2	1.62356e-43	-0.211501	0.156	0.284	5.40436e-39
MRPS11	1.67266e-43	-0.242157	0.249	0.386	5.56779e-39
TMEM98	1.68507e-43	0.123135	0.107	0.039	5.60908e-39
EMC8	1.69475e-43	-0.244941	0.168	0.296	5.64133e-39
ZSWIM8	1.75652e-43	-0.191416	0.108	0.228	5.84693e-39
BIRC2	1.76875e-43	-0.247868	0.228	0.364	5.88763e-39
ZSWIM7	1.80757e-43	-0.242737	0.233	0.368	6.01685e-39
COMMD2	1.86979e-43	-0.292004	0.304	0.436	6.22398e-39
GNPTAB	1.92483e-43	-0.216328	0.126	0.249	6.40717e-39
SLC39A8	1.92868e-43	-0.168008	0.043	0.14	6.41999e-39
FKBP9	1.93041e-43	-0.296898	0.409	0.544	6.42576e-39
DNAJC1	1.9393e-43	-0.28899	0.265	0.399	6.45535e-39
PITPNA	1.96917e-43	-0.23211	0.152	0.277	6.55477e-39
ATP11A	2.15901e-43	-0.263334	0.224	0.358	7.1867e-39
CDV3	2.1777e-43	-0.30277	0.26	0.396	7.2489e-39
NR2F6	2.29407e-43	-0.180703	0.069	0.176	7.63626e-39
CRISPLD1	2.45873e-43	-0.135666	0.008	0.082	8.18438e-39
DENR	2.46536e-43	-0.254954	0.269	0.406	8.20646e-39
SUMF2	2.58442e-43	-0.275162	0.311	0.444	8.60276e-39
CAST	2.71703e-43	-0.330443	0.563	0.672	9.04417e-39
SPPL2A	2.79943e-43	-0.280808	0.324	0.46	9.31845e-39
BCAT1	2.80695e-43	-0.285306	0.106	0.223	9.34349e-39
CNPY2	2.80729e-43	-0.316736	0.247	0.382	9.34463e-39
TRAF7	2.80791e-43	-0.240344	0.207	0.341	9.34668e-39
CLCN3	2.84961e-43	-0.239837	0.192	0.323	9.48551e-39
MRPS2	2.88922e-43	-0.273881	0.215	0.346	9.61735e-39
CDC42BPA	2.91622e-43	-0.28611	0.307	0.443	9.70722e-39
SRPRB	2.9429e-43	-0.248301	0.214	0.345	9.79604e-39
PTGES3	3.05847e-43	-0.325738	0.763	0.838	1.01807e-38
FAM207A	3.77329e-43	-0.205744	0.119	0.239	1.25602e-38
CFLAR	3.78439e-43	-0.384606	0.664	0.762	1.25971e-38
METAP2	3.79171e-43	-0.300321	0.421	0.547	1.26215e-38
RGL1	3.96476e-43	-0.220529	0.082	0.192	1.31975e-38
TTC37	4.07588e-43	-0.24826	0.205	0.336	1.35674e-38
NME3	4.23128e-43	-0.292047	0.504	0.624	1.40847e-38
ANXA6	4.38898e-43	-0.324177	0.306	0.441	1.46096e-38
SMIM3	4.5241e-43	0.191048	0.136	0.058	1.50594e-38
AHCTF1	4.54588e-43	-0.247212	0.164	0.29	1.51319e-38
TOR1A	4.743e-43	-0.250771	0.21	0.341	1.5788e-38
RGCC	5.01428e-43	-0.442729	0.394	0.542	1.6691e-38
RASSF2	5.73248e-43	-0.26698	0.084	0.194	1.90817e-38
SPATC1L	5.88359e-43	-0.207152	0.111	0.229	1.95847e-38
DNAJC13	5.95506e-43	-0.196386	0.105	0.222	1.98226e-38
MEF2D	6.2123e-43	-0.233526	0.159	0.285	2.06789e-38
PLEKHO2	6.24531e-43	-0.252505	0.202	0.336	2.07888e-38
ABI3BP	6.47587e-43	0.201115	0.106	0.039	2.15562e-38
KCMF1	6.61483e-43	-0.218347	0.137	0.261	2.20188e-38
HERC2	6.71921e-43	-0.27808	0.321	0.455	2.23662e-38
KDR	7.24738e-43	-0.502874	0.487	0.609	2.41243e-38
DHX30	7.26485e-43	-0.250355	0.254	0.387	2.41825e-38
PRR5	7.42875e-43	-0.160168	0.041	0.136	2.47281e-38
MRPL12	7.43034e-43	-0.241314	0.102	0.217	2.47334e-38
RFXANK	7.65178e-43	-0.264165	0.27	0.404	2.54705e-38
KCTD3	7.93544e-43	-0.196096	0.098	0.213	2.64147e-38
ARF4	8.09735e-43	-0.3581	0.636	0.729	2.69536e-38
PUM2	8.17433e-43	-0.247436	0.221	0.355	2.72099e-38
TDG	8.3517e-43	-0.253071	0.223	0.354	2.78003e-38
KCNE3	8.63806e-43	-0.328153	0.013	0.09	2.87535e-38
TRPC4AP	8.77577e-43	-0.22863	0.192	0.322	2.92119e-38
IFNGR2	8.89814e-43	-0.244064	0.189	0.321	2.96192e-38
YBX1	9.35665e-43	-0.367075	0.805	0.874	3.11455e-38
SH3RF3	9.56761e-43	-0.153777	0.042	0.138	3.18477e-38
ACTB	9.63771e-43	-0.451977	0.999	0.998	3.20811e-38
RAP1A	9.98038e-43	-0.299493	0.576	0.69	3.32217e-38
RASAL3	1.03315e-42	-0.185539	0.067	0.172	3.43905e-38
LSM2	1.04236e-42	-0.304591	0.497	0.62	3.4697e-38
KDM5C	1.06036e-42	-0.206901	0.133	0.255	3.52961e-38
SESN3	1.06076e-42	-0.363567	0.147	0.269	3.53094e-38
SLC35B4	1.08763e-42	-0.184202	0.075	0.183	3.62039e-38
KIAA2013	1.12113e-42	-0.221766	0.148	0.272	3.73191e-38
OSBPL8	1.16399e-42	-0.267446	0.302	0.435	3.87459e-38
KRT10	1.20789e-42	-0.357238	0.404	0.535	4.02072e-38
THOC2	1.21937e-42	-0.266987	0.3	0.437	4.05893e-38
NBR1	1.23834e-42	-0.25522	0.254	0.387	4.12205e-38
IGHG3	1.27078e-42	-0.478094	0.03	0.119	4.23005e-38
CA2	1.40394e-42	-0.830563	0.155	0.27	4.67328e-38
KIDINS220	1.4235e-42	-0.239418	0.215	0.348	4.73839e-38
CSNK2B	1.44801e-42	-0.318489	0.278	0.411	4.81998e-38
HDAC2	1.53653e-42	-0.290599	0.411	0.541	5.11465e-38
SSBP1	1.55302e-42	-0.328311	0.595	0.687	5.16954e-38
COMMD4	1.64882e-42	-0.272449	0.286	0.421	5.48844e-38
XPNPEP1	1.72215e-42	-0.220287	0.185	0.316	5.73254e-38
AHCYL1	1.82524e-42	-0.245569	0.261	0.399	6.07566e-38
VEZT	2.02256e-42	-0.255775	0.264	0.396	6.73249e-38
ACIN1	2.05732e-42	-0.244991	0.285	0.423	6.8482e-38
FBXO31	2.07409e-42	-0.29822	0.169	0.294	6.90402e-38
FAM96B	2.23638e-42	-0.325836	0.618	0.719	7.44424e-38
COMMD1	2.25687e-42	-0.271531	0.337	0.47	7.51245e-38
TMEM208	2.28747e-42	-0.265811	0.328	0.461	7.61431e-38
LSM4	2.29506e-42	-0.312915	0.415	0.545	7.63957e-38
SPNS1	2.33192e-42	-0.235779	0.22	0.353	7.76227e-38
NIN	2.36671e-42	-0.231489	0.146	0.269	7.87808e-38
DNAJC5	2.62023e-42	-0.193658	0.102	0.217	8.72197e-38
EIF3H	2.64608e-42	-0.305767	0.657	0.759	8.808e-38
ANXA5	2.68094e-42	-0.391615	0.798	0.853	8.92403e-38
SPNS2	2.72824e-42	-0.302069	0.3	0.433	9.08149e-38
PRRC2A	2.87359e-42	-0.262091	0.335	0.472	9.56533e-38
PAXX	2.90468e-42	-0.309129	0.462	0.587	9.66882e-38
YPEL5	2.92284e-42	-0.306929	0.423	0.55	9.72926e-38
PJA2	2.97625e-42	-0.274226	0.345	0.479	9.90703e-38
HLX	3.05092e-42	-0.29343	0.161	0.287	1.01556e-37
FCGRT	3.09499e-42	-0.340795	0.687	0.776	1.03023e-37
MARK3	3.24105e-42	-0.251117	0.231	0.364	1.07885e-37
ARHGDIA	3.25722e-42	-0.331623	0.668	0.755	1.08423e-37
CLTB	3.38356e-42	-0.338627	0.356	0.487	1.12629e-37
TMEM219	4.07842e-42	-0.320747	0.693	0.779	1.35758e-37
CERK	4.25644e-42	-0.230011	0.125	0.244	1.41684e-37
UBAP2	4.32463e-42	-0.212009	0.138	0.26	1.43954e-37
UBE2A	4.34442e-42	-0.283985	0.405	0.534	1.44613e-37
MAN1A1	4.81995e-42	-0.262475	0.197	0.326	1.60442e-37
ELAVL1	4.8451e-42	-0.249653	0.218	0.35	1.61279e-37
MICALL2	4.97411e-42	-0.212827	0.104	0.219	1.65573e-37
SEC62	4.9991e-42	-0.353298	0.779	0.841	1.66405e-37
RASAL2	5.11944e-42	-0.298122	0.327	0.462	1.70411e-37
FBXW7	5.21101e-42	-0.216691	0.144	0.27	1.73459e-37
SSH2	5.40978e-42	-0.219299	0.175	0.304	1.80075e-37
POLR2A	5.42734e-42	-0.260146	0.37	0.51	1.8066e-37
ABCF2.1	6.15337e-42	-0.159897	0.049	0.146	2.04827e-37
ECI2	6.39621e-42	-0.254079	0.269	0.403	2.12911e-37
SSBP2	6.62415e-42	0.152331	0.242	0.134	2.20498e-37
GPX3	6.64761e-42	0.35961	0.273	0.163	2.21279e-37
POLR2E	6.683e-42	-0.309059	0.498	0.611	2.22457e-37
BAZ1B	7.29853e-42	-0.247557	0.224	0.357	2.42946e-37
TBC1D10B	7.3823e-42	-0.17713	0.089	0.2	2.45735e-37
CTGF	7.42003e-42	0.135432	0.624	0.474	2.46991e-37
SF1	7.75578e-42	-0.294904	0.587	0.697	2.58167e-37
CRK	8.07784e-42	-0.278645	0.39	0.527	2.68887e-37
ATG7	9.03977e-42	-0.178864	0.083	0.193	3.00907e-37
CANT1	9.15062e-42	-0.208303	0.132	0.253	3.04597e-37
MOGS	9.21887e-42	-0.174483	0.086	0.196	3.06869e-37
USP3	9.70649e-42	-0.207879	0.152	0.276	3.231e-37
MCFD2	9.74798e-42	-0.286436	0.376	0.508	3.24481e-37
FAM234A	1.00021e-41	-0.198787	0.119	0.237	3.32941e-37
KIAA1217	1.02451e-41	-0.237938	0.173	0.3	3.4103e-37
DCTN2	1.05003e-41	-0.299188	0.5	0.618	3.49523e-37
FLI1	1.06137e-41	-0.250073	0.407	0.548	3.53299e-37
TUT4	1.07901e-41	-0.242791	0.208	0.338	3.59169e-37
EFTUD2	1.11125e-41	-0.208638	0.163	0.289	3.69903e-37
RNMT	1.13758e-41	-0.233705	0.227	0.36	3.78667e-37
ACOT9	1.21126e-41	-0.269112	0.284	0.412	4.03194e-37
NUFIP2	1.25131e-41	-0.25972	0.259	0.393	4.16524e-37
ATP5F1D	1.26128e-41	-0.420749	0.353	0.481	4.19841e-37
MAGED1	1.30245e-41	-0.26281	0.215	0.345	4.33548e-37
LRCH1	1.31479e-41	-0.257252	0.25	0.382	4.37656e-37
ZNF292	1.34511e-41	-0.264645	0.256	0.39	4.47747e-37
DESI1	1.48947e-41	-0.234767	0.189	0.317	4.958e-37
EXTL3	1.55619e-41	-0.164133	0.061	0.163	5.18007e-37
DCTN5	1.57715e-41	-0.213571	0.152	0.275	5.24986e-37
[truncated: 31,288 more rows]

## Sheet: C
	p_val	avg_log2FC	pct.1 (NC)	pct.2 (CRC)	p_val_adj
S100A11	0	-1.7102	0.734	0.895	0
TMSB10	0	-1.97323	0.909	0.975	0
CYTOR	0	-1.9497	0.186	0.634	0
AC068491.1	0	-1.47298	0.108	0.513	0
COL3A1	0	-2.59098	0.681	0.907	0
COL5A2	0	-2.22938	0.321	0.727	0
PTMA	0	-1.86486	0.901	0.98	0
SPARC	0	-2.14938	0.776	0.912	0
CALU	0	-1.58567	0.376	0.717	0
CALD1	0	-1.96695	0.884	0.967	0
SULF1	0	-1.8051	0.093	0.497	0
ITGB1	0	-1.85925	0.66	0.87	0
IFITM3	0	-1.50264	0.877	0.949	0
CFL1	0	-1.68438	0.731	0.897	0
SERPINH1	0	-1.75501	0.383	0.718	0
GAPDH	0	-2.22081	0.849	0.953	0
PHLDA1	0	-1.72453	0.353	0.701	0
COL4A1	0	-2.72465	0.247	0.721	0
COL4A2	0	-2.33651	0.321	0.768	0
HIF1A	0	-1.44715	0.163	0.593	0
ACTN1	0	-1.46435	0.266	0.667	0
CDH11	0	-1.14565	0.141	0.538	0
COL1A1	0	-3.16904	0.678	0.879	0
MYL12A	0	-1.6694	0.592	0.845	0
RAB31	0	-1.24167	0.112	0.529	0
TPM4	0	-2.11301	0.44	0.857	0
RPL28	0	-1.64288	0.946	0.977	0
MYH9	0	-1.51048	0.331	0.738	0
BGN	0	-2.30388	0.338	0.719	0
IGFBP7	2.1505e-306	-2.00912	0.919	0.959	9.27143e-302
TPM2	2.98072e-306	-1.50954	0.572	0.879	1.28508e-301
NNMT	6.47175e-306	-1.75593	0.539	0.818	2.79017e-301
VMP1	2.99921e-305	-1.44616	0.437	0.762	1.29305e-300
CNN3	3.63773e-304	-1.21926	0.472	0.768	1.56833e-299
LOXL2	7.08545e-302	-1.53064	0.109	0.491	3.05475e-297
C4orf48	7.36163e-302	-1.05732	0.17	0.56	3.17382e-297
COL12A1	1.28684e-300	-2.02451	0.243	0.606	5.54795e-296
PLOD2	1.77789e-299	-1.31883	0.128	0.508	7.66504e-295
INHBA	3.00989e-299	-1.90314	0.025	0.377	1.29766e-294
POMP	2.3798e-296	-1.3923	0.555	0.796	1.026e-291
RPL37	5.88645e-295	-1.52184	0.908	0.96	2.53783e-290
RPS19	1.79399e-294	-1.48915	0.94	0.972	7.73443e-290
FILIP1L	2.08183e-293	-1.49448	0.386	0.718	8.97541e-289
SOD2	4.58423e-293	-2.36139	0.2	0.563	1.9764e-288
ATP5E	5.70061e-292	-1.41912	0.823	0.918	2.4577e-287
HSP90AA1	6.59736e-292	-1.72751	0.798	0.903	2.84432e-287
PTMS	9.14813e-291	-1.32271	0.626	0.832	3.94403e-286
LGALS1	1.31771e-289	-1.91438	0.962	0.966	5.68104e-285
TGFBI	1.17604e-288	-1.58637	0.239	0.621	5.07026e-284
RPL39	1.44361e-288	-1.55301	0.952	0.972	6.22385e-284
RUNX1	3.42643e-288	-0.94371	0.092	0.463	1.47724e-283
SPATS2L	2.13868e-287	-1.1539	0.268	0.623	9.22047e-283
P4HB	2.54843e-285	-1.44783	0.436	0.735	1.0987e-280
HMGB1	1.07827e-283	-1.31338	0.802	0.911	4.64874e-279
NEAT1	1.85687e-282	-2.09878	0.86	0.912	8.00551e-278
LDHA	5.01099e-281	-1.52259	0.568	0.821	2.16039e-276
ARPC2	3.10127e-279	-1.4462	0.575	0.808	1.33705e-274
SEC61G	9.62609e-279	-1.48025	0.6	0.808	4.15009e-274
MARCKSL1	7.31659e-276	-1.27395	0.11	0.471	3.1544e-271
THY1	8.51568e-276	-2.01099	0.383	0.698	3.67136e-271
RAB13	1.67164e-274	-1.19805	0.31	0.653	7.20695e-270
SEC61B	3.24227e-274	-1.30301	0.538	0.778	1.39784e-269
LIMS1	3.56458e-273	-1.13555	0.273	0.618	1.5368e-268
RPS18	1.40591e-272	-1.43637	0.96	0.978	6.06128e-268
COL18A1	2.6702e-272	-1.82429	0.383	0.687	1.1512e-267
ARPC3	5.16581e-272	-1.25269	0.485	0.753	2.22713e-267
RPL18	1.17063e-270	-1.26627	0.914	0.953	5.04693e-266
MCL1	6.91863e-270	-1.3546	0.461	0.746	2.98283e-265
DDX5	7.57292e-270	-1.29892	0.784	0.894	3.26491e-265
HSPA8	1.9692e-269	-1.462	0.556	0.798	8.48981e-265
COL5A1	9.4836e-268	-1.59594	0.334	0.654	4.08867e-263
TIMP1	1.95508e-267	-2.36249	0.775	0.921	8.42894e-263
IL32	3.62764e-264	-1.54313	0.205	0.559	1.56398e-259
IGFBP4	3.84497e-264	-1.88768	0.482	0.792	1.65768e-259
TNFRSF12A	4.54156e-264	-1.18843	0.057	0.395	1.958e-259
B2M	5.97833e-264	-1.3212	0.995	0.994	2.57744e-259
TPT1	1.70907e-263	-1.50284	0.963	0.979	7.36833e-259
GPX3	1.85527e-262	1.10348	0.722	0.351	7.99861e-258
PPIA	4.699e-262	-1.29212	0.743	0.885	2.02588e-257
CBX3	7.89584e-262	-1.06639	0.245	0.591	3.40413e-257
ELOB	1.67982e-261	-1.1888	0.677	0.852	7.24221e-257
RPS2	3.16116e-261	-1.44587	0.941	0.972	1.36287e-256
SUB1	4.00222e-261	-1.20495	0.547	0.783	1.72548e-256
RPS7	5.64309e-261	-1.30729	0.911	0.951	2.43291e-256
IFITM2	1.80762e-260	-1.20722	0.63	0.818	7.79317e-256
TYMP	1.92384e-260	-1.14218	0.304	0.648	8.29426e-256
HSPE1	1.47058e-259	-1.27585	0.438	0.723	6.3401e-255
EIF4G2	2.11145e-259	-1.08723	0.464	0.747	9.10311e-255
SGIP1	2.4194e-258	-0.73664	0.045	0.375	1.04308e-253
RPS24	2.89451e-258	-1.31827	0.941	0.967	1.24791e-253
SLC25A3	2.94119e-257	-1.21598	0.629	0.827	1.26804e-252
RPL18A	1.97217e-256	-1.32894	0.95	0.968	8.50261e-252
ACTR3	4.7092e-256	-1.05292	0.275	0.615	2.03028e-251
MYO1B	5.60399e-256	-0.92299	0.089	0.434	2.41605e-251
ATOX1	9.11312e-256	-1.08068	0.425	0.709	3.92894e-251
PDGFRB	2.3649e-255	-1.29804	0.346	0.665	1.01958e-250
CTHRC1	1.36463e-254	-2.13202	0.091	0.426	5.88334e-250
TPI1	6.9336e-254	-1.40816	0.613	0.819	2.98928e-249
ARPC5	1.43377e-253	-1.18197	0.414	0.703	6.18142e-249
H3F3A	3.4681e-253	-1.22888	0.864	0.93	1.4952e-248
NACA	6.19182e-253	-1.23276	0.847	0.92	2.66948e-248
UGCG	7.94101e-253	-0.851226	0.08	0.419	3.42361e-248
RPL36	2.90181e-252	-1.31005	0.922	0.959	1.25106e-247
AP2S1	4.27113e-252	-1.22021	0.391	0.688	1.84141e-247
CTSC	5.09946e-252	-1.33357	0.27	0.648	2.19853e-247
CALR	6.07286e-252	-1.43458	0.587	0.796	2.61819e-247
DNAJA1	1.73222e-251	-1.20123	0.361	0.663	7.46811e-247
YWHAZ	4.07893e-250	-1.12439	0.425	0.708	1.75855e-245
MT-CO2	6.22502e-250	-1.48453	0.998	0.989	2.68379e-245
MYL6	3.30596e-249	-1.42186	0.903	0.963	1.4253e-244
ITGA1	4.86602e-249	-1.3967	0.201	0.538	2.09789e-244
PFN1	3.15345e-247	-1.54197	0.729	0.879	1.35955e-242
PMEPA1	3.73496e-247	-1.03705	0.155	0.508	1.61026e-242
OSTC	7.60988e-245	-1.21872	0.409	0.694	3.28085e-240
ITGAV	7.62388e-245	-0.993349	0.184	0.522	3.28688e-240
SOX4	2.29283e-244	-1.25282	0.236	0.58	9.88509e-240
HMGN1	8.83059e-244	-1.07885	0.378	0.685	3.80713e-239
KDELR2	2.19895e-242	-1.26751	0.39	0.69	9.48033e-238
RPL29	2.47859e-242	-1.29986	0.914	0.954	1.0686e-237
GNG5	4.44071e-242	-0.998332	0.412	0.703	1.91453e-237
RPS15	1.5176e-241	-1.18792	0.951	0.965	6.54281e-237
ARF4	4.35596e-241	-1.21641	0.399	0.69	1.87798e-236
FBLIM1	3.19705e-240	-0.766702	0.12	0.46	1.37834e-235
RPS9	1.04502e-239	-1.21637	0.918	0.956	4.50541e-235
ACTB	1.04714e-239	-1.59147	0.954	0.982	4.51454e-235
RPLP0	2.0374e-238	-1.37213	0.863	0.936	8.78384e-234
NAP1L1	3.29343e-238	-1.08606	0.594	0.816	1.4199e-233
RPL6	3.5772e-238	-1.26159	0.901	0.943	1.54224e-233
RPS23	6.31318e-238	-1.29609	0.939	0.964	2.7218e-233
CALM1	1.2059e-237	-1.50173	0.631	0.81	5.199e-233
GGT5	2.69816e-237	-0.923107	0.164	0.512	1.16326e-232
PFDN5	4.62266e-237	-1.06488	0.787	0.894	1.99297e-232
RPL13	1.15273e-236	-1.20502	0.981	0.987	4.96976e-232
RPS5	1.54243e-236	-1.22709	0.859	0.931	6.64987e-232
PKIG	4.94282e-236	-0.909061	0.255	0.583	2.131e-231
HNRNPU	9.25515e-236	-1.10429	0.484	0.737	3.99017e-231
RPSA	1.33116e-235	-1.32928	0.799	0.904	5.73902e-231
PALLD	2.00056e-235	-1.2961	0.275	0.602	8.62504e-231
IER3	6.53245e-235	-2.1738	0.163	0.491	2.81633e-230
RPL19	1.71408e-234	-1.2202	0.932	0.961	7.3899e-230
EVA1B	1.94653e-234	-0.952392	0.218	0.548	8.39206e-230
COL1A2	1.85487e-233	-2.17275	0.765	0.916	7.99691e-229
RPS27A	5.32875e-233	-1.16232	0.958	0.973	2.29738e-228
PSME2	5.4515e-233	-1.10313	0.313	0.63	2.35031e-228
RPL8	1.30314e-232	-1.19461	0.927	0.963	5.61822e-228
PARK7	2.06163e-232	-1.09337	0.562	0.784	8.88832e-228
RPS21	1.90177e-231	-1.36873	0.825	0.903	8.19908e-227
RPS3	3.99023e-231	-1.30267	0.924	0.956	1.72031e-226
RPS16	6.84631e-231	-1.14627	0.932	0.96	2.95165e-226
RACK1	1.14116e-230	-1.23787	0.871	0.932	4.91989e-226
RPL15	2.20452e-230	-1.24127	0.924	0.958	9.50433e-226
SSR3	2.2544e-230	-1.06706	0.334	0.638	9.71941e-226
BMP1	3.43141e-230	-0.811467	0.092	0.411	1.47938e-225
HNRNPA2B1	4.63796e-230	-1.15564	0.688	0.842	1.99956e-225
ACTG1	2.38075e-229	-1.49403	0.894	0.943	1.02641e-224
PKM	2.9067e-229	-1.43682	0.513	0.759	1.25317e-224
PPIB	3.45785e-229	-1.35608	0.646	0.829	1.49078e-224
HSP90AB1	4.04756e-229	-1.27011	0.726	0.864	1.74502e-224
NDUFS5	4.30709e-229	-1.16694	0.637	0.813	1.85691e-224
UBA52	1.78653e-228	-1.15687	0.88	0.94	7.70225e-224
TMEM165	5.98154e-228	-0.973814	0.333	0.64	2.57882e-223
TNS3	1.19496e-227	-0.807349	0.07	0.38	5.15184e-223
MALAT1	1.65136e-227	-1.13482	0.979	0.97	7.11949e-223
KIF5B	1.77991e-227	-0.951301	0.277	0.594	7.67373e-223
RPL41	7.33202e-227	-1.25999	0.983	0.99	3.16105e-222
NOP10	1.02966e-225	-0.937703	0.36	0.66	4.43917e-221
RPL30	1.0379e-225	-1.23211	0.926	0.954	4.4747e-221
PCOLCE2	3.56732e-225	1.30019	0.266	0.029	1.53798e-220
NDUFB2	3.63986e-225	-1.03886	0.554	0.773	1.56925e-220
RCN2	4.36252e-225	-0.927687	0.281	0.589	1.88081e-220
RPL7A	1.81795e-224	-1.29091	0.918	0.946	7.83774e-220
RPL37A	3.49549e-224	-1.31633	0.943	0.968	1.50701e-219
RBM3	1.19217e-223	-1.03239	0.449	0.717	5.1398e-219
PRRC2C	1.99092e-223	-0.909329	0.304	0.608	8.58347e-219
PDLIM1	2.00251e-223	-1.21977	0.466	0.731	8.63343e-219
LDHB	3.61924e-223	-1.15149	0.486	0.733	1.56036e-218
RPL3	8.15517e-223	-1.16997	0.95	0.969	3.51594e-218
ENO1	1.15879e-222	-1.45352	0.468	0.72	4.9959e-218
PABPC1	1.19898e-222	-1.13933	0.632	0.825	5.16915e-218
HSPD1	1.28186e-222	-1.03179	0.275	0.589	5.52647e-218
UQCRH	1.3994e-222	-1.07547	0.563	0.778	6.03324e-218
HSP90B1	3.22158e-222	-1.37311	0.614	0.807	1.38892e-217
2023-09-11	5.04378e-222	-1.17618	0.3	0.602	2.17452e-217
NECTIN2	1.38661e-221	-0.723894	0.148	0.471	5.97807e-217
EIF4A1	1.70889e-221	-0.99248	0.415	0.697	7.36753e-217
CLIC1	2.3934e-221	-1.27848	0.58	0.794	1.03187e-216
PSMD8	3.56121e-221	-0.979284	0.362	0.651	1.53534e-216
TGFB1	7.01197e-221	-0.806135	0.129	0.451	3.02307e-216
NPM1	1.16134e-220	-1.19146	0.676	0.845	5.0069e-216
YWHAB	4.22893e-220	-1.09085	0.501	0.743	1.82322e-215
TUBA1C	2.07734e-219	-0.994457	0.169	0.489	8.95604e-215
TAPBP	2.53586e-219	-0.861039	0.279	0.595	1.09329e-214
RHOC	3.21818e-219	-1.10817	0.509	0.749	1.38746e-214
HLA-B	3.96843e-219	-1.4191	0.877	0.946	1.71091e-214
HSPH1	6.53527e-219	-0.923247	0.087	0.393	2.81755e-214
CYCS	8.41426e-219	-0.95682	0.312	0.623	3.62764e-214
RAN	1.36965e-218	-1.1163	0.468	0.719	5.90497e-214
ID3	1.09214e-217	-1.85997	0.388	0.669	4.70852e-213
COX7B	1.27328e-217	-1.01455	0.517	0.75	5.48948e-213
RPS8	1.54934e-217	-1.2145	0.939	0.963	6.67967e-213
RPL10	2.10151e-217	-1.16188	0.981	0.987	9.06024e-213
RPL22	2.63999e-217	-1.11803	0.884	0.928	1.13818e-212
RPS15A	9.06721e-217	-1.16921	0.935	0.964	3.90914e-212
PSMA7	1.11771e-216	-1.15363	0.624	0.804	4.81879e-212
SERBP1	1.85748e-216	-1.0029	0.427	0.696	8.00814e-212
RPS4X	4.44594e-216	-1.18307	0.939	0.964	1.91678e-211
RPL35	4.56988e-216	-1.1749	0.931	0.962	1.97021e-211
EEF1B2	1.28956e-215	-1.23775	0.684	0.844	5.55966e-211
C11orf96	1.55007e-215	-1.85142	0.564	0.777	6.68281e-211
LRRFIP1	2.10041e-215	-0.863371	0.17	0.489	9.0555e-211
PDPN	3.01318e-215	-1.35462	0.121	0.422	1.29907e-210
CTSB	9.15986e-215	-1.22622	0.407	0.68	3.94909e-210
RPS28	1.15035e-214	-1.19812	0.954	0.969	4.95951e-210
ANTXR1	2.38681e-214	-1.08587	0.23	0.538	1.02902e-209
VCL	2.53923e-214	-0.975242	0.239	0.548	1.09474e-209
TMEM158	2.83189e-214	-1.19239	0.034	0.314	1.22091e-209
SEM1	3.30663e-214	-0.966963	0.536	0.758	1.42559e-209
RPL5	8.51505e-213	-1.16872	0.889	0.937	3.67109e-208
DYNLL1	1.78086e-212	-1.22713	0.739	0.866	7.67783e-208
CTD-3252C9.4	3.00848e-212	-1.14419	0.243	0.553	1.29705e-207
OST4	9.96567e-212	-1.20894	0.718	0.854	4.2965e-207
ATP1B3	2.59269e-211	-0.873217	0.262	0.577	1.11779e-206
2023-09-07	5.13577e-211	-1.07885	0.622	0.799	2.21419e-206
MT-ATP6	5.60823e-211	-1.71837	0.997	0.988	2.41788e-206
RAP1B	2.77927e-210	-1.02996	0.399	0.677	1.19823e-205
RPL11	5.55541e-210	-1.13594	0.947	0.967	2.39511e-205
TAGLN2	8.86905e-210	-1.18128	0.608	0.81	3.82372e-205
SULF2	9.66731e-210	-0.827083	0.032	0.307	4.16787e-205
ATP6V0B	1.01961e-209	-0.838822	0.279	0.583	4.39584e-205
C19orf53	1.23072e-209	-0.938124	0.496	0.731	5.306e-205
KTN1	1.25681e-209	-0.906491	0.425	0.697	5.41846e-205
RPS14	1.64548e-209	-1.14043	0.955	0.964	7.09417e-205
C12orf57	1.70901e-209	-1.00737	0.65	0.811	7.36806e-205
VDAC1	4.23157e-209	-0.924402	0.302	0.6	1.82436e-204
PPP1R14B	5.41611e-209	-0.955533	0.178	0.495	2.33505e-204
ITM2A	2.23265e-208	1.11554	0.311	0.06	9.62564e-204
RPS3A	2.23469e-208	-1.14934	0.948	0.967	9.63443e-204
PRRX1	2.70019e-208	-1.11099	0.111	0.413	1.16413e-203
SLC25A5	7.23069e-208	-1.03135	0.378	0.662	3.11737e-203
ATP2A2	7.432e-208	-0.752462	0.185	0.497	3.20416e-203
HSPA5	8.15693e-208	-1.31932	0.452	0.698	3.5167e-203
RNF7	1.51504e-207	-0.838049	0.338	0.629	6.53178e-203
CHN1	3.82661e-207	-0.886899	0.063	0.35	1.64976e-202
RPS27	1.71007e-206	-1.17045	0.968	0.978	7.37264e-202
EMILIN1	1.89515e-206	-1.09553	0.383	0.674	8.17057e-202
CNN2	6.00416e-206	-0.743506	0.113	0.417	2.58857e-201
COTL1	1.11636e-205	-0.866108	0.057	0.341	4.81294e-201
SNRPG	1.35471e-205	-0.96369	0.421	0.676	5.84057e-201
SERF2	3.09599e-205	-1.27035	0.907	0.951	1.33478e-200
RPS13	4.55347e-205	-1.0951	0.93	0.951	1.96314e-200
ATP5L	4.99867e-205	-0.971452	0.703	0.845	2.15508e-200
GUK1	1.25269e-204	-1.06871	0.622	0.807	5.40074e-200
RPL12	2.71815e-204	-1.16191	0.934	0.958	1.17187e-199
EDF1	4.18141e-204	-0.969826	0.686	0.843	1.80273e-199
TLN1	4.47141e-204	-0.885666	0.306	0.6	1.92776e-199
DNAJC15	4.54157e-204	-0.823376	0.228	0.531	1.95801e-199
MACF1	6.72065e-204	-0.820429	0.235	0.539	2.89747e-199
RPL35A	2.26586e-203	-1.10641	0.935	0.958	9.7688e-199
MT-CO3	2.78342e-203	-1.35977	0.999	0.991	1.20002e-198
ACTN4	3.55014e-203	-0.959256	0.283	0.591	1.53057e-198
PRELID1	3.99598e-203	-1.00773	0.363	0.64	1.72279e-198
SERP1	4.51406e-203	-0.954137	0.391	0.662	1.94614e-198
GNAS	6.05302e-203	-1.39335	0.634	0.789	2.60964e-198
SEC31A	7.71354e-203	-0.874385	0.289	0.586	3.32554e-198
RPL26	8.98011e-203	-1.12617	0.934	0.958	3.8716e-198
ANKRD28	1.15445e-202	-0.822068	0.1	0.395	4.97717e-198
PGAM1	1.16448e-202	-1.04222	0.424	0.684	5.02042e-198
ZNHIT1	1.19143e-202	-0.872325	0.402	0.67	5.1366e-198
RPS12	2.52017e-202	-1.24503	0.958	0.969	1.08652e-197
MYL12B	3.48048e-202	-1.06903	0.712	0.852	1.50054e-197
CD44	3.58231e-202	-1.05894	0.285	0.584	1.54444e-197
IFI16	5.15091e-202	-0.901229	0.335	0.621	2.22071e-197
RPL24	1.04923e-201	-1.10866	0.901	0.942	4.52353e-197
CANX	1.84761e-201	-0.912303	0.365	0.636	7.96562e-197
TMEM167A	5.65064e-201	-0.824644	0.2	0.504	2.43616e-196
RAC1	1.58006e-200	-1.04794	0.698	0.842	6.81211e-196
COL6A3	4.29248e-200	-2.15503	0.516	0.714	1.85062e-195
NAMPT	4.77221e-200	-1.30426	0.165	0.463	2.05745e-195
ARHGDIA	2.47569e-199	-0.84182	0.324	0.614	1.06734e-194
FTH1	2.99204e-199	-2.11449	0.975	0.989	1.28996e-194
EIF3A	4.3094e-199	-0.797293	0.224	0.53	1.85791e-194
SET	6.45906e-199	-0.97851	0.427	0.681	2.78469e-194
TMEM258	9.24575e-199	-1.0016	0.566	0.773	3.98612e-194
RABAC1	1.01446e-198	-1.02258	0.632	0.803	4.37365e-194
GEM	1.06778e-198	-1.03828	0.167	0.472	4.60353e-194
ISG15	1.14132e-198	-1.19418	0.357	0.665	4.92057e-194
GUCY1A3	1.24184e-198	-0.825474	0.126	0.43	5.35393e-194
LMNA	1.68462e-198	-1.44921	0.69	0.826	7.26292e-194
SH3GLB1	1.69101e-198	-0.773034	0.233	0.537	7.29047e-194
RPS10	4.70389e-198	-1.13508	0.756	0.876	2.02799e-193
KLF6	1.21067e-197	-1.45415	0.428	0.672	5.21956e-193
AP2M1	1.5276e-197	-0.94314	0.466	0.708	6.58595e-193
NREP	2.5256e-197	-0.734831	0.082	0.369	1.08886e-192
RPL32	2.93438e-197	-1.1087	0.961	0.971	1.2651e-192
NCL	5.04778e-197	-0.988976	0.427	0.679	2.17625e-192
RPL27	1.2988e-196	-1.15105	0.878	0.927	5.59953e-192
CAPZB	2.74728e-196	-1.05109	0.505	0.73	1.18443e-191
RP3-412A9.11	5.5404e-196	-1.1467	0.807	0.891	2.38863e-191
NDUFC2	9.97836e-196	-0.981286	0.504	0.723	4.30197e-191
OLFML2B	1.76822e-195	-0.848552	0.028	0.286	7.62331e-191
BTF3	2.41522e-195	-1.03068	0.773	0.871	1.04127e-190
C14orf166	2.97024e-195	-0.852221	0.42	0.683	1.28056e-190
ACTR2	4.48415e-195	-0.860988	0.274	0.57	1.93325e-190
COX4I1	4.89395e-195	-0.966469	0.728	0.862	2.10993e-190
FAP	6.53966e-195	-0.881733	0.035	0.297	2.81944e-190
ATP5J2	7.41081e-195	-0.94366	0.438	0.688	3.19502e-190
SNRPB	9.50447e-195	-0.882325	0.293	0.583	4.09766e-190
RPL10A	2.04642e-194	-1.1283	0.903	0.945	8.82274e-190
GLIPR1	2.06571e-194	-0.75776	0.101	0.389	8.9059e-190
HLA-A	2.94375e-194	-1.15221	0.87	0.936	1.26914e-189
DKK3	5.52803e-194	-0.995669	0.234	0.54	2.3833e-189
CFD	5.85266e-194	1.75732	0.594	0.312	2.52326e-189
ENY2	8.61887e-194	-0.844072	0.401	0.664	3.71586e-189
CHCHD2	1.93125e-193	-1.03556	0.732	0.857	8.3262e-189
RPS11	2.35456e-193	-1.05794	0.887	0.943	1.01512e-188
FHL2	3.17616e-193	-1.03807	0.16	0.459	1.36934e-188
MAP4	3.6059e-193	-0.758311	0.232	0.53	1.55461e-188
BZW1	3.64172e-193	-0.91459	0.309	0.597	1.57006e-188
2023-09-02	4.87632e-193	-0.841003	0.406	0.671	2.10233e-188
ATP6V1G1	5.9297e-193	-0.940653	0.552	0.761	2.55647e-188
RPL22L1	1.70801e-192	-1.02143	0.245	0.541	7.36376e-188
ADAMTS4	4.67269e-192	-0.952544	0.055	0.328	2.01453e-187
GDI2	6.59903e-192	-0.851551	0.351	0.63	2.84504e-187
SHC1	1.51038e-191	-0.628248	0.104	0.392	6.51172e-187
CEBPB	3.20872e-191	-1.46817	0.587	0.764	1.38338e-186
HNRNPA3	6.13433e-191	-0.875059	0.475	0.715	2.64469e-186
EDNRA	1.49345e-190	-0.86729	0.088	0.371	6.43873e-186
F2R	1.97847e-190	-1.04343	0.121	0.411	8.52978e-186
NDUFB4	8.12376e-190	-0.894583	0.531	0.738	3.5024e-185
RPLP1	9.62987e-190	-1.09313	0.981	0.985	4.15173e-185
UQCRQ	1.87459e-189	-0.976474	0.612	0.793	8.08191e-185
SURF4	3.91525e-189	-0.755107	0.197	0.49	1.68798e-184
GNB1	8.58782e-189	-0.782101	0.232	0.525	3.70247e-184
UBL5	9.06262e-189	-0.97062	0.66	0.817	3.90717e-184
EIF1	6.05573e-188	-1.06486	0.933	0.952	2.61081e-183
MT-ND1	1.13264e-187	-1.15896	0.993	0.979	4.88317e-183
NME1	1.32213e-187	-0.805772	0.155	0.445	5.70012e-183
PAG1	2.41502e-187	-0.738197	0.087	0.366	1.04119e-182
YBX3	2.46674e-187	-1.18255	0.625	0.786	1.06349e-182
PXDN	3.35174e-187	-0.847587	0.186	0.485	1.44504e-182
GNAI2	3.92779e-187	-0.934551	0.311	0.59	1.69339e-182
NDUFS6	8.8304e-187	-0.884246	0.469	0.698	3.80705e-182
HNRNPK	1.09892e-186	-0.920009	0.612	0.791	4.73779e-182
PSMD7	1.16221e-186	-0.77546	0.235	0.525	5.01066e-182
TGFB1I1	1.49823e-186	-0.941762	0.35	0.618	6.45931e-182
COL6A1	2.08183e-186	-1.59538	0.727	0.848	8.97539e-182
DYNLT1	2.78921e-186	-0.910605	0.42	0.672	1.20251e-181
USMG5	1.11387e-185	-0.98657	0.591	0.776	4.80223e-181
CAP1	1.50639e-185	-0.973594	0.407	0.658	6.49448e-181
EEF1D	1.58445e-185	-0.885558	0.857	0.92	6.83103e-181
TUSC3	1.63734e-185	-0.59634	0.098	0.381	7.05907e-181
EIF2S2	3.70716e-185	-0.935179	0.367	0.622	1.59827e-180
FAU	3.8421e-185	-0.982619	0.917	0.946	1.65644e-180
UBE2D3	5.47356e-185	-0.88148	0.475	0.711	2.35982e-180
STOM	1.04124e-184	-0.972251	0.389	0.64	4.48908e-180
PSMB3	3.34388e-184	-0.846037	0.427	0.675	1.44165e-179
TPM1	5.13579e-184	-1.55815	0.704	0.851	2.21419e-179
JAK1	5.76865e-184	-0.769142	0.3	0.581	2.48704e-179
RPLP2	1.46872e-183	-1.08651	0.953	0.973	6.3321e-179
PRKAR1A	1.53173e-183	-0.820253	0.337	0.61	6.60374e-179
JUND	8.89731e-183	-1.70828	0.577	0.752	3.8359e-178
ATP5G3	1.16113e-182	-0.956163	0.541	0.743	5.00597e-178
LMAN1	1.96035e-182	-0.885482	0.257	0.537	8.45167e-178
TXNDC17	2.52271e-182	-0.806132	0.252	0.541	1.08761e-177
TAGLN	2.78881e-182	-1.32809	0.385	0.714	1.20234e-177
MSN	3.23417e-182	-0.846328	0.27	0.553	1.39435e-177
FAT1	3.26348e-182	-0.666739	0.105	0.385	1.40698e-177
LAMA4	3.39402e-182	-1.02026	0.396	0.655	1.46326e-177
HNRNPAB	3.70473e-181	-0.78257	0.192	0.478	1.59722e-176
MT-CYB	4.07392e-181	-1.33336	0.996	0.987	1.75639e-176
DDX21	7.56784e-181	-0.743241	0.188	0.475	3.26272e-176
GSTO1	7.74177e-181	-1.01941	0.371	0.631	3.33771e-176
VIMP	2.55457e-180	-0.893886	0.385	0.645	1.10135e-175
EIF5A	3.61169e-180	-1.00636	0.337	0.6	1.55711e-175
TCEAL9	5.65279e-180	-0.971317	0.48	0.711	2.43709e-175
ADH1B	7.92805e-180	1.05106	0.438	0.149	3.41802e-175
TNC	1.50849e-179	-1.57811	0.067	0.328	6.50356e-175
ETS1	1.67677e-179	-0.654452	0.076	0.344	7.22905e-175
HNRNPC	2.57325e-179	-0.870641	0.465	0.699	1.10941e-174
PSMA5	3.00771e-179	-0.709667	0.188	0.474	1.29671e-174
SNRPD1	5.95165e-179	-0.79554	0.274	0.553	2.56593e-174
ITGA5	7.80691e-179	-0.991304	0.106	0.379	3.36579e-174
LMCD1	9.46714e-179	-0.801695	0.049	0.303	4.08157e-174
FAM20C	9.51078e-179	-0.747674	0.142	0.422	4.10038e-174
PGK1	1.43925e-178	-1.06043	0.376	0.636	6.20506e-174
COPE	1.68361e-178	-0.820452	0.382	0.641	7.25855e-174
SLC25A6	1.95681e-178	-1.02743	0.693	0.841	8.4364e-174
UBXN4	2.48931e-178	-0.803174	0.35	0.619	1.07322e-173
FNDC3B	3.05232e-178	-0.759733	0.203	0.486	1.31595e-173
INAFM1	3.45731e-178	-0.685254	0.162	0.447	1.49055e-173
STRAP	4.74821e-178	-0.739314	0.258	0.542	2.04709e-173
PSMB5	6.24713e-178	-0.838955	0.382	0.636	2.69332e-173
RAB2A	1.18254e-177	-0.853855	0.438	0.678	5.09829e-173
COX7A2	1.61029e-177	-0.952736	0.669	0.832	6.94244e-173
ANKRD10	1.62316e-177	-0.603397	0.165	0.452	6.99793e-173
C19orf10	1.87007e-177	-0.957996	0.377	0.638	8.06243e-173
SRSF9	2.53013e-177	-0.85134	0.412	0.654	1.09082e-172
NID2	2.6281e-177	-0.584889	0.032	0.274	1.13305e-172
EIF4E2	3.38923e-177	-0.660249	0.165	0.448	1.4612e-172
WNT5A	4.76408e-177	-1.14243	0.064	0.323	2.05394e-172
RPS27L	6.71478e-177	-1.09357	0.719	0.85	2.89494e-172
C4orf3	1.09307e-176	-0.912314	0.605	0.785	4.71255e-172
SNU13	1.13125e-176	-0.794097	0.419	0.669	4.87714e-172
XRCC5	1.14391e-176	-0.812795	0.342	0.606	4.93174e-172
NDUFB11	1.81594e-176	-0.83693	0.505	0.723	7.82905e-172
UACA	1.83343e-176	-1.14504	0.091	0.357	7.90445e-172
ARF1	1.86978e-176	-0.884651	0.448	0.682	8.06118e-172
PRSS23	2.43474e-176	-1.61641	0.298	0.567	1.04969e-171
KLHL5	2.46388e-176	-0.466305	0.023	0.259	1.06225e-171
IKBIP	3.96631e-176	-0.708944	0.137	0.416	1.71e-171
PSMB1	1.24248e-175	-0.903989	0.57	0.756	5.35671e-171
ATF4	9.21125e-175	-0.791598	0.438	0.683	3.97125e-170
RBX1	1.03444e-174	-0.887931	0.506	0.715	4.45978e-170
CD63	1.14008e-174	-1.19349	0.904	0.938	4.91522e-170
SEC11A	1.35828e-174	-0.880956	0.511	0.72	5.85597e-170
KRT10	3.43846e-174	-0.917869	0.444	0.676	1.48242e-169
TMBIM6	3.87049e-174	-0.941187	0.6	0.781	1.66868e-169
RPL23	5.51268e-174	-1.04019	0.828	0.905	2.37668e-169
APRT	7.36696e-174	-0.842026	0.371	0.633	3.17612e-169
TCF4	9.38177e-174	-1.05159	0.473	0.694	4.04476e-169
PDLIM7	1.12966e-173	-0.856757	0.285	0.565	4.87029e-169
SAT1	1.58966e-173	-1.62545	0.542	0.751	6.85349e-169
CTGF	1.91551e-173	-1.70228	0.378	0.64	8.25835e-169
FKBP1A	2.09034e-173	-0.976252	0.526	0.736	9.0121e-169
LAP3	2.23577e-173	-0.802001	0.185	0.465	9.63907e-169
PTP4A2	4.09107e-173	-0.797373	0.315	0.588	1.76378e-168
RPL9	5.90408e-173	-0.998846	0.934	0.956	2.54543e-168
ATP5C1	5.99009e-173	-0.808423	0.395	0.642	2.58251e-168
RPS6	8.22841e-173	-1.06631	0.942	0.967	3.54751e-168
SRP14	1.13963e-172	-0.949223	0.818	0.886	4.91327e-168
PARVA	1.1507e-172	-0.671588	0.214	0.495	4.96103e-168
HDGF	1.21631e-172	-0.628862	0.141	0.419	5.24389e-168
FOSB	1.41897e-172	-1.55355	0.508	0.701	6.11759e-168
PHPT1	1.85922e-172	-0.916237	0.551	0.742	8.01563e-168
PHC2	2.55683e-172	-0.619545	0.118	0.39	1.10232e-167
UQCR11	7.35228e-172	-0.900431	0.641	0.805	3.16979e-167
YIF1A	7.49568e-172	-0.801056	0.266	0.532	3.23161e-167
EIF3K	7.91614e-172	-0.839987	0.583	0.767	3.41289e-167
ATP5J	7.95485e-172	-0.871015	0.582	0.764	3.42957e-167
MTDH	8.4595e-172	-0.898399	0.495	0.711	3.64714e-167
TMEM132A	1.22851e-171	-0.53077	0.013	0.235	5.29645e-167
VAPA	1.70798e-171	-0.787093	0.466	0.697	7.36361e-167
REEP3	2.0278e-171	-0.643633	0.159	0.436	8.74246e-167
LSM7	3.10157e-171	-0.768299	0.356	0.614	1.33718e-166
EPAS1	3.60953e-171	-0.966931	0.241	0.519	1.55618e-166
HINT1	3.96395e-171	-0.954048	0.661	0.816	1.70898e-166
RRBP1	4.26201e-171	-0.985117	0.398	0.641	1.83748e-166
PTTG1IP	4.48363e-171	-0.692817	0.231	0.511	1.93303e-166
PSMA1	1.09556e-170	-0.77679	0.387	0.636	4.72329e-166
COX6B1	1.59448e-170	-0.881998	0.636	0.805	6.87427e-166
PFDN2	1.68471e-170	-0.746522	0.298	0.562	7.26328e-166
COX5A	1.84229e-170	-0.760455	0.319	0.59	7.94268e-166
ITPRIPL2	2.16401e-170	-0.597205	0.097	0.365	9.3297e-166
OSMR	3.22284e-170	-0.558591	0.082	0.343	1.38946e-165
LAMTOR5	3.2485e-170	-0.787093	0.438	0.676	1.40053e-165
CLTC	5.43113e-170	-0.793402	0.269	0.538	2.34152e-165
MORF4L1	9.84206e-170	-0.929229	0.66	0.816	4.24321e-165
TOMM20	1.47135e-169	-0.782079	0.354	0.611	6.34342e-165
TOP1	1.95418e-169	-0.710376	0.224	0.504	8.42506e-165
PRDX5	2.3463e-169	-0.893303	0.559	0.754	1.01156e-164
LRRC59	3.08749e-169	-0.652725	0.131	0.404	1.33111e-164
LPP	3.99892e-169	-1.06257	0.409	0.659	1.72405e-164
PI16	4.12669e-169	0.41443	0.267	0.047	1.77914e-164
PSMA4	6.56477e-169	-0.869174	0.427	0.661	2.83027e-164
ATP5G2	7.09396e-169	-0.913397	0.704	0.833	3.05842e-164
FARP1	8.04902e-169	-0.683752	0.185	0.467	3.47017e-164
SLC16A3	8.34013e-169	-0.894768	0.05	0.294	3.59568e-164
ARPC1B	1.13856e-168	-0.850823	0.278	0.552	4.90869e-164
VASP	1.29316e-168	-0.660966	0.129	0.401	5.57519e-164
MYLK	1.44289e-168	-1.29916	0.267	0.551	6.22073e-164
NDUFAB1	1.84639e-168	-0.742613	0.348	0.611	7.96036e-164
MT-CO1	2.02514e-168	-1.02972	0.999	0.99	8.73099e-164
MORF4L2	2.97141e-168	-0.860388	0.399	0.645	1.28107e-163
SNRPF	4.4149e-168	-0.765236	0.333	0.595	1.9034e-163
PSMA3	4.66924e-168	-0.754501	0.284	0.558	2.01305e-163
H2AFY	5.79393e-168	-0.725001	0.269	0.543	2.49794e-163
COL5A3	6.74095e-168	-0.762931	0.041	0.279	2.90622e-163
RER1	1.10128e-167	-0.726173	0.288	0.559	4.74795e-163
CSNK1A1	1.65225e-167	-0.75032	0.374	0.63	7.12333e-163
SRM	5.76122e-167	-0.751168	0.218	0.496	2.48384e-162
FAAP20	7.78818e-167	-0.637724	0.24	0.517	3.35772e-162
TXNL1	9.13317e-167	-0.730339	0.272	0.545	3.93758e-162
FLNA	9.71112e-167	-1.00271	0.496	0.739	4.18675e-162
SERPINE1	9.82706e-167	-1.34261	0.026	0.252	4.23674e-162
MT-RNR1	1.20655e-166	-1.81749	0.961	0.95	5.20178e-162
RPL23A	1.47266e-166	-1.01956	0.929	0.949	6.3491e-162
TBCA	2.51517e-166	-0.837982	0.598	0.764	1.08437e-161
ENC1	4.25102e-166	-0.684351	0.057	0.302	1.83274e-161
HDLBP	4.74238e-166	-0.830189	0.325	0.58	2.04458e-161
PCBP2	5.12882e-166	-0.866649	0.54	0.736	2.21119e-161
SEC61A1	7.8591e-166	-0.587849	0.135	0.406	3.38829e-161
CCT6A	8.20363e-166	-0.713395	0.211	0.484	3.53683e-161
PLEKHO1	1.21323e-165	-0.593265	0.113	0.381	5.23059e-161
GTF3C6	2.88489e-165	-0.690696	0.224	0.498	1.24376e-160
CCT3	4.17021e-165	-0.73	0.276	0.545	1.7979e-160
EPS8	5.50058e-165	-0.839168	0.213	0.483	2.37146e-160
SON	1.26408e-164	-0.76687	0.569	0.756	5.44982e-160
NDUFB10	2.92291e-164	-0.776074	0.468	0.69	1.26015e-159
POLR2L	3.18548e-164	-1.01748	0.642	0.792	1.37336e-159
TXN	3.31606e-164	-1.03331	0.567	0.757	1.42965e-159
RBM39	3.86786e-164	-0.778387	0.485	0.694	1.66755e-159
XRN2	6.84849e-164	-0.605285	0.176	0.448	2.95259e-159
UFM1	9.25032e-164	-0.631298	0.174	0.448	3.98809e-159
C1orf122	3.06116e-163	-0.759832	0.269	0.536	1.31976e-158
PDLIM2	3.34673e-163	-0.845584	0.293	0.557	1.44288e-158
CXCL8	3.59156e-163	-3.02189	0.005	0.211	1.54843e-158
DDX3X	3.9331e-163	-0.817433	0.334	0.591	1.69568e-158
C14orf2	4.24221e-163	-0.857792	0.634	0.792	1.82894e-158
SUSD6	5.65343e-163	-0.457035	0.043	0.278	2.43736e-158
CISD1	9.29086e-163	-0.783099	0.197	0.466	4.00557e-158
CTNNB1	1.10154e-162	-0.812802	0.339	0.601	4.74908e-158
CYBA	1.10456e-162	-1.11404	0.505	0.718	4.76209e-158
RPS29	1.43561e-162	-1.17504	0.893	0.937	6.18935e-158
PPA1	2.0525e-162	-0.926234	0.391	0.632	8.84894e-158
ADAMTS12	2.09621e-162	-0.529357	0.017	0.233	9.03738e-158
SPCS3	3.18497e-162	-0.609644	0.157	0.426	1.37313e-157
ARID5B	1.34988e-161	-0.968653	0.444	0.667	5.81973e-157
H2AFZ	1.62688e-161	-1.23436	0.482	0.702	7.01398e-157
RPL4	1.9881e-161	-1.06093	0.78	0.878	8.57131e-157
WDR1	2.25703e-161	-0.762857	0.292	0.561	9.73072e-157
VIM	2.74677e-161	-1.50989	0.964	0.959	1.18422e-156
UQCR10	3.49508e-161	-0.84015	0.52	0.715	1.50683e-156
ZNF706	3.67898e-161	-0.708443	0.322	0.581	1.58612e-156
TNXB	3.8724e-161	0.828925	0.405	0.141	1.66951e-156
ATP5B	4.46249e-161	-0.896313	0.474	0.701	1.92391e-156
PLAU	6.56068e-161	-1.45162	0.143	0.405	2.82851e-156
CLEC3B	7.0555e-161	0.724498	0.252	0.048	3.04184e-156
TMEM208	8.08406e-161	-0.642548	0.207	0.479	3.48528e-156
ANXA5	9.21343e-161	-1.16063	0.663	0.804	3.97218e-156
YBX1	1.1975e-160	-1.05335	0.736	0.851	5.1628e-156
YWHAG	1.73521e-160	-0.626521	0.153	0.417	7.48101e-156
MRPL51	2.4454e-160	-0.797604	0.467	0.68	1.05429e-155
SUMO2	2.70683e-160	-0.964408	0.772	0.858	1.16699e-155
PTEN	2.86051e-160	-0.69693	0.239	0.507	1.23325e-155
MMP11	3.40952e-160	-1.66236	0.08	0.326	1.46995e-155
CD276	4.97302e-160	-0.56182	0.089	0.342	2.14402e-155
STAT1	5.17254e-160	-0.747768	0.158	0.43	2.23004e-155
MAP2K2	5.71853e-160	-0.645834	0.23	0.502	2.46543e-155
NCOA7	7.22887e-160	-0.776652	0.129	0.39	3.11658e-155
HAPLN3	8.38711e-160	-0.465335	0.028	0.25	3.61594e-155
RPL34	1.10195e-159	-0.950169	0.963	0.97	4.75086e-155
PSMB9	1.4121e-159	-0.830055	0.263	0.528	6.08799e-155
MRPL52	1.52717e-159	-0.695548	0.267	0.535	6.58409e-155
GUCY1B3	1.55787e-159	-0.662394	0.102	0.359	6.71645e-155
PPP1CA	1.55958e-159	-0.710585	0.271	0.534	6.72384e-155
UBE2L3	2.20017e-159	-0.694565	0.305	0.564	9.48558e-155
PSMA2	2.36885e-159	-0.79586	0.349	0.601	1.02128e-154
SFRP1	3.95497e-159	0.239099	0.417	0.135	1.70511e-154
SRSF3	4.7715e-159	-0.84097	0.533	0.735	2.05713e-154
LSM8	5.25619e-159	-0.63743	0.256	0.526	2.2661e-154
C19orf43	7.46933e-159	-0.783762	0.553	0.747	3.22025e-154
ZFAS1	1.88325e-158	-0.872991	0.452	0.676	8.11927e-154
RPL14	2.10869e-158	-0.975453	0.894	0.943	9.09118e-154
UQCC2	3.94012e-158	-0.659091	0.189	0.457	1.6987e-153
FXYD1	4.27409e-158	0.658326	0.625	0.342	1.84269e-153
GBP1	5.6492e-158	-0.810111	0.128	0.39	2.43554e-153
HOPX	6.6189e-158	-1.01581	0.041	0.268	2.85361e-153
MAP1LC3B	8.42696e-158	-0.711453	0.266	0.528	3.63312e-153
ILF2	9.16278e-158	-0.65046	0.205	0.473	3.95035e-153
RPL21	1.02228e-157	-0.932197	0.968	0.972	4.40737e-153
EIF3J	1.14662e-157	-0.646987	0.211	0.481	4.94343e-153
HSBP1	2.54914e-157	-0.788447	0.466	0.685	1.09901e-152
SKP1	2.90472e-157	-0.859061	0.743	0.86	1.25231e-152
BAX	3.52743e-157	-0.765466	0.238	0.504	1.52078e-152
KRT18	4.3429e-157	-0.994715	0.116	0.382	1.87235e-152
TUBB	6.75817e-157	-1.26934	0.62	0.78	2.91365e-152
C9orf16	8.87325e-157	-0.804622	0.384	0.627	3.82552e-152
TMED10	1.08343e-156	-0.781027	0.401	0.639	4.67099e-152
SYNCRIP	1.22354e-156	-0.642474	0.187	0.452	5.27507e-152
COX6A1	1.28938e-156	-0.809659	0.628	0.782	5.55889e-152
OAZ1	1.36664e-156	-0.976735	0.753	0.872	5.892e-152
NDUFA1	1.5345e-156	-0.781666	0.524	0.733	6.61569e-152
NEDD8	1.93287e-156	-0.828215	0.554	0.739	8.33317e-152
PSMB8	2.79294e-156	-0.717981	0.265	0.526	1.20412e-151
MAPKAPK2	3.05593e-156	-0.494931	0.079	0.325	1.3175e-151
RBM8A	3.80546e-156	-0.694419	0.356	0.605	1.64065e-151
HNRNPR	5.64194e-156	-0.709567	0.284	0.54	2.43241e-151
MANF	1.90028e-155	-0.793368	0.235	0.494	8.1927e-151
RAI14	4.23081e-155	-0.566455	0.034	0.254	1.82403e-150
PLIN3	4.79306e-155	-0.614804	0.148	0.411	2.06643e-150
ATP5D	5.67911e-155	-0.797509	0.595	0.773	2.44843e-150
TWIST1	6.40159e-155	-0.750511	0.043	0.267	2.75992e-150
NME4	7.10218e-155	-0.733396	0.221	0.487	3.06196e-150
C11orf58	8.2709e-155	-0.740084	0.549	0.742	3.56583e-150
MYEOV2	1.0578e-154	-0.806512	0.47	0.679	4.56048e-150
ADAM12	1.33065e-154	-0.655524	0.007	0.205	5.73683e-150
TMSB4X	1.43619e-154	-1.18236	0.972	0.982	6.19186e-150
SRSF10	1.74967e-154	-0.646647	0.275	0.54	7.54334e-150
PDCD5	2.05558e-154	-0.778017	0.299	0.553	8.86222e-150
NAA10	2.24783e-154	-0.615893	0.202	0.466	9.69107e-150
FKBP2	2.73513e-154	-0.710375	0.446	0.675	1.17919e-149
CDV3	3.339e-154	-0.630779	0.179	0.44	1.43954e-149
FKBP10	4.64444e-154	-0.847944	0.294	0.55	2.00236e-149
CLTA	6.55947e-154	-0.816592	0.52	0.72	2.82799e-149
SKIL	2.24198e-153	-0.551916	0.094	0.344	9.66583e-149
FERMT2	3.11265e-153	-0.693031	0.264	0.525	1.34196e-148
NDUFA6	4.05212e-153	-0.717785	0.315	0.565	1.74699e-148
NID1	4.64098e-153	-0.853453	0.279	0.538	2.00087e-148
ATP6V0E1	5.89317e-153	-0.850788	0.616	0.789	2.54072e-148
ANAPC11	7.60269e-153	-0.795301	0.436	0.656	3.27775e-148
SRP9	7.85374e-153	-0.790761	0.408	0.637	3.38598e-148
NDUFV2	8.74915e-153	-0.756339	0.38	0.611	3.77202e-148
ENAH	1.00042e-152	-0.746324	0.171	0.431	4.3131e-148
RCN1	5.48372e-152	-0.860179	0.331	0.582	2.36419e-147
UXT	5.56499e-152	-0.710693	0.357	0.606	2.39924e-147
CTSZ	6.18481e-152	-0.790458	0.3	0.55	2.66646e-147
C1QTNF6	7.00913e-152	-0.439572	0.024	0.234	3.02185e-147
KRT24	9.1813e-152	0.608704	0.179	0.015	3.95833e-147
ANXA6	1.0335e-151	-0.863294	0.38	0.612	4.45572e-147
MLEC	2.16315e-151	-0.679731	0.219	0.48	9.32601e-147
DYNC1LI2	3.77276e-151	-0.593225	0.2	0.465	1.62655e-146
PSME1	9.93694e-151	-0.805033	0.52	0.718	4.28411e-146
SRSF11	1.00303e-150	-0.717725	0.373	0.606	4.32437e-146
EEF2	1.11931e-150	-0.930478	0.802	0.894	4.82568e-146
AES	1.16195e-150	-0.718182	0.383	0.623	5.0095e-146
ARPC5L	1.5709e-150	-0.517304	0.102	0.351	6.77264e-146
TCF25	2.09861e-150	-0.684088	0.397	0.632	9.04774e-146
DEK	3.50126e-150	-0.800618	0.377	0.615	1.5095e-145
MRPL41	3.79325e-150	-0.684373	0.31	0.56	1.63538e-145
SF3B6	4.73657e-150	-0.771876	0.48	0.685	2.04208e-145
NDUFA11	5.49028e-150	-0.805098	0.609	0.772	2.36702e-145
TRMT112	6.15548e-150	-0.74974	0.552	0.733	2.65381e-145
TMA7	7.65252e-150	-0.928595	0.723	0.832	3.29923e-145
PDIA6	1.04123e-149	-0.939119	0.482	0.687	4.48905e-145
CDC42	1.27771e-149	-0.804312	0.504	0.712	5.50858e-145
OGN	1.3749e-149	0.281014	0.355	0.102	5.92763e-145
TMEM50A	1.45932e-149	-0.737189	0.458	0.674	6.29158e-145
MZT2B	1.45936e-149	-0.849891	0.543	0.725	6.29174e-145
CXCL12	1.49712e-149	0.479182	0.501	0.217	6.45453e-145
2023-09-15	1.87918e-149	-0.758576	0.437	0.657	8.10171e-145
PCBP1	2.08681e-149	-0.829704	0.464	0.67	8.99687e-145
SSBP1	2.10756e-149	-0.729477	0.389	0.622	9.08631e-145
PRPF40A	2.22994e-149	-0.610049	0.193	0.453	9.61396e-145
HLA-C	2.50606e-149	-1.08395	0.762	0.88	1.08044e-144
NBDY	2.952e-149	-0.605104	0.262	0.523	1.27269e-144
NSA2	3.87147e-149	-0.738938	0.345	0.584	1.66911e-144
TFG	4.93132e-149	-0.651714	0.247	0.508	2.12604e-144
LAMTOR1	6.49068e-149	-0.704598	0.36	0.605	2.79832e-144
VGLL4	6.91775e-149	-0.631159	0.188	0.446	2.98245e-144
H3F3B	7.48219e-149	-0.925647	0.921	0.941	3.2258e-144
NDUFB3	7.56459e-149	-0.707872	0.312	0.558	3.26132e-144
SNX6	1.04399e-148	-0.668173	0.247	0.503	4.50097e-144
GLRX5	1.06618e-148	-0.604069	0.234	0.496	4.59661e-144
DRAP1	1.30994e-148	-0.735242	0.39	0.626	5.64756e-144
PTS	1.72434e-148	-0.582856	0.133	0.383	7.43416e-144
IQGAP1	1.91837e-148	-0.754024	0.294	0.541	8.27065e-144
MXRA5	3.71083e-148	-1.02034	0.217	0.465	1.59985e-143
BHLHE40	5.41503e-148	-0.639169	0.062	0.291	2.33458e-143
CCT2	5.65327e-148	-0.633254	0.225	0.483	2.43729e-143
APEX1	7.214e-148	-0.631464	0.231	0.488	3.11017e-143
VCP	1.57386e-147	-0.681702	0.269	0.522	6.78538e-143
SNRPE	1.9036e-147	-0.733051	0.39	0.624	8.207e-143
CHSY1	2.69728e-147	-0.499153	0.061	0.29	1.16288e-142
LAMB1	3.47549e-147	-0.840864	0.29	0.542	1.49839e-142
COMMD6	4.55505e-147	-0.803132	0.678	0.813	1.96382e-142
RANBP1	4.57482e-147	-0.800501	0.349	0.588	1.97234e-142
GADD45GIP1	4.66027e-147	-0.750701	0.429	0.648	2.00918e-142
COPB2	4.94242e-147	-0.618851	0.189	0.446	2.13083e-142
AKAP13	9.58433e-147	-0.67747	0.28	0.535	4.13209e-142
DAD1	1.11656e-146	-0.916897	0.576	0.732	4.81384e-142
TIMM13	1.15717e-146	-0.69284	0.344	0.591	4.98892e-142
CHD4	1.25192e-146	-0.598517	0.177	0.433	5.39738e-142
ASAP1	1.52407e-146	-0.522682	0.105	0.349	6.57071e-142
ATP5H	2.21288e-146	-0.742528	0.443	0.659	9.5404e-142
SSR2	2.3344e-146	-0.891391	0.554	0.73	1.00643e-141
RPL36AL	3.1928e-146	-0.819066	0.733	0.839	1.37651e-141
GTF3A	3.8384e-146	-0.643329	0.224	0.484	1.65485e-141
WISP1	5.34827e-146	-0.499874	0.014	0.209	2.3058e-141
SLC39A1	9.16248e-146	-0.580505	0.221	0.479	3.95022e-141
EEF1A1	9.5687e-146	-1.05273	0.988	0.99	4.12535e-141
SRSF7	9.97638e-146	-0.826856	0.424	0.643	4.30112e-141
MFAP5	1.06225e-145	1.64827	0.341	0.114	4.57966e-141
SSR4	1.2563e-145	-0.840181	0.65	0.806	5.41629e-141
MINOS1	1.27406e-145	-0.835324	0.538	0.723	5.49284e-141
CADM3	1.4035e-145	0.542583	0.245	0.051	6.0509e-141
EIF3I	1.86864e-145	-0.681997	0.327	0.577	8.05627e-141
SLC38A2	2.19259e-145	-0.783593	0.35	0.588	9.45292e-141
SRSF2	3.55383e-145	-0.765907	0.439	0.658	1.53216e-140
TAP1	5.0813e-145	-0.555601	0.105	0.347	2.1907e-140
AURKAIP1	6.0661e-145	-0.717828	0.389	0.617	2.61528e-140
TIMM17A	7.60265e-145	-0.532555	0.126	0.372	3.27773e-140
CAV1	9.12456e-145	-1.16919	0.475	0.7	3.93387e-140
LMO4	9.83349e-145	-0.867354	0.355	0.586	4.23951e-140
SF3B1	1.19661e-144	-0.634689	0.277	0.53	5.15893e-140
MPG	1.66785e-144	-0.663111	0.309	0.556	7.19059e-140
DCBLD1	1.85626e-144	-0.493527	0.051	0.271	8.00287e-140
PTPN12	2.08156e-144	-0.558863	0.149	0.4	8.97425e-140
RAB5C	2.21648e-144	-0.640314	0.311	0.564	9.55592e-140
LAMTOR2	2.33705e-144	-0.597291	0.255	0.512	1.00757e-139
UNC5B	2.68429e-144	-0.498304	0.043	0.258	1.15728e-139
FAM177A1	3.72612e-144	-0.572031	0.198	0.454	1.60644e-139
C9orf3	4.41189e-144	-0.693401	0.245	0.501	1.9021e-139
BCAR1	5.49605e-144	-0.497412	0.08	0.313	2.36951e-139
MLF2	5.71105e-144	-0.683067	0.308	0.55	2.4622e-139
GTF2I	5.77863e-144	-0.660504	0.266	0.518	2.49134e-139
SAP18	5.77895e-144	-0.768414	0.563	0.74	2.49148e-139
TES	7.8237e-144	-0.603856	0.107	0.348	3.37303e-139
EIF4G1	8.82076e-144	-0.524573	0.134	0.382	3.80289e-139
AHCYL1	9.70557e-144	-0.67923	0.271	0.521	4.18436e-139
NDUFB1	1.0318e-143	-0.749252	0.535	0.716	4.44842e-139
TM9SF3	1.90105e-143	-0.625195	0.255	0.51	8.19599e-139
HNRNPDL	2.07731e-143	-0.777016	0.501	0.706	8.9559e-139
GNB2	2.63039e-143	-0.682792	0.342	0.585	1.13404e-138
HNRNPF	3.39309e-143	-0.70173	0.338	0.586	1.46286e-138
RBM25	4.71684e-143	-0.656204	0.295	0.544	2.03357e-138
PTP4A1	4.74945e-143	-0.610783	0.12	0.364	2.04763e-138
TMEM30A	5.22617e-143	-0.601263	0.21	0.464	2.25316e-138
SARAF	5.6859e-143	-0.731062	0.487	0.699	2.45136e-138
RNF145	5.97207e-143	-0.53169	0.142	0.391	2.57474e-138
C1QBP	6.2755e-143	-0.675539	0.261	0.511	2.70555e-138
ARFGAP3	8.99778e-143	-0.515731	0.139	0.388	3.87921e-138
METTL9	1.40053e-142	-0.606226	0.27	0.521	6.03811e-138
MT-ND5	2.14787e-142	-1.18619	0.915	0.928	9.2601e-138
TAF1D	2.15887e-142	-0.599875	0.222	0.477	9.30753e-138
TIMM8B	3.88492e-142	-0.682339	0.314	0.553	1.67491e-137
FIBP	4.49623e-142	-0.551616	0.186	0.441	1.93846e-137
BAZ1A	5.29792e-142	-0.487951	0.099	0.337	2.28409e-137
POSTN	5.79318e-142	-1.85083	0.182	0.453	2.49761e-137
THBS1	8.15853e-142	-1.3232	0.27	0.511	3.51739e-137
EIF3M	8.52713e-142	-0.641151	0.323	0.567	3.6763e-137
RHEB	9.20948e-142	-0.74368	0.389	0.619	3.97048e-137
SAR1A	1.01417e-141	-0.667923	0.253	0.501	4.37237e-137
STAT2	1.08468e-141	-0.506896	0.126	0.372	4.67639e-137
PHB2	1.74219e-141	-0.645671	0.274	0.524	7.51112e-137
RHOQ	1.76747e-141	-0.734152	0.174	0.421	7.62011e-137
DDX18	2.21317e-141	-0.608682	0.294	0.543	9.54164e-137
PSMB4	3.97929e-141	-0.631603	0.285	0.528	1.71559e-136
CSNK1E	6.77718e-141	-0.526462	0.14	0.386	2.92184e-136
DYNC1H1	7.53732e-141	-0.643958	0.272	0.522	3.24956e-136
UFC1	9.92007e-141	-0.625092	0.314	0.561	4.27684e-136
LEPROTL1	1.48169e-140	-0.472651	0.125	0.37	6.38801e-136
SLC2A3	1.93743e-140	-0.723066	0.182	0.44	8.35284e-136
PDAP1	2.0745e-140	-0.625885	0.267	0.518	8.94379e-136
CAPRIN1	2.13599e-140	-0.524571	0.146	0.392	9.20888e-136
SFPQ	2.27147e-140	-0.743629	0.382	0.608	9.793e-136
RBM17	3.3676e-140	-0.573623	0.217	0.469	1.45187e-135
SF3B5	3.52575e-140	-0.675027	0.405	0.634	1.52006e-135
CYB5R3	4.31486e-140	-0.768037	0.464	0.674	1.86027e-135
CDC42EP1	9.9916e-140	-0.520324	0.115	0.354	4.30768e-135
EIF5	1.09217e-139	-0.713136	0.377	0.609	4.70869e-135
TPM3	1.353e-139	-0.719118	0.227	0.474	5.83319e-135
AEBP1	1.96434e-139	-1.1812	0.543	0.718	8.46886e-135
HNRNPH1	2.4079e-139	-0.733847	0.366	0.602	1.03812e-134
CCT5	3.03466e-139	-0.671935	0.234	0.483	1.30833e-134
PPM1G	3.05959e-139	-0.538056	0.173	0.422	1.31908e-134
COX5B	4.55298e-139	-0.786541	0.656	0.799	1.96293e-134
ATF3	5.44284e-139	-1.0149	0.234	0.489	2.34657e-134
PSMD2	6.46853e-139	-0.592511	0.209	0.459	2.78878e-134
PPP2R4	7.66518e-139	-0.506225	0.114	0.354	3.30469e-134
RPL36A	7.68093e-139	-0.90989	0.659	0.811	3.31148e-134
ALKBH7	1.10823e-138	-0.626006	0.307	0.55	4.77792e-134
NDUFS2	1.44856e-138	-0.567566	0.231	0.485	6.24517e-134
CCT8	2.00026e-138	-0.69091	0.289	0.534	8.6237e-134
C8orf59	3.40148e-138	-0.653516	0.314	0.551	1.46648e-133
PEAK1	3.85111e-138	-0.532552	0.098	0.332	1.66033e-133
MRPL36	5.90709e-138	-0.559259	0.172	0.42	2.54673e-133
SCARA5	8.41223e-138	0.530287	0.418	0.16	3.62676e-133
SRP19	9.4316e-138	-0.517334	0.168	0.416	4.06625e-133
COX7A2L	1.14541e-137	-0.696693	0.411	0.632	4.93821e-133
TMED2	1.15489e-137	-0.785793	0.402	0.621	4.97907e-133
LYPLA1	1.30683e-137	-0.508587	0.109	0.345	5.63416e-133
MDK	1.36997e-137	-0.946936	0.175	0.421	5.90633e-133
GOLT1B	1.43858e-137	-0.48101	0.09	0.32	6.20214e-133
KDELR1	1.55077e-137	-0.76083	0.365	0.591	6.68583e-133
MRPS21	1.72613e-137	-0.683013	0.425	0.642	7.44185e-133
ATRX	1.80499e-137	-0.684846	0.328	0.567	7.78187e-133
WTAP	1.98168e-137	-0.682713	0.233	0.477	8.54363e-133
TXNL4A	2.26329e-137	-0.574899	0.203	0.453	9.7577e-133
CUTA	2.371e-137	-0.73937	0.485	0.685	1.02221e-132
SPON2	2.38841e-137	-1.46487	0.483	0.658	1.02972e-132
GNB4	2.99902e-137	-0.494895	0.112	0.348	1.29297e-132
EIF6	3.3735e-137	-0.604505	0.253	0.501	1.45442e-132
PTBP1	4.39045e-137	-0.520882	0.166	0.415	1.89285e-132
SUMO1	6.32074e-137	-0.72809	0.47	0.67	2.72506e-132
NUCKS1	6.58908e-137	-0.886639	0.582	0.739	2.84075e-132
MCTS1	7.24875e-137	-0.591589	0.194	0.438	3.12515e-132
TCP1	7.31142e-137	-0.621921	0.241	0.488	3.15217e-132
PLEC	8.29958e-137	-0.593463	0.199	0.445	3.5782e-132
QKI	8.4575e-137	-0.595538	0.202	0.451	3.64628e-132
SGCB	9.21313e-137	-0.641695	0.225	0.466	3.97206e-132
MBNL1	1.63835e-136	-0.621629	0.221	0.471	7.06342e-132
UQCRB	2.23683e-136	-0.843305	0.759	0.852	9.64363e-132
PRMT1	2.97268e-136	-0.639889	0.251	0.492	1.28161e-131
CMTM6	3.41144e-136	-0.607293	0.237	0.484	1.47077e-131
BUD31	3.59794e-136	-0.606776	0.272	0.517	1.55118e-131
SSRP1	4.16693e-136	-0.655118	0.186	0.428	1.79649e-131
DNAJB6	4.66296e-136	-0.631188	0.313	0.55	2.01034e-131
TGM2	5.06964e-136	-0.855609	0.064	0.28	2.18567e-131
ADAMTS2	6.93795e-136	-0.728329	0.116	0.347	2.99116e-131
FAM133B	9.03817e-136	-0.603064	0.266	0.514	3.89663e-131
SPCS2	1.07527e-135	-0.787208	0.543	0.707	4.6358e-131
CAV2	1.27959e-135	-0.765133	0.266	0.523	5.51669e-131
MSANTD3	1.95617e-135	-0.386175	0.044	0.251	8.43364e-131
FAM96B	2.18709e-135	-0.655521	0.36	0.589	9.4292e-131
MT-ND4	2.39068e-135	-1.06977	0.998	0.99	1.03069e-130
RPL26L1	2.88982e-135	-0.499733	0.132	0.372	1.24589e-130
FAM129B	3.20176e-135	-0.391297	0.046	0.254	1.38037e-130
IMPAD1	3.43555e-135	-0.502579	0.128	0.365	1.48117e-130
EGFL6	5.13806e-135	-0.789053	0.006	0.181	2.21517e-130
COX6C	5.40044e-135	-0.787478	0.703	0.833	2.32829e-130
SLC39A7	5.51952e-135	-0.540961	0.164	0.408	2.37963e-130
MIDN	7.20382e-135	-0.613346	0.168	0.414	3.10578e-130
UBE2D2	9.70707e-135	-0.637318	0.331	0.57	4.18501e-130
NRBP1	1.19103e-134	-0.539476	0.19	0.434	5.13489e-130
MYO10	1.25287e-134	-0.433015	0.03	0.226	5.40151e-130
HM13	1.47597e-134	-0.648285	0.242	0.485	6.36336e-130
YWHAE	1.87184e-134	-0.767282	0.511	0.699	8.07008e-130
CFI	2.22451e-134	-0.441054	0.017	0.203	9.59052e-130
MDH2	2.99288e-134	-0.653998	0.294	0.538	1.29032e-129
PSMD1	3.84544e-134	-0.559857	0.161	0.403	1.65788e-129
SNF8	4.19908e-134	-0.591791	0.264	0.505	1.81035e-129
GNAI3	4.40431e-134	-0.557833	0.188	0.43	1.89883e-129
SERINC3	5.47904e-134	-0.590815	0.269	0.513	2.36218e-129
PDLIM5	5.88509e-134	-0.672364	0.189	0.435	2.53724e-129
CAPZA1	6.08768e-134	-0.599621	0.233	0.479	2.62458e-129
ERLEC1	7.24154e-134	-0.610836	0.253	0.496	3.12204e-129
PPP4C	7.51725e-134	-0.579219	0.214	0.457	3.24091e-129
MMP14	9.10926e-134	-0.987595	0.288	0.522	3.92727e-129
MAZ	1.13242e-133	-0.537493	0.135	0.371	4.88222e-129
ELOC	1.41223e-133	-0.681342	0.342	0.567	6.08856e-129
CSDE1	1.4381e-133	-0.695404	0.441	0.657	6.2001e-129
NDUFA12	1.59206e-133	-0.677085	0.354	0.578	6.86385e-129
BTG3	1.62699e-133	-0.590247	0.161	0.401	7.01445e-129
TRAM1	1.93917e-133	-0.711968	0.344	0.57	8.36036e-129
PSMB2	1.98357e-133	-0.682878	0.322	0.552	8.55176e-129
VDAC2	3.37641e-133	-0.690783	0.411	0.635	1.45567e-128
YAP1	4.55663e-133	-0.504326	0.134	0.372	1.9645e-128
RBMS1	4.65091e-133	-0.700704	0.349	0.579	2.00515e-128
PDIA3	4.89089e-133	-0.895751	0.562	0.737	2.10861e-128
NR4A2	5.07034e-133	-0.816936	0.103	0.33	2.18597e-128
DDX17	8.54978e-133	-0.767431	0.5	0.688	3.68607e-128
RTN4	1.02411e-132	-0.913222	0.619	0.768	4.41522e-128
STK38L	1.30883e-132	-0.466526	0.069	0.286	5.64277e-128
RPN2	1.34194e-132	-0.78518	0.356	0.583	5.78553e-128
MYL9	1.4847e-132	-0.843666	0.699	0.866	6.401e-128
DDT	1.56096e-132	-0.649216	0.359	0.589	6.72977e-128
SDF2L1	1.68536e-132	-0.571292	0.156	0.395	7.26608e-128
SPHK1	2.12897e-132	-0.537164	0.017	0.199	9.17862e-128
LHFP	2.3758e-132	-0.992651	0.401	0.616	1.02428e-127
MAP4K4	2.56793e-132	-0.486049	0.08	0.3	1.10711e-127
PAFAH1B1	3.61272e-132	-0.496372	0.167	0.408	1.55755e-127
COPB1	3.68707e-132	-0.589002	0.181	0.421	1.58961e-127
PRDX4	4.55035e-132	-0.782789	0.338	0.582	1.96179e-127
SCARB2	4.78516e-132	-0.696677	0.353	0.579	2.06303e-127
SEC24D	7.86959e-132	-0.523723	0.129	0.363	3.39282e-127
FSTL1	8.43926e-132	-0.874209	0.52	0.742	3.63842e-127
NOTCH3	1.37981e-131	-1.12447	0.193	0.436	5.94877e-127
UBE2I	1.72787e-131	-0.623391	0.339	0.573	7.44936e-127
TCEAL8	2.19409e-131	-0.69267	0.408	0.62	9.45939e-127
PTBP3	2.26307e-131	-0.459081	0.069	0.285	9.75678e-127
RELB	2.29923e-131	-0.370787	0.039	0.239	9.91269e-127
SSU72	2.48038e-131	-0.637536	0.322	0.558	1.06936e-126
PLXDC1	2.54646e-131	-0.798052	0.111	0.335	1.09785e-126
GCC2	3.39271e-131	-0.585157	0.2	0.444	1.4627e-126
RAB34	3.40415e-131	-0.65899	0.36	0.589	1.46763e-126
PAPOLA	3.99409e-131	-0.592935	0.295	0.534	1.72197e-126
CHPF	3.99853e-131	-0.567277	0.115	0.343	1.72389e-126
NCK2	4.08106e-131	-0.435227	0.071	0.288	1.75947e-126
C19orf70	4.98297e-131	-0.689777	0.409	0.62	2.14831e-126
PSMC4	5.13296e-131	-0.54153	0.179	0.418	2.21297e-126
SEMA5A	5.17728e-131	-0.484636	0.075	0.293	2.23208e-126
NTMT1	6.37724e-131	-0.470382	0.113	0.342	2.74942e-126
MARCKS	6.42348e-131	-1.18426	0.422	0.642	2.76936e-126
DNAJB1	6.56865e-131	-1.04829	0.266	0.498	2.83194e-126
KPNB1	7.11789e-131	-0.656547	0.248	0.484	3.06874e-126
UBB	8.57147e-131	-0.94842	0.82	0.889	3.69542e-126
TNIP1	9.67166e-131	-0.570946	0.137	0.371	4.16974e-126
TMEM123	1.05758e-130	-0.623028	0.27	0.512	4.55956e-126
MIF	1.26629e-130	-0.987323	0.386	0.608	5.45934e-126
COX8A	1.26677e-130	-0.808754	0.588	0.752	5.46141e-126
FUS	1.81942e-130	-0.750727	0.528	0.701	7.84406e-126
ARHGEF17	1.85331e-130	-0.513344	0.082	0.3	7.99018e-126
NORAD	2.12415e-130	-0.694604	0.347	0.575	9.15785e-126
TMEM14C	2.13073e-130	-0.685044	0.426	0.64	9.18623e-126
HES4	2.76853e-130	-0.748277	0.252	0.525	1.1936e-125
LUZP1	3.03125e-130	-0.469537	0.104	0.331	1.30686e-125
WWTR1	3.27638e-130	-0.514572	0.126	0.358	1.41255e-125
SRP72	3.57049e-130	-0.574204	0.224	0.464	1.53935e-125
MTCH2	3.76321e-130	-0.501359	0.144	0.381	1.62243e-125
NDUFA13	3.87414e-130	-0.729692	0.528	0.718	1.67026e-125
DUT	3.92221e-130	-0.778985	0.415	0.623	1.69098e-125
RAB1A	4.31946e-130	-0.68779	0.373	0.597	1.86225e-125
SNRPC	5.18576e-130	-0.527997	0.199	0.441	2.23574e-125
PTPRE	6.09688e-130	-0.509366	0.069	0.286	2.62855e-125
SRRM1	6.18585e-130	-0.596339	0.334	0.566	2.6669e-125
DUSP14	6.74508e-130	-0.470599	0.061	0.27	2.90801e-125
GARS	7.00946e-130	-0.50924	0.111	0.339	3.02199e-125
NONO	7.94706e-130	-0.57975	0.261	0.502	3.42622e-125
GNL3	8.12476e-130	-0.503599	0.119	0.348	3.50283e-125
GRINA	8.70825e-130	-0.533817	0.174	0.414	3.75439e-125
MAP3K2	1.08956e-129	-0.477947	0.117	0.348	4.69743e-125
MPZL1	1.13873e-129	-0.59175	0.185	0.423	4.90942e-125
ODF2L	1.40009e-129	-0.515164	0.175	0.419	6.03622e-125
PARP14	1.77741e-129	-0.572541	0.133	0.365	7.66293e-125
IDH2	4.82498e-129	-0.514006	0.086	0.307	2.08019e-124
CD82	5.44957e-129	-0.602512	0.071	0.284	2.34947e-124
MYADM	6.46669e-129	-0.893839	0.422	0.625	2.78799e-124
TPR	6.99569e-129	-0.603743	0.241	0.479	3.01605e-124
ILK	7.26818e-129	-0.729278	0.364	0.586	3.13353e-124
ZNF207	9.21445e-129	-0.589448	0.273	0.51	3.97262e-124
MEST	1.52932e-128	-0.781486	0.026	0.211	6.59337e-124
TMX3	2.13711e-128	-0.420338	0.085	0.304	9.21371e-124
GOLGB1	2.24135e-128	-0.614768	0.182	0.418	9.66314e-124
FLOT1	3.95407e-128	-0.535998	0.222	0.462	1.70472e-123
FBXO32	5.34692e-128	-0.714908	0.109	0.334	2.30522e-123
FAM114A1	5.73825e-128	-0.676265	0.245	0.48	2.47393e-123
TSPAN3	6.04252e-128	-0.59509	0.235	0.469	2.60511e-123
SRA1	6.27279e-128	-0.486177	0.123	0.352	2.70439e-123
AGRN	6.69738e-128	-0.393966	0.038	0.233	2.88744e-123
MT-RNR2	7.28457e-128	-1.66299	0.998	0.984	3.1406e-123
SRSF4	8.8584e-128	-0.561865	0.247	0.486	3.81912e-123
MRPS15	1.05575e-127	-0.553423	0.199	0.434	4.55164e-123
LEPROT	1.28511e-127	-0.655715	0.464	0.668	5.54048e-123
PRDM1	1.97231e-127	-0.636162	0.066	0.276	8.50324e-123
IER5L	2.13259e-127	-0.571565	0.069	0.278	9.19425e-123
IFT20	2.3269e-127	-0.519181	0.172	0.406	1.0032e-122
PRDX1	2.41968e-127	-0.896167	0.683	0.801	1.0432e-122
BNIP3L	2.5897e-127	-0.648024	0.296	0.533	1.1165e-122
SPCS1	2.70742e-127	-0.736273	0.535	0.703	1.16725e-122
METAP2	2.83161e-127	-0.620274	0.284	0.511	1.22079e-122
CHMP2A	3.10338e-127	-0.61094	0.407	0.627	1.33796e-122
ERCC1	4.68046e-127	-0.50133	0.188	0.426	2.01788e-122
BRI3	5.23939e-127	-0.843582	0.441	0.645	2.25886e-122
HSPA9	8.59599e-127	-0.51575	0.197	0.436	3.70599e-122
ATP6V1F	9.16388e-127	-0.661501	0.371	0.592	3.95082e-122
ABRACL	1.01735e-126	-0.451571	0.085	0.303	4.38611e-122
RNF24	1.4287e-126	-0.477961	0.097	0.317	6.15955e-122
LY6E	1.56304e-126	-0.953932	0.484	0.693	6.73872e-122
CHCHD1	1.69779e-126	-0.461622	0.142	0.378	7.31967e-122
NDUFS8	1.76216e-126	-0.637617	0.367	0.587	7.5972e-122
TNFRSF1A	5.18997e-126	-0.611977	0.363	0.594	2.23755e-121
CKAP4	6.43481e-126	-0.726583	0.213	0.449	2.77424e-121
SMARCB1	7.49328e-126	-0.538018	0.175	0.409	3.23058e-121
SYDE1	7.68261e-126	-0.441148	0.089	0.306	3.3122e-121
DHX36	7.83268e-126	-0.538535	0.22	0.457	3.3769e-121
GOLGA4	8.25351e-126	-0.608407	0.208	0.447	3.55833e-121
MRPL27	8.43511e-126	-0.565589	0.266	0.502	3.63663e-121
PDXK	1.23774e-125	-0.454741	0.092	0.31	5.33628e-121
TMF1	1.29846e-125	-0.503039	0.137	0.366	5.59805e-121
SRRM2	1.37746e-125	-0.686368	0.488	0.673	5.93863e-121
USP22	1.51164e-125	-0.483447	0.162	0.397	6.51714e-121
PDLIM3	1.60864e-125	-0.970681	0.186	0.415	6.93534e-121
OSBPL8	2.16641e-125	-0.586	0.205	0.44	9.34004e-121
PLAUR	2.29955e-125	-0.605184	0.069	0.276	9.91406e-121
MTPN	4.04452e-125	-0.593512	0.241	0.474	1.74372e-120
ANKRD11	4.31015e-125	-0.581596	0.207	0.443	1.85823e-120
CCND2	5.08656e-125	-0.680798	0.204	0.434	2.19297e-120
RCN3	6.03481e-125	-0.78567	0.219	0.458	2.60179e-120
C14orf156	6.5165e-125	-0.722044	0.425	0.627	2.80946e-120
EIF5B	6.68219e-125	-0.618968	0.324	0.554	2.88089e-120
YWHAQ	6.95811e-125	-0.736392	0.531	0.713	2.99985e-120
PML	7.92219e-125	-0.406572	0.086	0.302	3.4155e-120
WIPI1	8.39542e-125	-0.480501	0.094	0.313	3.61952e-120
BOD1L1	8.53788e-125	-0.545501	0.145	0.371	3.68093e-120
PRR16	9.22455e-125	-0.445282	0.067	0.276	3.97698e-120
PTGES3	1.13301e-124	-0.724735	0.533	0.717	4.88476e-120
GTF2A2	1.2697e-124	-0.600238	0.309	0.536	5.47408e-120
TKT	1.58725e-124	-0.635931	0.242	0.476	6.8431e-120
NEXN	1.79735e-124	-0.687975	0.264	0.496	7.74894e-120
HEBP2	2.02981e-124	-0.592779	0.236	0.472	8.75112e-120
BRK1	2.51187e-124	-0.756926	0.606	0.752	1.08294e-119
MRPL20	2.58471e-124	-0.621224	0.378	0.598	1.11434e-119
DNAJC8	3.79107e-124	-0.602737	0.326	0.552	1.63444e-119
CNIH1	4.34076e-124	-0.54054	0.248	0.488	1.87143e-119
MPRIP	4.34866e-124	-0.596652	0.194	0.426	1.87484e-119
MRPL32	4.45639e-124	-0.490731	0.189	0.425	1.92128e-119
SZRD1	4.76363e-124	-0.442247	0.139	0.369	2.05374e-119
PIM3	5.12262e-124	-0.403027	0.064	0.269	2.20851e-119
RPL38	6.1693e-124	-0.890245	0.886	0.928	2.65977e-119
SMC4	6.33864e-124	-0.550546	0.067	0.272	2.73278e-119
ZNF281	6.60542e-124	-0.450152	0.067	0.273	2.84779e-119
ACP1	8.28259e-124	-0.564164	0.225	0.459	3.57087e-119
SYAP1	1.02221e-123	-0.489267	0.159	0.389	4.40705e-119
ABCA8	1.20644e-123	0.541973	0.352	0.133	5.20134e-119
BRD4	1.24715e-123	-0.549739	0.217	0.451	5.37682e-119
ADAM10	1.28633e-123	-0.408545	0.078	0.289	5.54576e-119
PFKL	1.30423e-123	-0.503902	0.168	0.401	5.62291e-119
POLR2J	1.4385e-123	-0.591827	0.309	0.538	6.2018e-119
ZYX	1.44135e-123	-0.596886	0.191	0.426	6.21409e-119
CAST	1.55767e-123	-0.708622	0.396	0.613	6.71556e-119
ROMO1	1.57432e-123	-0.65562	0.389	0.601	6.78738e-119
ZC3H15	1.78242e-123	-0.577688	0.261	0.493	7.68455e-119
SNX3	1.97227e-123	-0.765457	0.642	0.775	8.50307e-119
VCAN	2.3226e-123	-1.61309	0.383	0.558	1.00134e-118
SREK1	2.92166e-123	-0.485676	0.187	0.425	1.25962e-118
FBXW5	3.05184e-123	-0.487317	0.215	0.454	1.31574e-118
ATP5A1	3.15665e-123	-0.684422	0.446	0.656	1.36093e-118
HN1	4.0179e-123	-0.562502	0.114	0.337	1.73224e-118
UBE2N	4.35665e-123	-0.562328	0.253	0.486	1.87828e-118
TIMM10	5.00887e-123	-0.480184	0.145	0.373	2.15948e-118
PMAIP1	5.31018e-123	-0.508696	0.021	0.196	2.28938e-118
ARCN1	5.63226e-123	-0.45741	0.109	0.329	2.42823e-118
PLK3	7.14165e-123	-0.491904	0.089	0.303	3.07898e-118
EPSTI1	7.1541e-123	-0.518131	0.069	0.274	3.08435e-118
REEP5	8.76987e-123	-0.695225	0.396	0.605	3.78095e-118
ADAR	1.02286e-122	-0.540344	0.214	0.448	4.40984e-118
BANF1	1.19568e-122	-0.678928	0.39	0.593	5.15494e-118
SNRPB2	1.49624e-122	-0.654468	0.403	0.608	6.45075e-118
ICAM1	1.511e-122	-0.538929	0.039	0.228	6.51439e-118
FXYD5	1.51468e-122	-0.570073	0.162	0.396	6.53022e-118
UBE2M	1.84777e-122	-0.536569	0.15	0.375	7.9663e-118
RWDD1	2.15541e-122	-0.634221	0.433	0.64	9.29261e-118
CD59	2.39047e-122	-0.808629	0.577	0.752	1.0306e-117
NFKBIZ	2.80782e-122	-0.931201	0.244	0.471	1.21054e-117
GGCT	3.53168e-122	-0.489611	0.109	0.327	1.52261e-117
UBE2S	3.57467e-122	-0.621907	0.121	0.343	1.54115e-117
IER3IP1	3.99577e-122	-0.589525	0.25	0.48	1.7227e-117
XBP1	4.16368e-122	-0.714401	0.377	0.59	1.79509e-117
ATP5I	4.66792e-122	-0.772119	0.666	0.791	2.01248e-117
CCAR1	4.717e-122	-0.476989	0.133	0.357	2.03364e-117
COL6A2	5.64523e-122	-1.13208	0.85	0.915	2.43383e-117
NDUFA4	5.98468e-122	-1.06596	0.779	0.836	2.58018e-117
SNRPD3	8.3089e-122	-0.604537	0.311	0.537	3.58222e-117
PGLS	8.4204e-122	-0.607427	0.327	0.55	3.63029e-117
MRPS12	9.981e-122	-0.450409	0.131	0.356	4.30311e-117
BMPR2	1.18047e-121	-0.50189	0.15	0.375	5.08935e-117
SCAND1	1.9714e-121	-0.61566	0.414	0.621	8.49929e-117
PRKDC	2.19729e-121	-0.570767	0.167	0.395	9.47316e-117
PSMC6	2.20846e-121	-0.543129	0.257	0.487	9.52135e-117
PSMD14	2.65836e-121	-0.544237	0.158	0.384	1.1461e-116
RP11-884K10.5	2.78209e-121	-0.62383	0.382	0.596	1.19944e-116
PSMB7	2.79224e-121	-0.619797	0.347	0.571	1.20382e-116
PAK2	3.40248e-121	-0.466476	0.134	0.359	1.46691e-116
CSGALNACT2	3.94176e-121	-0.385857	0.063	0.265	1.69941e-116
MFSD10	4.62803e-121	-0.529268	0.205	0.437	1.99528e-116
TMEM147	5.64173e-121	-0.575058	0.318	0.546	2.43232e-116
COL7A1	6.2842e-121	-0.800081	0.032	0.212	2.70931e-116
RSRC2	6.56e-121	-0.586122	0.307	0.531	2.82821e-116
ARPC4	6.82408e-121	-0.599599	0.276	0.502	2.94206e-116
MICAL2	8.04863e-121	-0.432433	0.043	0.233	3.47001e-116
TDO2	9.47655e-121	-0.889072	0.033	0.214	4.08562e-116
NPTN	9.61049e-121	-0.596589	0.158	0.383	4.14337e-116
BCAP29	1.44001e-120	-0.509221	0.205	0.435	6.20831e-116
MT-ND3	1.60582e-120	-1.5258	0.995	0.981	6.92319e-116
ABCF1	1.66836e-120	-0.461076	0.13	0.353	7.1928e-116
CLIC4	1.80744e-120	-0.663858	0.273	0.504	7.79243e-116
SVIL	2.64625e-120	-0.539484	0.13	0.351	1.14088e-115
ARHGAP1	2.85627e-120	-0.52846	0.17	0.396	1.23142e-115
MFAP2	3.32496e-120	-0.709987	0.128	0.342	1.43349e-115
SLCO3A1	3.37209e-120	-0.491614	0.104	0.319	1.45381e-115
FADS1	3.93635e-120	-0.464012	0.062	0.262	1.69708e-115
CD46	4.98113e-120	-0.532627	0.207	0.441	2.14752e-115
WNT2	5.71702e-120	-0.522723	0.006	0.164	2.46478e-115
WDR83OS	7.36142e-120	-0.60814	0.515	0.689	3.17373e-115
ADRM1	8.10214e-120	-0.547132	0.221	0.451	3.49308e-115
CCDC85B	8.71829e-120	-0.635061	0.313	0.538	3.75872e-115
CASP4	1.01027e-119	-0.531382	0.19	0.419	4.35556e-115
UBE2A	1.06772e-119	-0.526124	0.198	0.426	4.60326e-115
DNAJC3	1.08819e-119	-0.539578	0.224	0.455	4.69152e-115
IPO7	1.33959e-119	-0.453514	0.11	0.327	5.77537e-115
MXRA8	1.46933e-119	-0.740406	0.366	0.579	6.33474e-115
PLOD1	1.58708e-119	-0.529775	0.132	0.354	6.84237e-115
FAM50A	1.68584e-119	-0.523253	0.237	0.469	7.26817e-115
CMPK1	1.75842e-119	-0.574106	0.26	0.491	7.58109e-115
SCAF11	2.42194e-119	-0.614743	0.317	0.539	1.04417e-114
COPA	3.06681e-119	-0.546871	0.193	0.423	1.32219e-114
ZEB1	4.15955e-119	-0.559892	0.145	0.367	1.79331e-114
PSMB6	4.21302e-119	-0.685401	0.404	0.605	1.81636e-114
ERH	4.45618e-119	-0.725938	0.553	0.709	1.92119e-114
DYNC1I2	5.38847e-119	-0.690938	0.442	0.628	2.32313e-114
CALM2	5.76605e-119	-0.892626	0.835	0.894	2.48592e-114
MSRB3	9.62694e-119	-0.546006	0.188	0.422	4.15046e-114
NR4A1	9.98788e-119	-1.03551	0.315	0.531	4.30608e-114
RPS25	1.18851e-118	-0.849821	0.921	0.944	5.12402e-114
ARL3	1.41572e-118	-0.555783	0.241	0.469	6.10361e-114
C11orf31	1.60203e-118	-0.610421	0.336	0.556	6.90683e-114
SEC13	1.68122e-118	-0.528927	0.172	0.398	7.24825e-114
POLR2H	1.84314e-118	-0.447369	0.135	0.358	7.94632e-114
IL13RA1	1.9387e-118	-0.407449	0.101	0.315	8.3583e-114
MRPL23	2.06627e-118	-0.570373	0.254	0.483	8.90831e-114
CUX1	2.08692e-118	-0.473798	0.133	0.354	8.99734e-114
CAPNS1	2.14797e-118	-0.665537	0.324	0.539	9.26055e-114
CNIH4	2.27568e-118	-0.539922	0.242	0.472	9.81113e-114
TUBA1B	3.54458e-118	-1.3247	0.678	0.802	1.52818e-113
ZMIZ1	4.26456e-118	-0.465199	0.108	0.321	1.83858e-113
PRDX6	5.57865e-118	-0.732496	0.521	0.694	2.40512e-113
TUFM	5.77724e-118	-0.616326	0.368	0.576	2.49074e-113
COMMD7	6.35118e-118	-0.423707	0.14	0.364	2.73818e-113
VPS28	6.96332e-118	-0.61328	0.469	0.657	3.0021e-113
FAM89B	8.0743e-118	-0.502858	0.169	0.392	3.48107e-113
MAGED1	8.42872e-118	-0.600481	0.181	0.405	3.63387e-113
HOOK3	8.70334e-118	-0.484802	0.163	0.386	3.75227e-113
MAP7D1	1.04999e-117	-0.48298	0.148	0.37	4.52682e-113
ABCC9	1.07186e-117	-0.467167	0.02	0.189	4.62109e-113
SMARCA4	1.16738e-117	-0.430063	0.11	0.324	5.03292e-113
UBC	1.19415e-117	-1.04091	0.867	0.896	5.14833e-113
ARMCX3	1.74276e-117	-0.542314	0.241	0.47	7.51355e-113
ARHGEF12	2.52304e-117	-0.483611	0.161	0.387	1.08776e-112
TMEM230	3.07144e-117	-0.619232	0.426	0.632	1.32419e-112
EIF3G	3.13261e-117	-0.623952	0.49	0.678	1.35056e-112
HNRNPM	3.33685e-117	-0.680079	0.386	0.588	1.43861e-112
RAB11A	3.38275e-117	-0.563935	0.275	0.498	1.45841e-112
PPP1R12A	3.50408e-117	-0.638257	0.316	0.544	1.51071e-112
DBI	3.93191e-117	-0.791134	0.51	0.69	1.69516e-112
STAT3	5.72266e-117	-0.627783	0.365	0.582	2.46721e-112
NRP2	6.10629e-117	-0.452856	0.037	0.219	2.6326e-112
POLR1D	8.37832e-117	-0.576838	0.285	0.508	3.61214e-112
EMC7	8.4519e-117	-0.581777	0.317	0.536	3.64387e-112
SMAP1	9.90609e-117	-0.440615	0.14	0.362	4.27081e-112
YY1	1.011e-116	-0.547394	0.243	0.473	4.35874e-112
SH3PXD2A	1.09272e-116	-0.53957	0.174	0.398	4.71103e-112
ATPIF1	1.42728e-116	-0.695425	0.479	0.66	6.15343e-112
MAPRE1	1.46952e-116	-0.458015	0.151	0.376	6.33552e-112
CHCHD10	1.6803e-116	-0.809355	0.312	0.534	7.24427e-112
CHMP5	1.80995e-116	-0.585506	0.375	0.583	7.80323e-112
EMP1	1.81422e-116	-1.21494	0.255	0.469	7.82165e-112
MYL6B	1.83951e-116	-0.468793	0.167	0.393	7.93068e-112
MYOF	1.99341e-116	-0.516282	0.144	0.362	8.59419e-112
FDPS	2.41429e-116	-0.569406	0.213	0.441	1.04087e-111
NRIP1	2.45135e-116	-0.407066	0.066	0.264	1.05685e-111
RNF213	2.93516e-116	-0.514088	0.182	0.41	1.26544e-111
LIMD2	3.09312e-116	-0.391497	0.034	0.212	1.33354e-111
PSMC1	3.27786e-116	-0.588277	0.3	0.52	1.41318e-111
HNRNPD	3.65403e-116	-0.633446	0.353	0.566	1.57536e-111
HNRNPH3	3.8003e-116	-0.584489	0.329	0.549	1.63842e-111
DEGS1	4.13067e-116	-0.562504	0.238	0.463	1.78085e-111
KCNE4	4.3853e-116	-0.579973	0.071	0.268	1.89063e-111
ABI2	5.67628e-116	-0.464393	0.171	0.397	2.44722e-111
GMFG	5.90628e-116	-0.576832	0.095	0.304	2.54637e-111
LMAN2	6.98793e-116	-0.575385	0.331	0.552	3.01271e-111
ARHGDIB	8.18632e-116	-0.785592	0.058	0.251	3.52937e-111
HSPA1A	9.47271e-116	-1.9183	0.502	0.66	4.08397e-111
FHL3	9.87221e-116	-0.395828	0.082	0.286	4.25621e-111
FAM120A	1.12143e-115	-0.532614	0.187	0.414	4.83482e-111
TOMM7	1.20772e-115	-0.799373	0.801	0.865	5.20685e-111
PABPC4	1.38374e-115	-0.584564	0.226	0.454	5.9657e-111
H2AFV	1.39937e-115	-0.655463	0.319	0.539	6.03311e-111
WISP2	1.6271e-115	0.29283	0.273	0.079	7.01491e-111
PDLIM4	1.79192e-115	-0.742114	0.192	0.409	7.72552e-111
IFI27	1.9841e-115	-1.09451	0.443	0.661	8.55405e-111
ROCK2	2.02533e-115	-0.538488	0.176	0.399	8.73181e-111
SSB	2.20674e-115	-0.628278	0.373	0.583	9.51394e-111
RAB10	2.9241e-115	-0.518649	0.222	0.448	1.26067e-110
LSM1	4.13599e-115	-0.474756	0.17	0.394	1.78315e-110
STOML2	6.81243e-115	-0.543455	0.258	0.481	2.93704e-110
CIB1	7.04203e-115	-0.602082	0.325	0.546	3.03603e-110
ZNF593	7.38446e-115	-0.429012	0.131	0.35	3.18366e-110
HIGD2A	7.97079e-115	-0.593466	0.371	0.589	3.43645e-110
ERO1A	8.0738e-115	-0.46326	0.079	0.279	3.48086e-110
PFDN4	9.34844e-115	-0.492028	0.212	0.441	4.03039e-110
UBE2K	9.52074e-115	-0.491699	0.172	0.394	4.10467e-110
MCFD2	1.08199e-114	-0.453188	0.162	0.387	4.66478e-110
RHOA	1.25061e-114	-0.795724	0.709	0.808	5.39176e-110
KHDRBS1	1.25456e-114	-0.613545	0.346	0.562	5.40876e-110
COX7C	1.66106e-114	-0.736971	0.801	0.872	7.16133e-110
PPP1R18	2.11746e-114	-0.404843	0.093	0.299	9.12899e-110
ZFYVE16	2.2161e-114	-0.38854	0.09	0.295	9.55426e-110
RSU1	2.31847e-114	-0.543841	0.199	0.421	9.99561e-110
G3BP1	2.74987e-114	-0.52218	0.188	0.409	1.18555e-109
ERGIC2	3.19863e-114	-0.509891	0.233	0.458	1.37902e-109
STAU1	3.34925e-114	-0.488986	0.214	0.44	1.44396e-109
CCDC50	3.93144e-114	-0.474985	0.186	0.411	1.69496e-109
CTDSP2	4.03311e-114	-0.501645	0.22	0.444	1.73879e-109
RAB18	4.29346e-114	-0.513705	0.236	0.461	1.85104e-109
UFD1L	5.65273e-114	-0.493999	0.17	0.389	2.43706e-109
IGFBP2	7.51515e-114	-1.07279	0.067	0.259	3.24001e-109
TUBA1A	9.58622e-114	-1.03203	0.626	0.766	4.13291e-109
RBPMS	1.00386e-113	-0.610227	0.35	0.569	4.32795e-109
NOP56	1.04669e-113	-0.527868	0.192	0.415	4.51261e-109
CTTN	1.15865e-113	-0.545016	0.261	0.49	4.9953e-109
TMEM93	1.44266e-113	-0.434082	0.148	0.366	6.21973e-109
TRAPPC1	1.59811e-113	-0.63297	0.369	0.577	6.88995e-109
PHF20L1	1.96305e-113	-0.458462	0.15	0.368	8.4633e-109
BSG	1.97546e-113	-0.667409	0.61	0.765	8.51679e-109
IL1R1	1.98331e-113	-0.735061	0.218	0.437	8.55066e-109
MDFIC	2.02176e-113	-0.35375	0.048	0.233	8.71643e-109
CDC37	2.08657e-113	-0.53397	0.288	0.515	8.99583e-109
MT-ATP8	2.69318e-113	-0.95213	0.183	0.397	1.16111e-108
C20orf24	2.98763e-113	-0.466476	0.142	0.36	1.28806e-108
DAP	2.9878e-113	-0.45721	0.137	0.354	1.28813e-108
LAMC1	3.97926e-113	-0.776321	0.427	0.622	1.71558e-108
TCEAL4	4.37188e-113	-0.609374	0.437	0.629	1.88485e-108
MBD2	6.08542e-113	-0.440316	0.103	0.309	2.62361e-108
UQCRFS1	7.31889e-113	-0.574465	0.31	0.529	3.15539e-108
SNRNP70	8.38708e-113	-0.502561	0.274	0.498	3.61592e-108
ABL2	8.4717e-113	-0.573185	0.091	0.291	3.65241e-108
RNASEH2C	9.57752e-113	-0.565489	0.362	0.576	4.12915e-108
NCBP2	1.0247e-112	-0.43207	0.138	0.355	4.4178e-108
NDUFB5	1.21407e-112	-0.592318	0.338	0.547	5.23422e-108
ATP5G1	1.29819e-112	-0.633661	0.383	0.59	5.59688e-108
DESI2	1.2994e-112	-0.464085	0.129	0.342	5.60209e-108
SLC39A14	1.47076e-112	-0.534948	0.051	0.234	6.34088e-108
BATF3	1.49445e-112	-0.322383	0.016	0.176	6.44301e-108
PODNL1	1.56228e-112	-0.36729	0.017	0.177	6.73546e-108
UBE2B	1.68809e-112	-0.578473	0.381	0.588	7.27786e-108
GSTP1	1.74646e-112	-0.823234	0.761	0.86	7.52953e-108
RALA	1.77358e-112	-0.457407	0.106	0.313	7.64643e-108
RAB14	2.73121e-112	-0.492188	0.216	0.439	1.17751e-107
FKBP11	5.91964e-112	-0.510008	0.126	0.338	2.55213e-107
THRAP3	7.12741e-112	-0.541654	0.267	0.488	3.07284e-107
SLC3A2	7.8879e-112	-0.497975	0.167	0.388	3.40071e-107
CCT4	1.00179e-111	-0.570883	0.313	0.531	4.31903e-107
ADGRA2	1.02868e-111	-0.5181	0.148	0.362	4.43495e-107
EFEMP2	1.17497e-111	-0.710052	0.441	0.639	5.06566e-107
TAX1BP1	1.19856e-111	-0.572658	0.322	0.539	5.16733e-107
PEA15	1.47771e-111	-0.48347	0.153	0.368	6.37085e-107
ACSL4	1.56895e-111	-0.594365	0.086	0.284	6.76421e-107
RECQL	1.7063e-111	-0.482773	0.124	0.332	7.35635e-107
KIAA0930	1.78144e-111	-0.415987	0.062	0.25	7.68033e-107
DHX29	1.79635e-111	-0.455292	0.149	0.363	7.74459e-107
TNFAIP6	2.01443e-111	-1.07696	0.111	0.314	8.68481e-107
TARS	2.20112e-111	-0.445133	0.114	0.322	9.48969e-107
CREB3L2	2.53107e-111	-0.504267	0.18	0.398	1.09122e-106
GANAB	2.63816e-111	-0.485935	0.193	0.412	1.13739e-106
NASP	3.23574e-111	-0.603347	0.23	0.448	1.39502e-106
DERL1	3.39357e-111	-0.453791	0.15	0.365	1.46307e-106
TMEM263	3.5632e-111	-0.496087	0.155	0.369	1.5362e-106
CD164	4.1227e-111	-0.60831	0.414	0.619	1.77742e-106
CXCL2	4.13868e-111	-0.995813	0.027	0.194	1.78431e-106
NARS	4.6769e-111	-0.471568	0.195	0.419	2.01635e-106
NCOR1	4.76777e-111	-0.528853	0.277	0.496	2.05553e-106
CTNNA1	5.53227e-111	-0.573963	0.298	0.514	2.38513e-106
GOPC	5.54893e-111	-0.459437	0.141	0.355	2.39231e-106
NXN	6.35329e-111	-0.410731	0.063	0.251	2.73909e-106
MTCH1	6.51185e-111	-0.623738	0.352	0.566	2.80745e-106
RBFOX2	8.72638e-111	-0.471126	0.204	0.425	3.7622e-106
C5orf24	1.08396e-110	-0.498162	0.201	0.424	4.67326e-106
ANGPT2	1.12418e-110	-0.754006	0.042	0.217	4.84668e-106
FOXP1	1.14979e-110	-0.659571	0.301	0.514	4.9571e-106
BCAP31	1.18869e-110	-0.586952	0.308	0.524	5.12482e-106
SH3BGRL	1.27439e-110	-0.65867	0.548	0.714	5.4943e-106
GRAMD1A	1.52528e-110	-0.408577	0.092	0.293	6.57595e-106
CCDC88A	1.56916e-110	-0.421422	0.112	0.319	6.7651e-106
C16orf72	1.61459e-110	-0.399051	0.116	0.326	6.96097e-106
FGL2	1.65314e-110	0.405786	0.242	0.068	7.12716e-106
TMEM219	1.9272e-110	-0.577331	0.391	0.592	8.30875e-106
TIPRL	2.35869e-110	-0.417535	0.133	0.344	1.0169e-105
TMEM248	2.4732e-110	-0.472498	0.208	0.431	1.06627e-105
CHI3L1	3.62031e-110	-1.51555	0.008	0.157	1.56082e-105
MXRA7	4.81806e-110	-0.671295	0.242	0.455	2.07721e-105
SEC62	5.45083e-110	-0.717363	0.623	0.748	2.35002e-105
NUFIP2	5.55492e-110	-0.442006	0.114	0.32	2.39489e-105
TWF1	5.93303e-110	-0.39519	0.1	0.304	2.55791e-105
SCP2	7.19984e-110	-0.594629	0.393	0.6	3.10407e-105
MRPL47	8.59272e-110	-0.463551	0.174	0.39	3.70458e-105
YIPF3	9.7211e-110	-0.538468	0.282	0.502	4.19106e-105
CRIP2	1.03983e-109	-0.737809	0.333	0.567	4.48303e-105
GNG12	1.05567e-109	-0.522088	0.218	0.437	4.55132e-105
AKR1A1	1.05667e-109	-0.578177	0.273	0.488	4.55563e-105
WASL	1.10534e-109	-0.425206	0.131	0.342	4.76547e-105
PUF60	1.15002e-109	-0.49976	0.224	0.442	4.95807e-105
TTYH3	1.54688e-109	-0.319469	0.022	0.183	6.66908e-105
ATG101	1.78929e-109	-0.430709	0.148	0.361	7.71416e-105
CHURC1	1.99702e-109	-0.527331	0.332	0.544	8.60977e-105
AFF4	2.00579e-109	-0.499115	0.208	0.423	8.64758e-105
TMED9	2.19748e-109	-0.709813	0.39	0.591	9.47401e-105
ENG	3.04133e-109	-0.557326	0.209	0.429	1.31121e-104
SSR1	3.51862e-109	-0.569582	0.244	0.461	1.51698e-104
NDUFA5	3.61672e-109	-0.54396	0.355	0.564	1.55928e-104
SSNA1	3.63311e-109	-0.472148	0.205	0.422	1.56634e-104
NAA50	3.93357e-109	-0.428276	0.123	0.331	1.69588e-104
RDX	4.52128e-109	-0.573969	0.288	0.505	1.94926e-104
NDUFA3	4.83437e-109	-0.564318	0.384	0.588	2.08424e-104
PPP4R2	5.48756e-109	-0.405382	0.112	0.318	2.36585e-104
GPX7	5.74395e-109	-0.382218	0.07	0.261	2.47639e-104
THOC7	6.06469e-109	-0.526119	0.255	0.473	2.61467e-104
LAMTOR4	6.56591e-109	-0.580601	0.512	0.694	2.83076e-104
CISD2	7.02956e-109	-0.441943	0.126	0.335	3.03065e-104
MAGOHB	1.01774e-108	-0.431012	0.108	0.31	4.3878e-104
WIPF1	1.16217e-108	-0.37143	0.087	0.286	5.01048e-104
MRPS16	1.42341e-108	-0.440446	0.174	0.392	6.13673e-104
KDM6B	1.43024e-108	-0.466427	0.077	0.269	6.1662e-104
CCT7	1.43808e-108	-0.552361	0.286	0.505	6.2e-104
SF1	1.44576e-108	-0.550391	0.348	0.557	6.23312e-104
RB1CC1	1.4612e-108	-0.47543	0.159	0.373	6.29969e-104
ISOC2	1.46212e-108	-0.520059	0.194	0.408	6.30362e-104
C7orf73	1.61941e-108	-0.632517	0.327	0.531	6.98178e-104
HP1BP3	1.77605e-108	-0.555419	0.325	0.54	7.65708e-104
CBX5	2.15906e-108	-0.473205	0.159	0.372	9.30835e-104
KCNJ8	2.35753e-108	-0.613534	0.036	0.206	1.0164e-103
ACTA2	2.39624e-108	-1.46443	0.44	0.665	1.03309e-103
CPXM1	2.82246e-108	-0.503285	0.044	0.219	1.21685e-103
PHACTR2	3.8708e-108	-0.548062	0.215	0.433	1.66882e-103
FAM195B	4.66593e-108	-0.52251	0.296	0.511	2.01162e-103
C1orf43	4.72173e-108	-0.541156	0.273	0.49	2.03568e-103
PDCD6	5.77879e-108	-0.534357	0.299	0.514	2.49141e-103
TNFAIP3	8.46967e-108	-0.909851	0.115	0.314	3.65153e-103
EIF3E	8.56938e-108	-0.694947	0.644	0.787	3.69452e-103
MAP3K20	9.18563e-108	-0.609452	0.315	0.543	3.9602e-103
BST2	1.01286e-107	-0.896698	0.535	0.709	4.36676e-103
IL7R	1.02201e-107	-0.884516	0.009	0.157	4.40619e-103
SEMA3E	1.04699e-107	0.260668	0.155	0.022	4.51391e-103
CCDC71L	1.07291e-107	-0.667565	0.106	0.305	4.62564e-103
CXCL1	1.20459e-107	-2.49184	0.057	0.238	5.19334e-103
ST13	1.35355e-107	-0.634733	0.493	0.673	5.83557e-103
BLOC1S6	1.60523e-107	-0.428009	0.126	0.333	6.92063e-103
CD151	1.67808e-107	-0.682741	0.535	0.709	7.23472e-103
RGS5	1.73531e-107	-2.15624	0.147	0.355	7.48143e-103
AKT1	1.80692e-107	-0.372051	0.081	0.274	7.79016e-103
ATP5O	2.30296e-107	-0.645309	0.549	0.718	9.92874e-103
SEL1L	2.72441e-107	-0.415781	0.136	0.346	1.17457e-102
COPZ1	3.31837e-107	-0.515962	0.234	0.452	1.43065e-102
BEX3	3.37626e-107	-0.787128	0.592	0.729	1.45561e-102
GALNT1	3.59293e-107	-0.408341	0.101	0.302	1.54902e-102
WARS	4.30541e-107	-0.654403	0.18	0.396	1.85619e-102
NBL1	4.4922e-107	-1.06772	0.51	0.668	1.93672e-102
NSRP1	4.59587e-107	-0.457928	0.207	0.427	1.98142e-102
MIER1	6.56372e-107	-0.425363	0.173	0.391	2.82982e-102
CAPZA2	7.53014e-107	-0.543455	0.351	0.565	3.24647e-102
CTD-2001E22.2	7.92252e-107	-0.402584	0.118	0.323	3.41564e-102
RERGL	1.02427e-106	1.13809	0.181	0.038	4.41595e-102
TGOLN2	1.02557e-106	-0.54969	0.262	0.479	4.42155e-102
ATP13A3	1.04852e-106	-0.402701	0.065	0.251	4.52048e-102
HLA-F	1.14025e-106	-0.496875	0.166	0.379	4.91598e-102
ATP6V1D	1.42595e-106	-0.431442	0.15	0.36	6.1477e-102
GOLM1	1.54597e-106	-0.439044	0.086	0.28	6.66515e-102
MAP9	1.86402e-106	-0.348634	0.063	0.248	8.03636e-102
KDELR3	1.86643e-106	-0.529515	0.117	0.321	8.04674e-102
MDH1	2.13035e-106	-0.572769	0.312	0.519	9.18458e-102
FBXO18	2.18272e-106	-0.409784	0.109	0.312	9.41036e-102
ARID1A	2.26961e-106	-0.415394	0.117	0.32	9.78496e-102
RAD23B	2.5192e-106	-0.464001	0.187	0.402	1.0861e-101
ELK3	2.53052e-106	-0.369979	0.072	0.26	1.09098e-101
UBE2V2	2.62599e-106	-0.502093	0.235	0.45	1.13214e-101
GLRX3	3.32593e-106	-0.464993	0.169	0.382	1.43391e-101
JMJD1C	3.71813e-106	-0.477741	0.207	0.422	1.603e-101
TNIP2	1.12383e-105	-0.375928	0.102	0.301	4.84516e-101
ATP1A1	1.13248e-105	-0.644746	0.306	0.517	4.88245e-101
CTNND1	1.27734e-105	-0.44442	0.138	0.346	5.507e-101
SQLE	1.83772e-105	-0.361727	0.04	0.211	7.92297e-101
SMARCA5	1.8783e-105	-0.483287	0.193	0.407	8.0979e-101
AP1S1	2.20149e-105	-0.420726	0.12	0.323	9.49127e-101
ARL6IP4	2.20298e-105	-0.642407	0.607	0.753	9.49772e-101
TEAD1	2.23123e-105	-0.402469	0.09	0.285	9.61948e-101
CDC42SE1	2.78649e-105	-0.437328	0.116	0.317	1.20134e-100
ANP32A	2.81275e-105	-0.460815	0.169	0.382	1.21266e-100
TSTA3	2.89752e-105	-0.382268	0.101	0.299	1.24921e-100
PDIA4	3.17983e-105	-0.644085	0.301	0.509	1.37092e-100
IFNGR2	3.2903e-105	-0.501155	0.179	0.391	1.41855e-100
REST	3.62508e-105	-0.393178	0.102	0.302	1.56288e-100
CHMP3	3.72225e-105	-0.532111	0.292	0.505	1.60477e-100
PTPRG	7.09558e-105	-0.436639	0.133	0.336	3.05912e-100
RNMT	1.09818e-104	-0.410114	0.149	0.358	4.73457e-100
XIAP	1.12532e-104	-0.394496	0.108	0.308	4.85161e-100
MAGED2	1.15912e-104	-0.705567	0.384	0.575	4.99731e-100
KIAA1217	1.29503e-104	-0.358952	0.046	0.22	5.58325e-100
TRIM44	1.33349e-104	-0.432378	0.156	0.365	5.74907e-100
FAM32A	1.43897e-104	-0.456915	0.184	0.396	6.20384e-100
NDUFB8	1.73888e-104	-0.601266	0.472	0.654	7.49684e-100
RHOBTB3	1.83002e-104	-0.768798	0.361	0.563	7.88976e-100
ACBD3	2.42182e-104	-0.458833	0.128	0.328	1.04412e-99
HDAC2	2.44271e-104	-0.509688	0.204	0.417	1.05312e-99
MYO1C	2.47611e-104	-0.516888	0.242	0.457	1.06753e-99
UBE2J1	2.55022e-104	-0.428565	0.153	0.363	1.09947e-99
RP11-382A20.3	2.82076e-104	-0.361252	0.09	0.284	1.21612e-99
P3H4	3.9965e-104	-0.405101	0.096	0.29	1.72301e-99
TWISTNB	4.08055e-104	-0.446744	0.126	0.328	1.75925e-99
MRPS36	4.13895e-104	-0.490152	0.255	0.467	1.78443e-99
AAK1	4.96236e-104	-0.40703	0.132	0.337	2.13942e-99
TMCO1	5.15238e-104	-0.57799	0.369	0.563	2.22135e-99
UBE2R2	5.89996e-104	-0.498682	0.203	0.415	2.54365e-99
NT5DC2	6.02378e-104	-0.487223	0.092	0.284	2.59703e-99
YIPF5	7.52282e-104	-0.477553	0.165	0.375	3.24331e-99
CNPY2	7.70192e-104	-0.580892	0.335	0.538	3.32053e-99
EIF4B	8.10253e-104	-0.572499	0.401	0.603	3.49324e-99
ADAM19	9.366e-104	-0.39707	0.044	0.215	4.03796e-99
NAB1	9.36625e-104	-0.32244	0.055	0.233	4.03807e-99
CDC42EP5	1.13669e-103	-0.515476	0.161	0.369	4.9006e-99
RPS26	1.18402e-103	-0.940795	0.826	0.884	5.10465e-99
EIF2AK2	1.20013e-103	-0.489648	0.183	0.394	5.17414e-99
SNRPD2	1.24353e-103	-0.674383	0.568	0.725	5.36124e-99
FYTTD1	1.27995e-103	-0.386043	0.125	0.327	5.51826e-99
TMED3	1.29535e-103	-0.569511	0.246	0.459	5.58466e-99
PSMD11	1.37524e-103	-0.4404	0.165	0.373	5.92909e-99
SND1	1.48187e-103	-0.400672	0.116	0.316	6.38877e-99
LAPTM4B	1.63774e-103	-0.476571	0.148	0.353	7.06078e-99
ATP6AP2	2.4669e-103	-0.639728	0.488	0.663	1.06355e-98
UBE2Z	2.52241e-103	-0.388951	0.122	0.325	1.08749e-98
ORMDL1	2.5584e-103	-0.447485	0.211	0.425	1.103e-98
TRA2B	2.89048e-103	-0.544488	0.344	0.547	1.24617e-98
CKLF	3.04053e-103	-0.481287	0.162	0.372	1.31086e-98
ARID4B	3.04565e-103	-0.490851	0.221	0.433	1.31307e-98
RPL27A	4.00195e-103	-0.894417	0.901	0.943	1.72536e-98
PLXNB2	4.11503e-103	-0.395259	0.112	0.311	1.77411e-98
DIO2	4.43426e-103	-0.59374	0.009	0.151	1.91174e-98
TMOD3	4.55561e-103	-0.488604	0.204	0.417	1.96406e-98
EPRS	4.67261e-103	-0.471119	0.148	0.354	2.0145e-98
C1QTNF3	4.67507e-103	0.571093	0.287	0.099	2.01556e-98
DCAF7	5.24626e-103	-0.403001	0.132	0.336	2.26182e-98
ATP5F1	5.69072e-103	-0.585979	0.368	0.569	2.45344e-98
SLPI	5.77604e-103	1.41076	0.228	0.068	2.49022e-98
SRP54	6.03063e-103	-0.386001	0.127	0.329	2.59998e-98
USP34	7.44501e-103	-0.396027	0.12	0.321	3.20977e-98
C6orf62	8.50454e-103	-0.502051	0.218	0.427	3.66656e-98
AIMP1	9.57934e-103	-0.467987	0.219	0.433	4.12994e-98
DDX46	1.01692e-102	-0.468564	0.239	0.455	4.38424e-98
ROBO1	1.06184e-102	-0.414607	0.09	0.279	4.5779e-98
ARF6	1.27065e-102	-0.512921	0.227	0.438	5.47817e-98
PYCR1	1.30993e-102	-0.352755	0.033	0.196	5.6475e-98
PTK7	1.42816e-102	-0.465939	0.109	0.305	6.15724e-98
TNPO1	1.46623e-102	-0.451912	0.157	0.364	6.32136e-98
PRPF38B	1.83738e-102	-0.47577	0.21	0.421	7.92148e-98
EIF3H	1.98302e-102	-0.620299	0.503	0.669	8.54938e-98
MSC	2.06938e-102	-0.368978	0.058	0.235	8.92174e-98
PSMC3	2.39585e-102	-0.586699	0.336	0.538	1.03292e-97
MDFI	2.55652e-102	-0.297051	0.013	0.157	1.10219e-97
LXN	2.58236e-102	-0.630788	0.067	0.246	1.11333e-97
SRPRA	2.8338e-102	-0.383339	0.116	0.316	1.22173e-97
ROCK1	3.11262e-102	-0.532497	0.291	0.503	1.34194e-97
ALG5	3.45085e-102	-0.433812	0.173	0.382	1.48777e-97
GLS	4.00203e-102	-0.419101	0.114	0.311	1.72539e-97
AHR	4.61587e-102	-0.463874	0.086	0.273	1.99004e-97
MOB1A	4.86357e-102	-0.475546	0.208	0.419	2.09683e-97
C19orf79	5.86851e-102	-0.542067	0.34	0.537	2.53009e-97
SKA2	5.8951e-102	-0.450792	0.135	0.336	2.54155e-97
PTK2	7.0275e-102	-0.570731	0.187	0.395	3.02977e-97
PPP1R15A	7.9153e-102	-0.770435	0.448	0.627	3.41252e-97
AKIRIN1	9.29677e-102	-0.371651	0.115	0.314	4.00812e-97
TPGS1	9.35517e-102	-0.42105	0.193	0.404	4.03329e-97
BICC1	9.51753e-102	-0.558745	0.14	0.336	4.10329e-97
DCTN2	9.68644e-102	-0.509167	0.31	0.516	4.17611e-97
FKBP3	1.03762e-101	-0.499128	0.226	0.436	4.4735e-97
TCAF1	1.05136e-101	-0.472043	0.135	0.334	4.53271e-97
TUBB4B	1.07103e-101	-0.860366	0.395	0.582	4.61755e-97
P4HA1	1.30622e-101	-0.551254	0.151	0.352	5.63149e-97
PDCD10	1.32465e-101	-0.458114	0.174	0.379	5.71097e-97
P3H1	1.46291e-101	-0.439529	0.111	0.307	6.30703e-97
ADGRF5	1.5137e-101	-0.514916	0.023	0.176	6.526e-97
SUGT1	1.61527e-101	-0.457702	0.2	0.411	6.96392e-97
TM9SF2	1.70737e-101	-0.490784	0.231	0.439	7.36099e-97
DDR2	1.7305e-101	-0.609399	0.319	0.536	7.4607e-97
MRPL57	1.75574e-101	-0.539471	0.323	0.529	7.56952e-97
TRIB2	1.91246e-101	-0.372762	0.037	0.201	8.24521e-97
PRDX2	1.95712e-101	-0.703546	0.486	0.65	8.43773e-97
TGIF1	2.34608e-101	-0.527893	0.148	0.35	1.01146e-96
DNAJB11	2.35874e-101	-0.412124	0.117	0.315	1.01693e-96
HLA-E	2.52859e-101	-0.69377	0.607	0.749	1.09015e-96
TRAPPC3	2.93901e-101	-0.436204	0.183	0.39	1.26709e-96
PRAF2	2.95135e-101	-0.409637	0.124	0.322	1.27241e-96
GLT25D1	3.36273e-101	-0.395344	0.086	0.273	1.44977e-96
ERBIN	3.81085e-101	-0.370468	0.089	0.278	1.64297e-96
PTPN1	4.36652e-101	-0.336509	0.071	0.255	1.88254e-96
MED8	4.59857e-101	-0.346892	0.082	0.269	1.98258e-96
GTPBP4	5.14799e-101	-0.332749	0.073	0.257	2.21945e-96
TAX1BP3	5.21084e-101	-0.638695	0.335	0.535	2.24655e-96
TBL1XR1	5.52103e-101	-0.473993	0.179	0.385	2.38028e-96
EHD2	5.7462e-101	-0.631866	0.341	0.538	2.47736e-96
ADAMTS9	6.06359e-101	-0.509917	0.044	0.211	2.61419e-96
CKS2	6.31771e-101	-0.479225	0.025	0.179	2.72376e-96
WAC	6.43979e-101	-0.460409	0.219	0.433	2.77639e-96
TMED7	7.88322e-101	-0.437736	0.179	0.388	3.39869e-96
SMARCC1	1.20187e-100	-0.371906	0.081	0.267	5.18161e-96
MRVI1	1.39683e-100	-0.524168	0.129	0.33	6.02214e-96
DNAJC1	1.93144e-100	-0.469655	0.188	0.396	8.32701e-96
TNFAIP1	2.45721e-100	-0.303577	0.037	0.2	1.05938e-95
CLPP	2.47498e-100	-0.412174	0.155	0.359	1.06704e-95
PAIP1	2.60535e-100	-0.460826	0.217	0.427	1.12324e-95
LURAP1L	2.71825e-100	-0.546426	0.125	0.322	1.17192e-95
CTDNEP1	2.83672e-100	-0.49237	0.23	0.439	1.22299e-95
UROS	3.03669e-100	-0.382508	0.117	0.313	1.30921e-95
KIFC3	3.56274e-100	-0.292957	0.037	0.199	1.536e-95
RCC2	4.40596e-100	-0.299359	0.034	0.193	1.89954e-95
LINC00493	4.41315e-100	-0.512598	0.373	0.576	1.90264e-95
USP9X	4.49948e-100	-0.381224	0.108	0.303	1.93986e-95
MPC2	4.56502e-100	-0.503209	0.257	0.474	1.96812e-95
MME	4.5896e-100	-0.476931	0.004	0.137	1.97871e-95
BCLAF1	4.92846e-100	-0.530395	0.27	0.479	2.12481e-95
CRELD2	4.96634e-100	-0.448979	0.166	0.371	2.14114e-95
SHISA5	4.97056e-100	-0.44961	0.218	0.427	2.14296e-95
FXR1	5.92468e-100	-0.481355	0.214	0.42	2.55431e-95
DHX9	6.16786e-100	-0.406566	0.141	0.343	2.65915e-95
DCUN1D5	6.20234e-100	-0.382767	0.108	0.301	2.67401e-95
TRIM28	6.27078e-100	-0.432693	0.16	0.363	2.70352e-95
VDAC3	6.75927e-100	-0.50572	0.252	0.458	2.91412e-95
MVP	7.51172e-100	-0.526854	0.283	0.493	3.23853e-95
GOLGA2	8.16681e-100	-0.474189	0.182	0.388	3.52096e-95
TDG	8.70575e-100	-0.34836	0.095	0.285	3.75331e-95
LPGAT1	1.00472e-99	-0.313238	0.06	0.236	4.33164e-95
NAA20	1.05123e-99	-0.483265	0.22	0.427	4.53218e-95
STK17A	1.16728e-99	-0.356877	0.05	0.22	5.03249e-95
ELOVL5	1.2244e-99	-0.365652	0.102	0.295	5.27878e-95
ARL1	1.3068e-99	-0.541525	0.276	0.481	5.63399e-95
PHB	1.60836e-99	-0.54746	0.289	0.494	6.93411e-95
RPS19BP1	1.6295e-99	-0.527996	0.331	0.532	7.02525e-95
DARS	1.65752e-99	-0.488493	0.24	0.449	7.14608e-95
PTRHD1	1.71422e-99	-0.384258	0.13	0.33	7.39053e-95
AUP1	1.94082e-99	-0.476503	0.244	0.453	8.36746e-95
PPP1CC	2.07245e-99	-0.58142	0.34	0.544	8.93496e-95
ATP2B1	2.08484e-99	-0.611556	0.206	0.409	8.98836e-95
UQCRC1	2.48693e-99	-0.543267	0.267	0.474	1.07219e-94
HPRT1	2.67797e-99	-0.357823	0.088	0.274	1.15455e-94
HSPA4	2.88813e-99	-0.355628	0.096	0.286	1.24516e-94
MT-TP	3.31439e-99	-0.800411	0.061	0.232	1.42893e-94
ANP32B	3.83272e-99	-0.632481	0.352	0.552	1.6524e-94
POLR2F	4.17207e-99	-0.525634	0.357	0.551	1.79871e-94
MSRB2	4.40717e-99	-0.569669	0.291	0.493	1.90006e-94
ZC3H12A	4.51093e-99	-0.335378	0.028	0.183	1.9448e-94
C17orf89	4.92137e-99	-0.482229	0.243	0.454	2.12175e-94
PSMC5	5.43804e-99	-0.549695	0.372	0.567	2.3445e-94
TWF2	6.60438e-99	-0.405044	0.15	0.352	2.84734e-94
SLC39A6	6.74598e-99	-0.448019	0.159	0.361	2.90839e-94
LARS	6.75596e-99	-0.403761	0.142	0.342	2.91269e-94
RAB27A	7.14491e-99	-0.336772	0.047	0.215	3.08039e-94
SAR1B	7.20431e-99	-0.399246	0.15	0.352	3.10599e-94
SLC12A2	7.86941e-99	-0.478594	0.081	0.264	3.39274e-94
CHCHD8	7.89942e-99	-0.427233	0.178	0.385	3.40568e-94
KPNA4	9.06513e-99	-0.377359	0.105	0.297	3.90825e-94
EMC10	9.43407e-99	-0.453326	0.182	0.388	4.06731e-94
COX17	1.09424e-98	-0.568246	0.348	0.554	4.71758e-94
CRISPLD2	1.215e-98	-0.810402	0.47	0.64	5.23823e-94
OAZ2	1.32334e-98	-0.604094	0.287	0.493	5.7053e-94
GPI	1.3578e-98	-0.459197	0.172	0.374	5.85389e-94
COL11A1	1.63059e-98	-0.754622	0.003	0.131	7.02998e-94
SNRPA1	1.83258e-98	-0.390621	0.112	0.304	7.90079e-94
JTB	2.10993e-98	-0.622242	0.435	0.62	9.09656e-94
FIS1	2.18455e-98	-0.613251	0.533	0.683	9.41824e-94
UBE2E1	2.21924e-98	-0.437331	0.165	0.368	9.56781e-94
DUSP5	2.23096e-98	-0.37449	0.026	0.177	9.61833e-94
RAB21	2.34394e-98	-0.405088	0.137	0.336	1.01054e-93
MRPL13	2.48391e-98	-0.465007	0.188	0.39	1.07089e-93
CAMK2N1	2.66433e-98	-0.672531	0.182	0.383	1.14867e-93
STT3B	3.47634e-98	-0.417337	0.153	0.354	1.49875e-93
HMG20B	5.04154e-98	-0.404747	0.152	0.354	2.17356e-93
LTBP1	5.04182e-98	-0.766712	0.174	0.371	2.17368e-93
TTC3	5.16349e-98	-0.731756	0.387	0.57	2.22614e-93
NIFK	5.51195e-98	-0.423203	0.143	0.342	2.37637e-93
VPS29	5.99555e-98	-0.572814	0.376	0.571	2.58486e-93
NDUFB7	6.78262e-98	-0.601194	0.606	0.745	2.92419e-93
YTHDF2	7.04741e-98	-0.44412	0.179	0.384	3.03835e-93
PSMD13	8.72574e-98	-0.469862	0.224	0.429	3.76193e-93
GFPT1	8.74053e-98	-0.397128	0.108	0.3	3.76831e-93
BTG1	9.97284e-98	-0.723318	0.605	0.752	4.29959e-93
CMC2	1.14478e-97	-0.353434	0.096	0.285	4.9355e-93
CILP	1.16731e-97	0.366691	0.244	0.077	5.03262e-93
ZFP36L1	1.17208e-97	-1.10338	0.742	0.81	5.05318e-93
TBCB	1.45042e-97	-0.543218	0.333	0.533	6.25318e-93
GSPT1	1.86679e-97	-0.465452	0.165	0.365	8.04829e-93
CHMP1B	1.91781e-97	-0.51001	0.184	0.386	8.26827e-93
GJC1	2.078e-97	-0.457395	0.048	0.212	8.9589e-93
TMEM2	2.09966e-97	-0.277443	0.016	0.159	9.05227e-93
PTRF	2.98505e-97	-0.741249	0.509	0.691	1.28694e-92
MRPS18C	3.08691e-97	-0.442245	0.212	0.419	1.33086e-92
RIF1	3.21325e-97	-0.388801	0.121	0.316	1.38533e-92
BCL3	3.22386e-97	-0.335782	0.055	0.225	1.3899e-92
BRD2	3.28355e-97	-0.57598	0.297	0.498	1.41564e-92
BPTF	3.95882e-97	-0.506911	0.232	0.436	1.70677e-92
ZMYM2	4.02018e-97	-0.375083	0.112	0.305	1.73322e-92
TAF10	4.59024e-97	-0.406104	0.118	0.31	1.97899e-92
POLR2I	4.74982e-97	-0.496204	0.331	0.534	2.04779e-92
BOLA3	4.98159e-97	-0.433914	0.144	0.341	2.14771e-92
CRK	5.67388e-97	-0.412462	0.17	0.373	2.44618e-92
PON2	5.71472e-97	-0.403874	0.139	0.338	2.46379e-92
EFHD2	9.0662e-97	-0.373649	0.083	0.264	3.90871e-92
MFSD12	9.45322e-97	-0.304719	0.05	0.216	4.07557e-92
GNAI1	9.50345e-97	-0.395663	0.105	0.295	4.09722e-92
UBXN1	9.5512e-97	-0.521082	0.4	0.595	4.11781e-92
PLAC9	1.13072e-96	0.846312	0.682	0.481	4.87487e-92
SEC23A	1.17254e-96	-0.490384	0.214	0.419	5.05518e-92
RRAS	1.20788e-96	-0.659208	0.374	0.563	5.20751e-92
ELL2	1.21362e-96	-0.356314	0.047	0.21	5.23227e-92
NUDT5	1.27035e-96	-0.41136	0.161	0.364	5.47684e-92
HNMT	1.36978e-96	-0.472359	0.184	0.386	5.90554e-92
RABL6	1.49778e-96	-0.369698	0.11	0.301	6.45738e-92
HSD17B10	1.59522e-96	-0.480759	0.259	0.464	6.87748e-92
POLR2J3	1.60434e-96	-0.561904	0.344	0.539	6.91679e-92
ST5	2.16992e-96	-0.479783	0.212	0.418	9.35516e-92
ITPA	2.28368e-96	-0.380708	0.129	0.325	9.84564e-92
NDUFB6	2.66298e-96	-0.533592	0.304	0.506	1.14809e-91
C19orf24	2.7525e-96	-0.412679	0.167	0.368	1.18668e-91
TIAL1	3.48947e-96	-0.403299	0.164	0.363	1.50442e-91
PAIP2	4.13077e-96	-0.501362	0.33	0.53	1.7809e-91
MRPL33	4.26919e-96	-0.536055	0.417	0.6	1.84058e-91
NOL7	4.86359e-96	-0.495627	0.261	0.461	2.09684e-91
ANKRD17	5.55285e-96	-0.361739	0.108	0.298	2.394e-91
TBRG1	5.63854e-96	-0.33106	0.098	0.286	2.43094e-91
ELK1	5.79944e-96	-0.277417	0.031	0.184	2.50031e-91
PRKG1	6.67026e-96	-0.463342	0.186	0.39	2.87575e-91
MAPK1IP1L	8.0725e-96	-0.409932	0.17	0.371	3.4803e-91
BRD7	8.68919e-96	-0.421837	0.158	0.356	3.74617e-91
HSPB1	9.22075e-96	-0.863811	0.797	0.88	3.97534e-91
EI24	1.01839e-95	-0.498128	0.309	0.511	4.39057e-91
PA2G4	1.20045e-95	-0.571326	0.34	0.535	5.17552e-91
ETV6	1.47259e-95	-0.277672	0.042	0.203	6.34878e-91
ARPP19	1.52537e-95	-0.429293	0.173	0.374	6.57631e-91
MMP19	1.58909e-95	-0.609843	0.102	0.283	6.85103e-91
DR1	1.89698e-95	-0.356896	0.116	0.306	8.17845e-91
G3BP2	1.95716e-95	-0.386433	0.126	0.32	8.43788e-91
ATXN1	2.42992e-95	-0.36646	0.094	0.277	1.04761e-90
GPX8	2.70828e-95	-0.608146	0.216	0.414	1.16762e-90
KIRREL	2.82314e-95	-0.330742	0.044	0.205	1.21714e-90
BDP1	3.94061e-95	-0.361133	0.11	0.298	1.69892e-90
ZFAND3	4.1267e-95	-0.353582	0.099	0.285	1.77914e-90
NUDT22	4.1764e-95	-0.359559	0.121	0.312	1.80057e-90
RBBP6	4.35174e-95	-0.497066	0.192	0.392	1.87617e-90
MRPL3	4.40073e-95	-0.470773	0.191	0.388	1.89729e-90
PGM2L1	4.58803e-95	-0.33731	0.038	0.194	1.97804e-90
NR2F6	5.09576e-95	-0.348806	0.087	0.269	2.19694e-90
REXO2	5.3041e-95	-0.583426	0.438	0.633	2.28675e-90
FIGF	5.4041e-95	0.265469	0.136	0.019	2.32987e-90
CCNL1	6.1756e-95	-0.662244	0.394	0.583	2.66249e-90
POLR3D	6.40447e-95	-0.284468	0.044	0.205	2.76116e-90
ANAPC5	6.71798e-95	-0.432384	0.206	0.408	2.89632e-90
TRAF4	6.81314e-95	-0.257119	0.023	0.168	2.93735e-90
ANKH	7.35033e-95	-0.363278	0.043	0.202	3.16895e-90
IFI27L2	8.30859e-95	-0.624942	0.466	0.64	3.58208e-90
PRPF4B	1.06374e-94	-0.436176	0.188	0.389	4.58608e-90
LSM2	1.18029e-94	-0.48146	0.244	0.449	5.08859e-90
LZTS1	1.18275e-94	-0.347447	0.013	0.149	5.0992e-90
HNRNPA0	1.2836e-94	-0.576003	0.471	0.647	5.534e-90
GOLIM4	1.32401e-94	-0.518566	0.257	0.46	5.70822e-90
DECR1	1.44783e-94	-0.460498	0.223	0.427	6.24205e-90
CSNK1D	1.45703e-94	-0.350526	0.116	0.306	6.28168e-90
PLEKHG2	1.47331e-94	-0.284034	0.04	0.198	6.35187e-90
MRPL54	1.62189e-94	-0.487078	0.263	0.464	6.99244e-90
SPRED1	1.77111e-94	-0.348161	0.087	0.268	7.63579e-90
GLIS3	1.92523e-94	-0.354209	0.039	0.195	8.30026e-90
EML4	2.22525e-94	-0.32102	0.064	0.235	9.59371e-90
SETD5	2.65651e-94	-0.400667	0.155	0.351	1.1453e-89
RALBP1	2.80183e-94	-0.470598	0.234	0.436	1.20795e-89
SPRY4	2.88704e-94	-0.409409	0.046	0.205	1.24469e-89
TUG1	2.90554e-94	-0.417879	0.166	0.366	1.25267e-89
SPECC1	2.9747e-94	-0.311047	0.034	0.187	1.28248e-89
LHFPL2	3.53422e-94	-0.357736	0.064	0.234	1.52371e-89
DYNLRB1	5.78091e-94	-0.590733	0.531	0.686	2.49232e-89
COMT	7.33478e-94	-0.522975	0.329	0.532	3.16224e-89
TMEM141	8.11517e-94	-0.420401	0.167	0.367	3.49869e-89
B3GNT2	8.9075e-94	-0.370423	0.062	0.23	3.84029e-89
MYO1E	9.02893e-94	-0.303578	0.047	0.207	3.89264e-89
LSM4	1.16958e-93	-0.509433	0.216	0.418	5.04243e-89
EIF4EBP1	1.26219e-93	-0.492764	0.129	0.317	5.44169e-89
PNN	1.35683e-93	-0.487429	0.263	0.465	5.84969e-89
HEYL	1.57389e-93	-0.423641	0.044	0.202	6.78552e-89
ZCRB1	1.62496e-93	-0.481506	0.255	0.456	7.00571e-89
ADAM9	1.66682e-93	-0.455883	0.161	0.359	7.18616e-89
NFATC4	1.72609e-93	-0.320268	0.071	0.244	7.44171e-89
ENPEP	1.80807e-93	-0.430471	0.02	0.16	7.79515e-89
LRRFIP2	1.89865e-93	-0.350541	0.105	0.29	8.18566e-89
PHLDA2	1.99517e-93	-0.66201	0.172	0.382	8.60179e-89
C11orf73	2.00657e-93	-0.472478	0.253	0.452	8.65092e-89
C16orf88	2.20103e-93	-0.386228	0.113	0.299	9.48929e-89
ATN1	2.33296e-93	-0.363915	0.126	0.317	1.00581e-88
SPTSSA	3.24361e-93	-0.493947	0.285	0.491	1.39842e-88
PCNX1	3.66203e-93	-0.328684	0.068	0.238	1.57881e-88
NDUFA2	3.84659e-93	-0.538686	0.372	0.562	1.65838e-88
MT-ND6	4.72613e-93	-0.636413	0.328	0.519	2.03758e-88
CPD	5.6926e-93	-0.343027	0.064	0.232	2.45425e-88
TRIP12	6.81855e-93	-0.376766	0.118	0.306	2.93968e-88
CNOT2	6.90284e-93	-0.403254	0.159	0.357	2.97602e-88
LASP1	9.2415e-93	-0.500923	0.205	0.406	3.98429e-88
PRRC2B	9.5508e-93	-0.35428	0.123	0.313	4.11764e-88
ISG20	1.01112e-92	-0.43241	0.082	0.259	4.35925e-88
ALG3	1.04001e-92	-0.355365	0.087	0.265	4.48382e-88
CCDC28B	1.1104e-92	-0.330003	0.071	0.243	4.78725e-88
COL15A1	1.22208e-92	-1.11778	0.148	0.334	5.26873e-88
FOSL2	1.22868e-92	-0.475373	0.179	0.377	5.29723e-88
RNF181	1.31016e-92	-0.49538	0.313	0.508	5.64851e-88
SETX	1.43103e-92	-0.363796	0.105	0.289	6.1696e-88
GSTK1	1.46763e-92	-0.486184	0.32	0.52	6.3274e-88
AHSA1	1.50638e-92	-0.418426	0.166	0.361	6.49447e-88
ANKLE2	1.55981e-92	-0.343087	0.087	0.264	6.72479e-88
RNPS1	1.60414e-92	-0.446636	0.249	0.451	6.91594e-88
MRPL34	2.08686e-92	-0.424631	0.218	0.421	8.9971e-88
DERL2	2.1061e-92	-0.38491	0.151	0.347	9.08005e-88
RFLNB	2.32645e-92	-0.373491	0.057	0.22	1.003e-87
PBRM1	2.66748e-92	-0.374685	0.124	0.314	1.15003e-87
HSPA2	2.84628e-92	-0.466095	0.076	0.25	1.22712e-87
UBE2L6	4.03864e-92	-0.501504	0.213	0.413	1.74118e-87
IVNS1ABP	4.17326e-92	-0.334724	0.063	0.23	1.79922e-87
NBEAL1	4.21207e-92	-0.410019	0.203	0.404	1.81595e-87
MRPS7	4.70017e-92	-0.417907	0.193	0.391	2.02638e-87
SERPINB6	4.74876e-92	-0.574243	0.426	0.602	2.04733e-87
MATN2	4.95752e-92	0.423086	0.316	0.13	2.13733e-87
RBMX	5.13931e-92	-0.606121	0.447	0.617	2.21571e-87
PFKFB3	8.63821e-92	-0.339802	0.029	0.174	3.72419e-87
ELAVL1	8.78507e-92	-0.399069	0.18	0.379	3.78751e-87
PRRC1	9.09724e-92	-0.351524	0.092	0.271	3.92209e-87
SERINC1	9.46977e-92	-0.4957	0.293	0.491	4.0827e-87
POLR2G	1.03893e-91	-0.455822	0.247	0.447	4.47915e-87
ZKSCAN1	1.11168e-91	-0.425766	0.161	0.357	4.79278e-87
ITPR2	1.13193e-91	-0.310526	0.043	0.199	4.88009e-87
OPTN	1.29494e-91	-0.528846	0.294	0.487	5.58288e-87
RARS	1.32396e-91	-0.41096	0.126	0.312	5.708e-87
HACD3	1.37989e-91	-0.453526	0.173	0.368	5.94911e-87
S1PR3	1.4936e-91	-0.552417	0.095	0.27	6.43935e-87
PAWR	1.64245e-91	-0.371201	0.09	0.268	7.08108e-87
PDK4	1.89525e-91	0.257327	0.464	0.241	8.171e-87
PDXDC1	2.13293e-91	-0.361998	0.11	0.294	9.19569e-87
CCDC167	2.28997e-91	-0.342884	0.094	0.274	9.87277e-87
DYNLT3	2.31232e-91	-0.432502	0.188	0.383	9.96909e-87
LDLR	2.35833e-91	-0.380242	0.04	0.194	1.01675e-86
NUTF2	2.37997e-91	-0.430547	0.168	0.363	1.02607e-86
CXCL3	2.49764e-91	-1.01386	0.01	0.138	1.07681e-86
AAED1	3.00984e-91	-0.344438	0.113	0.299	1.29763e-86
MRPL15	3.12883e-91	-0.374142	0.117	0.302	1.34893e-86
CSNK2B	3.30401e-91	-0.559629	0.346	0.532	1.42446e-86
TFRC	3.88666e-91	-0.365682	0.044	0.2	1.67566e-86
PDHB	3.88703e-91	-0.459519	0.213	0.408	1.67582e-86
TIA1	4.12427e-91	-0.338369	0.105	0.288	1.7781e-86
APOL6	6.95777e-91	-0.434777	0.135	0.323	2.9997e-86
NDUFA8	8.04105e-91	-0.430737	0.202	0.4	3.46674e-86
WSB2	8.14321e-91	-0.323797	0.073	0.244	3.51078e-86
RYBP	8.24278e-91	-0.376903	0.101	0.28	3.55371e-86
POLR2K	8.37258e-91	-0.493371	0.36	0.547	3.60967e-86
MGAT1	9.02906e-91	-0.453504	0.234	0.436	3.8927e-86
GPAA1	1.07537e-90	-0.419373	0.22	0.422	4.63625e-86
SLTM	1.1084e-90	-0.42478	0.2	0.397	4.77865e-86
SLC52A2	1.1369e-90	-0.335646	0.085	0.26	4.9015e-86
KDM5B	1.13957e-90	-0.333783	0.088	0.265	4.91302e-86
EIF3F	1.19737e-90	-0.596695	0.53	0.683	5.16221e-86
UBALD2	1.25574e-90	-0.37422	0.09	0.268	5.41388e-86
LSM12	1.43285e-90	-0.330888	0.085	0.26	6.17743e-86
ARIH1	1.52396e-90	-0.337068	0.097	0.277	6.57025e-86
TALDO1	1.66301e-90	-0.55336	0.324	0.515	7.16974e-86
SERTAD1	1.68604e-90	-0.545219	0.244	0.444	7.26904e-86
NSD3	1.7536e-90	-0.428885	0.215	0.413	7.56029e-86
SLC6A6	1.777e-90	-0.355454	0.02	0.156	7.66117e-86
DLC1	1.89643e-90	-0.536382	0.226	0.418	8.17607e-86
MPLKIP	2.08194e-90	-0.440745	0.208	0.404	8.97589e-86
CFLAR	2.18784e-90	-0.484143	0.219	0.411	9.43243e-86
NFIC	2.52494e-90	-0.654548	0.495	0.649	1.08858e-85
PRMT2	2.63867e-90	-0.53884	0.29	0.486	1.13761e-85
LARP1	2.78736e-90	-0.402198	0.137	0.325	1.20171e-85
ASNA1	2.79757e-90	-0.414069	0.209	0.41	1.20612e-85
GNAQ	3.35169e-90	-0.3956	0.127	0.313	1.44502e-85
IAH1	3.38753e-90	-0.448263	0.278	0.475	1.46047e-85
MFAP4	3.46126e-90	0.689579	0.646	0.427	1.49225e-85
AKT3	3.68587e-90	-0.330827	0.088	0.264	1.58909e-85
ITGAE	3.6986e-90	-0.402264	0.153	0.344	1.59458e-85
EPN1	3.70673e-90	-0.395704	0.146	0.335	1.59808e-85
TXLNA	3.79942e-90	-0.302926	0.071	0.239	1.63805e-85
CAND1	3.8114e-90	-0.380334	0.127	0.313	1.64321e-85
MMADHC	3.81304e-90	-0.470898	0.266	0.462	1.64392e-85
GDE1	3.92887e-90	-0.365467	0.131	0.321	1.69386e-85
PDGFA	3.97244e-90	-0.615086	0.079	0.248	1.71264e-85
RAB1B	3.99569e-90	-0.344643	0.124	0.312	1.72266e-85
RARRES1	4.27772e-90	-1.00579	0.053	0.211	1.84425e-85
MOB4	4.49736e-90	-0.40503	0.175	0.37	1.93895e-85
NR2F2	4.70056e-90	-0.948929	0.381	0.554	2.02655e-85
MRPL42	4.94976e-90	-0.400942	0.166	0.358	2.13399e-85
EIF4A3	5.33509e-90	-0.460347	0.2	0.392	2.30012e-85
LMO7	5.47549e-90	-0.322054	0.029	0.174	2.36065e-85
KLF13	5.61317e-90	-0.369832	0.128	0.317	2.42e-85
MARK3	5.99283e-90	-0.368974	0.157	0.35	2.58369e-85
HIP1	6.40337e-90	-0.35071	0.059	0.221	2.76068e-85
B4GALT1	6.47626e-90	-0.528759	0.166	0.356	2.79211e-85
TEAD2	7.04067e-90	-0.298031	0.066	0.233	3.03544e-85
DAZAP1	8.57731e-90	-0.374706	0.129	0.315	3.69794e-85
UTP11	9.33424e-90	-0.350205	0.121	0.307	4.02427e-85
LSM10	9.47773e-90	-0.365337	0.154	0.347	4.08613e-85
ATG12	1.05816e-89	-0.385118	0.171	0.366	4.56206e-85
TMEM45A	1.06593e-89	-0.526395	0.176	0.37	4.59555e-85
AGPAT2	1.26543e-89	-0.351445	0.117	0.303	5.45566e-85
KLF9	1.27748e-89	-0.675182	0.364	0.542	5.50761e-85
UBE2Q2	1.31692e-89	-0.346057	0.112	0.294	5.67762e-85
DNAJC7	1.40916e-89	-0.436723	0.216	0.412	6.0753e-85
THOC2	1.9765e-89	-0.431274	0.187	0.381	8.5213e-85
OLA1	2.0726e-89	-0.412197	0.154	0.345	8.93562e-85
MRPL12	2.12809e-89	-0.421815	0.157	0.346	9.17485e-85
ZDHHC20	2.17568e-89	-0.279555	0.05	0.207	9.38003e-85
TAOK1	2.2269e-89	-0.401016	0.132	0.317	9.60085e-85
CHD9	2.5144e-89	-0.46857	0.291	0.487	1.08403e-84
TGFBR1	2.59178e-89	-0.387811	0.075	0.243	1.1174e-84
B3GAT3	2.68384e-89	-0.375812	0.15	0.34	1.15708e-84
LLPH	2.76961e-89	-0.358622	0.135	0.323	1.19406e-84
IK	2.93159e-89	-0.446518	0.252	0.45	1.2639e-84
ERRFI1	3.24381e-89	-0.780844	0.172	0.358	1.3985e-84
EIF4G3	3.37709e-89	-0.353729	0.096	0.272	1.45596e-84
ZRANB2	3.44994e-89	-0.463407	0.254	0.451	1.48737e-84
LUC7L3	4.24821e-89	-0.50857	0.423	0.593	1.83153e-84
SRI	4.46538e-89	-0.573371	0.407	0.591	1.92516e-84
CENPB	4.56288e-89	-0.294367	0.063	0.227	1.96719e-84
DSTN	4.85706e-89	-0.572455	0.787	0.88	2.09402e-84
DNAJC21	5.18213e-89	-0.379178	0.111	0.292	2.23417e-84
NCOR2	5.36111e-89	-0.385961	0.132	0.317	2.31133e-84
LARP7	5.57175e-89	-0.468309	0.252	0.446	2.40215e-84
UBE2H	6.19261e-89	-0.359512	0.131	0.318	2.66982e-84
SMOC2	7.24682e-89	-0.62847	0.093	0.264	3.12432e-84
ICMT	7.89429e-89	-0.327752	0.087	0.261	3.40346e-84
VCAM1	7.92483e-89	-0.515676	0.129	0.316	3.41663e-84
ARF3	8.37293e-89	-0.435433	0.219	0.414	3.60982e-84
LTBR	8.99382e-89	-0.37248	0.158	0.349	3.87751e-84
FUNDC2	9.29772e-89	-0.45499	0.284	0.481	4.00852e-84
ITGB5	1.24003e-88	-0.565415	0.23	0.421	5.34615e-84
CSRP1	1.27973e-88	-0.734975	0.355	0.553	5.51729e-84
CYGB	1.46588e-88	-0.687997	0.292	0.497	6.31984e-84
BTF3L4	1.48674e-88	-0.43603	0.23	0.425	6.40977e-84
OSR2	1.51154e-88	0.518987	0.255	0.094	6.51671e-84
C16orf13	1.66564e-88	-0.474745	0.306	0.501	7.18109e-84
TMA16	1.68062e-88	-0.363179	0.118	0.301	7.24566e-84
IL4R	1.94183e-88	-0.296161	0.059	0.222	8.37183e-84
PSMG2	2.05334e-88	-0.475941	0.335	0.527	8.85258e-84
RSF1	2.21911e-88	-0.471232	0.254	0.447	9.56724e-84
IARS	2.45375e-88	-0.355416	0.096	0.272	1.05789e-83
KCTD20	3.03363e-88	-0.329916	0.096	0.272	1.30789e-83
NDUFC1	3.69275e-88	-0.547273	0.392	0.572	1.59206e-83
SLC30A7	4.03718e-88	-0.337865	0.089	0.26	1.74055e-83
KCTD10	4.60667e-88	-0.323704	0.084	0.255	1.98607e-83
CPNE1	4.8975e-88	-0.427755	0.208	0.405	2.11146e-83
NFIL3	5.05976e-88	-0.375058	0.062	0.222	2.18141e-83
DDA1	5.10232e-88	-0.331582	0.092	0.266	2.19976e-83
PPP2CA	5.21717e-88	-0.425622	0.185	0.377	2.24928e-83
SMARCA1	5.74121e-88	-0.406995	0.148	0.335	2.47521e-83
DNAJC10	5.93758e-88	-0.396051	0.145	0.333	2.55987e-83
U2SURP	8.61842e-88	-0.434773	0.217	0.411	3.71566e-83
TAOK3	9.40649e-88	-0.382648	0.124	0.306	4.05542e-83
C5orf15	9.91469e-88	-0.404425	0.204	0.401	4.27452e-83
C20orf27	1.04587e-87	-0.489104	0.111	0.288	4.50904e-83
MLXIP	1.16973e-87	-0.443595	0.175	0.367	5.04305e-83
CPEB4	1.48143e-87	-0.323178	0.061	0.221	6.38691e-83
KDM5A	1.55784e-87	-0.348115	0.125	0.31	6.71632e-83
WASF2	1.59082e-87	-0.512102	0.38	0.56	6.85849e-83
ZBTB7A	1.64364e-87	-0.430825	0.168	0.356	7.08623e-83
SH3GL1	1.67545e-87	-0.327805	0.096	0.271	7.22339e-83
PELO	1.681e-87	-0.378629	0.111	0.289	7.24731e-83
MGST3	1.85441e-87	-0.672475	0.661	0.772	7.99493e-83
EID1	1.92305e-87	-0.665924	0.755	0.833	8.29086e-83
BAG3	2.14574e-87	-0.413166	0.104	0.279	9.25094e-83
RTF1	2.45651e-87	-0.475122	0.345	0.536	1.05907e-82
UBQLN1	2.67539e-87	-0.34329	0.106	0.284	1.15344e-82
MTIF3	2.84767e-87	-0.412871	0.2	0.394	1.22772e-82
CELF1	2.98233e-87	-0.417531	0.171	0.36	1.28577e-82
IFNGR1	3.01505e-87	-0.416833	0.169	0.361	1.29988e-82
MRPS10	3.06547e-87	-0.371817	0.147	0.334	1.32162e-82
ETS2	3.20779e-87	-0.613401	0.195	0.388	1.38298e-82
DICER1	3.2219e-87	-0.376204	0.125	0.308	1.38906e-82
PTGR1	3.39815e-87	-0.394082	0.148	0.335	1.46505e-82
ARID1B	3.62821e-87	-0.502215	0.266	0.455	1.56423e-82
UBAC2	3.64819e-87	-0.336639	0.112	0.292	1.57285e-82
GPR176	5.26717e-87	-0.236207	0.021	0.155	2.27083e-82
SEZ6L2	5.37021e-87	-0.297927	0.017	0.148	2.31526e-82
NELFE	5.5348e-87	-0.422562	0.208	0.402	2.38622e-82
HNRNPUL1	5.75129e-87	-0.445451	0.219	0.412	2.47955e-82
CSNK2A1	5.76853e-87	-0.397678	0.162	0.35	2.48699e-82
GABARAPL2	6.16019e-87	-0.542742	0.548	0.694	2.65584e-82
XRCC6	6.29522e-87	-0.527194	0.384	0.564	2.71406e-82
PAICS	6.38265e-87	-0.327137	0.062	0.222	2.75175e-82
NF1	6.4167e-87	-0.383265	0.162	0.35	2.76643e-82
PSMG3	6.64599e-87	-0.344529	0.11	0.288	2.86528e-82
CGGBP1	6.87784e-87	-0.358644	0.141	0.328	2.96524e-82
DNAJC2	7.76421e-87	-0.31924	0.087	0.258	3.34738e-82
SYF2	8.20209e-87	-0.471693	0.385	0.575	3.53617e-82
2023-09-04	8.33479e-87	-0.62547	0.119	0.295	3.59338e-82
THBS2	8.64412e-87	-1.16501	0.193	0.372	3.72674e-82
ETF1	9.72434e-87	-0.345097	0.112	0.29	4.19246e-82
ITM2C	1.49562e-86	-0.532861	0.381	0.574	6.44805e-82
RSRP1	1.52701e-86	-0.538687	0.352	0.538	6.5834e-82
TMEM259	1.71054e-86	-0.363814	0.172	0.363	7.37464e-82
EIF3B	1.91257e-86	-0.380889	0.134	0.317	8.24565e-82
CCDC102B	1.91675e-86	-0.679725	0.088	0.255	8.2637e-82
GORASP2	1.93872e-86	-0.390738	0.161	0.349	8.35841e-82
WNK1	2.10443e-86	-0.382387	0.139	0.324	9.07285e-82
RELA	2.14936e-86	-0.310194	0.1	0.275	9.26653e-82
C16orf89	2.19676e-86	0.325652	0.234	0.076	9.47091e-82
SLC35B1	2.59838e-86	-0.317881	0.086	0.256	1.12024e-81
RRP36	2.66781e-86	-0.314037	0.072	0.235	1.15017e-81
DENR	2.99146e-86	-0.37928	0.142	0.326	1.28971e-81
NCKAP1	3.16099e-86	-0.456432	0.229	0.422	1.3628e-81
RPN1	4.28136e-86	-0.481116	0.246	0.438	1.84582e-81
RAB4A	4.29378e-86	-0.374436	0.146	0.33	1.85118e-81
CHORDC1	4.34716e-86	-0.321462	0.083	0.252	1.87419e-81
KLHL42	4.37027e-86	-0.324672	0.098	0.272	1.88415e-81
EIF3D	4.38612e-86	-0.473859	0.342	0.537	1.89099e-81
KRR1	4.59253e-86	-0.379614	0.15	0.335	1.97998e-81
PNRC1	4.64649e-86	-0.666895	0.638	0.763	2.00324e-81
RPL13A	5.22403e-86	-0.827271	0.959	0.972	2.25224e-81
ZNF24	5.29345e-86	-0.342967	0.148	0.337	2.28216e-81
MMP3	6.65588e-86	-3.26632	0.008	0.127	2.86955e-81
MAT2A	7.40437e-86	-0.540279	0.286	0.475	3.19224e-81
GLRX	7.83806e-86	-0.518968	0.201	0.395	3.37922e-81
PJA2	7.89627e-86	-0.442369	0.225	0.418	3.40432e-81
GRB2	7.98446e-86	-0.337848	0.117	0.296	3.44234e-81
BTN3A2	8.18795e-86	-0.357752	0.111	0.287	3.53007e-81
WDR45B	8.43187e-86	-0.360363	0.125	0.306	3.63523e-81
ATP6V1A	8.62256e-86	-0.313064	0.075	0.241	3.71744e-81
SMAD5	9.17803e-86	-0.391682	0.151	0.337	3.95693e-81
EIF3L	1.10757e-85	-0.547396	0.468	0.636	4.77508e-81
JOSD2	1.12429e-85	-0.412419	0.217	0.411	4.84714e-81
LENG8	1.13618e-85	-0.421323	0.17	0.355	4.89843e-81
LRRC32	1.16605e-85	-0.473564	0.138	0.317	5.02721e-81
BID	1.21463e-85	-0.283218	0.029	0.167	5.23662e-81
SLC20A1	1.21869e-85	-0.388351	0.064	0.222	5.25416e-81
CSTB	1.23628e-85	-0.692095	0.532	0.68	5.32997e-81
SARS	1.24481e-85	-0.444322	0.281	0.476	5.36675e-81
SLC39A13	1.47806e-85	-0.349826	0.113	0.29	6.37237e-81
TAF15	1.68052e-85	-0.333283	0.116	0.296	7.24525e-81
RSL24D1	1.71327e-85	-0.503736	0.457	0.627	7.38642e-81
ANXA11	1.7235e-85	-0.56484	0.419	0.589	7.43053e-81
HECTD1	1.78884e-85	-0.378934	0.167	0.355	7.71222e-81
MYO9B	2.0162e-85	-0.312828	0.089	0.258	8.69245e-81
ECE1	2.10661e-85	-0.419793	0.134	0.315	9.08223e-81
HIPK1	2.11333e-85	-0.320555	0.077	0.242	9.11119e-81
SHMT2	2.30958e-85	-0.317933	0.078	0.244	9.9573e-81
USP16	2.31198e-85	-0.417572	0.223	0.414	9.96764e-81
EFR3A	2.36896e-85	-0.35907	0.12	0.298	1.02133e-80
C1D	2.42737e-85	-0.379386	0.203	0.397	1.04651e-80
EVA1A	2.69809e-85	-0.330076	0.027	0.164	1.16323e-80
ZBTB38	3.05605e-85	-0.459203	0.205	0.395	1.31755e-80
BACE1	3.19924e-85	-0.306741	0.072	0.235	1.37929e-80
MXD4	3.35093e-85	-0.421205	0.178	0.366	1.44469e-80
GHITM	3.36671e-85	-0.521388	0.369	0.548	1.45149e-80
GALNT2	3.47155e-85	-0.346353	0.1	0.273	1.49669e-80
AGAP2-AS1	3.73206e-85	-0.26891	0.045	0.194	1.609e-80
PGP	3.83438e-85	-0.316616	0.078	0.243	1.65312e-80
TSPAN9	3.86081e-85	-0.333816	0.075	0.237	1.66451e-80
CARD16	3.97388e-85	-0.606287	0.163	0.35	1.71326e-80
AHCY	4.21146e-85	-0.338354	0.091	0.26	1.81569e-80
YME1L1	4.21167e-85	-0.457164	0.225	0.413	1.81578e-80
TSC22D1	4.22139e-85	-0.806956	0.575	0.729	1.81997e-80
XPO1	4.25911e-85	-0.3816	0.138	0.32	1.83623e-80
CHST11	4.47646e-85	-0.28175	0.036	0.18	1.92994e-80
PIN4	4.48357e-85	-0.432038	0.253	0.447	1.933e-80
DCAF13	4.63829e-85	-0.333439	0.094	0.265	1.99971e-80
MED13	6.67225e-85	-0.337654	0.089	0.258	2.87661e-80
MAML2	7.40276e-85	-0.34212	0.105	0.28	3.19155e-80
AFAP1	7.59439e-85	-0.308775	0.072	0.234	3.27417e-80
BAZ1B	7.73694e-85	-0.368824	0.127	0.306	3.33563e-80
CCM2	8.69857e-85	-0.318913	0.099	0.273	3.75021e-80
TMEM87A	9.69308e-85	-0.413587	0.205	0.393	4.17898e-80
PPP2R5E	1.12282e-84	-0.384184	0.146	0.33	4.84082e-80
TOMM22	1.30464e-84	-0.452481	0.27	0.46	5.62469e-80
AK2	1.31313e-84	-0.367513	0.158	0.345	5.66132e-80
MYCBP2	1.46415e-84	-0.491091	0.218	0.407	6.31239e-80
TRIP11	1.6311e-84	-0.41711	0.146	0.327	7.03215e-80
COMMD1	1.76638e-84	-0.380068	0.177	0.365	7.61539e-80
TUBB6	1.81349e-84	-0.582486	0.268	0.456	7.8185e-80
DDX39A	1.88189e-84	-0.323526	0.084	0.251	8.11339e-80
NOP58	1.97631e-84	-0.369435	0.122	0.301	8.52048e-80
MAN1A2	1.97906e-84	-0.366059	0.15	0.336	8.53234e-80
LSM3	2.0562e-84	-0.554367	0.398	0.569	8.86489e-80
SMTN	2.48199e-84	-0.509397	0.225	0.419	1.07006e-79
TPBG	2.50182e-84	-0.412167	0.144	0.326	1.07861e-79
PPFIBP1	2.66141e-84	-0.440358	0.168	0.352	1.14742e-79
GOLGA3	2.71577e-84	-0.325789	0.082	0.247	1.17085e-79
ATG3	3.17556e-84	-0.370314	0.152	0.336	1.36908e-79
MRPL18	3.23006e-84	-0.467964	0.245	0.436	1.39258e-79
TPST2	3.46619e-84	-0.276874	0.037	0.181	1.49438e-79
YAF2	4.15983e-84	-0.322831	0.119	0.298	1.79343e-79
ELOVL1	4.41351e-84	-0.328948	0.088	0.255	1.9028e-79
CHPF2	4.69011e-84	-0.267191	0.057	0.212	2.02205e-79
ZNF292	4.70601e-84	-0.412599	0.15	0.333	2.0289e-79
ZBTB8OS	4.95297e-84	-0.354246	0.138	0.319	2.13538e-79
SDHC	5.04871e-84	-0.466999	0.334	0.52	2.17665e-79
SPAG9	5.22686e-84	-0.410898	0.189	0.378	2.25346e-79
CORO1C	5.39738e-84	-0.373837	0.141	0.325	2.32697e-79
ZG16	5.42804e-84	0.55734	0.283	0.114	2.34019e-79
PYURF	5.94699e-84	-0.492994	0.394	0.567	2.56393e-79
PRPS2	7.66493e-84	-0.304752	0.059	0.214	3.30458e-79
TWSG1	8.13282e-84	-0.430197	0.208	0.395	3.5063e-79
GALK1	8.33611e-84	-0.309168	0.088	0.254	3.59395e-79
CLIP1	8.4436e-84	-0.377862	0.144	0.327	3.64029e-79
TMEM204	8.48009e-84	-0.427394	0.151	0.333	3.65602e-79
PLPP3	8.89437e-84	0.637167	0.495	0.302	3.83463e-79
COX14	9.53541e-84	-0.471687	0.342	0.526	4.111e-79
NHP2	1.01181e-83	-0.503222	0.296	0.485	4.36222e-79
USP14	1.05778e-83	-0.359988	0.125	0.302	4.5604e-79
MAPK1	1.06461e-83	-0.351936	0.137	0.317	4.58984e-79
ACO1	1.09342e-83	-0.349681	0.098	0.266	4.71407e-79
SH3BGRL3	1.10661e-83	-0.723196	0.556	0.719	4.77091e-79
DDX24	1.11415e-83	-0.543605	0.44	0.601	4.80343e-79
HSPA13	1.12304e-83	-0.26657	0.055	0.208	4.84175e-79
ARHGAP42	1.24174e-83	-0.309958	0.049	0.198	5.35353e-79
CSNK1G2	1.30302e-83	-0.258647	0.052	0.203	5.6177e-79
TMEM173	1.32572e-83	-0.40484	0.167	0.352	5.71558e-79
ZNF428	1.37815e-83	-0.448549	0.315	0.504	5.94163e-79
GTF2H5	1.47496e-83	-0.474175	0.321	0.506	6.35899e-79
CAMSAP2	1.5781e-83	-0.296034	0.069	0.228	6.80366e-79
DDX52	2.01204e-83	-0.31335	0.09	0.258	8.6745e-79
RDH11	2.17851e-83	-0.353409	0.139	0.321	9.3922e-79
HADHA	2.19403e-83	-0.428559	0.273	0.469	9.4591e-79
MRPS11	2.33173e-83	-0.33601	0.148	0.332	1.00528e-78
SRPRB	2.48724e-83	-0.358816	0.109	0.282	1.07232e-78
SLAIN2	2.6482e-83	-0.311655	0.091	0.259	1.14172e-78
SS18	2.8274e-83	-0.317063	0.111	0.286	1.21898e-78
DGUOK	2.91113e-83	-0.43638	0.276	0.462	1.25507e-78
CHD3	2.98092e-83	-0.374104	0.148	0.331	1.28516e-78
ZNF580	3.36669e-83	-0.384873	0.197	0.386	1.45148e-78
C11orf24	3.62058e-83	-0.323267	0.071	0.23	1.56094e-78
FAM3C	3.69342e-83	-0.482942	0.261	0.45	1.59234e-78
LRP12	3.7189e-83	-0.252941	0.033	0.172	1.60333e-78
PDGFC	3.92139e-83	-0.416905	0.065	0.22	1.69063e-78
PCNP	4.16301e-83	-0.444664	0.358	0.546	1.7948e-78
CHIC2	4.43534e-83	-0.380457	0.148	0.328	1.91221e-78
PABPN1	4.44685e-83	-0.435446	0.253	0.441	1.91717e-78
RND3	4.47689e-83	-0.764907	0.267	0.45	1.93012e-78
USO1	4.63881e-83	-0.385044	0.157	0.341	1.99993e-78
MRPL19	4.67798e-83	-0.312711	0.11	0.285	2.01682e-78
NANS	4.70819e-83	-0.379363	0.126	0.303	2.02984e-78
AVEN	4.7741e-83	-0.242606	0.028	0.163	2.05826e-78
SCFD1	4.8173e-83	-0.372451	0.16	0.344	2.07688e-78
COA6	5.42934e-83	-0.299796	0.083	0.248	2.34075e-78
VTI1B	5.54387e-83	-0.397891	0.189	0.378	2.39013e-78
SPATS2	6.86757e-83	-0.311655	0.091	0.258	2.96081e-78
KANK2	6.95471e-83	-0.532461	0.323	0.502	2.99839e-78
GSDMD	7.31177e-83	-0.400362	0.215	0.405	3.15232e-78
TXNDC9	7.58662e-83	-0.333994	0.116	0.291	3.27082e-78
NAP1L4	7.64524e-83	-0.367524	0.157	0.339	3.29609e-78
RAB5A	8.72192e-83	-0.347806	0.143	0.323	3.76028e-78
FKBP14	8.89628e-83	-0.387034	0.096	0.262	3.83545e-78
HIC1	9.20252e-83	-0.422922	0.133	0.309	3.96748e-78
ST3GAL2	9.47732e-83	-0.247894	0.045	0.192	4.08596e-78
TRPS1	1.01603e-82	-0.285434	0.062	0.217	4.3804e-78
MGAT4B	1.02195e-82	-0.29763	0.069	0.227	4.40592e-78
ERGIC3	1.04169e-82	-0.549047	0.395	0.571	4.49103e-78
AP2B1	1.11793e-82	-0.434563	0.2	0.383	4.81971e-78
C17orf62	1.2524e-82	-0.299522	0.099	0.27	5.39947e-78
MICALL2	1.34063e-82	-0.30361	0.085	0.251	5.77984e-78
VPS36	1.50337e-82	-0.362058	0.147	0.329	6.48148e-78
NUAK1	1.56431e-82	-0.291343	0.033	0.171	6.74423e-78
WDR82	1.73307e-82	-0.346927	0.131	0.31	7.47179e-78
[truncated: 5,086 more rows]

## Sheet: D
	p_val	avg_log2FC	pct.1 (NC)	pct.2 (CRC)	p_val_adj
HSPG2	0	-2.52388	0.644	0.917	0
SPARC	0	-2.32283	0.672	0.922	0
COL15A1	0	-2.52707	0.398	0.786	0
HTRA1	0	-1.76906	0.393	0.761	0
PRCP	0	-1.91041	0.24	0.675	0
COL4A1	0	-3.41642	0.449	0.827	0
COL4A2	0	-2.83232	0.441	0.826	0
MMP2	0	-1.53114	0.079	0.54	0
TGM2	0	-1.61346	0.127	0.564	0
MARCKSL1	6.67246e-299	-1.6088	0.468	0.801	2.8767e-294
COL18A1	2.17121e-296	-1.68424	0.334	0.714	9.36076e-292
PCDH17	2.93965e-286	-1.98152	0.311	0.678	1.26737e-281
FLNA	1.13927e-285	-1.57284	0.306	0.681	4.91172e-281
LAMA4	2.1615e-278	-1.68246	0.24	0.625	9.31886e-274
CD93	4.82373e-275	-1.89662	0.613	0.848	2.07966e-270
MAP1B	6.21142e-273	-1.5721	0.146	0.546	2.67793e-268
AQP1	3.4117e-272	-2.1853	0.257	0.642	1.47089e-267
LGALS1	1.78322e-271	-2.46801	0.656	0.866	7.68799e-267
TXNIP	3.23339e-271	0.851283	0.913	0.569	1.39401e-266
C4orf48	2.05437e-270	-1.16829	0.233	0.627	8.857e-266
CA4	5.33179e-270	1.69131	0.314	0.032	2.29869e-265
COTL1	1.92693e-265	-1.59315	0.173	0.563	8.30759e-261
ANKRD28	3.73465e-264	-1.11385	0.109	0.498	1.61012e-259
FSTL1	1.60698e-263	-1.76657	0.345	0.68	6.92815e-259
ANXA2	2.22717e-258	-1.55611	0.707	0.894	9.60201e-254
LAMC1	6.3644e-257	-1.40259	0.274	0.64	2.74389e-252
SERPINE1	3.83738e-256	-2.42691	0.124	0.507	1.65441e-251
HIF1A	6.66119e-256	-1.46959	0.303	0.656	2.87184e-251
ITGA5	8.02955e-256	-1.45087	0.387	0.71	3.46178e-251
C1orf54	4.18827e-254	-1.24403	0.339	0.693	1.80569e-249
PXDN	8.73335e-253	-1.75305	0.169	0.542	3.76521e-248
NAMPT	2.05641e-252	-1.42147	0.247	0.609	8.86582e-248
MARCKS	1.26626e-249	-1.5973	0.337	0.69	5.45924e-245
ADAMTS9	1.28466e-249	-1.55493	0.216	0.587	5.53856e-245
NID1	2.2103e-248	-1.33916	0.134	0.509	9.52926e-244
VWA1	2.67297e-244	-1.44733	0.419	0.767	1.1524e-239
PRKCDBP	6.52866e-244	-1.43847	0.44	0.752	2.8147e-239
SERPINH1	2.13007e-243	-1.5149	0.41	0.721	9.18336e-239
VWF	7.38683e-241	-1.88259	0.781	0.903	3.18469e-236
COL6A2	5.19123e-239	-1.63996	0.17	0.548	2.23809e-234
CD81	2.67017e-236	-1.82127	0.577	0.806	1.15119e-231
TCF4	7.69573e-236	-1.69088	0.727	0.886	3.31786e-231
MCAM	1.03218e-234	-2.03885	0.303	0.638	4.45003e-230
STAB1	7.30926e-232	-1.00779	0.136	0.495	3.15124e-227
RAI14	1.60837e-229	-1.21445	0.256	0.608	6.93419e-225
MT-CYB	4.45377e-226	-1.68439	0.986	0.975	1.92016e-221
CD36	2.47722e-225	1.00768	0.491	0.154	1.068e-220
ENTPD1	1.84502e-222	-1.27295	0.361	0.679	7.95443e-218
S100A6	3.20648e-222	-1.6799	0.92	0.97	1.38241e-217
PPP1R14B	2.33499e-221	-1.16681	0.173	0.525	1.00669e-216
S100A11	2.80412e-221	-1.50656	0.784	0.904	1.20894e-216
ATP1B3	2.18415e-220	-1.44751	0.496	0.764	9.41652e-216
ENG	2.41948e-218	-1.43417	0.722	0.886	1.04311e-213
MT-ATP6	1.52617e-217	-2.18816	0.988	0.979	6.57979e-213
FBN1	6.90261e-215	-1.11465	0.121	0.461	2.97592e-210
CD320	7.30418e-213	1.58314	0.799	0.579	3.14905e-208
ABL2	1.88601e-212	-1.04114	0.219	0.563	8.13115e-208
SLC29A1	2.44102e-212	-0.91655	0.118	0.463	1.0524e-207
LAMB1	2.36003e-211	-1.28264	0.221	0.559	1.01748e-206
THBS1	2.77134e-209	-1.82619	0.151	0.489	1.19481e-204
RAB13	1.67605e-208	-1.25321	0.561	0.79	7.22594e-204
CDH13	2.30138e-208	-1.24025	0.096	0.431	9.92195e-204
ITGB1	2.79118e-208	-1.7256	0.69	0.852	1.20336e-203
TPM4	6.47674e-208	-1.51195	0.66	0.844	2.79232e-203
MSN	2.17056e-207	-1.57567	0.617	0.826	9.35793e-203
LINC00340	4.10972e-207	-0.739746	0.034	0.349	1.77183e-202
TTYH3	5.46124e-206	-0.805163	0.042	0.357	2.3545e-201
EMP1	2.36906e-205	-1.65447	0.551	0.784	1.02137e-200
CD99	4.16195e-205	-1.29119	0.655	0.84	1.79434e-200
ATOX1	2.39002e-204	-1.09086	0.587	0.802	1.03041e-199
CXorf36	3.65835e-204	-1.07308	0.353	0.658	1.57723e-199
RNF145	5.66416e-203	-1.01415	0.278	0.607	2.44199e-198
PLXND1	3.36048e-202	-1.15865	0.366	0.655	1.44881e-197
GLT25D1	4.88278e-201	-0.920066	0.09	0.414	2.10511e-196
SH3BGRL3	7.24709e-201	-1.27243	0.757	0.881	3.12444e-196
CYR61	2.74997e-200	-2.04889	0.273	0.591	1.18559e-195
GAPDH	4.23736e-200	-1.49794	0.908	0.96	1.82685e-195
CALCRL	2.85771e-196	-1.44784	0.488	0.743	1.23204e-191
LOXL2	4.82919e-195	-1.01609	0.075	0.39	2.08201e-190
TMEM2	7.0201e-195	-1.25277	0.229	0.547	3.02658e-190
PON2	3.1504e-192	-0.947954	0.254	0.571	1.35823e-187
INSR	2.91491e-191	-1.76931	0.414	0.691	1.25671e-186
NKX2-3	2.09914e-190	0.685187	0.456	0.152	9.05001e-186
FKBP1A	4.18991e-189	-1.33545	0.917	0.96	1.8064e-184
PNP	7.39797e-189	-1.29995	0.233	0.542	3.18949e-184
LMNA	6.61251e-187	-1.5543	0.671	0.85	2.85085e-182
ETS1	9.66649e-187	-1.44449	0.344	0.631	4.16751e-182
SEMA3F	1.93652e-186	-1.14517	0.188	0.502	8.34891e-182
ACTG1	4.17483e-186	-1.65272	0.911	0.96	1.79989e-181
RPLP1	1.56943e-185	-1.20498	0.986	0.991	6.76627e-181
KLF6	1.96022e-185	-1.57667	0.593	0.788	8.45109e-181
VIM	3.65287e-184	-1.61004	0.946	0.972	1.57486e-179
MYL6	1.76319e-182	-1.37211	0.929	0.966	7.60163e-178
CD276	2.08911e-182	-0.68698	0.019	0.295	9.00678e-178
DCHS1	1.21011e-181	-0.75549	0.101	0.409	5.21715e-177
PPIA	1.30513e-181	-1.26861	0.824	0.922	5.62682e-177
ATP5E	4.60611e-181	-1.19135	0.924	0.952	1.98583e-176
TMSB10	5.27666e-180	-1.2323	0.993	0.996	2.27493e-175
AKAP13	2.97321e-179	-1.16397	0.323	0.611	1.28184e-174
CLDN5	5.07223e-178	0.912473	0.91	0.706	2.18679e-173
RPLP0	1.01157e-177	-1.21787	0.865	0.94	4.3612e-173
OAF	3.06907e-177	-0.912576	0.137	0.451	1.32317e-172
AP2S1	6.05472e-177	-1.07988	0.539	0.759	2.61037e-172
GNAI2	3.09829e-176	-1.39791	0.678	0.83	1.33576e-171
MMP14	6.43643e-176	-0.850196	0.117	0.42	2.77494e-171
PMEPA1	1.26678e-175	-1.20117	0.157	0.462	5.46147e-171
GNAS	2.421e-175	-1.70791	0.713	0.842	1.04376e-170
MT-CO2	4.91724e-175	-1.34364	0.997	0.985	2.11997e-170
PABPC1	5.00222e-175	-1.31577	0.686	0.851	2.15661e-170
PLEKHA1	1.51992e-174	-0.908737	0.206	0.512	6.55282e-170
IGFBP7	2.30282e-173	-1.2898	0.865	0.981	9.92813e-169
CTSB	4.11952e-173	-1.08186	0.378	0.648	1.77605e-168
SHC1	8.92741e-173	-0.921491	0.257	0.561	3.84887e-168
F2R	4.56787e-172	-1.0426	0.194	0.496	1.96935e-167
SVIL	5.59915e-172	-0.792002	0.101	0.398	2.41396e-167
P2RY6	5.87457e-172	-0.920438	0.04	0.317	2.5327e-167
FNDC3B	6.16217e-172	-0.992001	0.208	0.509	2.6567e-167
CTHRC1	7.06755e-172	-1.16277	0.169	0.47	3.04703e-167
RPS24	1.14354e-171	-1.25233	0.964	0.981	4.93014e-167
ITGAV	1.08301e-170	-1.04111	0.155	0.453	4.66918e-166
VASH1	1.04725e-169	-0.761658	0.1	0.396	4.51501e-165
RPS21	2.86804e-169	-1.32199	0.896	0.942	1.2365e-164
FN1	2.9013e-169	-1.59556	0.188	0.518	1.25084e-164
TMEM100	3.13971e-169	0.82248	0.297	0.064	1.35362e-164
MAP4K4	5.70375e-169	-0.916767	0.175	0.474	2.45906e-164
ENO1	9.1673e-169	-1.20737	0.549	0.763	3.9523e-164
HECW2	1.39932e-168	-1.16469	0.161	0.458	6.03288e-164
FSCN1	2.75186e-168	-1.02346	0.255	0.561	1.18641e-163
ACTR3	2.89893e-167	-1.12122	0.399	0.652	1.24982e-162
EIF4G2	7.35178e-167	-1.29683	0.636	0.808	3.16957e-162
CLTC	1.15437e-166	-1.00558	0.316	0.588	4.97683e-162
RPL39	1.5226e-166	-1.33264	0.972	0.981	6.56438e-162
CDH5	2.54718e-166	-1.28357	0.553	0.758	1.09816e-161
CANX	2.708e-166	-1.18215	0.472	0.7	1.1675e-161
BACE2	2.98743e-166	-0.984867	0.229	0.527	1.28797e-161
SHROOM4	4.93136e-166	-0.764646	0.127	0.424	2.12606e-161
SEC61G	7.54754e-166	-1.12829	0.655	0.819	3.25397e-161
PICALM	6.76254e-165	-0.963721	0.309	0.591	2.91553e-160
ASPH	1.23975e-164	-0.975133	0.23	0.526	5.34495e-160
ELK3	1.82433e-164	-1.17891	0.432	0.67	7.86524e-160
SH2B3	3.40862e-164	-0.856307	0.184	0.481	1.46956e-159
BMPR2	5.35044e-164	-1.26301	0.398	0.652	2.30673e-159
MACF1	6.61229e-164	-1.20842	0.443	0.687	2.85076e-159
FOSL2	1.37414e-163	-1.04099	0.328	0.606	5.92435e-159
LIFR	5.94675e-163	0.600063	0.586	0.271	2.56382e-158
NREP	9.24248e-163	-0.746832	0.117	0.409	3.98471e-158
EEF1B2	1.33094e-162	-1.23697	0.725	0.858	5.73809e-158
LPP	9.42567e-162	-1.00641	0.293	0.587	4.06369e-157
ABRACL	9.44561e-162	-0.781094	0.207	0.505	4.07229e-157
APLP2	5.55611e-161	-1.27057	0.524	0.731	2.3954e-156
PFN1	6.48604e-161	-1.2579	0.835	0.927	2.79632e-156
MT-CO3	1.033e-160	-1.40209	0.996	0.985	4.45359e-156
AC068491.1	1.29579e-160	-1.27153	0.191	0.485	5.58653e-156
SHANK3	3.64223e-160	-0.845722	0.116	0.399	1.57027e-155
RPL28	5.68604e-160	-1.16475	0.979	0.981	2.45142e-155
LBH	5.94424e-160	-1.19252	0.119	0.403	2.56274e-155
TSPAN18	2.25229e-159	-0.720971	0.126	0.417	9.7103e-155
PHACTR2	3.19794e-159	-0.914914	0.267	0.569	1.37873e-154
SOX4	8.15859e-158	-1.11497	0.306	0.598	3.51741e-153
PGM2L1	1.72852e-157	-0.828807	0.138	0.426	7.45218e-153
ADAMTS6	1.36808e-156	-0.800071	0.044	0.303	5.8982e-152
H2AFZ	1.39511e-156	-1.36403	0.619	0.804	6.01472e-152
SLC14A1	1.43871e-156	0.684505	0.358	0.108	6.20271e-152
ACTN1	1.90511e-156	-1.21437	0.366	0.63	8.2135e-152
TPM3	2.97597e-156	-1.21437	0.638	0.804	1.28303e-151
TPT1	3.13672e-156	-1.42025	0.98	0.984	1.35233e-151
VMP1	4.01537e-156	-1.21418	0.359	0.619	1.73115e-151
PTPRK	2.4125e-155	-0.710937	0.125	0.408	1.0401e-150
PDGFB	4.27687e-155	-1.1647	0.171	0.453	1.84389e-150
ADAM15	2.15565e-154	-1.11536	0.487	0.719	9.29365e-150
UGCG	4.95246e-154	-0.997397	0.138	0.42	2.13515e-149
SERF2	1.66706e-152	-1.09144	0.955	0.964	7.1872e-148
PDLIM7	2.1124e-152	-0.79057	0.201	0.49	9.10718e-148
ACTB	3.19844e-152	-1.4744	0.967	0.984	1.37894e-147
ACOT7	3.82191e-152	-0.638591	0.06	0.323	1.64774e-147
FABP5	6.6099e-152	1.76595	0.814	0.666	2.84972e-147
CLIC1	1.76287e-151	-1.2017	0.695	0.842	7.60027e-147
DYSF	1.7772e-151	-0.897786	0.195	0.473	7.66204e-147
DGKH	2.38284e-151	-0.8321	0.146	0.426	1.02731e-146
MT-ND1	3.1555e-151	-1.25723	0.984	0.968	1.36043e-146
MRPL33	9.4664e-151	-1.10675	0.575	0.757	4.08125e-146
CCDC50	1.05035e-150	-0.881169	0.314	0.58	4.52836e-146
TSHZ2	1.78669e-150	-0.828273	0.165	0.461	7.70297e-146
NT5E	1.79152e-150	-0.71575	0.054	0.311	7.72379e-146
HSP90B1	2.02359e-150	-1.34869	0.644	0.804	8.72432e-146
WDR1	2.54024e-150	-0.949055	0.353	0.611	1.09517e-145
YWHAZ	7.95903e-150	-1.14441	0.48	0.706	3.43138e-145
PRKDC	6.70778e-149	-0.892345	0.171	0.444	2.89192e-144
SEC61A1	3.44564e-148	-0.759169	0.204	0.483	1.48552e-143
ACKR3	9.66783e-148	-1.18872	0.038	0.283	4.16809e-143
ADGRL4	2.98388e-147	-1.24263	0.613	0.804	1.28644e-142
PIK3C2A	4.62188e-147	-0.908823	0.243	0.515	1.99263e-142
CALU	4.81108e-147	-1.13501	0.35	0.601	2.0742e-142
EIF4EBP1	5.58898e-147	-0.795493	0.137	0.41	2.40958e-142
SLC25A3	1.20528e-146	-1.14945	0.658	0.804	5.19633e-142
RASGRP3	1.57497e-146	-0.822012	0.201	0.483	6.79017e-142
KIAA1147	1.65296e-146	-0.745788	0.078	0.338	7.12641e-142
CD109	2.02275e-146	-0.803524	0.139	0.411	8.72069e-142
PTMS	1.52848e-145	-1.09243	0.742	0.858	6.58974e-141
GALNT1	2.45761e-145	-0.858482	0.186	0.46	1.05955e-140
FAP	2.7654e-145	-0.528608	0.037	0.281	1.19225e-140
DDX17	3.3019e-145	-1.13777	0.579	0.753	1.42355e-140
GNS	3.47843e-145	-0.758604	0.188	0.465	1.49966e-140
SH3TC1	7.32366e-145	-0.511432	0.039	0.283	3.15745e-140
ELOVL5	1.04654e-144	-0.705469	0.17	0.446	4.51194e-140
VCL	1.27399e-144	-0.870295	0.161	0.438	5.49255e-140
APLNR	2.04455e-144	-1.34661	0.38	0.627	8.81469e-140
GUK1	2.1111e-144	-1.01809	0.817	0.893	9.1016e-140
TMEM255B	2.67956e-144	-0.764725	0.325	0.597	1.15524e-139
SPCS3	2.92703e-144	-0.91048	0.341	0.593	1.26193e-139
SYNCRIP	6.40824e-144	-0.874245	0.265	0.53	2.76279e-139
FAM198B	8.25017e-144	-1.06976	0.352	0.606	3.55689e-139
GJA1	3.50465e-143	-1.09468	0.296	0.571	1.51096e-138
FKBP10	2.48687e-142	-0.592264	0.076	0.334	1.07216e-137
YWHAG	4.14458e-142	-0.936166	0.271	0.533	1.78685e-137
ANGPTL2	6.86501e-142	-0.878275	0.109	0.373	2.95971e-137
JCHAIN	1.55962e-141	1.1443	0.493	0.235	6.724e-137
GNB1	1.91984e-141	-1.06344	0.404	0.644	8.27699e-137
LAPTM4B	3.46112e-141	-0.87382	0.286	0.548	1.49219e-136
CD200	4.62155e-141	-0.794944	0.126	0.391	1.99249e-136
2023-09-02	6.13707e-141	-1.00448	0.492	0.698	2.64587e-136
OST4	6.81164e-141	-1.04714	0.768	0.865	2.9367e-136
DYNC1H1	1.73727e-140	-0.973779	0.344	0.588	7.48988e-136
SPP1	3.25418e-140	-1.41936	0.002	0.214	1.40297e-135
ADAM10	3.41132e-140	-0.836769	0.249	0.509	1.47072e-135
IGFBP5	4.18038e-140	-3.49547	0.039	0.274	1.80229e-135
PLAT	7.28939e-140	1.01042	0.57	0.309	3.14268e-135
CYTOR	1.64668e-139	-1.27888	0.292	0.56	7.09933e-135
RPS2	1.91656e-139	-1.10098	0.961	0.981	8.26285e-135
RRBP1	1.94943e-139	-0.926931	0.348	0.604	8.40456e-135
DOCK9	2.49222e-139	-0.907396	0.356	0.606	1.07447e-134
MT-ND3	5.08816e-139	-1.99034	0.989	0.974	2.19366e-134
EEF1A1	9.33641e-139	-1.2073	0.985	0.993	4.02521e-134
SURF4	1.16633e-138	-0.780427	0.229	0.494	5.0284e-134
MBD2	1.5649e-138	-0.683046	0.138	0.402	6.74677e-134
ZYX	2.33279e-138	-0.893956	0.235	0.5	1.00573e-133
MYEOV2	4.19589e-138	-0.904891	0.559	0.748	1.80897e-133
JAK1	5.6033e-138	-1.07368	0.409	0.64	2.41575e-133
TXNDC17	7.52216e-138	-0.863188	0.349	0.598	3.24303e-133
ESM1	1.47893e-137	-1.80049	0.008	0.221	6.37613e-133
JUND	4.79662e-137	-1.77158	0.583	0.737	2.06797e-132
MT-ND5	6.66882e-137	-1.41435	0.912	0.931	2.87513e-132
FLNB	1.50023e-136	-0.898288	0.299	0.559	6.46795e-132
CFL1	2.139e-136	-1.16112	0.876	0.943	9.22189e-132
RPL7A	3.72014e-136	-1.17856	0.925	0.957	1.60387e-131
PPIB	8.57762e-136	-1.03186	0.617	0.787	3.69807e-131
CBX3	9.34034e-136	-1.028	0.403	0.626	4.0269e-131
YES1	1.01002e-134	-0.771795	0.215	0.475	4.3545e-130
NME1	1.02042e-134	-0.779005	0.198	0.465	4.39934e-130
ADGRL2	2.3171e-134	-0.787337	0.168	0.432	9.9897e-130
PTBP3	2.61147e-134	-0.740866	0.163	0.423	1.12588e-129
VDAC1	5.56981e-134	-0.891613	0.349	0.592	2.40131e-129
NAP1L1	8.00415e-134	-1.01892	0.639	0.798	3.45083e-129
EIF4B	8.48952e-134	-0.901953	0.468	0.687	3.66009e-129
RPL6	1.10043e-133	-1.09998	0.913	0.945	4.7443e-129
SEM1	1.29102e-133	-0.942448	0.645	0.801	5.56599e-129
SPRY1	1.42529e-133	-1.15819	0.55	0.793	6.14485e-129
FAM167B	1.64304e-133	-0.953541	0.424	0.683	7.08366e-129
PLOD1	1.90649e-133	-0.668856	0.132	0.392	8.21943e-129
PKM	1.94125e-133	-1.07661	0.502	0.703	8.36933e-129
GOLM1	3.2974e-133	-0.581083	0.087	0.337	1.42161e-128
ARHGAP23	4.37124e-133	-0.693917	0.129	0.385	1.88457e-128
HNRNPU	4.60205e-133	-1.12811	0.571	0.749	1.98408e-128
ATP2A2	1.29037e-132	-0.806648	0.22	0.483	5.56317e-128
FZD4	1.30674e-132	-0.825746	0.251	0.51	5.63376e-128
NECTIN2	1.53949e-132	-0.83248	0.431	0.661	6.63722e-128
ATP2B4	1.69979e-132	-0.811845	0.202	0.463	7.32832e-128
RGS3	2.74242e-132	-1.13488	0.251	0.503	1.18234e-127
CALR	4.9606e-132	-1.13895	0.658	0.813	2.13866e-127
CTNNB1	5.69377e-132	-1.11738	0.55	0.737	2.45475e-127
CCDC3	1.06655e-131	-0.774955	0.079	0.327	4.59823e-127
EIF2S2	1.09912e-131	-0.988489	0.488	0.7	4.73863e-127
RNF7	1.35095e-131	-0.891186	0.421	0.649	5.82433e-127
NDUFB2	1.66066e-131	-0.945313	0.657	0.806	7.1596e-127
MT-RNR1	1.90272e-131	-2.34051	0.936	0.942	8.20322e-127
ABCE1	2.0411e-131	-0.661877	0.155	0.416	8.79981e-127
GTF2I	5.19318e-131	-0.89105	0.374	0.609	2.23893e-126
UPP1	5.82015e-131	-0.856922	0.352	0.606	2.50924e-126
ACTR2	7.00429e-131	-1.08049	0.445	0.66	3.01976e-126
DNAJC10	7.41767e-131	-0.681714	0.185	0.446	3.19798e-126
PDLIM1	1.16193e-130	-1.16716	0.724	0.843	5.00944e-126
NRP2	1.29669e-130	-0.915689	0.198	0.458	5.5904e-126
EOGT	1.41178e-130	-0.549515	0.081	0.326	6.08662e-126
EIF3A	1.82717e-130	-0.9478	0.342	0.583	7.87746e-126
PMP22	2.51628e-130	-0.923837	0.217	0.474	1.08485e-125
HNRNPH1	3.58961e-130	-0.970507	0.499	0.694	1.54759e-125
ELOVL1	5.7419e-130	-0.634375	0.166	0.426	2.47551e-125
HSP90AB1	1.4657e-129	-1.22297	0.801	0.876	6.31907e-125
PPM1F	1.97961e-129	-0.741738	0.239	0.498	8.53469e-125
YPEL2	2.1448e-129	-0.766392	0.158	0.415	9.24689e-125
HSPA5	2.94215e-129	-1.23892	0.485	0.684	1.26845e-124
SEMA6B	4.97233e-129	-0.693854	0.181	0.443	2.14372e-124
SLC4A7	5.39788e-129	-0.624873	0.089	0.335	2.32719e-124
A2M	6.18084e-129	-1.37486	0.82	0.907	2.66474e-124
UHRF2	6.18588e-129	-0.545821	0.086	0.329	2.66692e-124
HN1	1.25404e-128	-0.75836	0.193	0.452	5.40656e-124
UACA	1.33925e-128	-1.04608	0.291	0.532	5.77389e-124
CMIP	2.02913e-128	-0.909307	0.328	0.576	8.74818e-124
LEF1	4.28138e-128	-0.491304	0.045	0.272	1.84583e-123
RPL18A	5.7904e-128	-1.03549	0.969	0.978	2.49641e-123
CEP170	7.52525e-128	-0.627394	0.096	0.34	3.24436e-123
ENPP2	1.28099e-127	0.828633	0.594	0.329	5.52274e-123
ANKRD11	1.30574e-127	-0.860875	0.289	0.54	5.62943e-123
MT-ATP8	1.69854e-127	-1.0442	0.121	0.365	7.32293e-123
TIMM13	2.64256e-127	-0.761419	0.384	0.625	1.13929e-122
ARPC5	2.95824e-127	-1.03664	0.519	0.704	1.27539e-122
CTTN	4.15126e-127	-0.762196	0.337	0.575	1.78973e-122
MYH9	4.42361e-127	-1.1209	0.713	0.832	1.90715e-122
RPL37A	4.96135e-127	-1.08192	0.963	0.978	2.13899e-122
RHOJ	9.09549e-127	-0.799745	0.266	0.518	3.92134e-122
G3BP1	9.54107e-127	-0.851866	0.314	0.563	4.11344e-122
MT-ND4	1.14114e-126	-1.17861	0.995	0.98	4.91978e-122
IL6ST	2.53595e-126	-1.14324	0.488	0.68	1.09333e-121
MT-ND6	3.8138e-126	-0.897752	0.347	0.589	1.64424e-121
CNIH1	4.2426e-126	-0.701245	0.323	0.571	1.82911e-121
FYN	7.643e-126	-0.776911	0.268	0.519	3.29513e-121
MYO10	1.0399e-125	-0.72013	0.154	0.408	4.48333e-121
HIF3A	1.07955e-125	0.347794	0.284	0.078	4.65427e-121
ROCK2	1.2594e-125	-0.907024	0.252	0.496	5.42966e-121
EIF4G1	1.60836e-125	-0.777693	0.251	0.502	6.9341e-121
MPRIP	2.41774e-125	-0.836843	0.257	0.51	1.04236e-120
CTNND1	4.83114e-125	-0.863553	0.375	0.61	2.08285e-120
MYL12B	4.95617e-125	-1.14176	0.863	0.908	2.13675e-120
ARHGDIB	6.89287e-125	-0.949701	0.504	0.725	2.97172e-120
LY6E	1.3291e-124	0.763523	0.765	0.533	5.73013e-120
JAG2	1.44897e-124	-0.795426	0.196	0.448	6.24695e-120
CCAR1	2.45499e-124	-0.67327	0.183	0.436	1.05842e-119
NDST1	2.59654e-124	-0.687952	0.194	0.454	1.11945e-119
EIF4G3	3.91711e-124	-0.631086	0.153	0.404	1.68879e-119
P4HB	4.35186e-124	-1.00407	0.475	0.68	1.87622e-119
TKT	2.16464e-123	-0.764403	0.272	0.519	9.33243e-119
HSPE1	2.58793e-123	-0.970331	0.547	0.733	1.11574e-118
ECE1	3.22313e-123	-0.985367	0.447	0.648	1.38959e-118
ADAMTS5	5.82497e-123	-1.11392	0.039	0.255	2.51132e-118
RDX	1.32249e-122	-1.04495	0.524	0.708	5.70167e-118
RPL37	1.60933e-122	-1.15979	0.955	0.963	6.9383e-118
ARHGEF12	2.08232e-122	-0.891608	0.355	0.583	8.97751e-118
NCKAP1	2.45267e-122	-0.826306	0.348	0.585	1.05742e-117
LAMA5	3.15771e-122	-0.700523	0.207	0.466	1.36138e-117
ADAMTS7	3.49953e-122	-0.45564	0.022	0.225	1.50875e-117
HNRNPAB	5.80341e-122	-0.875839	0.271	0.518	2.50202e-117
DBN1	7.95125e-122	-0.584441	0.134	0.381	3.42802e-117
MPZL1	8.76428e-122	-0.699994	0.194	0.446	3.77854e-117
FAM129B	1.32279e-121	-0.676938	0.208	0.459	5.70295e-117
2023-09-08	1.52614e-121	-0.517545	0.087	0.323	6.57965e-117
RPL5	1.92216e-121	-1.1076	0.888	0.931	8.287e-117
ARPC2	2.86363e-121	-1.06392	0.666	0.818	1.2346e-116
SELE	4.40735e-121	-1.92058	0.017	0.215	1.90014e-116
CHD7	5.405e-121	-0.49162	0.065	0.292	2.33026e-116
TMA7	5.58296e-121	-0.946146	0.82	0.888	2.40698e-116
MAST4	6.64863e-121	-0.796073	0.325	0.576	2.86642e-116
NACA	1.63647e-120	-1.10402	0.867	0.921	7.0553e-116
SKIL	2.49111e-120	-0.730096	0.213	0.458	1.07399e-115
IFI6	2.62422e-120	0.900106	0.733	0.53	1.13138e-115
ITPRIP	3.25674e-120	-0.701127	0.174	0.422	1.40408e-115
WDR26	3.69119e-120	-0.571818	0.137	0.383	1.59138e-115
SET	4.80956e-120	-1.01657	0.588	0.753	2.07354e-115
RPS23	7.12548e-120	-1.06484	0.961	0.972	3.07201e-115
CD74	8.5134e-120	0.653772	0.908	0.702	3.67038e-115
MYO5A	1.52181e-119	-0.474911	0.058	0.28	6.56098e-115
PLEC	1.54859e-119	-0.824321	0.351	0.577	6.67643e-115
RPS3	2.15841e-119	-1.04477	0.958	0.974	9.30554e-115
AFAP1L1	2.3939e-119	-0.691947	0.153	0.397	1.03208e-114
ATP5J2	4.75476e-119	-0.820175	0.473	0.678	2.04992e-114
ZBTB38	6.37211e-119	-0.664567	0.181	0.431	2.74721e-114
UQCRH	1.0738e-118	-0.903559	0.64	0.793	4.62948e-114
PLEKHO1	2.77643e-118	-0.68372	0.151	0.393	1.197e-113
HECTD1	3.41559e-118	-0.698696	0.22	0.462	1.47256e-113
CHST1	5.32135e-118	-0.628533	0.047	0.261	2.29419e-113
RCN1	6.59768e-118	-0.791879	0.357	0.589	2.84446e-113
SLC16A3	1.3191e-117	-0.564192	0.122	0.363	5.68703e-113
RPL29	1.66756e-117	-1.03325	0.936	0.958	7.18934e-113
SNRPB	2.46707e-117	-0.874974	0.443	0.657	1.06363e-112
SNRPF	5.28138e-117	-0.794835	0.439	0.648	2.27696e-112
RAN	5.48213e-117	-1.04407	0.559	0.734	2.36351e-112
YWHAH	5.52832e-117	-1.04888	0.554	0.74	2.38343e-112
QKI	6.46533e-117	-0.887236	0.357	0.579	2.7874e-112
LDHB	6.65422e-117	-0.972011	0.496	0.711	2.86883e-112
SLC38A2	7.66746e-117	-0.980414	0.383	0.606	3.30567e-112
PDLIM5	8.08825e-117	-0.926762	0.414	0.627	3.48709e-112
NAA38	8.77705e-117	-0.849155	0.614	0.757	3.78405e-112
MBNL2	1.73242e-116	-0.703399	0.181	0.422	7.46897e-112
PRRC2C	1.82729e-116	-0.951545	0.434	0.634	7.87798e-112
CDC42BPB	2.69028e-116	-0.621906	0.176	0.422	1.15986e-111
NRAS	3.22336e-116	-0.518738	0.102	0.335	1.38969e-111
RPL15	3.30362e-116	-1.01356	0.962	0.971	1.42429e-111
PTBP1	3.94598e-116	-0.740466	0.281	0.518	1.70123e-111
COL6A1	3.97296e-116	-0.949174	0.134	0.376	1.71286e-111
C7orf73	6.2524e-116	-0.687927	0.31	0.551	2.6956e-111
PHGR1	9.67788e-116	0.632614	0.475	0.229	4.17242e-111
UBA52	1.0092e-115	-0.946687	0.938	0.948	4.35095e-111
CHD3	1.21602e-115	-0.544928	0.129	0.366	5.24263e-111
PTMA	1.30682e-115	-1.01615	0.986	0.99	5.63408e-111
IPO7	2.2003e-115	-0.673675	0.172	0.412	9.48614e-111
NRIP1	2.58053e-115	-0.621943	0.092	0.319	1.11254e-110
SEPN1	2.84266e-115	-0.752179	0.291	0.527	1.22556e-110
ADIRF	4.50973e-115	0.506468	0.748	0.479	1.94428e-110
TMEM167A	6.22961e-115	-0.661413	0.264	0.505	2.68577e-110
SH3BP2	7.26845e-115	-0.525265	0.123	0.36	3.13365e-110
CSNK1A1	8.34426e-115	-0.902829	0.504	0.695	3.59746e-110
SUB1	8.42923e-115	-0.936046	0.691	0.813	3.63409e-110
CSNK1E	1.66305e-114	-0.635731	0.212	0.457	7.16991e-110
HSPD1	2.33949e-114	-0.92544	0.344	0.57	1.00862e-109
RALGAPA2	2.77497e-114	-0.681491	0.159	0.401	1.19637e-109
NRP1	4.43989e-114	-1.03779	0.445	0.644	1.91417e-109
IGHA2	5.323e-114	0.497384	0.28	0.088	2.2949e-109
DOCK4	7.95146e-114	-0.608608	0.14	0.376	3.42811e-109
FAM120A	9.54102e-114	-0.755582	0.256	0.496	4.11342e-109
SFPQ	1.35072e-113	-0.93265	0.465	0.663	5.82336e-109
UQCRB	3.50998e-113	-0.908423	0.802	0.877	1.51326e-108
ZG16	3.73836e-113	0.730076	0.259	0.072	1.61172e-108
COL12A1	4.526e-113	-0.996051	0.025	0.218	1.95129e-108
RPL22	7.19257e-113	-0.994061	0.925	0.941	3.10093e-108
KTN1	1.63051e-112	-0.993981	0.65	0.784	7.02962e-108
SPRY4	1.89468e-112	-0.955581	0.097	0.319	8.16852e-108
DBI	2.11182e-112	-0.918106	0.544	0.722	9.10467e-108
RPS19	2.1786e-112	-0.920126	0.974	0.981	9.39259e-108
LYPLA1	2.26618e-112	-0.727671	0.306	0.541	9.77018e-108
YWHAQ	3.25258e-112	-0.931593	0.523	0.708	1.40228e-107
UBE2Z	4.03213e-112	-0.591661	0.179	0.419	1.73837e-107
PDS5A	5.52663e-112	-0.556081	0.152	0.388	2.3827e-107
CPXM2	7.21508e-112	-0.595563	0.073	0.29	3.11064e-107
ZNF207	7.69334e-112	-0.750519	0.36	0.582	3.31683e-107
PUM1	9.27789e-112	-0.693824	0.213	0.449	3.99998e-107
BZW1	1.18466e-111	-0.93292	0.408	0.608	5.10744e-107
ADGRG1	1.21526e-111	-0.656498	0.178	0.417	5.23936e-107
BDKRB2	1.41647e-111	-0.617946	0.065	0.279	6.10684e-107
ATP11C	2.47442e-111	-0.548694	0.107	0.334	1.0668e-106
AFAP1	2.48565e-111	-0.526358	0.109	0.337	1.07164e-106
BZW2	3.21928e-111	-0.567211	0.146	0.382	1.38793e-106
SEC31A	3.60377e-111	-0.759645	0.26	0.494	1.55369e-106
HYAL2	3.90851e-111	-1.09207	0.645	0.787	1.68508e-106
CLIC4	3.99713e-111	-1.10389	0.501	0.692	1.72328e-106
TMEM184B	6.34262e-111	-0.64181	0.191	0.431	2.7345e-106
EPHB4	7.78631e-111	-0.643301	0.229	0.469	3.35691e-106
ATP5L	9.64125e-111	-0.870103	0.768	0.855	4.15663e-106
DOCK6	1.6521e-110	-0.713951	0.277	0.507	7.12269e-106
SQLE	2.95378e-110	-0.493592	0.051	0.258	1.27346e-105
RPL24	3.25243e-110	-0.985735	0.934	0.949	1.40222e-105
RPS13	3.31504e-110	-1.00614	0.949	0.96	1.42921e-105
CD34	3.53719e-110	-1.10852	0.575	0.752	1.52499e-105
HSPA8	3.55762e-110	-1.10548	0.709	0.823	1.5338e-105
HDAC7	4.93913e-110	-0.672205	0.369	0.598	2.12941e-105
RPL23	8.34842e-110	-0.957288	0.897	0.931	3.59925e-105
NME4	1.05024e-109	-0.655942	0.196	0.432	4.5279e-105
TNFAIP1	1.06501e-109	-0.761787	0.305	0.532	4.59156e-105
PEA15	1.14899e-109	-0.859374	0.4	0.612	4.95364e-105
PKN1	1.35186e-109	-0.696369	0.272	0.509	5.82828e-105
SSR3	1.92577e-109	-0.867807	0.409	0.62	8.30257e-105
OSTC	2.01541e-109	-0.791302	0.459	0.653	8.68902e-105
TAF1D	2.0861e-109	-0.653526	0.282	0.518	8.99379e-105
MEF2A	2.11626e-109	-0.763575	0.26	0.488	9.12382e-105
RCC2	2.63152e-109	-0.523393	0.101	0.323	1.13453e-104
SUSD6	2.69543e-109	-0.570444	0.13	0.358	1.16208e-104
MRPL17	6.30363e-109	-0.779284	0.314	0.542	2.71768e-104
SDPR	8.60127e-109	0.43506	0.832	0.594	3.70827e-104
SSR4	9.63774e-109	-0.792388	0.691	0.814	4.15512e-104
PGAM1	1.30149e-108	-0.878307	0.446	0.648	5.61113e-104
KDELR2	1.55899e-108	-0.853577	0.475	0.665	6.72127e-104
SNRPG	1.71083e-108	-0.891545	0.604	0.754	7.37591e-104
CHCHD1	1.88287e-108	-0.563923	0.207	0.444	8.1176e-104
PLEKHG1	1.91725e-108	-0.64374	0.177	0.411	8.26585e-104
SULF2	3.36515e-108	-0.796606	0.306	0.528	1.45082e-103
ITGA2	3.43998e-108	-0.575306	0.093	0.312	1.48308e-103
SH3GLB1	6.24051e-108	-0.828549	0.446	0.645	2.69047e-103
PTPN14	6.85683e-108	-0.657622	0.195	0.43	2.95619e-103
USP22	7.63627e-108	-0.651578	0.242	0.477	3.29222e-103
RPS7	7.65787e-108	-1.02602	0.946	0.956	3.30154e-103
RPN2	7.83398e-108	-0.880366	0.368	0.575	3.37746e-103
TRIOBP	8.31609e-108	-0.799998	0.406	0.612	3.58532e-103
CDV3	9.52398e-108	-0.724909	0.272	0.501	4.10607e-103
PTBP2	1.47674e-107	-0.459053	0.075	0.287	6.36665e-103
2023-09-07	1.59574e-107	-0.946407	0.545	0.718	6.87973e-103
RNF19A	1.70554e-107	-0.67719	0.181	0.411	7.35308e-103
ERO1A	2.11525e-107	-0.573953	0.129	0.356	9.11946e-103
LYN	2.9027e-107	-0.517975	0.091	0.308	1.25144e-102
RPL12	3.03831e-107	-0.98229	0.961	0.968	1.3099e-102
HSPH1	3.08665e-107	-0.788262	0.192	0.424	1.33075e-102
APEX1	3.36207e-107	-0.635192	0.247	0.48	1.44949e-102
MT-CO1	4.53101e-107	-0.973808	0.997	0.984	1.95345e-102
GPR4	8.03903e-107	-0.651086	0.14	0.37	3.46587e-102
HMGN1	8.4278e-107	-0.885577	0.606	0.754	3.63348e-102
CAP1	9.00609e-107	-0.952185	0.513	0.692	3.8828e-102
BMP1	1.07207e-106	-0.470384	0.088	0.304	4.62202e-102
RBM3	1.30324e-106	-0.877532	0.568	0.736	5.61865e-102
TAOK1	1.54751e-106	-0.683358	0.194	0.42	6.67177e-102
IPO11	1.61093e-106	-0.608487	0.246	0.479	6.9452e-102
NOX4	1.67581e-106	-0.319415	0.007	0.177	7.22493e-102
SBNO2	2.47807e-106	-0.459332	0.084	0.299	1.06837e-101
PSMB4	3.22964e-106	-0.706131	0.355	0.568	1.3924e-101
TLE3	4.22847e-106	-0.42653	0.078	0.29	1.82302e-101
EIF5A	4.51973e-106	-0.901283	0.414	0.604	1.94859e-101
BOD1L1	5.01171e-106	-0.691368	0.178	0.402	2.1607e-101
HDLBP	5.38212e-106	-0.749995	0.295	0.515	2.3204e-101
RPS5	5.54645e-106	-0.977585	0.888	0.936	2.39124e-101
EEF2	5.60234e-106	-0.904808	0.793	0.888	2.41534e-101
DDI2	7.88866e-106	-0.495599	0.065	0.27	3.40104e-101
MT-RNR2	2.12316e-105	-1.97529	0.99	0.976	9.15357e-101
LARP1	2.12943e-105	-0.627818	0.201	0.432	9.18061e-101
SLK	2.27472e-105	-0.70168	0.21	0.436	9.80702e-101
TXN	2.29952e-105	-0.924134	0.651	0.789	9.91392e-101
BGN	3.22511e-105	-1.00167	0.126	0.364	1.39044e-100
VCP	3.91236e-105	-0.811006	0.369	0.579	1.68674e-100
THOC2	4.39623e-105	-0.59997	0.182	0.411	1.89535e-100
FRMD4B	5.31849e-105	-0.585895	0.219	0.452	2.29296e-100
RPS12	6.11648e-105	-0.997377	0.982	0.98	2.637e-100
NDUFS6	1.02058e-104	-0.788807	0.556	0.724	4.40004e-100
MRPL51	1.07027e-104	-0.752797	0.483	0.673	4.61426e-100
FDPS	1.4932e-104	-0.81732	0.446	0.641	6.43764e-100
USP9X	2.57452e-104	-0.56561	0.155	0.382	1.10995e-99
CPNE5	3.99462e-104	-0.431591	0.061	0.264	1.7222e-99
CLU	4.16673e-104	1.36878	0.468	0.26	1.7964e-99
HK1	4.54865e-104	-0.506125	0.131	0.354	1.96106e-99
CUX1	5.24869e-104	-0.579353	0.155	0.381	2.26287e-99
DIAPH2	6.79797e-104	-0.570048	0.135	0.356	2.93081e-99
GUCA2B	8.47708e-104	0.651683	0.115	0.007	3.65472e-99
TRIM28	1.34889e-103	-0.616032	0.198	0.426	5.81548e-99
TTC3	1.56121e-103	-0.748833	0.286	0.51	6.73083e-99
NPM1	1.85152e-103	-0.997036	0.741	0.833	7.98247e-99
TGFB1	2.32885e-103	-0.771176	0.358	0.568	1.00404e-98
RPL13	2.48327e-103	-0.907138	0.987	0.989	1.07061e-98
UBE2K	2.59526e-103	-0.656129	0.248	0.475	1.11889e-98
PABPN1	2.85367e-103	-0.67087	0.291	0.522	1.2303e-98
RBMS1	3.14315e-103	-0.833728	0.381	0.594	1.35511e-98
ACSL4	4.08226e-103	-0.469952	0.077	0.284	1.75999e-98
TIA1	4.60036e-103	-0.508286	0.143	0.367	1.98336e-98
SNRPD1	4.91942e-103	-0.779209	0.445	0.638	2.12091e-98
CHD1	5.39957e-103	-0.552047	0.153	0.377	2.32792e-98
CHD4	7.01178e-103	-0.65456	0.231	0.458	3.02299e-98
PRKAR1A	7.04579e-103	-0.860829	0.441	0.629	3.03765e-98
TSPO	7.3243e-103	-0.818554	0.63	0.768	3.15773e-98
TM9SF3	7.38077e-103	-0.764733	0.369	0.579	3.18207e-98
APRT	9.12145e-103	-0.738765	0.472	0.666	3.93253e-98
ANXA6	1.01793e-102	-0.647476	0.17	0.395	4.38858e-98
ARHGAP21	1.01979e-102	-0.491253	0.092	0.303	4.39663e-98
HNRNPA2B1	1.90722e-102	-1.0462	0.783	0.861	8.22261e-98
PCBP2	3.56663e-102	-0.92985	0.645	0.781	1.53768e-97
FABP1	3.74837e-102	0.338558	0.336	0.132	1.61603e-97
DPYSL3	4.06309e-102	-0.793298	0.33	0.548	1.75172e-97
PGF	4.18442e-102	-1.12327	0.095	0.305	1.80403e-97
NAA10	4.32832e-102	-0.679592	0.438	0.644	1.86607e-97
PALMD	4.80765e-102	-0.90181	0.417	0.623	2.07272e-97
RPL18	5.15202e-102	-0.946236	0.955	0.96	2.22119e-97
UBALD2	5.44984e-102	-0.663179	0.222	0.452	2.34959e-97
DDX21	5.94599e-102	-0.850417	0.372	0.577	2.5635e-97
VAPA	7.35969e-102	-0.801301	0.566	0.727	3.17298e-97
NONO	7.92183e-102	-0.7218	0.353	0.564	3.41534e-97
RPS3A	8.70881e-102	-1.03435	0.958	0.966	3.75463e-97
PELI1	1.11517e-101	-0.565547	0.142	0.362	4.80785e-97
RPS8	1.20198e-101	-1.03886	0.958	0.967	5.18208e-97
MTPN	1.20835e-101	-0.788774	0.365	0.574	5.20956e-97
GRN	1.30689e-101	-0.89845	0.614	0.752	5.6344e-97
FXYD5	1.91089e-101	-0.718306	0.627	0.779	8.23841e-97
PSMB5	2.43849e-101	-0.801642	0.493	0.672	1.05131e-96
RTN4	2.89651e-101	-1.01279	0.637	0.767	1.24877e-96
RCAN1	3.24734e-101	-1.23582	0.321	0.534	1.40003e-96
ZEB1	3.83495e-101	-0.775895	0.315	0.529	1.65336e-96
RPL10A	3.86817e-101	-0.936075	0.901	0.94	1.66768e-96
PPP4R1	4.74659e-101	-0.46162	0.107	0.323	2.0464e-96
BCR	4.97021e-101	-0.553503	0.177	0.404	2.14281e-96
SLC25A5	5.46e-101	-0.937462	0.525	0.694	2.35397e-96
PPM1G	5.5844e-101	-0.686329	0.289	0.511	2.4076e-96
KPNB1	6.04071e-101	-0.820443	0.338	0.554	2.60433e-96
COX6C	6.19329e-101	-0.84872	0.779	0.863	2.67011e-96
GRB10	6.31477e-101	-0.716575	0.229	0.456	2.72249e-96
IMPAD1	6.8877e-101	-0.523576	0.132	0.35	2.96949e-96
SEC61B	7.18096e-101	-0.865593	0.682	0.801	3.09593e-96
FMNL3	9.66618e-101	-0.600236	0.181	0.406	4.16738e-96
TAPBP	1.02662e-100	-0.824586	0.428	0.612	4.42608e-96
PLP2	1.4249e-100	-0.72553	0.21	0.439	6.14317e-96
MYO1E	1.88823e-100	-0.520915	0.093	0.302	8.14071e-96
HUWE1	2.33881e-100	-0.545594	0.134	0.352	1.00833e-95
CALD1	2.41755e-100	-1.04915	0.657	0.813	1.04228e-95
H3F3A	2.44547e-100	-0.98701	0.928	0.951	1.05432e-95
TXNL1	2.70559e-100	-0.671742	0.313	0.532	1.16646e-95
PDIA3	3.82275e-100	-0.953559	0.596	0.746	1.6481e-95
TUBB6	3.86003e-100	-0.85218	0.318	0.538	1.66417e-95
C1QBP	6.57283e-100	-0.72167	0.356	0.568	2.83375e-95
BAZ1A	9.52931e-100	-0.623074	0.225	0.448	4.10837e-95
RHOC	1.03113e-99	-0.882977	0.741	0.848	4.44551e-95
ALPK3	1.27186e-99	-0.342481	0.019	0.191	5.48337e-95
RFLNB	1.29022e-99	-0.962498	0.251	0.47	5.56251e-95
PARK7	1.38888e-99	-0.886309	0.609	0.743	5.98786e-95
FGFR1	1.63416e-99	-0.518591	0.142	0.361	7.04535e-95
TNFRSF10B	1.77128e-99	-0.488257	0.105	0.316	7.63652e-95
IL4R	2.00336e-99	-0.518417	0.148	0.366	8.6371e-95
EFHD2	2.27134e-99	-0.613779	0.21	0.434	9.79242e-95
NOL4L	2.52261e-99	-0.519839	0.127	0.342	1.08757e-94
TUBA1A	2.69409e-99	-1.18548	0.543	0.706	1.1615e-94
KPNA4	3.86061e-99	-0.612586	0.193	0.411	1.66442e-94
RPS9	3.86301e-99	-0.910882	0.951	0.961	1.66546e-94
NDUFS5	3.97513e-99	-0.853988	0.68	0.803	1.7138e-94
RPS18	6.27011e-99	-0.915743	0.984	0.986	2.70323e-94
MAPK1	7.63479e-99	-0.586738	0.192	0.413	3.29159e-94
ATRX	9.49938e-99	-0.858845	0.453	0.634	4.09547e-94
MAZ	1.00705e-98	-0.614105	0.188	0.41	4.34168e-94
GOLGB1	1.08998e-98	-0.711161	0.208	0.427	4.69924e-94
NUFIP2	1.34958e-98	-0.613067	0.163	0.379	5.81846e-94
NAV1	1.41008e-98	-0.618957	0.154	0.372	6.07927e-94
LSM7	1.45728e-98	-0.680019	0.432	0.632	6.28277e-94
USMG5	1.55863e-98	-0.924463	0.683	0.791	6.71972e-94
GDI2	1.62532e-98	-0.74714	0.45	0.638	7.00723e-94
ROBO4	2.03062e-98	-0.866684	0.39	0.585	8.75461e-94
LHX6	2.32569e-98	-0.528468	0.069	0.27	1.00268e-93
SLC20A1	2.77356e-98	-0.538921	0.134	0.349	1.19576e-93
FAM60A	2.83899e-98	-0.503402	0.124	0.34	1.22397e-93
CORO1C	3.23185e-98	-0.506239	0.147	0.365	1.39335e-93
CAPZA1	3.27093e-98	-0.701382	0.316	0.531	1.4102e-93
MRPL41	3.7878e-98	-0.649045	0.407	0.611	1.63303e-93
TNPO1	4.78984e-98	-0.651984	0.212	0.429	2.06504e-93
CCT2	5.37839e-98	-0.685551	0.273	0.492	2.31879e-93
CELF1	5.46182e-98	-0.671596	0.281	0.501	2.35475e-93
SFXN3	5.60915e-98	-0.452554	0.12	0.334	2.41827e-93
SUGP2	6.17493e-98	-0.471491	0.114	0.325	2.6622e-93
SPTAN1	7.86006e-98	-0.770177	0.385	0.588	3.38871e-93
CMTM7	8.19847e-98	-0.328691	0.031	0.21	3.53461e-93
MANF	8.34411e-98	-0.722631	0.307	0.521	3.59739e-93
CAND1	9.01074e-98	-0.550535	0.186	0.406	3.8848e-93
RALA	9.58551e-98	-0.698893	0.236	0.457	4.1326e-93
SH3PXD2A	1.14382e-97	-0.53588	0.096	0.301	4.93136e-93
EIF3J	1.16814e-97	-0.727278	0.369	0.569	5.03621e-93
SEC11A	1.76418e-97	-0.78854	0.598	0.746	7.60592e-93
CALM1	1.953e-97	-1.4151	0.855	0.899	8.41997e-93
NT5DC2	1.98921e-97	-0.479301	0.039	0.22	8.57608e-93
CRNDE	2.68006e-97	-0.332748	0.015	0.181	1.15545e-92
SMARCA4	2.8524e-97	-0.555965	0.191	0.412	1.22976e-92
COPB1	3.16441e-97	-0.664066	0.223	0.438	1.36427e-92
DAAM1	3.65195e-97	-0.691093	0.2	0.421	1.57446e-92
PTPRE	4.81265e-97	-0.773792	0.222	0.442	2.07488e-92
ICMT	5.35659e-97	-0.483439	0.118	0.33	2.30939e-92
DLC1	5.52222e-97	-0.892002	0.308	0.524	2.3808e-92
NEAT1	6.54453e-97	-1.34573	0.916	0.929	2.82154e-92
JMJD1C	7.46121e-97	-0.818931	0.366	0.563	3.21675e-92
RPL41	8.13757e-97	-0.918143	0.994	0.992	3.50835e-92
ODF2L	9.582e-97	-0.612875	0.329	0.545	4.13109e-92
RORA	1.18204e-96	-0.500009	0.092	0.294	5.09613e-92
LAPTM5	1.2345e-96	-0.534789	0.105	0.316	5.32231e-92
GOLGA4	1.24121e-96	-0.692115	0.235	0.45	5.35124e-92
NORAD	1.29809e-96	-0.794368	0.378	0.578	5.59644e-92
FHL3	1.42601e-96	-0.382111	0.037	0.218	6.14796e-92
BIRC6	1.72954e-96	-0.591559	0.213	0.428	7.45658e-92
S100A3	1.75621e-96	-0.476413	0.039	0.219	7.57153e-92
PTP4A2	1.83254e-96	-0.781976	0.378	0.581	7.90064e-92
MGAT4A	1.87185e-96	-0.622967	0.218	0.434	8.07012e-92
PTPN11	2.35645e-96	-0.505715	0.131	0.343	1.01594e-91
RPL10	2.43331e-96	-0.906989	0.989	0.989	1.04907e-91
SYCE1L	3.18781e-96	-0.38629	0.068	0.265	1.37436e-91
TBL1XR1	3.35229e-96	-0.627093	0.222	0.442	1.44527e-91
RPSA	3.35284e-96	-0.962326	0.839	0.893	1.44551e-91
GOSR2	3.84107e-96	-0.514717	0.166	0.384	1.656e-91
FNBP1L	5.3466e-96	-0.515568	0.135	0.349	2.30508e-91
ARPC3	7.73453e-96	-0.962828	0.691	0.79	3.33459e-91
NID2	8.77117e-96	-0.717789	0.045	0.226	3.78151e-91
TRIP12	8.99128e-96	-0.619462	0.201	0.414	3.87641e-91
COX7B	1.07757e-95	-0.822746	0.608	0.745	4.64575e-91
ABHD17A	1.16154e-95	-0.7518	0.347	0.548	5.00773e-91
TAX1BP3	1.16221e-95	-0.693938	0.379	0.582	5.01066e-91
MZT2B	1.1953e-95	-0.854603	0.598	0.734	5.15331e-91
SLC30A7	1.46182e-95	-0.518895	0.162	0.377	6.30237e-91
NSA2	1.84978e-95	-0.695414	0.314	0.522	7.97495e-91
ADGRF5	2.1097e-95	-1.17456	0.437	0.627	9.09556e-91
GTF3C6	2.57195e-95	-0.610675	0.296	0.515	1.10884e-90
ZNF281	2.61267e-95	-0.495428	0.123	0.331	1.1264e-90
RBFOX2	2.88133e-95	-0.571295	0.194	0.414	1.24223e-90
HCLS1	3.46825e-95	-0.434974	0.086	0.287	1.49527e-90
ARID1B	3.78348e-95	-0.742008	0.309	0.51	1.63117e-90
UFM1	4.66536e-95	-0.611108	0.267	0.483	2.01138e-90
WWTR1	7.13967e-95	-0.959495	0.513	0.681	3.07813e-90
HSPA4	8.2067e-95	-0.473769	0.12	0.328	3.53816e-90
SMARCA5	1.06881e-94	-0.689245	0.25	0.459	4.60798e-90
C19orf10	1.15434e-94	-0.752796	0.423	0.613	4.97672e-90
FAM89B	1.2367e-94	-0.596081	0.247	0.465	5.33179e-90
ANXA5	1.3827e-94	-1.01236	0.59	0.731	5.96121e-90
UBL5	1.40164e-94	-0.847053	0.781	0.84	6.04289e-90
SERBP1	1.49052e-94	-0.932817	0.607	0.739	6.4261e-90
KIAA1462	1.88251e-94	-0.64678	0.218	0.436	8.11605e-90
CAPNS1	2.14064e-94	-0.814492	0.515	0.678	9.22896e-90
YWHAB	2.26761e-94	-1.01107	0.686	0.801	9.77634e-90
HP1BP3	2.32951e-94	-0.723528	0.368	0.566	1.00432e-89
IL3RA	2.89336e-94	-0.725631	0.411	0.613	1.24741e-89
CDKN3	3.01874e-94	-0.6142	0.018	0.181	1.30147e-89
MGAT4B	3.40274e-94	-0.473236	0.112	0.318	1.46702e-89
GLS	3.48739e-94	-0.642613	0.208	0.42	1.50352e-89
TP53I3	3.96757e-94	-0.470953	0.132	0.341	1.71054e-89
CLPTM1L	4.028e-94	-0.509963	0.152	0.365	1.73659e-89
PTPRM	4.89668e-94	-0.729055	0.333	0.54	2.1111e-89
SPPL2A	5.67125e-94	-0.623346	0.244	0.458	2.44505e-89
MBNL1	5.87818e-94	-0.853481	0.379	0.571	2.53426e-89
SRM	6.06786e-94	-0.657038	0.267	0.478	2.61604e-89
EIF4E2	6.16184e-94	-0.553126	0.205	0.422	2.65655e-89
MT1G	6.18492e-94	0.593248	0.2	0.051	2.6665e-89
TMX3	6.30852e-94	-0.462576	0.123	0.332	2.71979e-89
SNRPE	6.60726e-94	-0.707675	0.488	0.667	2.84859e-89
IGHA1	6.76836e-94	1.16056	0.676	0.462	2.91804e-89
LIMS1	6.88094e-94	-0.934222	0.405	0.602	2.96658e-89
ELOB	6.98256e-94	-0.834227	0.776	0.848	3.01039e-89
SAMD4A	7.23856e-94	-0.421382	0.051	0.235	3.12076e-89
ARHGDIA	9.30952e-94	-0.783737	0.455	0.635	4.01361e-89
RPS10	1.32574e-93	-0.888089	0.814	0.874	5.71567e-89
TWF2	1.40555e-93	-0.502892	0.179	0.395	6.05975e-89
SPNS2	1.42843e-93	-0.561966	0.181	0.398	6.15838e-89
ANKRD10	2.02176e-93	-0.607758	0.235	0.448	8.71642e-89
SMG1	2.63952e-93	-0.504877	0.151	0.362	1.13798e-88
EDIL3	2.95797e-93	-0.523197	0.035	0.208	1.27527e-88
TOP1	3.1272e-93	-0.642928	0.281	0.49	1.34823e-88
HIP1	5.08746e-93	-0.637216	0.243	0.459	2.19336e-88
TIMM8B	5.78229e-93	-0.663576	0.393	0.592	2.49292e-88
NRCAM	5.94199e-93	-0.373814	0.001	0.145	2.56177e-88
ARHGAP29	6.23883e-93	-0.91907	0.583	0.743	2.68975e-88
RC3H2	6.39136e-93	-0.524512	0.138	0.344	2.75551e-88
B4GALT5	6.63633e-93	-0.488967	0.115	0.321	2.86112e-88
PDIA4	7.12905e-93	-0.703759	0.345	0.55	3.07355e-88
TNK2	7.13425e-93	-0.344766	0.054	0.24	3.07579e-88
UBR5	7.86531e-93	-0.493307	0.14	0.348	3.39097e-88
RPS11	1.00971e-92	-0.875117	0.929	0.945	4.35318e-88
HM13	1.10803e-92	-0.59184	0.257	0.47	4.77706e-88
UCK2	1.2165e-92	-0.448602	0.074	0.266	5.24469e-88
TMED10	1.22618e-92	-0.711187	0.405	0.598	5.28641e-88
RPS4X	1.23938e-92	-0.919951	0.953	0.966	5.34335e-88
CYFIP1	1.48185e-92	-0.612821	0.244	0.455	6.3887e-88
UBXN4	1.64254e-92	-0.722085	0.418	0.603	7.08148e-88
GANAB	1.68868e-92	-0.58374	0.233	0.447	7.28039e-88
GSTO1	1.87691e-92	-0.852975	0.485	0.66	8.09194e-88
ATL3	2.14009e-92	-0.625994	0.242	0.454	9.22658e-88
LTBP1	2.52651e-92	-0.570798	0.105	0.308	1.08925e-87
CSNK2A2	2.77055e-92	-0.455679	0.097	0.297	1.19447e-87
CPLX1	3.04573e-92	-0.492165	0.182	0.399	1.31311e-87
RPL14	3.19753e-92	-0.913665	0.922	0.944	1.37855e-87
MSRB2	3.4619e-92	-0.492948	0.182	0.399	1.49253e-87
EIF4A1	3.61623e-92	-0.811974	0.536	0.701	1.55906e-87
PREX2	3.95347e-92	-0.68597	0.22	0.432	1.70446e-87
PRELID1	4.02582e-92	-0.799413	0.515	0.682	1.73565e-87
FAR1	4.05415e-92	-0.487376	0.134	0.341	1.74787e-87
YWHAE	7.06804e-92	-0.86736	0.718	0.826	3.04724e-87
RPS15A	7.31607e-92	-0.889609	0.97	0.97	3.15418e-87
EPN1	9.8858e-92	-0.56027	0.285	0.497	4.26206e-87
GRPEL2	1.28111e-91	-0.494948	0.091	0.287	5.52324e-87
SNRPD3	1.76466e-91	-0.692057	0.365	0.564	7.60798e-87
ASAP2	1.8119e-91	-0.509902	0.132	0.337	7.81166e-87
FAM107A	1.92981e-91	0.640288	0.553	0.34	8.32e-87
PSMD14	2.07098e-91	-0.578715	0.197	0.409	8.92861e-87
ASAP1	2.3729e-91	-0.682352	0.292	0.5	1.02303e-86
HYOU1	3.48129e-91	-0.414795	0.08	0.273	1.50089e-86
PNN	3.72109e-91	-0.673878	0.327	0.534	1.60427e-86
DNAJC15	3.93986e-91	-0.622699	0.332	0.538	1.69859e-86
DHX9	4.45351e-91	-0.568276	0.191	0.401	1.92004e-86
C8orf59	4.60597e-91	-0.67009	0.351	0.545	1.98577e-86
LDLR	4.68087e-91	-0.659345	0.154	0.361	2.01807e-86
MYADM	5.39397e-91	-1.02191	0.314	0.516	2.3255e-86
FADS1	7.32843e-91	-0.423842	0.061	0.246	3.15951e-86
NOP10	7.89681e-91	-0.739536	0.653	0.775	3.40455e-86
NFIC	9.21617e-91	-0.747213	0.385	0.582	3.97337e-86
ITPR3	1.09339e-90	-0.409099	0.049	0.227	4.71394e-86
NEDD8	1.15684e-90	-0.717678	0.677	0.797	4.98749e-86
DYNC1I2	1.22632e-90	-0.760605	0.46	0.638	5.28702e-86
PLCB1	1.28315e-90	-0.793719	0.291	0.495	5.53206e-86
ANXA1	1.78905e-90	-1.11994	0.62	0.747	7.71314e-86
STMN1	1.87959e-90	-1.09393	0.358	0.573	8.10349e-86
PTPRG	2.36079e-90	-0.752793	0.251	0.461	1.01781e-85
IQGAP1	2.62501e-90	-0.898939	0.425	0.598	1.13172e-85
RPL22L1	2.82221e-90	-0.847004	0.333	0.536	1.21674e-85
RPS6	3.09804e-90	-0.84289	0.975	0.976	1.33566e-85
OSBPL3	3.25042e-90	-0.274409	0.011	0.162	1.40135e-85
CCT3	3.90023e-90	-0.725518	0.38	0.574	1.68151e-85
RB1CC1	4.06539e-90	-0.592039	0.199	0.409	1.75271e-85
PGK1	4.35716e-90	-0.857684	0.527	0.692	1.8785e-85
UBE2J1	4.4213e-90	-0.801833	0.329	0.527	1.90616e-85
RACK1	5.92732e-90	-0.889743	0.908	0.934	2.55545e-85
CD9	6.04797e-90	-0.977062	0.586	0.751	2.60746e-85
MOB1A	6.21945e-90	-0.657855	0.299	0.503	2.68139e-85
SH3GL1	6.87814e-90	-0.470966	0.125	0.326	2.96537e-85
SMARCC1	7.35959e-90	-0.486426	0.121	0.322	3.17294e-85
HIPK3	7.9788e-90	-0.573196	0.21	0.421	3.4399e-85
CCDC88A	8.41092e-90	-0.547412	0.161	0.368	3.6262e-85
PFDN2	1.12929e-89	-0.718692	0.441	0.626	4.86871e-85
ITPRIPL2	1.268e-89	-0.605597	0.146	0.347	5.46674e-85
TLN1	1.28771e-89	-0.714287	0.303	0.509	5.55168e-85
CBLB	1.31563e-89	-0.506314	0.103	0.299	5.67208e-85
ARNTL2	1.35674e-89	-0.290848	0.014	0.168	5.84929e-85
PDE8A	1.48382e-89	-0.459242	0.11	0.308	6.39721e-85
MYCBP2	1.69973e-89	-0.667147	0.289	0.497	7.32807e-85
RPL30	2.15079e-89	-1.01518	0.95	0.96	9.27271e-85
COPB2	2.17388e-89	-0.589597	0.208	0.416	9.37226e-85
COX14	2.24e-89	-0.620345	0.432	0.623	9.65731e-85
RPN1	2.47032e-89	-0.650577	0.356	0.553	1.06503e-84
2023-09-11	2.80985e-89	-0.592022	0.145	0.357	1.21141e-84
RPL26	3.17426e-89	-0.926823	0.971	0.974	1.36852e-84
NFKB1	3.18686e-89	-0.495521	0.135	0.338	1.37395e-84
PPP1R18	3.55772e-89	-0.540744	0.188	0.398	1.53384e-84
RALBP1	3.68316e-89	-0.683103	0.361	0.56	1.58792e-84
UBE2G2	3.83636e-89	-0.539955	0.207	0.416	1.65397e-84
LAMTOR2	4.3622e-89	-0.616617	0.446	0.631	1.88068e-84
C14orf166	4.49599e-89	-0.737095	0.554	0.702	1.93836e-84
APLN	5.65348e-89	-1.23372	0.031	0.197	2.43738e-84
H2AFY	9.51516e-89	-0.726542	0.387	0.574	4.10227e-84
MAP4	1.07084e-88	-0.687055	0.349	0.555	4.61673e-84
UBE2M	1.09827e-88	-0.587973	0.18	0.385	4.73497e-84
BRI3	1.36927e-88	-0.865163	0.644	0.761	5.90332e-84
IL13RA1	2.13982e-88	-0.517762	0.173	0.379	9.22539e-84
MTSS1	2.22163e-88	-0.333487	0.027	0.189	9.57812e-84
MIB1	2.68759e-88	-0.488415	0.132	0.334	1.1587e-83
TUFM	2.7436e-88	-0.636717	0.433	0.622	1.18285e-83
PPP3CA	2.77307e-88	-0.676656	0.279	0.486	1.19556e-83
IFITM2	2.99408e-88	-0.779933	0.871	0.917	1.29084e-83
TWF1	3.33929e-88	-0.474343	0.141	0.345	1.43967e-83
IVNS1ABP	3.35698e-88	-0.992706	0.295	0.502	1.44729e-83
LMBR1	3.44118e-88	-0.408814	0.106	0.303	1.4836e-83
GNAI3	3.79359e-88	-0.646695	0.296	0.499	1.63553e-83
ZFYVE16	4.16028e-88	-0.468624	0.124	0.323	1.79362e-83
GRINA	4.16098e-88	-0.534623	0.2	0.41	1.79392e-83
C14orf2	4.57465e-88	-0.730886	0.706	0.807	1.97227e-83
TP53	4.6612e-88	-0.458526	0.144	0.349	2.00958e-83
DLGAP4	4.72575e-88	-0.485349	0.159	0.367	2.03741e-83
PIEZO1	4.78249e-88	-0.490596	0.151	0.356	2.06187e-83
STK25	5.0868e-88	-0.553286	0.24	0.447	2.19307e-83
RPL4	6.47385e-88	-0.85904	0.835	0.89	2.79107e-83
DNMT1	6.80243e-88	-0.566733	0.159	0.363	2.93273e-83
ZFAS1	7.65644e-88	-0.764809	0.486	0.664	3.30092e-83
PTK2	7.90565e-88	-0.624449	0.254	0.461	3.40836e-83
CTSZ	8.80464e-88	-0.74497	0.364	0.559	3.79595e-83
UBA6	9.25806e-88	-0.463948	0.132	0.333	3.99143e-83
FAM210B	1.05141e-87	-0.500557	0.168	0.374	4.53293e-83
ACTN4	1.21181e-87	-0.924696	0.604	0.747	5.22448e-83
ECSCR	1.28131e-87	-0.755778	0.739	0.831	5.52412e-83
FHOD1	1.29427e-87	-0.436862	0.093	0.284	5.57997e-83
GUCA2A	1.41691e-87	0.424812	0.124	0.016	6.10872e-83
PABPC4	1.59218e-87	-0.588657	0.197	0.402	6.86435e-83
UQCRQ	1.6085e-87	-0.743239	0.691	0.797	6.93471e-83
TTC37	1.61141e-87	-0.499011	0.152	0.354	6.94726e-83
SEPP1	1.70285e-87	0.391444	0.661	0.437	7.34149e-83
AEBP1	1.85973e-87	-0.446731	0.067	0.248	8.01786e-83
UBE3C	2.25936e-87	-0.423292	0.111	0.307	9.74078e-83
SPEN	2.64868e-87	-0.47895	0.106	0.299	1.14193e-82
POLR2A	2.823e-87	-0.569495	0.213	0.423	1.21708e-82
PHLDB2	3.71682e-87	-0.450771	0.076	0.261	1.60243e-82
ARF4	4.62148e-87	-0.717593	0.422	0.604	1.99246e-82
COX7A2	4.67803e-87	-0.849469	0.768	0.844	2.01684e-82
CCT5	6.39706e-87	-0.720134	0.333	0.528	2.75797e-82
RPL3	6.43864e-87	-0.889935	0.959	0.971	2.77589e-82
ATP8B1	6.74869e-87	-0.53838	0.175	0.379	2.90956e-82
PBRM1	6.90818e-87	-0.519178	0.17	0.375	2.97832e-82
EEA1	7.88465e-87	-0.532877	0.145	0.344	3.39931e-82
MCTS1	1.06582e-86	-0.590006	0.296	0.495	4.59508e-82
EDEM3	1.22247e-86	-0.434136	0.107	0.301	5.27044e-82
OCIAD2	1.25713e-86	-0.727766	0.374	0.574	5.41984e-82
UBAP2	1.25951e-86	-0.39289	0.083	0.27	5.43011e-82
RIF1	1.52042e-86	-0.539262	0.142	0.34	6.55501e-82
CAPRIN1	1.56367e-86	-0.551502	0.208	0.415	6.74144e-82
PGM2	1.57713e-86	-0.477744	0.126	0.323	6.79948e-82
PPP2R2A	1.78265e-86	-0.56111	0.275	0.48	7.68556e-82
CAPN2	1.82089e-86	-0.707948	0.342	0.538	7.85042e-82
RAPGEF5	2.27761e-86	-0.747857	0.308	0.502	9.81945e-82
ST8SIA4	2.27901e-86	-0.531806	0.14	0.343	9.82552e-82
SRGAP2	2.34207e-86	-0.483295	0.147	0.347	1.00974e-81
TIE1	2.51141e-86	-0.706802	0.44	0.616	1.08274e-81
STRAP	3.0387e-86	-0.63384	0.367	0.565	1.31008e-81
FAM171A1	3.42176e-86	-0.470484	0.112	0.31	1.47522e-81
RPS15	3.55062e-86	-0.823005	0.977	0.974	1.53078e-81
TEAD4	3.75888e-86	-0.416056	0.114	0.309	1.62057e-81
NPLOC4	5.16404e-86	-0.397145	0.105	0.299	2.22637e-81
VASP	5.18462e-86	-0.723727	0.331	0.53	2.23525e-81
RAB1B	6.11028e-86	-0.531284	0.224	0.434	2.63432e-81
EHD2	8.14514e-86	-0.719843	0.351	0.55	3.51161e-81
DHX15	8.56147e-86	-0.531273	0.201	0.404	3.69111e-81
FXR1	9.02393e-86	-0.630871	0.273	0.469	3.89049e-81
PSMD1	1.00712e-85	-0.647096	0.229	0.43	4.34202e-81
NDUFAB1	1.12364e-85	-0.727873	0.447	0.62	4.84435e-81
MLEC	1.16314e-85	-0.713813	0.359	0.58	5.01464e-81
DYNLL1	1.25468e-85	-0.978151	0.828	0.88	5.40932e-81
DYNLT1	1.36068e-85	-0.735415	0.499	0.657	5.86631e-81
EXOC5	1.39468e-85	-0.462065	0.137	0.335	6.01288e-81
NOTCH1	1.44569e-85	-0.664579	0.259	0.46	6.23281e-81
KDM5A	1.4585e-85	-0.549247	0.188	0.391	6.28805e-81
UBE2H	1.74676e-85	-0.481166	0.16	0.364	7.53081e-81
RHOB	1.76204e-85	-1.02878	0.688	0.803	7.59667e-81
RAB32	1.92497e-85	-0.491192	0.173	0.377	8.29913e-81
SEC23A	2.16515e-85	-0.541139	0.216	0.42	9.3346e-81
CAMSAP2	2.30798e-85	-0.489092	0.138	0.335	9.95039e-81
TMEM8A	2.59742e-85	-0.374841	0.076	0.258	1.11983e-80
SCAF11	2.76283e-85	-0.733349	0.403	0.584	1.19114e-80
GPX8	3.0031e-85	-0.421727	0.095	0.284	1.29473e-80
BTF3	3.51478e-85	-0.917851	0.851	0.883	1.51533e-80
PAPSS1	4.13365e-85	-0.467063	0.137	0.333	1.78214e-80
BAX	4.14239e-85	-0.639244	0.402	0.601	1.78591e-80
IPO5	4.4502e-85	-0.500411	0.143	0.341	1.91861e-80
KLHL42	4.79143e-85	-0.461818	0.109	0.301	2.06573e-80
GNG5	6.43314e-85	-0.767625	0.694	0.795	2.77352e-80
DYNC1LI2	6.53459e-85	-0.713011	0.37	0.561	2.81726e-80
GNG2	6.71031e-85	-0.436211	0.038	0.202	2.89302e-80
GADD45GIP1	7.48169e-85	-0.675859	0.534	0.686	3.22558e-80
UBE2L3	7.9705e-85	-0.67199	0.432	0.605	3.43632e-80
PAPOLA	8.47324e-85	-0.653501	0.441	0.62	3.65307e-80
GTF3A	8.59977e-85	-0.593031	0.325	0.528	3.70762e-80
CTDNEP1	9.05844e-85	-0.562121	0.244	0.452	3.90537e-80
MBOAT7	1.00641e-84	-0.438584	0.124	0.321	4.33893e-80
GRAMD1A	1.00846e-84	-0.601501	0.379	0.575	4.34779e-80
LARS	1.20752e-84	-0.520501	0.2	0.404	5.20597e-80
SRSF9	1.23621e-84	-0.75485	0.54	0.701	5.32967e-80
MGP	1.24981e-84	-1.16674	0.736	0.842	5.38831e-80
EHBP1L1	1.27944e-84	-0.493361	0.158	0.361	5.51605e-80
MAPKAPK2	1.31414e-84	-0.47713	0.126	0.321	5.66563e-80
CCT8	1.56447e-84	-0.700027	0.387	0.57	6.74491e-80
RHOA	1.61413e-84	-0.856305	0.809	0.861	6.95899e-80
KRAS	1.85522e-84	-0.57277	0.25	0.454	7.99841e-80
ILF2	2.14387e-84	-0.675972	0.353	0.543	9.24286e-80
OGT	2.18141e-84	-0.476415	0.179	0.382	9.4047e-80
HMGB1	2.22521e-84	-1.03209	0.875	0.911	9.59353e-80
PTTG1IP	2.31018e-84	-0.739056	0.504	0.667	9.95988e-80
TWSG1	2.96753e-84	-0.445073	0.107	0.299	1.27939e-79
SF3B1	2.99699e-84	-0.716677	0.387	0.567	1.29209e-79
PPP2R5E	3.07768e-84	-0.59251	0.197	0.396	1.32688e-79
SETX	3.59515e-84	-0.535753	0.176	0.377	1.54998e-79
DDB1	4.00922e-84	-0.523001	0.219	0.422	1.7285e-79
NBDY	4.81627e-84	-0.621519	0.482	0.648	2.07644e-79
ARPP19	4.92233e-84	-0.650696	0.322	0.519	2.12217e-79
CPSF2	5.66805e-84	-0.396468	0.09	0.276	2.44367e-79
HBEGF	5.77061e-84	-0.683275	0.145	0.342	2.48788e-79
EP300	5.87035e-84	-0.431293	0.102	0.29	2.53088e-79
CAST	6.11495e-84	-0.754376	0.439	0.617	2.63634e-79
PARVB	6.22072e-84	-0.568507	0.328	0.523	2.68194e-79
LRRC59	6.2687e-84	-0.493059	0.159	0.36	2.70263e-79
THY1	6.48471e-84	-1.11919	0.112	0.301	2.79575e-79
HOOK3	7.20411e-84	-0.568111	0.227	0.428	3.10591e-79
FBLIM1	7.75621e-84	-0.576948	0.128	0.325	3.34393e-79
CDYL2	7.78063e-84	-0.325137	0.046	0.213	3.35446e-79
WDFY1	8.175e-84	-0.481779	0.148	0.346	3.52449e-79
NUDT14	9.01232e-84	-0.485063	0.269	0.482	3.88548e-79
HEG1	9.11089e-84	-1.00745	0.492	0.658	3.92798e-79
SWAP70	1.07192e-83	-0.793249	0.451	0.633	4.62135e-79
MRPL15	1.14619e-83	-0.509324	0.169	0.367	4.94157e-79
DDX5	1.49212e-83	-0.93659	0.886	0.914	6.433e-79
MZT2A	1.54154e-83	-0.618412	0.264	0.468	6.64605e-79
ADAMTSL1	1.79538e-83	-0.299181	0.008	0.146	7.74044e-79
GARS	2.23812e-83	-0.468999	0.135	0.329	9.64921e-79
MAP2K2	2.27784e-83	-0.594162	0.266	0.466	9.82046e-79
CRIP2	2.44966e-83	-0.739454	0.862	0.911	1.05612e-78
MTDH	3.00812e-83	-0.844062	0.594	0.724	1.29689e-78
LSM8	3.52146e-83	-0.601553	0.419	0.601	1.51821e-78
AP2M1	3.81067e-83	-0.713807	0.546	0.702	1.6429e-78
PKN2	4.10636e-83	-0.492403	0.196	0.398	1.77037e-78
H2AFV	5.54909e-83	-0.75993	0.418	0.599	2.39238e-78
UBE2R2	5.82143e-83	-0.616768	0.275	0.473	2.50979e-78
HACD3	6.31957e-83	-0.584665	0.247	0.45	2.72456e-78
PHF20L1	7.03918e-83	-0.552962	0.215	0.417	3.0348e-78
TBC1D1	9.20229e-83	-0.649898	0.273	0.475	3.96738e-78
TNFAIP2	1.03452e-82	-0.489092	0.134	0.327	4.46011e-78
TES	1.06869e-82	-0.622093	0.218	0.417	4.60745e-78
TSPAN13	1.21643e-82	-0.610058	0.289	0.507	5.24441e-78
TUG1	1.27124e-82	-0.53917	0.212	0.413	5.48071e-78
AGFG1	1.28172e-82	-0.431083	0.12	0.31	5.52586e-78
LENG8	1.55902e-82	-0.603041	0.244	0.441	6.72141e-78
NDUFB11	1.58657e-82	-0.697432	0.553	0.7	6.84019e-78
SRSF10	1.6315e-82	-0.648777	0.363	0.555	7.0339e-78
HNRNPK	1.75786e-82	-0.877125	0.702	0.804	7.57865e-78
METAP2	1.89559e-82	-0.631674	0.379	0.57	8.17244e-78
RP11-536O18.1	1.98213e-82	-0.487468	0.082	0.264	8.54558e-78
HRH1	1.98958e-82	-0.327004	0.042	0.204	8.57769e-78
RP11-382A20.3	2.37453e-82	-0.588391	0.277	0.477	1.02373e-77
XPO1	2.50438e-82	-0.572328	0.178	0.374	1.07971e-77
FKBP3	2.75011e-82	-0.550177	0.246	0.45	1.18565e-77
CKAP4	2.77034e-82	-0.51033	0.146	0.34	1.19437e-77
RAB31	3.5064e-82	-0.595661	0.115	0.302	1.51171e-77
HNRNPC	3.56315e-82	-0.819469	0.592	0.723	1.53618e-77
PAK2	4.1462e-82	-0.651154	0.328	0.519	1.78755e-77
TMEM258	4.33732e-82	-0.695734	0.686	0.789	1.86995e-77
CSGALNACT1	4.38273e-82	-0.575991	0.188	0.389	1.88953e-77
CSF2RB	5.0769e-82	-0.647374	0.153	0.348	2.1888e-77
PCGF3	5.36667e-82	-0.375028	0.104	0.29	2.31373e-77
HAPLN3	6.04224e-82	-0.52235	0.123	0.316	2.60499e-77
KPNA2	6.81024e-82	-0.656693	0.17	0.37	2.9361e-77
TUBA1C	7.632e-82	-0.791567	0.228	0.429	3.29038e-77
PSMD2	8.09458e-82	-0.640945	0.271	0.463	3.48982e-77
SMAD5	8.67814e-82	-0.558572	0.204	0.405	3.74141e-77
PTRF	1.14729e-81	-0.903287	0.801	0.862	4.94631e-77
FAM126A	1.31323e-81	-0.421031	0.087	0.27	5.66175e-77
STC2	1.41107e-81	-0.390424	0.047	0.212	6.08353e-77
TBC1D9	1.46917e-81	-0.396807	0.102	0.288	6.33405e-77
SERP1	1.51709e-81	-0.684682	0.545	0.696	6.54064e-77
STARD4	1.57322e-81	-0.407641	0.064	0.235	6.78261e-77
UTP11	1.63223e-81	-0.445961	0.163	0.362	7.03705e-77
HIPK1	1.68559e-81	-0.433913	0.12	0.309	7.26708e-77
CENPB	1.70084e-81	-0.450843	0.126	0.316	7.33285e-77
MYO1D	1.74278e-81	-0.357987	0.061	0.232	7.51363e-77
2023-09-10	2.41485e-81	-0.588174	0.265	0.464	1.04112e-76
ZMYM2	2.5502e-81	-0.475214	0.163	0.357	1.09947e-76
RPS27A	2.68627e-81	-0.860613	0.98	0.977	1.15813e-76
PIP5K1C	2.71025e-81	-0.415124	0.122	0.311	1.16847e-76
RPL32	2.86375e-81	-0.820982	0.979	0.981	1.23465e-76
GNA12	3.90261e-81	-0.372188	0.071	0.245	1.68253e-76
HES1	4.17229e-81	0.67065	0.68	0.495	1.7988e-76
UQCC2	4.75178e-81	-0.510059	0.221	0.424	2.04864e-76
RNF213	5.20373e-81	-0.653805	0.338	0.527	2.24348e-76
REST	5.69012e-81	-0.525069	0.172	0.369	2.45318e-76
FAM91A1	6.09793e-81	-0.445013	0.135	0.327	2.629e-76
TNKS2	6.47989e-81	-0.447556	0.136	0.329	2.79367e-76
COPA	6.54127e-81	-0.605553	0.243	0.438	2.82014e-76
LTBP2	7.29986e-81	-0.317381	0.005	0.136	3.14719e-76
MYO1B	7.33776e-81	-0.887423	0.273	0.472	3.16353e-76
ERBIN	7.62486e-81	-0.54614	0.202	0.396	3.28731e-76
CHSY1	8.50675e-81	-0.562647	0.212	0.409	3.66752e-76
SNTB2	8.53558e-81	-0.737969	0.34	0.528	3.67994e-76
KIF5B	1.05903e-80	-0.792603	0.467	0.636	4.5658e-76
MRPL52	1.11221e-80	-0.687682	0.467	0.628	4.79505e-76
LDHA	1.12736e-80	-0.877829	0.705	0.803	4.86037e-76
UBA1	1.20525e-80	-0.506333	0.197	0.394	5.1962e-76
FAM160B1	1.25737e-80	-0.397324	0.095	0.276	5.42091e-76
AGRN	1.29064e-80	-0.563288	0.21	0.41	5.56432e-76
CBX5	1.6848e-80	-0.604536	0.196	0.39	7.26368e-76
NUTF2	1.72224e-80	-0.484153	0.234	0.438	7.42511e-76
MBD3	1.82189e-80	-0.365404	0.087	0.268	7.8547e-76
CADPS2	1.94943e-80	-0.386647	0.096	0.279	8.40456e-76
ADAMTS4	2.00105e-80	-0.809301	0.175	0.38	8.62712e-76
DIAPH1	2.10182e-80	-0.521011	0.157	0.348	9.06159e-76
P3H1	2.17595e-80	-0.366537	0.082	0.261	9.38118e-76
UBQLN1	2.23896e-80	-0.487323	0.177	0.374	9.65284e-76
MFAP2	2.49612e-80	-0.306177	0.012	0.151	1.07615e-75
RAD23B	2.6884e-80	-0.545529	0.259	0.461	1.15905e-75
ATP8B2	2.78965e-80	-0.299332	0.026	0.175	1.2027e-75
KIAA0100	2.89656e-80	-0.373502	0.068	0.24	1.24879e-75
REEP3	3.03029e-80	-0.553726	0.236	0.434	1.30645e-75
ELK4	3.03588e-80	-0.528823	0.2	0.396	1.30886e-75
ZDHHC20	3.27279e-80	-0.469196	0.169	0.366	1.411e-75
SRSF11	3.28106e-80	-0.684095	0.479	0.643	1.41456e-75
TIMP1	3.766e-80	-1.0225	0.692	0.813	1.62364e-75
AP2B1	4.03812e-80	-0.567421	0.292	0.492	1.74095e-75
NCOA4	4.47833e-80	-0.532194	0.24	0.435	1.93074e-75
EPRS	4.64746e-80	-0.550235	0.195	0.391	2.00366e-75
HADHA	4.75381e-80	-0.588402	0.335	0.524	2.04951e-75
ARID1A	4.78997e-80	-0.545055	0.198	0.394	2.0651e-75
EIF3I	4.91577e-80	-0.653721	0.445	0.615	2.11934e-75
CCDC167	5.4463e-80	-0.411684	0.125	0.314	2.34806e-75
QPCT	5.59039e-80	-0.267316	0.02	0.166	2.41019e-75
CLCN3	7.66467e-80	-0.427318	0.12	0.306	3.30447e-75
CFLAR	9.71187e-80	-0.758435	0.548	0.7	4.18708e-75
INTS1	1.07764e-79	-0.364864	0.092	0.271	4.64605e-75
KCTD10	1.15941e-79	-0.456128	0.148	0.342	4.99855e-75
TSPAN15	1.30173e-79	-0.577627	0.145	0.338	5.61216e-75
TBC1D2B	1.31625e-79	-0.389216	0.091	0.27	5.67475e-75
LPGAT1	1.37541e-79	-0.449421	0.134	0.324	5.92978e-75
HSBP1	1.3774e-79	-0.706793	0.575	0.716	5.93838e-75
PRPF40A	1.83066e-79	-0.669127	0.299	0.491	7.89253e-75
TOMM20	1.87618e-79	-0.7187	0.475	0.636	8.08879e-75
KIAA0355	2.06217e-79	-0.737009	0.4	0.571	8.89062e-75
ACLY	2.97332e-79	-0.505383	0.194	0.387	1.28189e-74
APBB2	3.54628e-79	-0.473394	0.177	0.375	1.52891e-74
SPRED1	3.66482e-79	-0.500634	0.091	0.269	1.58001e-74
TBCA	3.84435e-79	-0.750556	0.626	0.741	1.65742e-74
PANK3	3.91378e-79	-0.406364	0.102	0.284	1.68735e-74
SND1	4.2483e-79	-0.411819	0.134	0.324	1.83157e-74
VCAM1	4.33767e-79	-0.896626	0.073	0.245	1.8701e-74
EIF3B	4.41056e-79	-0.52518	0.213	0.409	1.90152e-74
CRIM1	4.60682e-79	-1.10455	0.46	0.608	1.98614e-74
IFIT1	4.63399e-79	0.423022	0.327	0.147	1.99785e-74
GGCT	4.92372e-79	-0.483874	0.202	0.403	2.12276e-74
COL13A1	5.2185e-79	-0.482312	0.029	0.177	2.24985e-74
SAMD1	5.41193e-79	-0.405597	0.082	0.258	2.33325e-74
CDC42	5.96816e-79	-0.833249	0.695	0.789	2.57305e-74
ARHGEF28	6.7241e-79	-0.310545	0.025	0.172	2.89896e-74
USP34	7.22129e-79	-0.490282	0.196	0.392	3.11332e-74
ANKRD17	7.59447e-79	-0.475943	0.17	0.364	3.2742e-74
SMAD2	7.83681e-79	-0.514937	0.225	0.42	3.37869e-74
PDIA6	8.59812e-79	-0.840097	0.568	0.699	3.70691e-74
EIF5B	8.93551e-79	-0.667283	0.46	0.623	3.85237e-74
CDK17	1.15732e-78	-0.486148	0.173	0.365	4.98955e-74
CUL3	1.22604e-78	-0.446988	0.156	0.348	5.28583e-74
HNRNPA3	1.43661e-78	-0.804064	0.635	0.756	6.19367e-74
CHCHD2	1.457e-78	-0.851039	0.782	0.85	6.28154e-74
MED13	1.46105e-78	-0.431017	0.128	0.315	6.29901e-74
ATP1A1	1.60377e-78	-0.831883	0.519	0.664	6.91432e-74
MYOF	1.79012e-78	-0.553927	0.18	0.373	7.71774e-74
UQCR11	1.83499e-78	-0.710881	0.754	0.832	7.91119e-74
TANC2	1.86336e-78	-0.304574	0.042	0.2	8.03349e-74
HLA-DRA	2.13248e-78	0.293216	0.751	0.522	9.19377e-74
TARS	2.14818e-78	-0.448977	0.115	0.299	9.26144e-74
OTUD4	2.73765e-78	-0.38654	0.085	0.261	1.18028e-73
LUC7L3	2.93573e-78	-0.600947	0.45	0.623	1.26568e-73
CTTNBP2NL	3.34802e-78	-0.519238	0.26	0.454	1.44343e-73
FADS2	3.46024e-78	-0.280684	0.01	0.143	1.49181e-73
ARL4C	3.6158e-78	-0.391709	0.044	0.203	1.55888e-73
DAZAP1	3.76745e-78	-0.488062	0.213	0.411	1.62426e-73
SFT2D2	4.09823e-78	-0.438525	0.143	0.332	1.76687e-73
ZDHHC13	4.25219e-78	-0.343616	0.074	0.246	1.83325e-73
PLEKHG5	4.61084e-78	-0.297288	0.046	0.206	1.98787e-73
TCF12	4.61276e-78	-0.450494	0.125	0.31	1.9887e-73
MDFI	6.33798e-78	-0.283111	0.042	0.199	2.73249e-73
SOX18	6.35474e-78	-1.06532	0.517	0.662	2.73972e-73
TIMM10	6.76165e-78	-0.529877	0.224	0.419	2.91515e-73
CNKSR3	6.9064e-78	-0.707081	0.135	0.319	2.97756e-73
ZNF358	7.21044e-78	-0.394195	0.128	0.316	3.10864e-73
TNFRSF25	7.45349e-78	-0.268858	0.024	0.169	3.21342e-73
RECQL	8.01286e-78	-0.521336	0.193	0.384	3.45458e-73
LUZP1	9.17426e-78	-0.607869	0.364	0.551	3.9553e-73
TRIO	9.6608e-78	-0.382778	0.105	0.288	4.16506e-73
GIT1	1.09099e-77	-0.418789	0.143	0.333	4.70361e-73
FRYL	1.09875e-77	-0.570392	0.24	0.435	4.73703e-73
ATP5J	1.17461e-77	-0.78415	0.704	0.792	5.0641e-73
RAB10	1.20795e-77	-0.598924	0.309	0.494	5.20785e-73
CSNK2A1	1.25804e-77	-0.541845	0.237	0.428	5.4238e-73
ZNHIT1	1.38129e-77	-0.6828	0.599	0.723	5.95515e-73
TNRC18	1.40933e-77	-0.373502	0.066	0.233	6.07604e-73
ARCN1	1.56303e-77	-0.492388	0.171	0.361	6.73867e-73
IFITM1	1.56702e-77	0.648588	0.52	0.321	6.75588e-73
PKP4	1.86326e-77	-0.597973	0.287	0.487	8.03305e-73
TPI1	1.98926e-77	-0.77478	0.676	0.794	8.57628e-73
TUBB	2.02045e-77	-1.13023	0.64	0.762	8.71078e-73
NAP1L4	2.21466e-77	-0.487079	0.214	0.409	9.54806e-73
EIF2S1	2.43399e-77	-0.514285	0.217	0.41	1.04936e-72
RPL36	2.58101e-77	-0.843749	0.966	0.977	1.11275e-72
SELP	2.72615e-77	-1.08773	0.122	0.297	1.17533e-72
CSNK1G2	2.98065e-77	-0.369791	0.099	0.278	1.28505e-72
FAR2	3.47372e-77	-0.285981	0.036	0.188	1.49763e-72
HINT1	3.65988e-77	-0.813057	0.833	0.877	1.57788e-72
HSP90AA1	3.69769e-77	-1.12492	0.841	0.885	1.59419e-72
CNOT2	3.98653e-77	-0.500465	0.214	0.407	1.71871e-72
RAP2A	4.23348e-77	-0.455431	0.119	0.302	1.82518e-72
PRRG1	4.23438e-77	-0.326782	0.062	0.227	1.82557e-72
CLINT1	4.68848e-77	-0.478028	0.151	0.337	2.02134e-72
PCBP1	5.12781e-77	-0.821139	0.613	0.739	2.21075e-72
RASSF2	5.43839e-77	-0.393571	0.045	0.201	2.34465e-72
MT1E	6.10962e-77	0.452653	0.306	0.13	2.63404e-72
BAZ2B	7.36987e-77	-0.585104	0.267	0.456	3.17737e-72
TGFB1I1	7.57877e-77	-0.592203	0.232	0.426	3.26743e-72
ADCY4	7.58057e-77	-0.558561	0.319	0.506	3.26821e-72
C1QTNF6	8.32804e-77	-0.280038	0.015	0.15	3.59047e-72
VOPP1	9.03184e-77	-0.511199	0.252	0.45	3.8939e-72
COL27A1	9.16216e-77	-0.286716	0.009	0.14	3.95008e-72
MT-ND4L	9.83435e-77	-1.17524	0.558	0.674	4.23988e-72
RAB2A	1.12214e-76	-0.693353	0.493	0.65	4.83787e-72
UTRN	1.19932e-76	-0.787603	0.398	0.576	5.17064e-72
NCL	1.21061e-76	-0.856715	0.522	0.666	5.21931e-72
PKIG	1.29905e-76	-0.773477	0.437	0.608	5.60058e-72
DCAF13	1.34556e-76	-0.437259	0.159	0.347	5.80111e-72
BIRC2	1.42718e-76	-0.472759	0.189	0.381	6.15298e-72
TSPAN3	1.48067e-76	-0.580693	0.272	0.464	6.3836e-72
GOLPH3	1.6625e-76	-0.489647	0.204	0.396	7.16753e-72
WWP1	1.68831e-76	-0.420138	0.128	0.311	7.27882e-72
EIF3F	1.73344e-76	-0.682176	0.561	0.701	7.47336e-72
EIF2AK4	1.78924e-76	-0.421324	0.159	0.349	7.71395e-72
HDGF	1.83153e-76	-0.54403	0.23	0.425	7.89627e-72
PHB2	2.00733e-76	-0.601155	0.334	0.517	8.65418e-72
KLHL5	2.06787e-76	-0.516352	0.233	0.427	8.91522e-72
PRRC2A	2.15393e-76	-0.460916	0.187	0.379	9.28622e-72
RNASE1	2.47634e-76	-0.811802	0.76	0.842	1.06762e-71
R3HDM4	2.74747e-76	-0.351834	0.104	0.283	1.18452e-71
CGGBP1	2.74992e-76	-0.476688	0.21	0.404	1.18557e-71
ZYG11B	2.80456e-76	-0.400302	0.104	0.282	1.20913e-71
KDELC2	2.93846e-76	-0.39044	0.071	0.239	1.26686e-71
CHP1	3.33398e-76	-0.454338	0.206	0.4	1.43738e-71
LASP1	3.38745e-76	-0.563406	0.252	0.446	1.46043e-71
YEATS2	3.9985e-76	-0.294307	0.045	0.201	1.72387e-71
XRCC5	4.02974e-76	-0.77376	0.447	0.599	1.73734e-71
PEAK1	4.07186e-76	-0.489563	0.13	0.313	1.7555e-71
CDC42EP5	4.62654e-76	-0.574348	0.308	0.504	1.99464e-71
CSTB	4.64353e-76	-0.903795	0.701	0.798	2.00197e-71
TNFAIP3	5.28568e-76	-0.840576	0.114	0.291	2.27882e-71
PNPLA6	5.6285e-76	-0.344342	0.11	0.291	2.42661e-71
ARID5B	6.4296e-76	-0.739615	0.315	0.507	2.77199e-71
SSR2	6.63174e-76	-0.6866	0.546	0.688	2.85914e-71
HNRNPR	7.07064e-76	-0.683945	0.365	0.541	3.04836e-71
IFI44L	7.07194e-76	0.413353	0.473	0.268	3.04893e-71
PDCD6IP	7.3687e-76	-0.570915	0.27	0.456	3.17687e-71
RPL35A	8.29578e-76	-0.800426	0.964	0.964	3.57656e-71
APC	8.53813e-76	-0.412151	0.109	0.288	3.68104e-71
NIPBL	9.00464e-76	-0.545294	0.204	0.389	3.88217e-71
KCTD20	9.61895e-76	-0.48262	0.178	0.368	4.14702e-71
RABL6	1.17161e-75	-0.460219	0.185	0.376	5.05118e-71
PRKD3	1.21448e-75	-0.464781	0.184	0.372	5.23601e-71
G3BP2	1.611e-75	-0.546715	0.235	0.426	6.94549e-71
CEP350	1.64649e-75	-0.495772	0.155	0.339	7.09852e-71
ARF1	1.70317e-75	-0.766142	0.588	0.726	7.34289e-71
PSME4	1.74682e-75	-0.33688	0.076	0.246	7.53105e-71
LPCAT2	1.79538e-75	-0.451309	0.137	0.325	7.74042e-71
SLC7A1	1.92853e-75	-0.337453	0.037	0.187	8.31448e-71
TMBIM6	2.32812e-75	-0.809255	0.705	0.792	1.00372e-70
PRRC2B	2.39837e-75	-0.505618	0.212	0.403	1.03401e-70
ATP11A	3.25851e-75	-0.506228	0.179	0.365	1.40484e-70
UQCR10	3.31553e-75	-0.639726	0.487	0.647	1.42942e-70
PGLS	3.36342e-75	-0.561684	0.362	0.545	1.45007e-70
PTPN12	3.96466e-75	-0.656942	0.374	0.554	1.70928e-70
PIK3R1	4.34735e-75	-0.391815	0.063	0.225	1.87427e-70
CCT6A	4.40371e-75	-0.676533	0.403	0.57	1.89857e-70
WIPF1	4.41035e-75	-0.395779	0.119	0.3	1.90143e-70
PPP6R1	4.96161e-75	-0.347027	0.089	0.262	2.1391e-70
ESAM	5.39905e-75	-0.740859	0.605	0.759	2.32769e-70
TAGLN2	5.69475e-75	-0.756235	0.826	0.897	2.45518e-70
AGO2	5.71394e-75	-0.427637	0.121	0.302	2.46345e-70
COX5A	6.05112e-75	-0.639049	0.537	0.695	2.60882e-70
PODXL	6.74861e-75	-1.40722	0.575	0.686	2.90953e-70
AGPAT6	7.10549e-75	-0.334192	0.099	0.275	3.06339e-70
HDAC1	7.271e-75	-0.632991	0.346	0.526	3.13474e-70
G6PC3	7.76616e-75	-0.371221	0.143	0.332	3.34822e-70
EFTUD2	9.39885e-75	-0.324056	0.081	0.25	4.05213e-70
ADAMTS1	1.15434e-74	-1.37098	0.311	0.491	4.97669e-70
PRRC1	1.18115e-74	-0.399713	0.114	0.293	5.09231e-70
TRAPPC1	1.18348e-74	-0.60446	0.481	0.651	5.10232e-70
GLG1	1.19012e-74	-0.581306	0.284	0.471	5.13096e-70
RASAL2	1.19647e-74	-0.572756	0.213	0.401	5.15835e-70
SSFA2	1.24144e-74	-0.535951	0.245	0.439	5.35221e-70
GSPT1	1.7408e-74	-0.588793	0.299	0.487	7.5051e-70
EIF3M	1.83116e-74	-0.590737	0.404	0.581	7.89466e-70
CRYBG3	1.98948e-74	-0.579684	0.176	0.361	8.57724e-70
EFNB1	2.11316e-74	-0.544512	0.153	0.339	9.11045e-70
RPL9	2.16675e-74	-0.849597	0.961	0.966	9.34152e-70
SLC39A10	2.22648e-74	-0.399103	0.119	0.299	9.599e-70
ARFGEF1	2.29017e-74	-0.367388	0.095	0.269	9.8736e-70
PAFAH1B1	2.35666e-74	-0.519138	0.236	0.424	1.01603e-69
NDUFB3	2.49538e-74	-0.647463	0.424	0.587	1.07583e-69
AP1S1	2.65934e-74	-0.448574	0.215	0.404	1.14652e-69
CCT4	2.80665e-74	-0.646731	0.406	0.577	1.21003e-69
FCHO2	2.98023e-74	-0.42834	0.139	0.321	1.28487e-69
RAP1GDS1	3.92655e-74	-0.345545	0.086	0.256	1.69285e-69
FJX1	3.97487e-74	-0.462696	0.041	0.19	1.71368e-69
JAG1	4.21422e-74	-0.926426	0.284	0.476	1.81688e-69
MBTPS1	5.0743e-74	-0.471965	0.197	0.388	2.18768e-69
MRPL20	5.54183e-74	-0.593075	0.472	0.643	2.38925e-69
RPL19	6.02038e-74	-0.816057	0.964	0.966	2.59557e-69
MAN1A2	6.19676e-74	-0.495814	0.193	0.379	2.67161e-69
ASCC3	6.37374e-74	-0.364702	0.088	0.258	2.74791e-69
C19orf53	6.87052e-74	-0.63269	0.605	0.733	2.96209e-69
LRPPRC	7.03728e-74	-0.394351	0.125	0.304	3.03398e-69
ATF4	7.83388e-74	-0.667667	0.505	0.666	3.37742e-69
PCDH12	8.62219e-74	-0.634177	0.211	0.401	3.71728e-69
PRSS23	8.78838e-74	-0.868476	0.644	0.795	3.78894e-69
C1orf122	9.09771e-74	-0.500788	0.25	0.442	3.9223e-69
RPL34	9.27772e-74	-0.793282	0.981	0.98	3.9999e-69
COX4I1	9.52319e-74	-0.704585	0.823	0.881	4.10573e-69
FAM114A1	1.02169e-73	-0.46789	0.162	0.347	4.4048e-69
DEK	1.0903e-73	-0.801175	0.412	0.581	4.70062e-69
POLR2L	1.19176e-73	-0.70899	0.759	0.846	5.13802e-69
WASF2	1.34259e-73	-0.725128	0.53	0.681	5.78831e-69
GATAD2A	1.38022e-73	-0.402764	0.119	0.298	5.95054e-69
TOP2B	1.42392e-73	-0.467901	0.18	0.365	6.13893e-69
GADD45B	1.57616e-73	0.52445	0.526	0.329	6.79531e-69
CPSF6	1.78399e-73	-0.386411	0.142	0.325	7.6913e-69
DDX46	2.15422e-73	-0.532874	0.356	0.535	9.28747e-69
DNAJC13	2.34321e-73	-0.345795	0.08	0.247	1.01023e-68
MRPL36	2.35807e-73	-0.488978	0.249	0.44	1.01664e-68
MDM4	2.78779e-73	-0.492154	0.257	0.446	1.2019e-68
MAP1S	2.81033e-73	-0.400436	0.11	0.286	1.21162e-68
RER1	2.81058e-73	-0.581142	0.32	0.501	1.21173e-68
NUMB	3.24164e-73	-0.524796	0.253	0.439	1.39757e-68
STRN4	3.64508e-73	-0.379527	0.107	0.282	1.5715e-68
MGST3	4.36312e-73	-0.870589	0.685	0.765	1.88107e-68
KIAA1551	4.48528e-73	-0.472214	0.151	0.335	1.93374e-68
PPP1R9B	5.22126e-73	-0.399873	0.146	0.33	2.25104e-68
RPS14	5.26527e-73	-0.76577	0.978	0.975	2.27002e-68
KIF1C	5.38611e-73	-0.433493	0.177	0.365	2.32211e-68
2023-03-07	6.03861e-73	-0.468666	0.208	0.397	2.60342e-68
HLA-DRB1	6.23533e-73	0.70133	0.781	0.623	2.68824e-68
FOXK1	6.4822e-73	-0.318987	0.071	0.234	2.79467e-68
COX6A1	6.71233e-73	-0.658239	0.728	0.808	2.89389e-68
DPYSL2	6.79337e-73	-0.83125	0.52	0.66	2.92883e-68
ATP2B1	6.9681e-73	-0.571775	0.25	0.437	3.00416e-68
SIN3B	7.31612e-73	-0.337241	0.094	0.267	3.1542e-68
NHSL1	7.64641e-73	-0.262252	0.029	0.17	3.2966e-68
MAP1LC3B	7.81089e-73	-0.720201	0.475	0.634	3.36751e-68
SLC7A6	8.30861e-73	-0.280271	0.044	0.195	3.58209e-68
RFK	8.67916e-73	-0.508328	0.215	0.403	3.74185e-68
SREK1	9.58688e-73	-0.553829	0.283	0.469	4.13319e-68
TBCD	1.00901e-72	-0.510062	0.265	0.461	4.35013e-68
PRPF8	1.04779e-72	-0.481504	0.204	0.391	4.51734e-68
SF3B3	1.07884e-72	-0.417353	0.142	0.323	4.6512e-68
GOLGA3	1.13855e-72	-0.403514	0.122	0.299	4.90862e-68
GALNT10	1.16184e-72	-0.321761	0.076	0.242	5.00905e-68
LDLRAD3	1.50467e-72	-0.314165	0.056	0.212	6.48709e-68
RPS16	1.53642e-72	-0.747829	0.952	0.964	6.62396e-68
LAMB2	1.61587e-72	-0.612907	0.328	0.505	6.96649e-68
PLOD3	2.40764e-72	-0.453495	0.19	0.375	1.038e-67
PHC2	2.41657e-72	-0.458032	0.18	0.365	1.04186e-67
VARS	2.43088e-72	-0.318871	0.075	0.239	1.04802e-67
HNRNPM	2.57283e-72	-0.739375	0.485	0.635	1.10922e-67
TFDP1	2.90542e-72	-0.422241	0.156	0.34	1.25261e-67
MSL3	3.31793e-72	-0.422607	0.172	0.358	1.43046e-67
SPG7	3.31986e-72	-0.532004	0.269	0.455	1.43129e-67
PRPF4B	3.32086e-72	-0.523251	0.255	0.44	1.43172e-67
ZDHHC24	3.79836e-72	-0.355562	0.139	0.323	1.63759e-67
SERPINB6	3.96402e-72	-0.657792	0.57	0.708	1.70901e-67
EPB41L3	4.04866e-72	-0.499242	0.069	0.229	1.7455e-67
SUGT1	4.26105e-72	-0.505265	0.264	0.451	1.83707e-67
CSRP2	4.28263e-72	-0.715798	0.195	0.392	1.84637e-67
XRN2	4.63761e-72	-0.574972	0.317	0.496	1.99941e-67
MEX3D	4.80862e-72	-0.294568	0.045	0.194	2.07314e-67
LAMP3	5.04116e-72	-0.318616	0.002	0.117	2.1734e-67
ZDHHC3	5.43051e-72	-0.452032	0.202	0.388	2.34126e-67
AP3B1	5.62565e-72	-0.381236	0.116	0.291	2.42539e-67
ABL1	5.85865e-72	-0.325655	0.071	0.233	2.52584e-67
FAM49B	6.26282e-72	-0.359792	0.113	0.288	2.70009e-67
ILF3	6.61509e-72	-0.509357	0.244	0.43	2.85196e-67
XPNPEP1	7.54868e-72	-0.333397	0.094	0.264	3.25446e-67
TMEM165	7.58258e-72	-0.653599	0.454	0.614	3.26908e-67
S100A10	7.71987e-72	-1.06274	0.888	0.906	3.32827e-67
DUSP23	8.08523e-72	-0.671021	0.425	0.602	3.48578e-67
C19orf79	8.42221e-72	-0.567229	0.434	0.597	3.63107e-67
ATXN1	8.78193e-72	-0.402615	0.109	0.281	3.78615e-67
SRP72	8.88151e-72	-0.594358	0.316	0.494	3.82909e-67
MTHFD2	1.15097e-71	-0.367107	0.056	0.212	4.96219e-67
DEGS1	1.16753e-71	-0.525877	0.228	0.413	5.03356e-67
LARP4	1.23903e-71	-0.371547	0.119	0.294	5.34184e-67
EPB41L4A	1.29227e-71	-0.444378	0.166	0.348	5.57135e-67
POLR1D	1.77533e-71	-0.605059	0.396	0.559	7.654e-67
PSMG4	1.93964e-71	-0.372668	0.181	0.37	8.36239e-67
NDUFV2	1.95322e-71	-0.641198	0.415	0.58	8.42093e-67
RPL36A	2.10328e-71	-0.731707	0.792	0.861	9.06789e-67
PFDN4	2.33273e-71	-0.52095	0.313	0.493	1.00571e-66
KCMF1	2.4136e-71	-0.423819	0.147	0.324	1.04057e-66
INPP5A	2.54022e-71	-0.302669	0.055	0.21	1.09517e-66
RPL11	2.84317e-71	-0.785737	0.972	0.974	1.22577e-66
RDH11	3.10083e-71	-0.429847	0.185	0.371	1.33686e-66
BICD2	3.16259e-71	-0.33022	0.067	0.227	1.36349e-66
WSB2	3.22227e-71	-0.354986	0.09	0.256	1.38922e-66
GRASP	3.84261e-71	-0.66305	0.247	0.423	1.65667e-66
BCAP31	3.96964e-71	-0.689508	0.56	0.683	1.71143e-66
MCFD2	4.35839e-71	-0.511755	0.239	0.424	1.87903e-66
C16orf72	4.3929e-71	-0.512143	0.201	0.384	1.89391e-66
FNDC4	4.42221e-71	-0.269289	0.038	0.183	1.90655e-66
RASGRF2	4.94447e-71	-0.412586	0.112	0.285	2.13171e-66
PAICS	5.64247e-71	-0.376653	0.093	0.26	2.43264e-66
RAMP3	6.28632e-71	-0.696963	0.63	0.774	2.71022e-66
PSMA7	6.31756e-71	-0.830063	0.772	0.835	2.72369e-66
GNL3	6.63326e-71	-0.457379	0.155	0.334	2.8598e-66
SLTM	6.71089e-71	-0.504642	0.28	0.467	2.89326e-66
PPP2R1B	6.96468e-71	-0.302557	0.061	0.217	3.00268e-66
FERMT2	7.03125e-71	-0.594961	0.275	0.455	3.03138e-66
MCTP1	7.04985e-71	-0.738257	0.289	0.468	3.0394e-66
BCL6B	8.0972e-71	-0.556888	0.231	0.417	3.49095e-66
RBM6	8.70693e-71	-0.470498	0.241	0.425	3.75382e-66
ATP13A2	9.6674e-71	-0.369124	0.095	0.261	4.16791e-66
JARID2	1.05565e-70	-0.372093	0.106	0.277	4.55122e-66
PPP1CB	1.06154e-70	-0.680031	0.474	0.627	4.57662e-66
NBEAL2	1.16115e-70	-0.300726	0.059	0.214	5.00607e-66
ARHGEF7	1.18292e-70	-0.508189	0.184	0.368	5.09993e-66
ITGA6	1.20762e-70	-0.988181	0.526	0.669	5.2064e-66
EXT1	1.41142e-70	-0.475112	0.131	0.306	6.08507e-66
HEBP2	1.56502e-70	-0.556816	0.299	0.488	6.74727e-66
RAPH1	1.57819e-70	-0.337613	0.075	0.237	6.80405e-66
ATG3	1.62429e-70	-0.485138	0.241	0.426	7.00279e-66
UGGT1	1.74576e-70	-0.357909	0.09	0.255	7.52648e-66
DESI2	2.06762e-70	-0.434099	0.167	0.348	8.91413e-66
FLI1	2.38915e-70	-0.553707	0.326	0.508	1.03004e-65
USP7	2.3899e-70	-0.441292	0.138	0.314	1.03036e-65
ABLIM1	2.45625e-70	-0.657712	0.31	0.486	1.05896e-65
LRP6	2.60586e-70	-0.422801	0.131	0.306	1.12346e-65
KIF1B	2.61411e-70	-0.37868	0.101	0.27	1.12702e-65
DST	2.73342e-70	-0.623242	0.245	0.429	1.17846e-65
STX2	2.83197e-70	-0.334979	0.082	0.246	1.22095e-65
PLS3	3.07503e-70	-0.794853	0.391	0.551	1.32574e-65
GLRX3	3.17483e-70	-0.497191	0.257	0.44	1.36876e-65
LRRC8A	3.32959e-70	-0.536176	0.246	0.434	1.43548e-65
STARD7	3.44448e-70	-0.439915	0.202	0.387	1.48502e-65
NHP2	3.64315e-70	-0.584365	0.407	0.577	1.57067e-65
SPHK1	3.86049e-70	-0.354056	0.066	0.226	1.66437e-65
ARL5B	4.18954e-70	-0.378744	0.096	0.264	1.80624e-65
DDX52	4.52398e-70	-0.417627	0.156	0.334	1.95042e-65
BPTF	4.69693e-70	-0.605786	0.298	0.478	2.02499e-65
ALYREF	5.0036e-70	-0.39619	0.094	0.26	2.1572e-65
GNB4	5.40244e-70	-0.531346	0.212	0.394	2.32915e-65
ABI3BP	5.73223e-70	0.228013	0.11	0.017	2.47134e-65
CCNI	5.84995e-70	-0.800574	0.682	0.781	2.52209e-65
KDM5B	5.99447e-70	-0.388206	0.112	0.283	2.58439e-65
MAP7D1	7.08714e-70	-0.467552	0.224	0.409	3.05548e-65
MEF2C	7.31447e-70	-0.815719	0.539	0.675	3.15349e-65
UBP1	7.39063e-70	-0.363061	0.115	0.287	3.18632e-65
SKI	7.55072e-70	-0.467031	0.194	0.375	3.25534e-65
PALD1	7.98399e-70	-0.358442	0.06	0.214	3.44214e-65
ITGA10	1.0019e-69	-0.285973	0.041	0.186	4.31948e-65
SMAD1	1.06054e-69	-0.500898	0.205	0.392	4.57233e-65
GABPB1-AS1	1.07699e-69	-0.524755	0.192	0.374	4.64324e-65
ZNF638	1.09233e-69	-0.511954	0.218	0.398	4.70937e-65
PURB	1.23949e-69	-0.464057	0.17	0.349	5.34381e-65
LMAN1	1.46277e-69	-0.632414	0.319	0.493	6.30642e-65
FKBP9	1.89614e-69	-0.587757	0.341	0.513	8.17483e-65
CLPP	2.25016e-69	-0.460716	0.244	0.428	9.70112e-65
ARPC1B	2.30642e-69	-0.623637	0.641	0.761	9.94368e-65
DPY19L1	2.81386e-69	-0.31578	0.077	0.238	1.21314e-64
DDX3X	2.86219e-69	-0.845746	0.55	0.684	1.23398e-64
SF3B5	2.86659e-69	-0.568423	0.486	0.643	1.23587e-64
BRWD1	2.88717e-69	-0.439622	0.171	0.349	1.24475e-64
AGPS	3.25493e-69	-0.330425	0.081	0.241	1.4033e-64
IKBIP	3.30332e-69	-0.496352	0.226	0.411	1.42416e-64
ENTPD4	3.53493e-69	-0.283966	0.058	0.21	1.52401e-64
HNRNPD	3.60242e-69	-0.726582	0.466	0.613	1.55311e-64
IARS	3.61987e-69	-0.400916	0.133	0.308	1.56063e-64
SLC12A2	3.823e-69	-0.562749	0.168	0.35	1.64821e-64
NDUFA4	3.85938e-69	-0.782879	0.785	0.848	1.66389e-64
ARHGEF15	4.19071e-69	-0.491296	0.249	0.434	1.80674e-64
ZNF706	4.65035e-69	-0.615385	0.467	0.624	2.00491e-64
MRPS12	4.73913e-69	-0.438069	0.22	0.403	2.04318e-64
TMEM173	5.11282e-69	-0.591572	0.434	0.604	2.20429e-64
USP14	5.11787e-69	-0.446661	0.171	0.348	2.20647e-64
RANBP2	5.24737e-69	-0.50826	0.218	0.397	2.2623e-64
VEZT	5.27022e-69	-0.448528	0.199	0.379	2.27215e-64
CNN2	5.73043e-69	-0.368464	0.104	0.273	2.47056e-64
TM9SF2	5.76743e-69	-0.57934	0.343	0.515	2.48651e-64
PDCL3	6.09586e-69	-0.371972	0.128	0.303	2.62811e-64
TANC1	6.30122e-69	-0.433284	0.166	0.343	2.71665e-64
TCP1	6.43821e-69	-0.61645	0.364	0.534	2.77571e-64
COL5A2	6.45894e-69	-0.690651	0.071	0.227	2.78464e-64
PDGFA	7.32494e-69	-0.603241	0.052	0.198	3.158e-64
RAP1B	7.48627e-69	-0.742377	0.545	0.675	3.22756e-64
SEC24D	7.60193e-69	-0.404734	0.114	0.285	3.27742e-64
CTNNA1	8.49292e-69	-0.721392	0.507	0.65	3.66155e-64
RRP36	8.54467e-69	-0.359025	0.103	0.271	3.68387e-64
CCDC85C	8.58953e-69	-0.27428	0.042	0.185	3.7032e-64
NUDT5	8.68165e-69	-0.495293	0.256	0.436	3.74292e-64
ETNK1	9.30579e-69	-0.399081	0.132	0.303	4.01201e-64
PDCD5	9.31479e-69	-0.619372	0.356	0.528	4.01588e-64
DDAH1	1.14711e-68	-0.274242	0.036	0.176	4.94554e-64
ZC3H15	1.16376e-68	-0.595228	0.364	0.532	5.01732e-64
ADNP	1.30129e-68	-0.394159	0.134	0.307	5.61025e-64
EFCAB14	1.37865e-68	-0.626617	0.304	0.484	5.94376e-64
SETD2	1.42802e-68	-0.386264	0.114	0.283	6.15664e-64
ST3GAL2	1.57501e-68	-0.355065	0.11	0.278	6.79032e-64
SLC25A6	1.73148e-68	-0.700691	0.715	0.821	7.46492e-64
ATP5G3	1.91103e-68	-0.704497	0.518	0.663	8.23903e-64
SMC1A	1.92378e-68	-0.465175	0.143	0.316	8.29399e-64
ZNF385D	2.12009e-68	-0.643191	0.189	0.377	9.14036e-64
PPP1CC	2.47477e-68	-0.587052	0.346	0.517	1.06695e-63
ANKLE2	2.76886e-68	-0.369367	0.122	0.293	1.19374e-63
KRT10	2.94044e-68	-0.694284	0.54	0.673	1.26771e-63
PHF6	2.99603e-68	-0.320031	0.08	0.239	1.29168e-63
RABAC1	3.03798e-68	-0.635918	0.678	0.783	1.30976e-63
NPTN	3.04252e-68	-0.489128	0.15	0.323	1.31172e-63
AKT3	3.13866e-68	-0.480508	0.216	0.397	1.35317e-63
MAN1A1	3.30802e-68	-0.483651	0.129	0.299	1.42619e-63
MTCH2	3.42724e-68	-0.448374	0.21	0.392	1.47759e-63
HDAC2	4.18511e-68	-0.528403	0.288	0.472	1.80433e-63
CS	5.22746e-68	-0.368122	0.107	0.274	2.25372e-63
ANAPC5	5.83983e-68	-0.482173	0.267	0.445	2.51772e-63
CAMKK2	6.44034e-68	-0.302066	0.055	0.203	2.77662e-63
WDR82	7.26022e-68	-0.480135	0.198	0.377	3.1301e-63
MRPS15	7.3498e-68	-0.486345	0.286	0.464	3.16872e-63
MATN2	7.3503e-68	-0.675338	0.198	0.37	3.16893e-63
KALRN	7.84454e-68	-0.310315	0.075	0.231	3.38202e-63
RBM25	9.58185e-68	-0.638381	0.402	0.56	4.13102e-63
NDUFS8	1.03161e-67	-0.514996	0.437	0.605	4.44757e-63
CYB5R3	1.04336e-67	-0.736754	0.547	0.679	4.49823e-63
TMEM30A	1.13303e-67	-0.563349	0.32	0.498	4.88485e-63
RBPMS	1.15533e-67	-0.61311	0.357	0.531	4.98097e-63
CEBPD	1.50391e-67	0.420538	0.613	0.414	6.48382e-63
SLC25A37	1.51835e-67	-0.44516	0.228	0.409	6.54608e-63
ZDHHC5	1.55116e-67	-0.297948	0.059	0.209	6.68753e-63
PLXNA1	1.63106e-67	-0.221617	0.011	0.129	7.03197e-63
TMCO3	1.66705e-67	-0.39204	0.165	0.343	7.18716e-63
FBXW7	1.80131e-67	-0.348799	0.097	0.262	7.766e-63
IDH2	1.94197e-67	-0.498613	0.173	0.349	8.37241e-63
NUP58	1.95865e-67	-0.330313	0.082	0.241	8.44434e-63
TRIP11	2.02732e-67	-0.51083	0.198	0.373	8.74038e-63
KMT2C	2.03854e-67	-0.465414	0.185	0.363	8.78877e-63
BTBD7	2.20934e-67	-0.453897	0.174	0.353	9.52511e-63
GNA13	2.4002e-67	-0.33327	0.093	0.256	1.0348e-62
NFATC2IP	2.40243e-67	-0.421884	0.17	0.347	1.03576e-62
RPS26	2.50159e-67	-0.699454	0.91	0.927	1.07851e-62
CHORDC1	2.6148e-67	-0.368249	0.105	0.27	1.12732e-62
CD63	2.62955e-67	-0.861934	0.891	0.903	1.13368e-62
NPDC1	2.78285e-67	-0.599036	0.774	0.864	1.19977e-62
TMF1	2.98329e-67	-0.463832	0.177	0.353	1.28619e-62
ATF6	3.22239e-67	-0.483867	0.204	0.382	1.38927e-62
NLK	3.34922e-67	-0.317885	0.068	0.22	1.44395e-62
SMG7	3.46906e-67	-0.347768	0.099	0.263	1.49562e-62
TNS3	3.49587e-67	-0.448821	0.061	0.211	1.50717e-62
ACBD3	3.90751e-67	-0.440506	0.174	0.348	1.68464e-62
STX12	4.19088e-67	-0.494139	0.252	0.43	1.80681e-62
PAFAH1B2	4.30269e-67	-0.508238	0.295	0.47	1.85502e-62
TIPRL	4.37301e-67	-0.430379	0.194	0.375	1.88534e-62
RGCC	4.93594e-67	-0.723401	0.436	0.666	2.12803e-62
CPD	5.07172e-67	-0.575548	0.274	0.447	2.18657e-62
KLHL24	5.51996e-67	-0.413781	0.137	0.308	2.37982e-62
LAMTOR5	5.77361e-67	-0.61089	0.591	0.721	2.48918e-62
DHX30	5.87701e-67	-0.383952	0.173	0.349	2.53375e-62
SLC35E4	5.93077e-67	-0.217343	0.019	0.143	2.55693e-62
LARP4B	5.97364e-67	-0.326401	0.084	0.242	2.57541e-62
VEGFC	6.56471e-67	-0.67146	0.145	0.316	2.83024e-62
ETF1	7.22924e-67	-0.427989	0.165	0.339	3.11674e-62
CCND2	7.34196e-67	-0.505279	0.121	0.291	3.16534e-62
RBM33	7.74845e-67	-0.312486	0.089	0.251	3.34059e-62
BCLAF1	7.76571e-67	-0.64678	0.349	0.515	3.34803e-62
CMTM6	7.79255e-67	-0.550252	0.302	0.476	3.3596e-62
RPL27	8.17195e-67	-0.752665	0.929	0.935	3.52317e-62
RAB11A	8.23566e-67	-0.681778	0.703	0.796	3.55064e-62
RNF10	8.45959e-67	-0.445806	0.222	0.401	3.64718e-62
MTMR6	8.79635e-67	-0.405637	0.125	0.291	3.79237e-62
GLCE	1.17361e-66	-0.304524	0.068	0.219	5.0598e-62
CISD1	1.39192e-66	-0.476871	0.274	0.454	6.00099e-62
VGLL4	1.48834e-66	-0.629096	0.361	0.531	6.41667e-62
CHCHD8	1.59576e-66	-0.459339	0.221	0.402	6.87982e-62
KIFC3	1.5971e-66	-0.354301	0.149	0.327	6.8856e-62
TXNRD1	1.62403e-66	-0.366406	0.114	0.28	7.0017e-62
TRIM44	1.64989e-66	-0.50393	0.269	0.448	7.11318e-62
SNRNP70	1.69635e-66	-0.520979	0.359	0.53	7.31346e-62
FOLH1	1.76588e-66	-0.357566	0.016	0.136	7.61324e-62
RP11-329L6.2	1.77275e-66	-0.457278	0.162	0.338	7.64288e-62
STK24	1.7779e-66	-0.469284	0.174	0.347	7.66508e-62
PRDX4	1.79378e-66	-0.6265	0.344	0.51	7.73352e-62
USP31	1.84023e-66	-0.339031	0.068	0.219	7.93377e-62
PLEKHM2	1.91879e-66	-0.310137	0.086	0.245	8.27249e-62
DNM1L	1.91925e-66	-0.398692	0.135	0.305	8.27445e-62
DSTN	2.0015e-66	-0.799346	0.829	0.87	8.62908e-62
EIF3L	2.00464e-66	-0.620215	0.502	0.655	8.64259e-62
SLC38A1	2.34489e-66	-0.394232	0.047	0.189	1.01095e-61
SESTD1	2.37492e-66	-0.400717	0.123	0.289	1.0239e-61
GTF2A2	2.65204e-66	-0.596531	0.408	0.57	1.14337e-61
BRD4	2.68368e-66	-0.535088	0.286	0.464	1.15701e-61
BOLA3	2.72148e-66	-0.433164	0.198	0.378	1.17331e-61
MAPK1IP1L	3.57547e-66	-0.496023	0.274	0.456	1.54149e-61
GNPNAT1	3.68755e-66	-0.297828	0.058	0.204	1.58981e-61
BLOC1S6	4.85896e-66	-0.407975	0.146	0.319	2.09484e-61
NPEPPS	5.04431e-66	-0.423778	0.174	0.348	2.17475e-61
UHMK1	5.44454e-66	-0.44981	0.173	0.348	2.34731e-61
PJA2	5.67371e-66	-0.540714	0.262	0.437	2.44611e-61
LPCAT1	6.11447e-66	-0.321284	0.091	0.252	2.63613e-61
CPPED1	6.16257e-66	-0.274051	0.058	0.205	2.65687e-61
PSMA1	6.51868e-66	-0.631937	0.503	0.647	2.8104e-61
TUBB2A	7.06671e-66	-0.411262	0.089	0.248	3.04667e-61
HRAS	7.37606e-66	-0.43642	0.204	0.384	3.18004e-61
SPIN1	7.51485e-66	-0.351583	0.111	0.275	3.23988e-61
DENR	7.78563e-66	-0.415479	0.195	0.373	3.35662e-61
FCHSD2	8.58875e-66	-0.336237	0.094	0.255	3.70287e-61
REXO2	9.1439e-66	-0.587335	0.439	0.598	3.94221e-61
GOLIM4	1.01879e-65	-0.535704	0.27	0.448	4.39229e-61
HECA	1.04835e-65	-0.364418	0.125	0.293	4.51976e-61
DNAJC7	1.225e-65	-0.501132	0.319	0.492	5.28134e-61
ZBTB1	1.2318e-65	-0.27596	0.062	0.211	5.31067e-61
RPS6KA2	1.25102e-65	-0.576149	0.268	0.442	5.39353e-61
MAGT1	1.59101e-65	-0.458363	0.211	0.385	6.85931e-61
METTL9	1.59249e-65	-0.579057	0.447	0.599	6.86572e-61
TRAM1	1.7203e-65	-0.677326	0.487	0.623	7.41672e-61
PSMB2	1.73671e-65	-0.607807	0.439	0.593	7.48748e-61
NIN	1.89432e-65	-0.389898	0.114	0.278	8.16697e-61
ATP5F1	1.99768e-65	-0.585888	0.451	0.611	8.61259e-61
LMAN2	2.07449e-65	-0.543941	0.431	0.589	8.94374e-61
SHISA5	2.08708e-65	-0.515413	0.37	0.542	8.99802e-61
FAM208A	2.16912e-65	-0.389128	0.134	0.302	9.35171e-61
XIAP	2.3265e-65	-0.502584	0.224	0.397	1.00303e-60
MSANTD3	2.36713e-65	-0.302289	0.068	0.218	1.02054e-60
CBL	2.37191e-65	-0.366951	0.107	0.269	1.0226e-60
GNB2	2.53587e-65	-0.67129	0.507	0.651	1.09329e-60
RAB12	2.6282e-65	-0.269583	0.039	0.176	1.1331e-60
KATNBL1	2.96246e-65	-0.404624	0.186	0.36	1.27721e-60
LIMK2	3.02097e-65	-0.310449	0.079	0.234	1.30243e-60
CNIH4	3.11327e-65	-0.55263	0.349	0.514	1.34222e-60
JOSD1	3.29596e-65	-0.381904	0.144	0.314	1.42099e-60
SAMD14	3.44165e-65	-0.218909	0.018	0.139	1.4838e-60
C5orf24	3.90529e-65	-0.554373	0.302	0.474	1.68369e-60
TPR	4.0215e-65	-0.638158	0.343	0.505	1.73379e-60
CD46	4.102e-65	-0.739455	0.412	0.566	1.76849e-60
CMTM3	4.13657e-65	-0.366755	0.107	0.271	1.7834e-60
FAM219A	4.73186e-65	-0.363743	0.12	0.285	2.04005e-60
PSMB3	5.63299e-65	-0.602104	0.556	0.693	2.42855e-60
RPL8	5.8489e-65	-0.734857	0.97	0.97	2.52163e-60
SSR1	6.48843e-65	-0.545883	0.323	0.491	2.79735e-60
HERC1	6.63032e-65	-0.472929	0.181	0.354	2.85853e-60
GCC2	7.21988e-65	-0.502262	0.238	0.412	3.11271e-60
TMEM263	7.79849e-65	-0.359323	0.116	0.28	3.36216e-60
SPTBN1	8.18762e-65	-0.921032	0.744	0.808	3.52993e-60
PRKCSH	9.00931e-65	-0.49936	0.315	0.487	3.88419e-60
NR5A2	9.01705e-65	-0.336544	0.085	0.241	3.88752e-60
PSMA4	9.05203e-65	-0.661869	0.561	0.681	3.9026e-60
TMEM65	9.10816e-65	-0.293551	0.07	0.22	3.9268e-60
TXLNA	9.48515e-65	-0.357926	0.106	0.268	4.08933e-60
ARF3	9.75187e-65	-0.497752	0.317	0.491	4.20432e-60
CD55	1.03325e-64	-0.797134	0.372	0.528	4.45466e-60
SLC35B4	1.03391e-64	-0.283508	0.055	0.199	4.45752e-60
PSMA5	1.08676e-64	-0.546447	0.294	0.467	4.68534e-60
FASN	1.09339e-64	-0.24082	0.032	0.163	4.71394e-60
SEC13	1.21371e-64	-0.451308	0.196	0.371	5.23266e-60
SMARCD1	1.27006e-64	-0.351311	0.132	0.3	5.47561e-60
DNAJC2	1.27555e-64	-0.365727	0.144	0.314	5.4993e-60
FUBP1	1.30637e-64	-0.432149	0.198	0.371	5.63214e-60
POLR2J3	1.3716e-64	-0.659929	0.44	0.591	5.91339e-60
LSM12	1.4098e-64	-0.357853	0.134	0.302	6.07808e-60
ZFR	1.46599e-64	-0.451015	0.159	0.329	6.32034e-60
BRAF	1.47286e-64	-0.333532	0.102	0.262	6.34994e-60
RBM8A	1.50333e-64	-0.606777	0.562	0.696	6.48129e-60
ADAM17	1.51386e-64	-0.421467	0.198	0.373	6.52672e-60
SCARF1	1.6111e-64	-0.485985	0.251	0.424	6.94596e-60
THSD7A	1.66049e-64	-0.779414	0.238	0.409	7.15886e-60
PLOD2	1.69425e-64	-0.430921	0.093	0.251	7.30441e-60
EBF3	1.71602e-64	-0.21159	0.013	0.129	7.39826e-60
RBM39	1.76185e-64	-0.682478	0.591	0.706	7.59588e-60
RERE	1.90146e-64	-0.41054	0.19	0.367	8.19777e-60
STK38L	1.97992e-64	-0.345008	0.089	0.245	8.53605e-60
ITIH5	2.12386e-64	-0.561541	0.124	0.29	9.15662e-60
PWP1	2.13895e-64	-0.412971	0.209	0.385	9.22168e-60
KCTD15	2.2799e-64	-0.29228	0.068	0.217	9.82932e-60
EFR3A	2.37908e-64	-0.409141	0.141	0.309	1.02569e-59
PDE4D	2.42034e-64	-0.383873	0.096	0.253	1.04348e-59
SLC39A14	2.56951e-64	-0.305691	0.05	0.19	1.10779e-59
TMEM181	2.8e-64	-0.438911	0.173	0.346	1.20716e-59
NIPA2	2.90768e-64	-0.36409	0.147	0.316	1.25359e-59
NNMT	3.51601e-64	-0.933993	0.515	0.662	1.51586e-59
RBM5	3.5629e-64	-0.452238	0.228	0.402	1.53607e-59
NDUFB10	3.57326e-64	-0.619577	0.569	0.69	1.54054e-59
GALNT7	3.6143e-64	-0.287221	0.052	0.194	1.55823e-59
NRGN	3.70102e-64	-0.454347	0.118	0.283	1.59562e-59
SENP6	4.09141e-64	-0.444426	0.204	0.381	1.76393e-59
RALGAPB	4.13579e-64	-0.311711	0.092	0.25	1.78307e-59
PCDH1	4.25033e-64	-0.447722	0.193	0.368	1.83244e-59
P3H4	4.25456e-64	-0.287361	0.056	0.199	1.83427e-59
PSMD7	4.30275e-64	-0.591706	0.358	0.524	1.85505e-59
CASP3	4.39562e-64	-0.354723	0.107	0.267	1.89508e-59
SETD5	4.61593e-64	-0.45039	0.239	0.414	1.99006e-59
CAB39	4.72894e-64	-0.354882	0.127	0.292	2.03879e-59
ZDHHC9	4.80066e-64	-0.332779	0.099	0.258	2.06971e-59
TP53I11	5.47594e-64	-0.770764	0.173	0.339	2.36084e-59
DDX42	5.52541e-64	-0.399911	0.177	0.351	2.38217e-59
NDUFA8	5.7716e-64	-0.553481	0.359	0.529	2.48831e-59
DHX36	5.80773e-64	-0.500181	0.295	0.471	2.50389e-59
MAGED1	6.07989e-64	-0.381815	0.128	0.292	2.62122e-59
TMOD2	6.60846e-64	-0.352883	0.074	0.224	2.84911e-59
FYTTD1	6.78002e-64	-0.490097	0.219	0.39	2.92307e-59
LCN2	7.12001e-64	-0.319035	0.007	0.116	3.06965e-59
APOL4	7.24653e-64	-0.256551	0.021	0.142	3.1242e-59
MGEA5	7.29518e-64	-0.4836	0.296	0.474	3.14517e-59
ATXN2L	7.40735e-64	-0.337584	0.119	0.283	3.19353e-59
OAZ3	7.54658e-64	-0.285471	0.041	0.177	3.25356e-59
GAK	8.50778e-64	-0.344546	0.131	0.298	3.66796e-59
RAPGEF1	9.62182e-64	-0.460828	0.186	0.357	4.14826e-59
STIM2	9.74311e-64	-0.438068	0.18	0.351	4.20055e-59
STX6	9.77416e-64	-0.298335	0.08	0.232	4.21394e-59
CCNL2	1.00067e-63	-0.382146	0.184	0.356	4.31417e-59
KPNA1	1.00723e-63	-0.33603	0.109	0.269	4.34248e-59
CRK	1.15983e-63	-0.549279	0.356	0.531	5.00038e-59
UFD1L	1.21758e-63	-0.480861	0.294	0.47	5.24935e-59
BDP1	1.23178e-63	-0.461164	0.182	0.352	5.31058e-59
ARPC5L	1.33785e-63	-0.575523	0.372	0.538	5.76788e-59
SPAG9	1.42064e-63	-0.56553	0.286	0.453	6.1248e-59
WAC	1.53229e-63	-0.548804	0.328	0.497	6.60615e-59
ZNF618	1.56254e-63	-0.308249	0.036	0.166	6.73656e-59
PHB	1.72419e-63	-0.525715	0.369	0.533	7.43351e-59
MRPL32	1.74158e-63	-0.421632	0.255	0.436	7.50845e-59
HS2ST1	1.7674e-63	-0.295056	0.079	0.23	7.61977e-59
STAU1	1.76946e-63	-0.541774	0.306	0.472	7.62868e-59
TOR1AIP2	1.84776e-63	-0.419076	0.203	0.38	7.96624e-59
KHSRP	2.03173e-63	-0.390693	0.135	0.301	8.75941e-59
AHCYL1	2.04226e-63	-0.523693	0.269	0.442	8.80481e-59
PPP1CA	2.05548e-63	-0.559825	0.443	0.598	8.8618e-59
POGZ	2.16056e-63	-0.424352	0.191	0.366	9.3148e-59
SLFN5	2.34126e-63	-0.602284	0.313	0.486	1.00939e-58
B4GALT2	2.39721e-63	-0.248453	0.046	0.183	1.03351e-58
PPP1R15B	2.64129e-63	-0.380894	0.119	0.281	1.13874e-58
PUM2	2.70939e-63	-0.409358	0.185	0.358	1.1681e-58
NCK2	2.77366e-63	-0.384925	0.104	0.264	1.19581e-58
LATS2	2.79165e-63	-0.372905	0.126	0.29	1.20357e-58
MEF2D	3.02375e-63	-0.355449	0.115	0.276	1.30363e-58
C16orf74	3.24284e-63	-0.25208	0.013	0.127	1.39808e-58
DDHD1	3.64632e-63	-0.294971	0.07	0.218	1.57204e-58
ELL2	3.9537e-63	-0.311175	0.038	0.17	1.70456e-58
STT3A	4.56519e-63	-0.329127	0.103	0.261	1.96819e-58
MAP3K2	4.58579e-63	-0.430571	0.158	0.325	1.97707e-58
GTF3C1	4.65984e-63	-0.28009	0.071	0.22	2.009e-58
ATP5A1	4.71787e-63	-0.613127	0.502	0.647	2.03402e-58
GYG1	4.72129e-63	-0.321607	0.111	0.274	2.03549e-58
IRAK1	5.0501e-63	-0.303208	0.077	0.228	2.17725e-58
MARVELD1	5.33824e-63	-0.297485	0.066	0.212	2.30148e-58
EI24	5.34947e-63	-0.550824	0.412	0.572	2.30632e-58
GFM1	5.9336e-63	-0.387584	0.15	0.317	2.55815e-58
PAM	6.26882e-63	-0.489819	0.269	0.442	2.70268e-58
COPE	6.95656e-63	-0.557177	0.482	0.639	2.99918e-58
ROMO1	7.12293e-63	-0.554334	0.504	0.644	3.07091e-58
ELMO1	7.54906e-63	-0.46885	0.293	0.471	3.25463e-58
SCD	8.86069e-63	-0.273686	0.012	0.124	3.82011e-58
RPL23A	9.20389e-63	-0.727687	0.958	0.96	3.96807e-58
CUL5	9.75409e-63	-0.395662	0.173	0.345	4.20528e-58
DDT	9.99959e-63	-0.551102	0.414	0.574	4.31112e-58
NDUFA1	1.01475e-62	-0.619521	0.628	0.746	4.37491e-58
KIAA0368	1.04211e-62	-0.325741	0.095	0.249	4.49284e-58
ETS2	1.17182e-62	-0.834607	0.558	0.682	5.05206e-58
GPATCH2	1.25438e-62	-0.308394	0.093	0.248	5.40801e-58
ATP5D	1.28103e-62	-0.608124	0.663	0.773	5.52291e-58
SSH1	1.30115e-62	-0.379227	0.117	0.277	5.60963e-58
MOB1B	1.31018e-62	-0.261522	0.04	0.172	5.64857e-58
COMT	1.32841e-62	-0.53184	0.347	0.52	5.72717e-58
GNA11	1.36365e-62	-0.452638	0.191	0.362	5.87912e-58
NEDD4	1.39479e-62	-0.322205	0.093	0.248	6.01334e-58
ATP6V0E1	1.4545e-62	-0.646726	0.739	0.802	6.27079e-58
TNFAIP8L1	1.78822e-62	-0.512341	0.216	0.391	7.70953e-58
DGKZ	1.78942e-62	-0.405096	0.216	0.389	7.71474e-58
OLFM1	1.92867e-62	-0.511006	0.101	0.257	8.31509e-58
AKT1	2.13726e-62	-0.400542	0.142	0.308	9.21437e-58
MRPS16	2.26521e-62	-0.438761	0.251	0.424	9.76601e-58
QSER1	2.53839e-62	-0.297955	0.066	0.211	1.09437e-57
BID	2.62683e-62	-0.382236	0.171	0.341	1.13251e-57
ENY2	3.22247e-62	-0.597833	0.638	0.746	1.3893e-57
GDPD5	3.5e-62	-0.19984	0.021	0.141	1.50896e-57
CPNE1	3.69685e-62	-0.447526	0.224	0.394	1.59382e-57
PLEKHB2	3.72915e-62	-0.443322	0.199	0.372	1.60775e-57
EML4	3.76387e-62	-0.35116	0.112	0.272	1.62272e-57
TMEM132A	3.7751e-62	-0.307431	0.064	0.208	1.62756e-57
SNX14	3.91547e-62	-0.361375	0.154	0.319	1.68808e-57
DAD1	3.93633e-62	-0.7144	0.653	0.752	1.69707e-57
MALAT1	4.23844e-62	-0.857079	0.978	0.975	1.82732e-57
ADAM9	4.59566e-62	-0.395288	0.127	0.288	1.98133e-57
UBTD1	4.72881e-62	-0.314898	0.097	0.254	2.03873e-57
LTN1	4.76167e-62	-0.331896	0.093	0.246	2.0529e-57
UBR4	5.31168e-62	-0.346801	0.124	0.285	2.29002e-57
PRDX1	5.4009e-62	-0.822657	0.788	0.842	2.32849e-57
DICER1	5.54823e-62	-0.497547	0.233	0.404	2.39201e-57
BRD7	6.33633e-62	-0.454299	0.223	0.397	2.73178e-57
RP5-894A10.2	6.4734e-62	-0.23233	0.026	0.148	2.79088e-57
BMP2K	6.99794e-62	-0.278592	0.054	0.194	3.01702e-57
KIAA2013	7.28318e-62	-0.366396	0.151	0.318	3.14e-57
PNPLA8	7.3739e-62	-0.404134	0.171	0.337	3.17911e-57
HMGB3	7.99848e-62	-0.358026	0.067	0.21	3.44839e-57
PDLIM2	8.08051e-62	-0.489183	0.233	0.41	3.48375e-57
PFKFB3	8.39384e-62	-0.304569	0.054	0.192	3.61884e-57
AVEN	8.71461e-62	-0.271605	0.051	0.188	3.75713e-57
ZNF217	8.80036e-62	-0.284475	0.053	0.191	3.7941e-57
PRKAA1	9.03945e-62	-0.424085	0.202	0.372	3.89718e-57
APPL1	1.0133e-61	-0.5012	0.251	0.422	4.36863e-57
ABI1	1.02795e-61	-0.407289	0.171	0.338	4.43178e-57
NUDT21	1.03653e-61	-0.425975	0.21	0.381	4.46881e-57
HOXD8	1.05524e-61	-0.534553	0.228	0.398	4.54944e-57
RYK	1.05733e-61	-0.399933	0.156	0.32	4.55847e-57
OPA1	1.09841e-61	-0.300855	0.085	0.236	4.73559e-57
UBFD1	1.12785e-61	-0.257295	0.055	0.195	4.86251e-57
RAPGEF4	1.15782e-61	-0.460099	0.179	0.347	4.9917e-57
GPI	1.17439e-61	-0.434978	0.201	0.372	5.06317e-57
HNRNPUL1	1.23404e-61	-0.505527	0.255	0.427	5.32032e-57
SMEK1	1.44773e-61	-0.387342	0.161	0.327	6.24161e-57
PTPRA	1.45244e-61	-0.465934	0.236	0.409	6.26189e-57
SNRNP200	1.48078e-61	-0.408377	0.209	0.38	6.38408e-57
RPL35	1.54425e-61	-0.69933	0.965	0.97	6.65771e-57
VKORC1	1.57576e-61	-0.572454	0.477	0.617	6.79356e-57
PPP4R2	1.60247e-61	-0.415992	0.19	0.359	6.90872e-57
MORF4L2	1.66362e-61	-0.627313	0.446	0.594	7.17238e-57
HMOX2	1.70457e-61	-0.519538	0.263	0.433	7.34891e-57
SEC16A	1.76586e-61	-0.295376	0.087	0.24	7.61317e-57
RNPEPL1	1.76928e-61	-0.370191	0.17	0.338	7.62789e-57
MAPRE2	1.80152e-61	-0.45177	0.15	0.313	7.76688e-57
MFSD14B	1.93132e-61	-0.383752	0.152	0.317	8.3265e-57
SUZ12	1.97174e-61	-0.440389	0.166	0.333	8.50075e-57
PDS5B	2.1882e-61	-0.399035	0.159	0.324	9.43399e-57
MON1B	2.209e-61	-0.328224	0.099	0.253	9.52368e-57
PPP2CB	2.2399e-61	-0.536893	0.278	0.444	9.65687e-57
EZR	2.66659e-61	-0.41924	0.134	0.296	1.14965e-56
MICAL2	2.679e-61	-0.256626	0.024	0.144	1.155e-56
CDK16	2.69702e-61	-0.316297	0.101	0.256	1.16277e-56
SLC16A7	2.8268e-61	-0.256383	0.033	0.158	1.21872e-56
CYCS	3.075e-61	-0.654269	0.456	0.601	1.32572e-56
NHSL2	3.17581e-61	-0.417563	0.167	0.335	1.36919e-56
SRSF2	3.22243e-61	-0.658259	0.563	0.688	1.38929e-56
MXRA7	3.85572e-61	-0.472195	0.204	0.372	1.66232e-56
SLC25A24	4.04306e-61	-0.364795	0.111	0.267	1.74308e-56
PSMD10	4.12474e-61	-0.38789	0.146	0.308	1.7783e-56
CTC-444N24.11	4.38654e-61	-0.364667	0.149	0.314	1.89117e-56
ATP5C1	4.48947e-61	-0.651959	0.529	0.652	1.93555e-56
USP48	5.16073e-61	-0.395349	0.16	0.326	2.22494e-56
KBTBD2	5.35346e-61	-0.432451	0.183	0.349	2.30804e-56
CHST11	5.58345e-61	-0.29317	0.063	0.204	2.40719e-56
SOS2	5.72995e-61	-0.309477	0.088	0.238	2.47035e-56
RBBP6	6.37166e-61	-0.526056	0.261	0.428	2.74701e-56
GPR161	6.38904e-61	-0.240289	0.036	0.163	2.75451e-56
IBTK	7.03675e-61	-0.336237	0.118	0.278	3.03376e-56
FUT11	7.04609e-61	-0.378574	0.141	0.303	3.03778e-56
SRPK1	7.05222e-61	-0.327718	0.113	0.272	3.04042e-56
CLIP1	7.13914e-61	-0.430891	0.198	0.364	3.0779e-56
LRRC8C	7.49568e-61	-0.513587	0.243	0.411	3.23161e-56
PCSK7	8.44544e-61	-0.488703	0.267	0.436	3.64108e-56
FGD6	9.21819e-61	-0.331697	0.1	0.254	3.97424e-56
RB1	9.31372e-61	-0.492075	0.239	0.407	4.01543e-56
YY1	9.47517e-61	-0.557035	0.356	0.52	4.08503e-56
PDCD10	9.80071e-61	-0.495372	0.285	0.452	4.22538e-56
E2F3	9.89835e-61	-0.260903	0.048	0.182	4.26748e-56
ZNF326	1.01689e-60	-0.366257	0.143	0.307	4.38414e-56
CDR2L	1.09415e-60	-0.24882	0.047	0.181	4.71721e-56
CCDC28B	1.12418e-60	-0.256839	0.059	0.199	4.84666e-56
SLC25A39	1.12502e-60	-0.4326	0.279	0.453	4.85029e-56
ARID4B	1.25222e-60	-0.548838	0.331	0.494	5.39872e-56
HNRNPDL	1.27117e-60	-0.662929	0.594	0.712	5.4804e-56
FNBP4	1.31545e-60	-0.397827	0.191	0.36	5.67131e-56
ATP11B	1.3539e-60	-0.283187	0.068	0.211	5.83706e-56
PGM3	1.3678e-60	-0.265766	0.056	0.195	5.89699e-56
RNMT	1.37466e-60	-0.379443	0.174	0.341	5.92656e-56
OPTN	1.51719e-60	-0.505052	0.328	0.495	6.54108e-56
IMPDH1	1.57279e-60	-0.319423	0.104	0.26	6.78079e-56
GPAA1	1.66794e-60	-0.395332	0.234	0.406	7.19099e-56
CLSTN1	1.77924e-60	-0.466082	0.233	0.402	7.67086e-56
RPL36AL	1.81753e-60	-0.672071	0.785	0.843	7.83594e-56
PSMA2	2.05531e-60	-0.547187	0.468	0.617	8.86105e-56
SELENBP1	2.15488e-60	0.241485	0.267	0.118	9.29034e-56
ATOH8	2.3112e-60	0.316512	0.317	0.158	9.96429e-56
PPFIA1	2.58441e-60	-0.3311	0.112	0.269	1.11422e-55
MSL1	2.6212e-60	-0.368958	0.165	0.334	1.13008e-55
ESYT2	2.62878e-60	-0.404169	0.167	0.331	1.13335e-55
KPNA3	2.63789e-60	-0.405889	0.165	0.329	1.13727e-55
PLEKHO2	2.73386e-60	-0.324787	0.104	0.26	1.17865e-55
RNF144A	2.74768e-60	-0.350108	0.074	0.217	1.18461e-55
SP3	2.85735e-60	-0.355749	0.123	0.28	1.23189e-55
SAMM50	3.08904e-60	-0.356654	0.167	0.334	1.33178e-55
CREB3L2	3.13547e-60	-0.476965	0.19	0.358	1.3518e-55
RWDD1	3.4876e-60	-0.588169	0.485	0.628	1.50361e-55
DR1	3.65301e-60	-0.376619	0.164	0.33	1.57492e-55
MMP15	3.75929e-60	-0.372252	0.135	0.297	1.62074e-55
CREBZF	3.77389e-60	-0.341355	0.115	0.271	1.62704e-55
PHLDB1	3.90908e-60	-0.453164	0.174	0.339	1.68532e-55
SCAMP5	4.02799e-60	-0.209576	0.023	0.141	1.73659e-55
ADAMTSL2	4.32818e-60	-0.266252	0.023	0.141	1.86601e-55
MRPL13	4.83218e-60	-0.469248	0.248	0.413	2.0833e-55
SH3PXD2B	4.89954e-60	-0.21713	0.023	0.141	2.11234e-55
LRRFIP2	5.4772e-60	-0.430399	0.187	0.352	2.36139e-55
CNPY2	5.56278e-60	-0.51254	0.434	0.587	2.39828e-55
C6orf62	5.71178e-60	-0.590386	0.369	0.52	2.46252e-55
SMIM13	5.82836e-60	-0.231424	0.043	0.173	2.51278e-55
VMA21	6.13442e-60	-0.410027	0.179	0.345	2.64473e-55
INF2	6.73807e-60	-0.372593	0.157	0.32	2.90498e-55
KLF13	6.77379e-60	-0.460331	0.193	0.359	2.92038e-55
CNOT1	6.98949e-60	-0.345448	0.125	0.283	3.01338e-55
SCAMP1	7.0926e-60	-0.342276	0.127	0.285	3.05783e-55
DNAJB14	7.24856e-60	-0.447749	0.216	0.382	3.12507e-55
NDUFS1	7.2691e-60	-0.382448	0.156	0.321	3.13393e-55
NAA50	7.40917e-60	-0.354102	0.135	0.295	3.19432e-55
PPP2R4	7.43731e-60	-0.435451	0.217	0.388	3.20645e-55
ATP5B	7.44864e-60	-0.697942	0.589	0.706	3.21133e-55
SCCPDH	7.8492e-60	-0.338884	0.148	0.314	3.38402e-55
RAB14	8.66234e-60	-0.57173	0.329	0.485	3.73459e-55
DDAH2	9.2415e-60	-0.516161	0.381	0.547	3.98429e-55
TCEAL9	1.02926e-59	-0.620807	0.526	0.662	4.43747e-55
YIF1A	1.09433e-59	-0.453049	0.291	0.462	4.71799e-55
SIK2	1.11596e-59	-0.284829	0.061	0.199	4.81126e-55
ZNF280D	1.11641e-59	-0.335662	0.123	0.28	4.81318e-55
PSMC6	1.15822e-59	-0.535014	0.317	0.477	4.99344e-55
YLPM1	1.17297e-59	-0.333952	0.121	0.28	5.05702e-55
TPP1	1.21486e-59	-0.456833	0.258	0.426	5.23764e-55
JUP	1.21947e-59	-0.617519	0.308	0.472	5.2575e-55
BAG3	1.22372e-59	-0.536064	0.212	0.377	5.2758e-55
TMEM127	1.23083e-59	-0.369026	0.161	0.324	5.30647e-55
MTHFD1L	1.24261e-59	-0.224608	0.034	0.159	5.35726e-55
HELZ	1.24958e-59	-0.357315	0.132	0.29	5.3873e-55
RPS29	1.26923e-59	-0.783871	0.95	0.953	5.47202e-55
EVA1B	1.32879e-59	-0.594596	0.327	0.494	5.72882e-55
SSRP1	1.44682e-59	-0.500597	0.244	0.413	6.23767e-55
EDEM1	1.55774e-59	-0.266604	0.066	0.206	6.71589e-55
DUS1L	1.59989e-59	-0.338923	0.109	0.263	6.8976e-55
NBEAL1	1.61104e-59	-0.370848	0.198	0.369	6.94568e-55
LRP10	1.64483e-59	-0.503793	0.351	0.514	7.09136e-55
SMARCA2	1.71281e-59	-0.477902	0.288	0.454	7.38443e-55
ZNF148	1.71684e-59	-0.469906	0.21	0.375	7.40183e-55
EIF3E	1.71722e-59	-0.693915	0.713	0.782	7.40347e-55
NEURL1B	1.75611e-59	-0.557491	0.149	0.311	7.57111e-55
TFG	1.77644e-59	-0.502821	0.302	0.465	7.65876e-55
COPG1	1.80893e-59	-0.34549	0.141	0.303	7.79885e-55
YTHDF3	1.85286e-59	-0.316639	0.099	0.25	7.98823e-55
UBE2A	1.87786e-59	-0.45818	0.265	0.429	8.096e-55
RPL38	1.98077e-59	-0.682986	0.946	0.945	8.5397e-55
HEATR1	2.0938e-59	-0.239421	0.043	0.172	9.02698e-55
SEC23IP	2.16919e-59	-0.291268	0.085	0.232	9.35204e-55
AURKAIP1	2.19831e-59	-0.554103	0.499	0.645	9.47759e-55
MCL1	2.30393e-59	-0.836244	0.629	0.727	9.93295e-55
EPHX1	2.36539e-59	0.365974	0.512	0.331	1.01979e-54
HIVEP1	2.36868e-59	-0.260943	0.04	0.167	1.02121e-54
ERG	2.59165e-59	-0.518607	0.361	0.527	1.11734e-54
SMARCAD1	2.82757e-59	-0.271652	0.062	0.2	1.21905e-54
TRAF7	3.14347e-59	-0.33537	0.14	0.302	1.35524e-54
PIGT	3.32419e-59	-0.431659	0.247	0.42	1.43316e-54
SRP19	3.34825e-59	-0.4358	0.266	0.433	1.44353e-54
SETD7	3.7095e-59	-0.364717	0.134	0.293	1.59928e-54
SLC38A10	3.72582e-59	-0.372898	0.145	0.303	1.60631e-54
STYX	3.75488e-59	-0.247644	0.066	0.207	1.61884e-54
SNX6	3.8747e-59	-0.557161	0.319	0.481	1.6705e-54
KCTD3	4.18891e-59	-0.282758	0.078	0.222	1.80596e-54
SH3RF3	4.20622e-59	-0.196735	0.02	0.134	1.81343e-54
THOC7	4.44993e-59	-0.467927	0.297	0.467	1.9185e-54
FBXW11	4.57235e-59	-0.319698	0.107	0.259	1.97128e-54
PSMD8	4.72846e-59	-0.63483	0.457	0.598	2.03858e-54
KLHDC10	4.99085e-59	-0.308308	0.112	0.269	2.1517e-54
FAAP20	5.18113e-59	-0.452386	0.299	0.467	2.23374e-54
DCUN1D3	5.60646e-59	-0.283958	0.052	0.184	2.41711e-54
SRGAP1	5.64003e-59	-0.319817	0.092	0.242	2.43159e-54
KLHL6	5.81575e-59	-0.187765	0.008	0.11	2.50735e-54
ARL8B	5.84969e-59	-0.357955	0.151	0.313	2.52198e-54
RSRP1	6.23072e-59	-0.670735	0.493	0.615	2.68625e-54
ZKSCAN1	6.27015e-59	-0.443866	0.218	0.387	2.70325e-54
CANT1	6.45067e-59	-0.301666	0.095	0.246	2.78108e-54
RANBP1	6.86664e-59	-0.683713	0.492	0.621	2.96041e-54
CARM1	6.97607e-59	-0.275553	0.073	0.216	3.00759e-54
SOCS4	7.36822e-59	-0.3049	0.08	0.224	3.17666e-54
DDX6	7.6568e-59	-0.470404	0.253	0.419	3.30108e-54
IRGQ	7.66815e-59	-0.241633	0.047	0.177	3.30597e-54
RPRD1A	8.51804e-59	-0.303291	0.113	0.268	3.67238e-54
SMC6	9.07113e-59	-0.34291	0.12	0.278	3.91083e-54
FAM3C	9.10786e-59	-0.443592	0.269	0.432	3.92667e-54
RAB6A	9.67702e-59	-0.488578	0.358	0.516	4.17205e-54
RSU1	9.88079e-59	-0.545986	0.362	0.52	4.2599e-54
WDR11	1.01821e-58	-0.354586	0.144	0.305	4.38982e-54
ZRANB2	1.03435e-58	-0.444998	0.259	0.426	4.45941e-54
SUMF2	1.10057e-58	-0.406217	0.281	0.447	4.7449e-54
PRKACA	1.11404e-58	-0.323389	0.122	0.28	4.80296e-54
TCF25	1.13758e-58	-0.532949	0.476	0.623	4.90447e-54
LRRC41	1.17939e-58	-0.34054	0.132	0.29	5.08471e-54
C16orf88	1.29784e-58	-0.39444	0.198	0.367	5.59539e-54
OTULIN	1.36416e-58	-0.23303	0.047	0.177	5.8813e-54
ACTR1A	1.38072e-58	-0.416906	0.249	0.416	5.95268e-54
STAU2	1.38797e-58	-0.319128	0.117	0.272	5.98393e-54
SIPA1	1.41778e-58	-0.372207	0.154	0.315	6.11249e-54
ERGIC1	1.50286e-58	-0.405327	0.183	0.348	6.47927e-54
LAMP2	1.53351e-58	-0.495856	0.317	0.477	6.61143e-54
FURIN	1.55128e-58	-0.416945	0.184	0.349	6.68802e-54
C19orf70	1.68765e-58	-0.513416	0.453	0.601	7.27597e-54
DYRK1A	1.80574e-58	-0.32683	0.111	0.265	7.78511e-54
KIAA1191	1.82647e-58	-0.353288	0.141	0.301	7.87446e-54
RP11-488L18.10	1.92733e-58	-0.256403	0.074	0.216	8.3093e-54
STRN	1.92901e-58	-0.268528	0.064	0.202	8.31656e-54
VPS13C	2.01256e-58	-0.432785	0.187	0.348	8.67675e-54
PARVA	2.37812e-58	-0.400302	0.187	0.35	1.02528e-53
ESF1	2.45726e-58	-0.422517	0.219	0.386	1.0594e-53
IER3	2.45886e-58	-0.862653	0.24	0.408	1.06009e-53
GFOD2	2.48817e-58	-0.374649	0.218	0.388	1.07272e-53
CASD1	2.60614e-58	-0.29067	0.09	0.239	1.12358e-53
RPS6KA3	2.66683e-58	-0.501275	0.271	0.435	1.14975e-53
ATXN10	2.86579e-58	-0.432194	0.239	0.407	1.23553e-53
IFIT3	2.97063e-58	0.361411	0.339	0.178	1.28073e-53
ATP2C1	3.13702e-58	-0.373939	0.165	0.326	1.35246e-53
PSMC4	3.2134e-58	-0.455882	0.27	0.435	1.38539e-53
DHX33	3.24263e-58	-0.236823	0.051	0.183	1.39799e-53
RPS27L	3.28163e-58	-0.708916	0.736	0.823	1.41481e-53
GABRD	3.35774e-58	-0.303436	0.025	0.14	1.44762e-53
ZFHX3	3.39979e-58	-0.49888	0.182	0.343	1.46575e-53
USP3	3.5238e-58	-0.279142	0.097	0.248	1.51922e-53
MAML2	3.63154e-58	-0.33487	0.099	0.248	1.56567e-53
CSNK1G3	3.68791e-58	-0.330564	0.121	0.276	1.58997e-53
CCNY	3.75833e-58	-0.446139	0.223	0.391	1.62033e-53
POLR2B	3.81471e-58	-0.36744	0.179	0.342	1.64464e-53
NNT	4.26302e-58	-0.285639	0.075	0.216	1.83792e-53
HNRNPF	4.2761e-58	-0.660086	0.507	0.631	1.84355e-53
HERC4	4.5873e-58	-0.353455	0.144	0.302	1.97772e-53
USP47	4.63751e-58	-0.392122	0.157	0.315	1.99937e-53
PSMD12	4.72232e-58	-0.470981	0.216	0.378	2.03593e-53
RAP1A	5.06554e-58	-0.560418	0.478	0.615	2.18391e-53
QARS	5.14815e-58	-0.390875	0.232	0.401	2.21952e-53
MINOS1	5.1819e-58	-0.656397	0.586	0.697	2.23407e-53
MXD4	5.62554e-58	-0.471593	0.249	0.415	2.42534e-53
NAA20	5.95662e-58	-0.475504	0.301	0.463	2.56808e-53
DNAJB6	6.64996e-58	-0.584361	0.46	0.601	2.867e-53
PTK7	6.66101e-58	-0.255539	0.051	0.182	2.87176e-53
LLNLR-245B6.1	7.13192e-58	-0.34779	0.161	0.322	3.07478e-53
ATP6AP1	7.14082e-58	-0.547975	0.344	0.498	3.07862e-53
BOK	7.2648e-58	-0.269081	0.091	0.239	3.13207e-53
TMEM33	7.33352e-58	-0.352239	0.147	0.306	3.1617e-53
BMS1	7.49801e-58	-0.322143	0.106	0.256	3.23262e-53
MCMBP	7.98658e-58	-0.39426	0.159	0.318	3.44326e-53
TIMM17A	8.01609e-58	-0.445098	0.218	0.381	3.45598e-53
UBXN7	8.36438e-58	-0.327559	0.107	0.258	3.60614e-53
RAB18	8.368e-58	-0.481635	0.321	0.48	3.6077e-53
SCYL2	8.82177e-58	-0.305638	0.095	0.242	3.80333e-53
LBR	8.85157e-58	-0.446422	0.191	0.352	3.81618e-53
XPOT	9.20349e-58	-0.324656	0.105	0.255	3.9679e-53
PRDM2	9.36949e-58	-0.296356	0.089	0.236	4.03947e-53
KANSL1	9.81606e-58	-0.4423	0.241	0.406	4.232e-53
HOMER3	9.89755e-58	-0.390159	0.124	0.28	4.26713e-53
CRTAP	9.95392e-58	-0.512557	0.295	0.46	4.29143e-53
APOL1	1.00211e-57	-0.531774	0.242	0.4	4.32038e-53
UBE2D3	1.05053e-57	-0.635932	0.652	0.755	4.52915e-53
PFKL	1.06193e-57	-0.4394	0.261	0.427	4.57829e-53
STAT5B	1.12883e-57	-0.328427	0.124	0.278	4.86674e-53
WWC3	1.17756e-57	-0.374326	0.129	0.284	5.07683e-53
PRDX5	1.2109e-57	-0.574258	0.615	0.724	5.22054e-53
EPHB1	1.23406e-57	-0.180561	0.006	0.104	5.32039e-53
TMEM248	1.34335e-57	-0.466122	0.292	0.455	5.79159e-53
FBXL7	1.35017e-57	-0.297924	0.084	0.227	5.82097e-53
SEC62	1.43779e-57	-0.67558	0.727	0.795	6.19874e-53
RQCD1	1.44558e-57	-0.320362	0.117	0.27	6.23233e-53
MT-TM	1.52029e-57	-0.367863	0.017	0.125	6.55442e-53
KDM5C	1.52591e-57	-0.29459	0.094	0.242	6.57866e-53
IARS2	1.62404e-57	-0.429354	0.191	0.353	7.00172e-53
GAS6	1.70342e-57	0.431995	0.627	0.454	7.34395e-53
AIDA	1.72221e-57	-0.505946	0.313	0.473	7.42495e-53
MTMR12	1.73338e-57	-0.317095	0.094	0.239	7.47312e-53
ACAP2	1.75011e-57	-0.47616	0.275	0.438	7.54524e-53
KIAA1217	1.81571e-57	-0.305172	0.09	0.236	7.82806e-53
TIAL1	1.88811e-57	-0.425945	0.24	0.404	8.14022e-53
CD164	1.89623e-57	-0.544534	0.352	0.506	8.17523e-53
VAT1	1.92511e-57	-0.486808	0.341	0.505	8.29971e-53
KDR	1.95348e-57	-0.918454	0.404	0.558	8.42205e-53
AMOTL1	1.96473e-57	-0.37096	0.148	0.308	8.47056e-53
OSBPL8	2.05591e-57	-0.438584	0.186	0.347	8.86365e-53
ANAPC11	2.1381e-57	-0.563245	0.503	0.64	9.21797e-53
HGS	2.16456e-57	-0.335042	0.14	0.297	9.33206e-53
CFI	2.51167e-57	-0.550309	0.315	0.47	1.08286e-52
REEP5	2.52534e-57	-0.608731	0.505	0.631	1.08875e-52
ADRBK1	2.75403e-57	-0.318744	0.122	0.277	1.18734e-52
GAPVD1	2.79342e-57	-0.32874	0.115	0.267	1.20433e-52
TRIM24	2.85049e-57	-0.292437	0.065	0.201	1.22893e-52
BNIP2	3.04411e-57	-0.57022	0.4	0.548	1.31241e-52
ZBTB10	3.05246e-57	-0.298298	0.086	0.23	1.31601e-52
SRSF6	3.18023e-57	-0.423967	0.221	0.385	1.37109e-52
RPL26L1	3.46613e-57	-0.415995	0.251	0.415	1.49435e-52
PPP2R1A	3.48437e-57	-0.491354	0.328	0.49	1.50222e-52
KIDINS220	3.49721e-57	-0.40008	0.184	0.346	1.50775e-52
RNF11	3.52524e-57	-0.45691	0.289	0.452	1.51984e-52
NFAT5	3.67061e-57	-0.546389	0.255	0.412	1.58251e-52
LAMTOR1	4.00887e-57	-0.526746	0.472	0.619	1.72834e-52
HMGCS1	4.07268e-57	-0.340879	0.073	0.212	1.75585e-52
CD2AP	4.30936e-57	-0.395258	0.168	0.329	1.85789e-52
MKLN1	4.79591e-57	-0.459424	0.195	0.354	2.06766e-52
ANKRD50	5.30047e-57	-0.350292	0.122	0.276	2.28519e-52
SMAD3	5.31081e-57	-0.311174	0.093	0.239	2.28965e-52
SS18	5.46675e-57	-0.336722	0.147	0.304	2.35688e-52
GLTP	6.0372e-57	-0.435412	0.223	0.384	2.60282e-52
NF1	6.5816e-57	-0.359372	0.142	0.298	2.83753e-52
[truncated: 5,472 more rows]
