# Supplementary material for: Single-cell analysis unveils activation of mast cells in colorectal cancer microenvironment
Source: Cell Biosci. 2023 Nov 29;13:217. doi: 10.1186/s13578-023-01144-x (PMC10687892; doi:10.1186/s13578-023-01144-x)
Supplement: Supplementary file 5 — Supplementary Material 5: Table S1. 1514 genes associated with mitochondria, heat-shock proteins, ribosome, and dissociation. Table S2. Gene lists of MC signature, MC activation signature, and angiogenesis signature. Table S3. DEGs between major cells. Table S4. Abbreviations. Table S5. DEGs between MCs (NC vs. CRC). Table S6. DEGs between MCs in GSE178341 (Resting MC vs. Activated MC). Table S7. DEGs of fibroblasts and endothelial cells between NC and CRC. Table S8. DEGs between endothelial cell subsets [file 13578_2023_1144_MOESM5_ESM.zip › Table S8.xlsx]

## Sheet: Table S5
Table S5. DEGs between ECs subsets.
A	Table S5. DEGs between ECs subsets(GSE178341).
B	Table S5. DEGs between ECs subsets (5-cohorts).

## Sheet: A
gene	p_val	avg_log2FC	pct.1	pct.2	p_val_adj	ECs subset	gene
RPLP1	1.4268e-143	0.704548	0.99	0.99	6.15136e-139	Immature	RPLP1
RPS19	2.62646e-137	0.796011	0.99	0.981	1.13235e-132	Immature	RPS19
RPL18A	5.16034e-129	0.746696	0.981	0.978	2.22478e-124	Immature	RPL18A
RPS2	9.92715e-112	0.745841	0.99	0.977	4.27989e-107	Immature	RPS2
RPL13A	1.81389e-103	0.71021	0.987	0.981	7.82022e-99	Immature	RPL13A
PRCP	2.13724e-101	1.09945	0.79	0.498	9.21427e-97	Immature	PRCP
RPLP0	2.6979e-98	0.727486	0.938	0.92	1.16314e-93	Immature	RPLP0
RPS15	8.89942e-98	0.573576	0.981	0.978	3.83681e-93	Immature	RPS15
S100A6	2.38925e-97	0.893935	0.982	0.953	1.03008e-92	Immature	S100A6
LGALS1	2.61971e-97	1.28283	0.907	0.778	1.12944e-92	Immature	LGALS1
RPL7	3.65737e-96	0.738193	0.954	0.964	1.5768e-91	Immature	RPL7
RPL10	7.05605e-95	0.62752	0.988	0.991	3.04208e-90	Immature	RPL10
SERF2	2.37313e-93	0.599852	0.969	0.965	1.02313e-88	Immature	SERF2
RPL31	2.72125e-92	0.776041	0.949	0.923	1.17321e-87	Immature	RPL31
RPS15A	1.86526e-91	0.613775	0.969	0.976	8.04169e-87	Immature	RPS15A
RPL13	9.33314e-91	0.517844	0.992	0.991	4.0238e-86	Immature	RPL13
RPL28	9.18751e-90	0.524969	0.982	0.983	3.96101e-85	Immature	RPL28
RPS18	1.25448e-89	0.595678	0.991	0.987	5.40846e-85	Immature	RPS18
RPL41	3.77022e-89	0.501509	0.995	0.994	1.62546e-84	Immature	RPL41
GAPDH	7.00388e-89	0.654375	0.968	0.944	3.01958e-84	Immature	GAPDH
COTL1	1.60186e-88	1.15465	0.658	0.387	6.90611e-84	Immature	COTL1
TMSB10	1.50403e-86	0.596682	0.996	0.996	6.48433e-82	Immature	TMSB10
RPL12	6.39655e-85	0.624487	0.964	0.969	2.75775e-80	Immature	RPL12
RPS14	6.73022e-85	0.543082	0.983	0.979	2.9016e-80	Immature	RPS14
RPL32	6.22139e-84	0.526443	0.985	0.982	2.68223e-79	Immature	RPL32
RPL27A	1.54204e-80	0.623683	0.963	0.969	6.64819e-76	Immature	RPL27A
PFN1	2.06829e-80	0.719538	0.941	0.894	8.91702e-76	Immature	PFN1
RPL39	1.70296e-78	0.52234	0.985	0.981	7.34196e-74	Immature	RPL39
RPS24	3.1264e-78	0.499316	0.982	0.979	1.34789e-73	Immature	RPS24
RPS6	7.18578e-73	0.569191	0.973	0.98	3.098e-68	Immature	RPS6
FKBP1A	1.22726e-72	0.577866	0.963	0.95	5.29108e-68	Immature	FKBP1A
RPLP2	8.59676e-72	0.465307	0.983	0.985	3.70632e-67	Immature	RPLP2
RPS3	2.54124e-71	0.544157	0.973	0.973	1.0956e-66	Immature	RPS3
RPS23	8.02925e-71	0.486229	0.978	0.973	3.46165e-66	Immature	RPS23
SH3BGRL3	1.0505e-70	0.734519	0.884	0.841	4.529e-66	Immature	SH3BGRL3
RPL26	1.48569e-70	0.50505	0.965	0.978	6.40526e-66	Immature	RPL26
RPS9	2.25483e-70	0.504474	0.974	0.962	9.72123e-66	Immature	RPS9
RPL15	2.63529e-69	0.544168	0.969	0.973	1.13615e-64	Immature	RPL15
PTMA	8.89875e-66	0.474834	0.991	0.991	3.83652e-61	Immature	PTMA
RPL10A	1.0492e-65	0.565973	0.934	0.933	4.52341e-61	Immature	RPL10A
RPS20	1.4965e-65	0.587714	0.941	0.942	6.45188e-61	Immature	RPS20
COL15A1	2.14032e-64	0.616415	0.886	0.63	9.22758e-60	Immature	COL15A1
RPL23A	1.90803e-63	0.494632	0.959	0.963	8.22607e-59	Immature	RPL23A
RPL6	1.18016e-62	0.546975	0.936	0.943	5.08801e-58	Immature	RPL6
RPL35	1.61522e-62	0.454705	0.978	0.974	6.96372e-58	Immature	RPL35
RPS7	7.0522e-62	0.479624	0.969	0.957	3.04042e-57	Immature	RPS7
RPL23	3.47254e-61	0.533299	0.942	0.928	1.49712e-56	Immature	RPL23
RPL19	1.35367e-60	0.46383	0.972	0.97	5.8361e-56	Immature	RPL19
RPS13	3.94857e-60	0.465444	0.958	0.965	1.70235e-55	Immature	RPS13
RPS5	7.90879e-59	0.54435	0.928	0.928	3.40972e-54	Immature	RPS5
RPL29	5.16029e-58	0.47931	0.959	0.955	2.22476e-53	Immature	RPL29
RPS12	6.77036e-58	0.433841	0.982	0.984	2.91891e-53	Immature	RPS12
COL4A2	8.3498e-58	0.593227	0.895	0.676	3.59985e-53	Immature	COL4A2
RPS27A	4.36528e-56	0.386361	0.977	0.983	1.882e-51	Immature	RPS27A
RPL11	2.11198e-55	0.403894	0.977	0.979	9.10539e-51	Immature	RPL11
RPL37A	9.50002e-55	0.399335	0.988	0.976	4.09575e-50	Immature	RPL37A
RPL34	4.40374e-54	0.415552	0.976	0.985	1.89858e-49	Immature	RPL34
RPL18	4.44655e-54	0.420833	0.967	0.966	1.91704e-49	Immature	RPL18
RPS26	1.70464e-53	0.514746	0.931	0.929	7.34922e-49	Immature	RPS26
RPL27	2.643e-53	0.455667	0.928	0.942	1.13948e-48	Immature	RPL27
RPL24	4.57959e-53	0.407814	0.947	0.953	1.9744e-48	Immature	RPL24
RPS4X	6.01049e-53	0.527863	0.959	0.967	2.5913e-48	Immature	RPS4X
RPL14	6.9268e-53	0.474843	0.932	0.945	2.98635e-48	Immature	RPL14
RPL36	1.94938e-51	0.400908	0.979	0.978	8.40436e-47	Immature	RPL36
RPL35A	2.7897e-51	0.399919	0.965	0.971	1.20272e-46	Immature	RPL35A
RPS16	1.15116e-50	0.423029	0.959	0.966	4.96298e-46	Immature	RPS16
RPL21	1.25709e-50	0.423635	0.986	0.981	5.41968e-46	Immature	RPL21
UBA52	2.94054e-50	0.411332	0.936	0.954	1.26775e-45	Immature	UBA52
RPL3	1.82761e-49	0.444274	0.974	0.971	7.87939e-45	Immature	RPL3
PRKCDBP	2.98449e-49	0.744941	0.756	0.635	1.2867e-44	Immature	PRKCDBP
RPL36A	3.26865e-48	0.618973	0.864	0.844	1.40921e-43	Immature	RPL36A
RPL8	8.3278e-47	0.365531	0.967	0.976	3.59037e-42	Immature	RPL8
RACK1	1.51379e-46	0.455111	0.924	0.939	6.52639e-42	Immature	RACK1
RPS17	1.63825e-46	0.642654	0.825	0.789	7.06298e-42	Immature	RPS17
RPS8	2.22021e-46	0.4377	0.963	0.97	9.57199e-42	Immature	RPS8
HSPG2	5.79548e-44	0.474018	0.956	0.826	2.4986e-39	Immature	HSPG2
COL4A1	2.88016e-43	0.317484	0.884	0.682	1.24172e-38	Immature	COL4A1
EEF1A1	6.74588e-43	0.387485	0.994	0.992	2.90835e-38	Immature	EEF1A1
RPS3A	1.1612e-42	0.417751	0.961	0.969	5.00629e-38	Immature	RPS3A
PPIA	1.65475e-42	0.463903	0.923	0.897	7.13412e-38	Immature	PPIA
VWA1	7.53041e-42	0.516436	0.814	0.629	3.24659e-37	Immature	VWA1
RPL7A	1.03907e-41	0.405891	0.951	0.955	4.47975e-37	Immature	RPL7A
COL6A2	3.52809e-40	0.706416	0.6	0.394	1.52107e-35	Immature	COL6A2
RPL37	9.15833e-40	0.35348	0.96	0.966	3.94843e-35	Immature	RPL37
GUK1	4.08744e-39	0.477405	0.887	0.877	1.76222e-34	Immature	GUK1
RPS11	6.24242e-39	0.392665	0.956	0.95	2.69129e-34	Immature	RPS11
S100A11	9.0731e-39	0.533442	0.909	0.865	3.91169e-34	Immature	S100A11
ATP5E	8.38127e-38	0.355581	0.955	0.95	3.61342e-33	Immature	ATP5E
FXYD5	8.4464e-38	0.537596	0.783	0.73	3.6415e-33	Immature	FXYD5
APLNR	1.87281e-37	0.664077	0.703	0.531	8.07423e-33	Immature	APLNR
RPL4	4.43317e-37	0.496279	0.86	0.885	1.91127e-32	Immature	RPL4
RPS25	1.22407e-36	0.316262	0.963	0.965	5.27731e-32	Immature	RPS25
TMSB4X	4.2358e-36	0.357067	0.996	0.996	1.82618e-31	Immature	TMSB4X
RPL38	4.45029e-36	0.350852	0.941	0.954	1.91866e-31	Immature	RPL38
RPS21	2.45004e-35	0.388263	0.943	0.934	1.05628e-30	Immature	RPS21
MYL6	1.76315e-34	0.449621	0.968	0.957	7.60145e-30	Immature	MYL6
RAB13	5.69904e-34	0.565571	0.754	0.718	2.45703e-29	Immature	RAB13
RPL22	6.85652e-34	0.338172	0.946	0.944	2.95605e-29	Immature	RPL22
OST4	6.8636e-34	0.465964	0.839	0.84	2.95911e-29	Immature	OST4
RPS10	1.07684e-33	0.496353	0.857	0.865	4.6426e-29	Immature	RPS10
RPL5	2.50986e-32	0.390392	0.916	0.926	1.08208e-27	Immature	RPL5
FAM167B	1.1936e-31	0.609392	0.701	0.585	5.14596e-27	Immature	FAM167B
S100A10	1.27734e-30	0.436252	0.923	0.908	5.50698e-26	Immature	S100A10
SLC25A6	1.50901e-29	0.457886	0.805	0.793	6.50581e-25	Immature	SLC25A6
DUSP23	1.95594e-29	0.630002	0.65	0.534	8.43265e-25	Immature	DUSP23
ATOX1	4.25331e-29	0.525917	0.76	0.73	1.83373e-24	Immature	ATOX1
TMA7	5.01813e-29	0.376452	0.877	0.875	2.16346e-24	Immature	TMA7
AP2S1	1.00735e-27	0.517557	0.719	0.682	4.34297e-23	Immature	AP2S1
POLR2L	2.03655e-27	0.429776	0.838	0.823	8.78017e-23	Immature	POLR2L
SELE	3.87309e-27	0.214547	0.274	0.127	1.6698e-22	Immature	SELE
ANXA2	7.17455e-27	0.433392	0.878	0.831	3.09316e-22	Immature	ANXA2
EEF2	2.17155e-26	0.411106	0.861	0.869	9.3622e-22	Immature	EEF2
C4orf48	2.90591e-26	0.673749	0.589	0.475	1.25282e-21	Immature	C4orf48
ACKR1	2.68693e-25	0.00501235	0.595	0.326	1.15842e-20	Immature	ACKR1
EEF1D	1.12887e-24	0.310497	0.9	0.922	4.86689e-20	Immature	EEF1D
UQCRB	8.71282e-24	0.358158	0.841	0.865	3.75636e-19	Immature	UQCRB
RPSA	1.3271e-23	0.354205	0.868	0.887	5.72152e-19	Immature	RPSA
ATP5L	2.5889e-23	0.398625	0.814	0.838	1.11615e-18	Immature	ATP5L
SEC61G	2.62854e-23	0.447158	0.793	0.769	1.13324e-18	Immature	SEC61G
ATP5G2	3.35708e-23	0.391373	0.817	0.85	1.44734e-18	Immature	ATP5G2
RPL9	5.4373e-23	0.264321	0.958	0.973	2.34418e-18	Immature	RPL9
UQCRQ	3.6069e-22	0.399821	0.772	0.768	1.55504e-17	Immature	UQCRQ
MARCKSL1	7.99805e-22	0.406615	0.774	0.68	3.4482e-17	Immature	MARCKSL1
RPS29	8.711e-22	0.305006	0.964	0.96	3.75557e-17	Immature	RPS29
NDUFB2	1.2616e-21	0.454534	0.769	0.764	5.43913e-17	Immature	NDUFB2
C1orf54	4.67856e-21	0.515503	0.647	0.567	2.01707e-16	Immature	C1orf54
UQCRH	1.82744e-20	0.438636	0.765	0.745	7.87863e-16	Immature	UQCRH
SPARC	2.39809e-20	0.216345	0.945	0.829	1.03389e-15	Immature	SPARC
ENG	3.03442e-20	0.342617	0.886	0.84	1.30823e-15	Immature	ENG
EEF1B2	3.91686e-20	0.36202	0.817	0.822	1.68868e-15	Immature	EEF1B2
IGFBP7	1.35897e-19	0.383207	0.985	0.936	5.85892e-15	Immature	IGFBP7
MZT2B	1.83627e-19	0.46728	0.692	0.694	7.9167e-15	Immature	MZT2B
RAMP3	2.11218e-19	0.365941	0.834	0.726	9.10624e-15	Immature	RAMP3
FAU	4.02227e-19	0.21254	0.951	0.961	1.73412e-14	Immature	FAU
CFL1	7.91709e-19	0.3028	0.933	0.926	3.4133e-14	Immature	CFL1
RPL17	3.21682e-18	0.411325	0.674	0.621	1.38687e-13	Immature	RPL17
SNRPD2	6.34506e-18	0.415779	0.719	0.721	2.73554e-13	Immature	SNRPD2
P2RY6	7.41709e-18	0.528021	0.312	0.201	3.19773e-13	Immature	P2RY6
SNRPE	1.83026e-17	0.403876	0.644	0.604	7.89079e-13	Immature	SNRPE
HINT1	4.3898e-17	0.307374	0.851	0.876	1.89257e-12	Immature	HINT1
BTF3	9.67193e-17	0.297758	0.842	0.89	4.16986e-12	Immature	BTF3
HTRA1	3.95486e-16	0.344297	0.725	0.631	1.70506e-11	Immature	HTRA1
IGFBP5	4.53353e-16	0.6947	0.288	0.175	1.95454e-11	Immature	IGFBP5
NACA	3.60091e-15	0.241313	0.898	0.913	1.55246e-10	Immature	NACA
TIMM13	4.393e-15	0.470152	0.571	0.539	1.89396e-10	Immature	TIMM13
NAA38	6.51996e-15	0.408661	0.715	0.717	2.81095e-10	Immature	NAA38
RPS27	8.34802e-15	0.184259	0.978	0.986	3.59908e-10	Immature	RPS27
C14orf2	4.49532e-14	0.324463	0.771	0.782	1.93807e-09	Immature	C14orf2
HNRNPA1	1.47168e-13	0.302784	0.816	0.847	6.34487e-09	Immature	HNRNPA1
EDF1	1.65617e-13	0.295482	0.803	0.84	7.14024e-09	Immature	EDF1
RPL30	2.34288e-13	0.158829	0.951	0.965	1.01009e-08	Immature	RPL30
COX4I1	2.72268e-13	0.272742	0.839	0.876	1.17383e-08	Immature	COX4I1
COX7C	3.76676e-13	0.243354	0.856	0.884	1.62396e-08	Immature	COX7C
SEM1	3.94673e-13	0.318916	0.756	0.756	1.70155e-08	Immature	SEM1
TMEM258	5.48805e-13	0.3103	0.742	0.769	2.36606e-08	Immature	TMEM258
FSTL1	5.88537e-13	0.344933	0.634	0.564	2.53736e-08	Immature	FSTL1
PFDN5	7.06098e-13	0.215889	0.87	0.887	3.0442e-08	Immature	PFDN5
HSPB1	1.04886e-12	0.213218	0.898	0.912	4.52194e-08	Immature	HSPB1
MYEOV2	1.59822e-12	0.360363	0.697	0.69	6.89042e-08	Immature	MYEOV2
LINC00340	2.33058e-12	0.489725	0.31	0.228	1.00478e-07	Immature	LINC00340
NPM1	8.04824e-12	0.292563	0.772	0.813	3.46984e-07	Immature	NPM1
CD99	8.64596e-12	0.326665	0.794	0.789	3.72753e-07	Immature	CD99
ZFAS1	9.01384e-12	0.368738	0.613	0.607	3.88614e-07	Immature	ZFAS1
SYCE1L	1.33725e-11	0.382416	0.262	0.186	5.76529e-07	Immature	SYCE1L
TXN	4.9283e-11	0.300345	0.733	0.751	2.12474e-06	Immature	TXN
UBL5	4.98456e-11	0.258355	0.802	0.835	2.14899e-06	Immature	UBL5
UBN2	7.23878e-11	0.0110951	0.082	0.185	3.12086e-06	Immature	UBN2
SMEK1	1.01298e-10	0.00520877	0.153	0.282	4.36728e-06	Immature	SMEK1
C19orf53	1.02561e-10	0.347805	0.686	0.701	4.42169e-06	Immature	C19orf53
PIEZO1	1.21684e-10	0.00543471	0.165	0.298	5.24618e-06	Immature	PIEZO1
CRIP2	1.37091e-10	0.241424	0.9	0.907	5.91042e-06	Immature	CRIP2
DAB2IP	1.39796e-10	0.00711084	0.126	0.24	6.02702e-06	Immature	DAB2IP
RPL36AL	1.62301e-10	0.248061	0.807	0.839	6.99727e-06	Immature	RPL36AL
PMP22	1.62778e-10	0.418172	0.447	0.379	7.01786e-06	Immature	PMP22
CLIC1	2.13066e-10	0.279469	0.793	0.799	9.18591e-06	Immature	CLIC1
GAK	2.32196e-10	0.0149362	0.131	0.249	1.00107e-05	Immature	GAK
BRAF	2.64383e-10	0.0310903	0.109	0.221	1.13984e-05	Immature	BRAF
MAPKAPK2	3.09525e-10	0.00453471	0.144	0.266	1.33446e-05	Immature	MAPKAPK2
RPS28	3.13544e-10	0.121996	0.99	0.99	1.35178e-05	Immature	RPS28
RPS6KB1	4.33009e-10	0.0108719	0.078	0.176	1.86683e-05	Immature	RPS6KB1
SELP	4.82109e-10	0.301998	0.333	0.234	2.07852e-05	Immature	SELP
RPS27L	5.11461e-10	0.322719	0.796	0.806	2.20506e-05	Immature	RPS27L
COL18A1	5.54836e-10	0.286071	0.67	0.585	2.39206e-05	Immature	COL18A1
VAMP5	5.94525e-10	0.171537	0.808	0.742	2.56318e-05	Immature	VAMP5
CYR61	6.12187e-10	0.409678	0.541	0.472	2.63932e-05	Immature	CYR61
UQCR11	7.69213e-10	0.271215	0.775	0.821	3.31631e-05	Immature	UQCR11
YTHDF3	7.89477e-10	0.00525313	0.102	0.207	3.40367e-05	Immature	YTHDF3
TPT1	8.01335e-10	0.155071	0.985	0.987	3.4548e-05	Immature	TPT1
SH3PXD2A	1.03427e-09	0.0127996	0.131	0.244	4.45906e-05	Immature	SH3PXD2A
ARHGAP21	1.49729e-09	0.00997193	0.125	0.235	6.45526e-05	Immature	ARHGAP21
TSPO	1.60723e-09	0.285978	0.721	0.734	6.92923e-05	Immature	TSPO
ACTB	1.7053e-09	0.194835	0.988	0.979	7.35205e-05	Immature	ACTB
VWF	1.73118e-09	0.16455	0.933	0.876	7.46365e-05	Immature	VWF
SHOC2	1.83734e-09	0.00919648	0.202	0.334	7.92132e-05	Immature	SHOC2
NOP10	2.06478e-09	0.302405	0.731	0.748	8.90187e-05	Immature	NOP10
S100A3	2.85425e-09	0.41998	0.206	0.141	0.000123055	Immature	S100A3
ACTG1	3.10467e-09	0.178335	0.96	0.949	0.000133852	Immature	ACTG1
CTC-444N24.11	3.15858e-09	0.0245549	0.156	0.273	0.000136176	Immature	CTC-444N24.11
COX6B1	3.52175e-09	0.25795	0.761	0.797	0.000151833	Immature	COX6B1
SIPA1	3.85771e-09	0.00140719	0.154	0.272	0.000166317	Immature	SIPA1
ATP5J2	3.92286e-09	0.385276	0.614	0.608	0.000169126	Immature	ATP5J2
EIF3E	4.50067e-09	0.258868	0.747	0.774	0.000194038	Immature	EIF3E
LDHB	5.29201e-09	0.276244	0.647	0.641	0.000228155	Immature	LDHB
NDUFB11	5.4214e-09	0.343952	0.641	0.657	0.000233733	Immature	NDUFB11
MARCKS	5.99764e-09	0.305053	0.64	0.563	0.000258576	Immature	MARCKS
TIA1	7.65862e-09	0.0157898	0.18	0.303	0.000330186	Immature	TIA1
AHI1	7.84216e-09	0.007655	0.111	0.21	0.000338099	Immature	AHI1
MAVS	7.99161e-09	0.00012345	0.144	0.253	0.000344542	Immature	MAVS
DCAF6	8.17198e-09	0.017722	0.118	0.22	0.000352318	Immature	DCAF6
LRRC47	9.15333e-09	0.0154743	0.098	0.192	0.000394628	Immature	LRRC47
PAPSS1	9.1635e-09	0.0237731	0.161	0.277	0.000395066	Immature	PAPSS1
SUPT6H	9.83335e-09	0.0103265	0.126	0.231	0.000423945	Immature	SUPT6H
APRT	1.05983e-08	0.312037	0.607	0.603	0.000456923	Immature	APRT
KIAA0907	1.10547e-08	0.0025335	0.132	0.236	0.000476602	Immature	KIAA0907
NDUFS5	1.26243e-08	0.292957	0.74	0.773	0.000544271	Immature	NDUFS5
RASGRF2	1.29764e-08	0.0144876	0.132	0.239	0.00055945	Immature	RASGRF2
ATXN1L	1.33489e-08	0.00778832	0.063	0.143	0.00057551	Immature	ATXN1L
ARHGEF28	1.45139e-08	0.00786128	0.054	0.128	0.00062574	Immature	ARHGEF28
RP11-488L18.10	1.49583e-08	0.0180314	0.089	0.178	0.000644898	Immature	RP11-488L18.10
ATP5D	1.51408e-08	0.267841	0.716	0.752	0.000652764	Immature	ATP5D
EIF4EBP1	1.66845e-08	0.392818	0.353	0.296	0.00071932	Immature	EIF4EBP1
LMNA	1.67268e-08	0.254393	0.83	0.795	0.000721143	Immature	LMNA
COX6A1	1.76074e-08	0.252262	0.763	0.796	0.000759106	Immature	COX6A1
RBM6	1.78704e-08	0.00262107	0.243	0.383	0.000770447	Immature	RBM6
PAPD4	1.80087e-08	0.00889363	0.111	0.207	0.000776409	Immature	PAPD4
UBAP2L	1.84644e-08	0.0350314	0.127	0.232	0.000796055	Immature	UBAP2L
KCTD3	1.90256e-08	0.00167577	0.094	0.183	0.000820251	Immature	KCTD3
PKM	1.90506e-08	0.361796	0.634	0.639	0.000821327	Immature	PKM
SPPL2B	2.41595e-08	0.0250392	0.072	0.152	0.00104159	Immature	SPPL2B
LRRC41	2.45645e-08	0.00751394	0.143	0.249	0.00105905	Immature	LRRC41
TBC1D2B	2.53147e-08	0.0144801	0.121	0.221	0.00109139	Immature	TBC1D2B
MIF	2.60819e-08	0.325084	0.598	0.59	0.00112447	Immature	MIF
TGM2	2.63283e-08	0.301911	0.482	0.407	0.00113509	Immature	TGM2
SP3	2.79883e-08	0.0470372	0.13	0.234	0.00120666	Immature	SP3
UNC13B	3.23036e-08	0.00168498	0.036	0.099	0.00139271	Immature	UNC13B
MFSD14B	3.31622e-08	0.0162336	0.158	0.271	0.00142972	Immature	MFSD14B
IARS	3.48957e-08	0.000658654	0.145	0.253	0.00150446	Immature	IARS
AGO1	3.51329e-08	0.00367316	0.072	0.151	0.00151469	Immature	AGO1
CPSF2	3.90954e-08	0.00152724	0.122	0.22	0.00168552	Immature	CPSF2
EIF3B	3.92777e-08	0.0187143	0.224	0.355	0.00169338	Immature	EIF3B
ATE1	4.06047e-08	0.0520922	0.077	0.159	0.00175059	Immature	ATE1
NAP1L1	4.21219e-08	0.270278	0.72	0.756	0.001816	Immature	NAP1L1
HLTF	4.32447e-08	0.00442681	0.06	0.134	0.00186441	Immature	HLTF
RAB11FIP2	4.65438e-08	0.0057999	0.057	0.129	0.00200664	Immature	RAB11FIP2
EXOSC10	4.65545e-08	0.00146089	0.081	0.163	0.00200711	Immature	EXOSC10
ELL2	4.84609e-08	0.0108688	0.057	0.129	0.0020893	Immature	ELL2
MDN1	5.06696e-08	0.0112682	0.058	0.13	0.00218452	Immature	MDN1
ARHGDIB	5.19211e-08	0.26867	0.658	0.653	0.00223847	Immature	ARHGDIB
ANKRD13D	5.30987e-08	0.0202252	0.087	0.171	0.00228924	Immature	ANKRD13D
INPP5A	5.43831e-08	0.0227762	0.081	0.164	0.00234462	Immature	INPP5A
PKN2	5.51703e-08	0.0276	0.217	0.346	0.00237856	Immature	PKN2
S100A16	5.53844e-08	0.248305	0.735	0.78	0.00238779	Immature	S100A16
NAA25	5.58978e-08	0.00577348	0.086	0.171	0.00240992	Immature	NAA25
STK11	5.85288e-08	0.00425875	0.121	0.218	0.00252335	Immature	STK11
CKAP5	6.75681e-08	0.00867589	0.069	0.145	0.00291306	Immature	CKAP5
CRIP1	6.86723e-08	0.392292	0.296	0.232	0.00296067	Immature	CRIP1
SNRPG	7.15497e-08	0.308469	0.683	0.711	0.00308472	Immature	SNRPG
FUBP3	7.48489e-08	0.00728696	0.123	0.22	0.00322696	Immature	FUBP3
AKAP10	7.70878e-08	0.0213944	0.067	0.142	0.00332349	Immature	AKAP10
EIF3F	7.87336e-08	0.318213	0.641	0.666	0.00339444	Immature	EIF3F
SUDS3	7.88251e-08	0.0272083	0.103	0.192	0.00339839	Immature	SUDS3
ZDHHC7	7.89491e-08	0.00881459	0.066	0.14	0.00340373	Immature	ZDHHC7
RGCC	8.03726e-08	0.0286321	0.695	0.562	0.0034651	Immature	RGCC
WWP1	8.14307e-08	0.0193329	0.154	0.261	0.00351072	Immature	WWP1
STX6	8.23267e-08	0.00600257	0.102	0.19	0.00354935	Immature	STX6
RAB11FIP3	8.8351e-08	0.000889527	0.031	0.088	0.00380908	Immature	RAB11FIP3
FBXW11	9.41963e-08	0.00271062	0.121	0.216	0.00406108	Immature	FBXW11
DIAPH1	9.7991e-08	0.0355739	0.179	0.289	0.00422469	Immature	DIAPH1
HNRNPUL2	1.01293e-07	0.00877584	0.179	0.288	0.00436706	Immature	HNRNPUL2
DHX15	1.03882e-07	0.0117008	0.219	0.346	0.00447865	Immature	DHX15
SLC12A5	1.0453e-07	0.142169	0.08	0.04	0.00450661	Immature	SLC12A5
PEAK1	1.06887e-07	0.0380397	0.157	0.263	0.00460823	Immature	PEAK1
MGA	1.07057e-07	0.00188269	0.08	0.158	0.00461553	Immature	MGA
TBC1D4	1.2224e-07	0.00690712	0.116	0.206	0.00527012	Immature	TBC1D4
UBP1	1.22957e-07	0.0295874	0.136	0.237	0.00530106	Immature	UBP1
MPZL1	1.27852e-07	0.00702169	0.246	0.374	0.00551209	Immature	MPZL1
FLNA	1.30727e-07	0.336759	0.596	0.552	0.00563604	Immature	FLNA
STRBP	1.41975e-07	0.00449897	0.062	0.133	0.00612095	Immature	STRBP
GLTP	1.46593e-07	0.00349775	0.221	0.342	0.00632004	Immature	GLTP
PLOD3	1.47584e-07	0.00703386	0.206	0.326	0.00636279	Immature	PLOD3
SRSF6	1.63375e-07	0.0219542	0.221	0.342	0.00704358	Immature	SRSF6
UBN1	1.63698e-07	0.0226636	0.17	0.279	0.00705749	Immature	UBN1
ELOB	1.64533e-07	0.223773	0.792	0.838	0.00709351	Immature	ELOB
NPLOC4	1.65744e-07	0.0108875	0.14	0.24	0.00714573	Immature	NPLOC4
PRKACA	1.65919e-07	0.0270566	0.136	0.235	0.00715328	Immature	PRKACA
CSTB	1.73939e-07	0.260841	0.747	0.776	0.00749902	Immature	CSTB
RAB34	1.77126e-07	0.00364973	0.107	0.193	0.00763643	Immature	RAB34
DDHD1	1.89468e-07	0.00407558	0.095	0.178	0.00816854	Immature	DDHD1
SUPT7L	2.02821e-07	0.0156582	0.095	0.178	0.00874422	Immature	SUPT7L
LMBR1L	2.04507e-07	0.00293673	0.135	0.231	0.00881691	Immature	LMBR1L
IRAK1	2.06046e-07	0.0268112	0.094	0.178	0.00888328	Immature	IRAK1
ARHGEF1	2.08968e-07	0.0193751	0.195	0.31	0.00900922	Immature	ARHGEF1
ASNSD1	2.18507e-07	0.00254951	0.148	0.248	0.00942049	Immature	ASNSD1
SEC23A	2.22862e-07	0.0125081	0.238	0.364	0.00960824	Immature	SEC23A
GPATCH2L	2.22937e-07	0.0570603	0.166	0.273	0.00961147	Immature	GPATCH2L
GIT1	2.26555e-07	0.0401306	0.17	0.278	0.00976747	Immature	GIT1
CCDC85B	2.26555e-07	0.169518	0.875	0.866	0.00976748	Immature	CCDC85B
CDK9	2.27447e-07	0.031115	0.126	0.219	0.00980592	Immature	CDK9
NCOA2	2.27963e-07	0.00252687	0.053	0.119	0.00982818	Immature	NCOA2
CSK	2.32678e-07	0.0240404	0.086	0.167	0.0100315	Immature	CSK
COG3	2.3877e-07	0.0102769	0.067	0.138	0.0102941	Immature	COG3
LEMD2	2.43564e-07	0.0100808	0.094	0.176	0.0105008	Immature	LEMD2
XPC	2.43696e-07	0.0337685	0.144	0.243	0.0105065	Immature	XPC
TLDC1	2.44336e-07	0.0290604	0.041	0.101	0.010534	Immature	TLDC1
TECPR1	2.57255e-07	0.0370843	0.158	0.264	0.011091	Immature	TECPR1
SSR4	2.60834e-07	0.274877	0.757	0.789	0.0112454	Immature	SSR4
TCF3	2.62427e-07	0.00962349	0.082	0.159	0.011314	Immature	TCF3
HDAC2	2.65566e-07	0.000810008	0.284	0.423	0.0114494	Immature	HDAC2
AP3M1	2.66586e-07	0.0123387	0.086	0.164	0.0114933	Immature	AP3M1
PPDPF	2.7197e-07	0.202559	0.756	0.812	0.0117254	Immature	PPDPF
SNRPA1	2.73251e-07	0.00508076	0.185	0.295	0.0117807	Immature	SNRPA1
IRF2BPL	2.75202e-07	0.0254549	0.17	0.275	0.0118648	Immature	IRF2BPL
C7orf73	2.85296e-07	0.374398	0.472	0.463	0.0123	Immature	C7orf73
ALDH18A1	2.89129e-07	0.00159628	0.06	0.129	0.0124652	Immature	ALDH18A1
TRIO	2.90089e-07	0.000590876	0.14	0.235	0.0125066	Immature	TRIO
MTF2	2.91596e-07	0.0505981	0.184	0.297	0.0125716	Immature	MTF2
LRRC8B	2.95329e-07	0.00374205	0.053	0.118	0.0127325	Immature	LRRC8B
ACSL4	3.02504e-07	0.0267997	0.127	0.219	0.0130419	Immature	ACSL4
TOR4A	3.13526e-07	0.0144081	0.072	0.144	0.013517	Immature	TOR4A
CDH13	3.17195e-07	0.342032	0.375	0.303	0.0136752	Immature	CDH13
AKAP8L	3.30308e-07	0.000231342	0.145	0.242	0.0142406	Immature	AKAP8L
ITGA10	3.47088e-07	0.369697	0.185	0.13	0.014964	Immature	ITGA10
PLEKHM2	3.5334e-07	0.0276313	0.111	0.198	0.0152335	Immature	PLEKHM2
C9orf16	3.57872e-07	0.26523	0.672	0.69	0.0154289	Immature	C9orf16
ABCE1	3.59536e-07	0.0443315	0.216	0.339	0.0155007	Immature	ABCE1
TRIM28	3.80177e-07	0.0179755	0.234	0.357	0.0163906	Immature	TRIM28
VEZT	3.90282e-07	0.0178774	0.216	0.334	0.0168262	Immature	VEZT
ASXL1	3.94718e-07	0.0067035	0.162	0.263	0.0170175	Immature	ASXL1
COX7A2	3.99663e-07	0.236961	0.796	0.834	0.0172307	Immature	COX7A2
DCK	4.04661e-07	0.051925	0.09	0.169	0.0174462	Immature	DCK
RBM14	4.05507e-07	0.000697988	0.113	0.2	0.0174826	Immature	RBM14
PTAR1	4.07292e-07	0.0107541	0.136	0.23	0.0175596	Immature	PTAR1
DDX19A	4.11869e-07	0.00240585	0.089	0.166	0.0177569	Immature	DDX19A
IMPACT	4.24427e-07	0.00692872	0.102	0.183	0.0182983	Immature	IMPACT
ROMO1	4.29219e-07	0.308329	0.586	0.602	0.0185049	Immature	ROMO1
CDK11B	4.31965e-07	0.0149266	0.081	0.155	0.0186233	Immature	CDK11B
FAM133B	4.3321e-07	0.0111473	0.29	0.433	0.018677	Immature	FAM133B
MFAP1	4.43434e-07	0.0229534	0.136	0.231	0.0191178	Immature	MFAP1
MMS19	4.55286e-07	0.02077	0.071	0.14	0.0196287	Immature	MMS19
PPP2R1B	4.57756e-07	0.0154216	0.093	0.17	0.0197352	Immature	PPP2R1B
RBMS2	4.77225e-07	0.000455314	0.269	0.395	0.0205746	Immature	RBMS2
KDM1A	5.00198e-07	0.0102861	0.112	0.197	0.021565	Immature	KDM1A
NELFB	5.02353e-07	3.8113e-05	0.134	0.225	0.0216579	Immature	NELFB
RBM3	5.06362e-07	0.262205	0.668	0.687	0.0218308	Immature	RBM3
NXF1	5.08205e-07	0.00552548	0.143	0.239	0.0219102	Immature	NXF1
CANT1	5.23672e-07	0.00934664	0.111	0.196	0.0225771	Immature	CANT1
CPOX	5.24521e-07	0.0174657	0.048	0.109	0.0226137	Immature	CPOX
CPEB3	5.33428e-07	0.00121955	0.021	0.068	0.0229977	Immature	CPEB3
COPS7B	5.36597e-07	0.0241494	0.078	0.152	0.0231343	Immature	COPS7B
ATP6V1H	5.48264e-07	0.00559503	0.15	0.249	0.0236373	Immature	ATP6V1H
DLD	5.55105e-07	0.013141	0.18	0.29	0.0239322	Immature	DLD
SLC25A24	5.73268e-07	0.00125661	0.129	0.218	0.0247153	Immature	SLC25A24
KDM5C	5.79609e-07	0.0148614	0.114	0.201	0.0249887	Immature	KDM5C
RABGGTB	5.79675e-07	0.00127761	0.174	0.277	0.0249915	Immature	RABGGTB
RHOT2	6.03788e-07	0.0452301	0.121	0.21	0.0260311	Immature	RHOT2
PDS5A	6.19236e-07	0.0324427	0.199	0.317	0.0266971	Immature	PDS5A
STK19	6.24412e-07	0.0115139	0.104	0.188	0.0269203	Immature	STK19
PCDH17	6.60258e-07	0.170092	0.63	0.554	0.0284657	Immature	PCDH17
PSMD3	6.69278e-07	0.0124088	0.212	0.323	0.0288546	Immature	PSMD3
ZMYND8	6.74004e-07	0.00898113	0.138	0.229	0.0290583	Immature	ZMYND8
RFWD2	6.8958e-07	0.015092	0.108	0.191	0.0297299	Immature	RFWD2
TCTA	6.9528e-07	0.0179398	0.064	0.132	0.0299756	Immature	TCTA
TOMM70	6.99369e-07	0.00549867	0.105	0.187	0.0301519	Immature	TOMM70
TBC1D16	7.03524e-07	0.0241341	0.055	0.119	0.030331	Immature	TBC1D16
UCHL5	7.15172e-07	0.036005	0.094	0.172	0.0308332	Immature	UCHL5
KCTD15	7.23294e-07	0.00662069	0.094	0.171	0.0311834	Immature	KCTD15
ZNF281	7.31888e-07	0.0288902	0.17	0.273	0.0315539	Immature	ZNF281
AMFR	7.37768e-07	0.0274215	0.129	0.218	0.0318074	Immature	AMFR
BAG4	7.38593e-07	0.0155732	0.06	0.125	0.031843	Immature	BAG4
FAM91A1	7.75578e-07	0.0280943	0.175	0.276	0.0334375	Immature	FAM91A1
SFRP1	7.82097e-07	0.238962	0.1	0.058	0.0337185	Immature	SFRP1
SDHAF2	7.86651e-07	0.00886288	0.166	0.264	0.0339149	Immature	SDHAF2
RNF145	7.98683e-07	0.381622	0.506	0.494	0.0344336	Immature	RNF145
AGPS	8.06417e-07	0.0198973	0.105	0.188	0.0347671	Immature	AGPS
WDR75	8.10552e-07	0.0266589	0.076	0.148	0.0349453	Immature	WDR75
AK8	8.66981e-07	0.0675155	0.031	0.01	0.0373781	Immature	AK8
PISD	8.7979e-07	0.000144869	0.057	0.119	0.0379304	Immature	PISD
LAMTOR2	8.85923e-07	0.294265	0.56	0.573	0.0381948	Immature	LAMTOR2
NEK9	9.04534e-07	0.00530233	0.098	0.175	0.0389972	Immature	NEK9
JOSD1	9.25685e-07	0.0414581	0.162	0.264	0.0399091	Immature	JOSD1
NBR1	9.33501e-07	0.0565331	0.212	0.329	0.040246	Immature	NBR1
NEDD8	9.51239e-07	0.236912	0.735	0.771	0.0410108	Immature	NEDD8
MRS2	9.64317e-07	0.0071978	0.062	0.126	0.0415746	Immature	MRS2
MLKL	9.80597e-07	0.00539103	0.145	0.239	0.0422765	Immature	MLKL
POLR3D	9.96787e-07	0.00270352	0.08	0.151	0.0429745	Immature	POLR3D
RSAD1	1.04498e-06	0.000438725	0.062	0.125	0.0450521	Immature	RSAD1
CBFA2T2	1.05403e-06	0.00808237	0.059	0.123	0.0454423	Immature	CBFA2T2
CCDC92	1.07995e-06	0.0198976	0.102	0.18	0.0465598	Immature	CCDC92
NUP62	1.10942e-06	0.0143038	0.113	0.195	0.0478303	Immature	NUP62
DNMT3A	1.11475e-06	0.0155602	0.103	0.184	0.0480603	Immature	DNMT3A
RAPGEF4	1.12106e-06	0.0140924	0.195	0.305	0.0483322	Immature	RAPGEF4
POLE3	1.13433e-06	0.0162043	0.134	0.223	0.0489044	Immature	POLE3
CHFR	1.13457e-06	0.0404932	0.08	0.152	0.0489148	Immature	CHFR
ARSA	1.17362e-06	0.00289487	0.062	0.126	0.0505981	Immature	ARSA
FAM210A	1.18731e-06	0.00541431	0.057	0.118	0.0511886	Immature	FAM210A
SPSB3	1.25111e-06	0.00209032	0.222	0.334	0.053939	Immature	SPSB3
DDI2	1.26517e-06	0.0291286	0.122	0.207	0.0545453	Immature	DDI2
RBBP5	1.28027e-06	0.0159048	0.066	0.131	0.0551964	Immature	RBBP5
XRRA1	1.3002e-06	0.0239443	0.072	0.14	0.0560554	Immature	XRRA1
PCLAF	1.31317e-06	0.264294	0.084	0.045	0.0566147	Immature	PCLAF
COMMD6	1.35954e-06	0.18028	0.767	0.817	0.0586138	Immature	COMMD6
MED6	1.38298e-06	0.00367245	0.138	0.225	0.0596246	Immature	MED6
NUDT22	1.39735e-06	0.00543218	0.141	0.231	0.0602437	Immature	NUDT22
CRAMP1	1.40268e-06	0.00236468	0.045	0.102	0.0604737	Immature	CRAMP1
WASHC5	1.40545e-06	0.0416979	0.068	0.134	0.0605933	Immature	WASHC5
RBM12B	1.45751e-06	0.0270675	0.06	0.124	0.0628376	Immature	RBM12B
CDYL2	1.49049e-06	0.0138817	0.087	0.16	0.0642596	Immature	CDYL2
MOV10	1.49207e-06	0.0393272	0.095	0.171	0.0643274	Immature	MOV10
BORCS8	1.50356e-06	0.00976118	0.093	0.167	0.0648229	Immature	BORCS8
CHERP	1.53685e-06	0.00661741	0.081	0.152	0.0662581	Immature	CHERP
PTMS	1.54647e-06	0.231271	0.812	0.834	0.0666729	Immature	PTMS
GPD2	1.58489e-06	0.0074893	0.064	0.128	0.0683296	Immature	GPD2
DNAJC10	1.58583e-06	0.00628984	0.248	0.37	0.0683698	Immature	DNAJC10
SLC25A3	1.59406e-06	0.220236	0.735	0.768	0.0687248	Immature	SLC25A3
PVR	1.62078e-06	0.0742171	0.093	0.168	0.0698768	Immature	PVR
ZCCHC3	1.65756e-06	0.0166388	0.086	0.159	0.0714622	Immature	ZCCHC3
RNASEK	1.67899e-06	0.0399859	0.067	0.132	0.0723861	Immature	RNASEK
PDXK	1.72447e-06	0.00532382	0.127	0.213	0.0743471	Immature	PDXK
FBL	1.76922e-06	0.298599	0.468	0.446	0.0762764	Immature	FBL
CTAG2	1.77355e-06	0.0469847	0.015	0.003	0.0764631	Immature	CTAG2
KIAA1429	1.79701e-06	0.0176443	0.094	0.169	0.0774745	Immature	KIAA1429
SNAPC3	1.8012e-06	0.00464977	0.138	0.226	0.0776553	Immature	SNAPC3
NR2C1	1.82526e-06	0.00975175	0.076	0.144	0.0786923	Immature	NR2C1
RORA	1.86227e-06	0.0404884	0.147	0.237	0.0802879	Immature	RORA
IQCB1	1.87811e-06	0.0136903	0.05	0.108	0.0809711	Immature	IQCB1
USP40	1.92309e-06	0.00938117	0.05	0.108	0.0829103	Immature	USP40
ZNF254	1.96641e-06	0.00694475	0.042	0.097	0.0847778	Immature	ZNF254
ZNF217	2.05274e-06	0.0293556	0.078	0.147	0.0885	Immature	ZNF217
CTC-228N24.3	2.16898e-06	0.0246885	0.109	0.189	0.0935113	Immature	CTC-228N24.3
COG4	2.18196e-06	0.0197896	0.09	0.163	0.0940709	Immature	COG4
ARMT1	2.1891e-06	0.0174963	0.078	0.148	0.0943788	Immature	ARMT1
MICALL2	2.215e-06	0.0578888	0.091	0.163	0.0954952	Immature	MICALL2
HGSNAT	2.22346e-06	0.00568072	0.226	0.343	0.0958602	Immature	HGSNAT
ANKRD28	2.27898e-06	0.52185	0.398	0.356	0.0982538	Immature	ANKRD28
SLC23A2	2.28285e-06	0.00369878	0.069	0.135	0.0984207	Immature	SLC23A2
MFSD7	2.31995e-06	0.00021601	0.059	0.12	0.10002	Immature	MFSD7
PSPC1	2.38065e-06	0.00692742	0.1	0.177	0.102637	Immature	PSPC1
PBDC1	2.38847e-06	0.0111261	0.168	0.266	0.102974	Immature	PBDC1
PCNX3	2.40624e-06	0.00412881	0.068	0.132	0.10374	Immature	PCNX3
SPIRE1	2.42149e-06	0.015369	0.046	0.102	0.104398	Immature	SPIRE1
DIS3L2	2.49987e-06	0.0295175	0.08	0.148	0.107777	Immature	DIS3L2
ABCF1	2.56962e-06	0.0420104	0.198	0.304	0.110784	Immature	ABCF1
TFE3	2.62686e-06	0.0118014	0.077	0.143	0.113252	Immature	TFE3
PGM2	2.68018e-06	0.0090369	0.166	0.262	0.115551	Immature	PGM2
MRPS30	2.68864e-06	0.0121384	0.121	0.203	0.115915	Immature	MRPS30
TRMT13	2.71079e-06	0.0473012	0.086	0.157	0.11687	Immature	TRMT13
LDLRAD3	2.73712e-06	0.00127177	0.094	0.166	0.118006	Immature	LDLRAD3
AEBP1	2.74048e-06	0.0123573	0.114	0.194	0.11815	Immature	AEBP1
ZDHHC8	2.74624e-06	0.0347306	0.076	0.144	0.118399	Immature	ZDHHC8
PTDSS1	2.80477e-06	0.00410435	0.149	0.241	0.120922	Immature	PTDSS1
STAT5A	2.82941e-06	0.0180807	0.085	0.155	0.121985	Immature	STAT5A
WDR77	2.90471e-06	0.0178745	0.096	0.169	0.125231	Immature	WDR77
SMARCC1	2.92547e-06	0.0217761	0.162	0.256	0.126126	Immature	SMARCC1
CWC25	2.95727e-06	0.0237209	0.156	0.249	0.127497	Immature	CWC25
RP3-412A9.11	2.98556e-06	0.479761	0.531	0.516	0.128716	Immature	RP3-412A9.11
BICD1	3.02889e-06	0.000873268	0.066	0.128	0.130585	Immature	BICD1
DHX38	3.04278e-06	0.0113624	0.103	0.179	0.131184	Immature	DHX38
TMED8	3.10331e-06	0.0145677	0.053	0.111	0.133793	Immature	TMED8
KPNA5	3.11469e-06	0.00659951	0.05	0.107	0.134284	Immature	KPNA5
BRD9	3.1429e-06	0.00914941	0.14	0.228	0.1355	Immature	BRD9
FOXJ3	3.16543e-06	0.0493771	0.111	0.191	0.136471	Immature	FOXJ3
HSPA14	3.18419e-06	0.00177731	0.058	0.117	0.13728	Immature	HSPA14
ITGA3	3.24562e-06	0.0282659	0.098	0.172	0.139928	Immature	ITGA3
ENO1	3.36748e-06	0.308119	0.672	0.694	0.145182	Immature	ENO1
GLRX	3.47341e-06	0.0115707	0.186	0.288	0.149749	Immature	GLRX
GOLPH3L	3.54063e-06	0.00933259	0.087	0.158	0.152647	Immature	GOLPH3L
OGFR	3.55907e-06	0.0161135	0.143	0.231	0.153442	Immature	OGFR
MZT2A	3.65303e-06	0.387786	0.405	0.387	0.157493	Immature	MZT2A
ADAMTSL2	3.66491e-06	0.0276639	0.05	0.105	0.158005	Immature	ADAMTSL2
PRRG1	3.72729e-06	0.0288113	0.102	0.177	0.160695	Immature	PRRG1
2023-03-05	3.76968e-06	0.00673396	0.143	0.231	0.162522	Immature	2023-03-05
MT-ND2	3.77839e-06	0.122178	0.994	0.996	0.162898	Immature	MT-ND2
ARHGAP35	3.95516e-06	0.0106763	0.094	0.164	0.170519	Immature	ARHGAP35
DDX56	4.09993e-06	0.0158724	0.14	0.228	0.17676	Immature	DDX56
TBRG4	4.10368e-06	0.00593382	0.075	0.139	0.176922	Immature	TBRG4
HMGXB4	4.11199e-06	0.0167642	0.152	0.242	0.17728	Immature	HMGXB4
SLC7A1	4.17965e-06	9.75562e-05	0.072	0.135	0.180197	Immature	SLC7A1
ZNF598	4.30547e-06	0.035076	0.063	0.123	0.185622	Immature	ZNF598
UPRT	4.34655e-06	0.000400836	0.051	0.107	0.187393	Immature	UPRT
TRIP10	4.35094e-06	0.018285	0.158	0.251	0.187582	Immature	TRIP10
COX5B	4.41616e-06	0.202788	0.805	0.84	0.190394	Immature	COX5B
PRH1	4.45316e-06	0.0222548	0.089	0.159	0.191989	Immature	PRH1
MEX3D	4.53726e-06	0.0783386	0.077	0.144	0.195615	Immature	MEX3D
ENTPD4	4.54891e-06	0.0338587	0.093	0.164	0.196117	Immature	ENTPD4
NAA16	4.63112e-06	0.0148409	0.077	0.142	0.199661	Immature	NAA16
ATG16L2	4.75943e-06	0.00300861	0.08	0.145	0.205193	Immature	ATG16L2
MRPL33	4.84935e-06	0.237299	0.697	0.703	0.20907	Immature	MRPL33
PPRC1	4.89444e-06	0.0161821	0.046	0.1	0.211014	Immature	PPRC1
PDE8A	4.90918e-06	0.0197694	0.156	0.247	0.211649	Immature	PDE8A
ZBTB46	4.92724e-06	0.00839917	0.089	0.158	0.212428	Immature	ZBTB46
BAX	4.96009e-06	0.33929	0.528	0.539	0.213844	Immature	BAX
DNAJC5	5.00062e-06	0.00295367	0.12	0.198	0.215592	Immature	DNAJC5
COPG1	5.00448e-06	0.0396454	0.162	0.257	0.215758	Immature	COPG1
CXorf36	5.07851e-06	0.304022	0.569	0.561	0.21895	Immature	CXorf36
FAM234A	5.11228e-06	0.0562407	0.139	0.226	0.220406	Immature	FAM234A
SCAF4	5.21818e-06	0.0112929	0.089	0.158	0.224971	Immature	SCAF4
DLAT	5.29943e-06	0.0324583	0.059	0.117	0.228474	Immature	DLAT
RAB9A	5.33089e-06	0.00999975	0.116	0.194	0.229831	Immature	RAB9A
CRTAP	5.36562e-06	0.0220528	0.299	0.424	0.231328	Immature	CRTAP
FAM160A2	5.42265e-06	0.013793	0.091	0.16	0.233787	Immature	FAM160A2
ARPIN	5.50579e-06	0.00808441	0.094	0.164	0.237371	Immature	ARPIN
GTF3C3	5.6395e-06	0.0520292	0.09	0.16	0.243136	Immature	GTF3C3
INTS1	5.65883e-06	0.0167674	0.132	0.215	0.243969	Immature	INTS1
EOGT	5.6666e-06	0.014409	0.161	0.25	0.244304	Immature	EOGT
RTCB	5.7654e-06	0.00355457	0.222	0.333	0.248564	Immature	RTCB
RGL1	6.00775e-06	0.00514514	0.094	0.163	0.259012	Immature	RGL1
PATZ1	6.04554e-06	0.00843554	0.041	0.092	0.260641	Immature	PATZ1
TESK1	6.06537e-06	0.0116107	0.053	0.109	0.261496	Immature	TESK1
ZNF143	6.1039e-06	0.00270727	0.048	0.101	0.263157	Immature	ZNF143
FKBP10	6.30441e-06	0.370664	0.279	0.236	0.271802	Immature	FKBP10
HK1	6.39628e-06	0.0305861	0.188	0.286	0.275763	Immature	HK1
LSM12	6.73468e-06	0.0217984	0.159	0.25	0.290352	Immature	LSM12
AP3D1	6.77066e-06	0.0537705	0.183	0.282	0.291903	Immature	AP3D1
DDB1	6.7768e-06	0.0687525	0.247	0.364	0.292168	Immature	DDB1
ING4	6.88774e-06	0.0107785	0.108	0.183	0.296951	Immature	ING4
TRIM3	6.96718e-06	0.0132263	0.045	0.096	0.300376	Immature	TRIM3
CAMKK2	7.0049e-06	0.00895838	0.087	0.155	0.302002	Immature	CAMKK2
C17orf62	7.06242e-06	0.0143129	0.199	0.301	0.304482	Immature	C17orf62
TOMM40	7.1181e-06	0.000826963	0.134	0.215	0.306883	Immature	TOMM40
MTERF4	7.12916e-06	0.00972632	0.143	0.228	0.30736	Immature	MTERF4
MRTO4	7.2068e-06	0.0160143	0.114	0.191	0.310707	Immature	MRTO4
PPP1R13B	7.33837e-06	0.0265882	0.15	0.238	0.316379	Immature	PPP1R13B
MRPS21	7.39598e-06	0.273111	0.617	0.646	0.318863	Immature	MRPS21
RNF213	7.4212e-06	0.0370047	0.357	0.484	0.31995	Immature	RNF213
LTBP3	7.50777e-06	0.0243497	0.215	0.32	0.323682	Immature	LTBP3
EXTL3	7.61877e-06	0.00828931	0.068	0.128	0.328468	Immature	EXTL3
CMC2	7.63567e-06	0.0069111	0.168	0.26	0.329197	Immature	CMC2
PACS1	7.70904e-06	0.0297874	0.123	0.202	0.33236	Immature	PACS1
KCTD10	7.71987e-06	0.0584078	0.189	0.286	0.332827	Immature	KCTD10
GTF2H1	7.7737e-06	0.0169673	0.081	0.147	0.335147	Immature	GTF2H1
ZNF579	7.78992e-06	0.00842758	0.048	0.1	0.335847	Immature	ZNF579
POLR3A	7.8997e-06	0.00146809	0.037	0.085	0.34058	Immature	POLR3A
NCEH1	7.90946e-06	0.00315176	0.041	0.091	0.341001	Immature	NCEH1
KIAA0195	7.9175e-06	0.0183001	0.073	0.135	0.341347	Immature	KIAA0195
DNAL1	8.07109e-06	0.00187954	0.057	0.113	0.347969	Immature	DNAL1
BBIP1	8.21826e-06	0.0265148	0.162	0.252	0.354314	Immature	BBIP1
CKAP4	8.38982e-06	0.0105253	0.181	0.277	0.36171	Immature	CKAP4
E2F3	8.50457e-06	0.0119337	0.075	0.136	0.366658	Immature	E2F3
UTP4	8.52228e-06	0.0197056	0.064	0.124	0.367421	Immature	UTP4
MAPK8	8.54266e-06	0.0389702	0.096	0.167	0.3683	Immature	MAPK8
HOTAIRM1	8.66679e-06	0.00964859	0.185	0.282	0.373651	Immature	HOTAIRM1
NAGPA	8.70846e-06	0.000893395	0.049	0.101	0.375448	Immature	NAGPA
SCRIB	8.80893e-06	0.0243419	0.054	0.109	0.37978	Immature	SCRIB
RPS6KC1	8.84817e-06	0.00819139	0.046	0.098	0.381471	Immature	RPS6KC1
TBC1D12	8.89242e-06	0.0315305	0.058	0.114	0.383379	Immature	TBC1D12
ATG4B	8.89256e-06	0.00248161	0.157	0.245	0.383385	Immature	ATG4B
ZNF3	8.94684e-06	0.00982573	0.104	0.175	0.385725	Immature	ZNF3
PCGF3	9.01217e-06	0.0207309	0.148	0.234	0.388542	Immature	PCGF3
LPCAT1	9.06641e-06	0.0207199	0.125	0.203	0.39088	Immature	LPCAT1
TARDBP	9.14668e-06	0.0175904	0.225	0.335	0.394341	Immature	TARDBP
CTBP1	9.31577e-06	0.0572411	0.185	0.283	0.401631	Immature	CTBP1
MED25	9.34695e-06	0.00603297	0.085	0.149	0.402975	Immature	MED25
EDC3	9.52981e-06	0.00686993	0.046	0.098	0.410859	Immature	EDC3
MSANTD4	9.55868e-06	0.00182137	0.035	0.081	0.412103	Immature	MSANTD4
NAA50	9.90113e-06	0.0161766	0.154	0.242	0.426867	Immature	NAA50
SPIN1	1.00322e-05	0.0410556	0.144	0.229	0.432518	Immature	SPIN1
RBM33	1.00836e-05	0.0356918	0.125	0.204	0.434733	Immature	RBM33
ESRRA	1.00896e-05	0.0259174	0.084	0.149	0.434993	Immature	ESRRA
ZNF865	1.01564e-05	0.0115356	0.033	0.079	0.437871	Immature	ZNF865
POLR2D	1.02168e-05	0.02052	0.068	0.128	0.440476	Immature	POLR2D
DBI	1.02326e-05	0.251422	0.64	0.666	0.44116	Immature	DBI
E2F4	1.04386e-05	0.0425111	0.172	0.268	0.450041	Immature	E2F4
MT-CO1	1.05107e-05	0.173187	0.999	0.998	0.453146	Immature	MT-CO1
LACTB	1.05812e-05	0.00586792	0.098	0.166	0.456188	Immature	LACTB
STX2	1.05907e-05	0.0238698	0.117	0.194	0.456596	Immature	STX2
SCLT1	1.05949e-05	0.0332007	0.06	0.117	0.456778	Immature	SCLT1
SLC27A1	1.0706e-05	0.014873	0.053	0.106	0.461567	Immature	SLC27A1
DCTPP1	1.0752e-05	0.011607	0.211	0.312	0.463551	Immature	DCTPP1
RABL3	1.07687e-05	0.0107286	0.06	0.117	0.464273	Immature	RABL3
LPIN1	1.0866e-05	0.0355707	0.087	0.154	0.468464	Immature	LPIN1
CHPF2	1.11782e-05	0.0223393	0.099	0.169	0.481926	Immature	CHPF2
CTB-50L17.10	1.11988e-05	0.00493021	0.123	0.2	0.482812	Immature	CTB-50L17.10
RAD54L2	1.13113e-05	0.0100848	0.082	0.146	0.487663	Immature	RAD54L2
SEC24A	1.14506e-05	0.0145172	0.069	0.129	0.493669	Immature	SEC24A
P3H1	1.16548e-05	0.0525889	0.129	0.207	0.502473	Immature	P3H1
MAPKAPK5	1.17735e-05	0.00973632	0.093	0.161	0.507589	Immature	MAPKAPK5
RNPEPL1	1.17836e-05	0.00805271	0.192	0.288	0.508026	Immature	RNPEPL1
TRAF3IP1	1.18037e-05	0.00220894	0.051	0.104	0.508893	Immature	TRAF3IP1
SGTA	1.19129e-05	0.0186113	0.122	0.198	0.5136	Immature	SGTA
TRUB1	1.19162e-05	0.0056425	0.036	0.082	0.513743	Immature	TRUB1
SMARCD2	1.19957e-05	0.00219011	0.129	0.207	0.51717	Immature	SMARCD2
NRIP1	1.24053e-05	0.0482943	0.163	0.25	0.53483	Immature	NRIP1
RGMB	1.27238e-05	0.00542412	0.057	0.11	0.548563	Immature	RGMB
AP5Z1	1.27888e-05	0.0272193	0.055	0.11	0.551366	Immature	AP5Z1
NDUFS6	1.28328e-05	0.247249	0.653	0.674	0.55326	Immature	NDUFS6
INPPL1	1.31609e-05	0.0202096	0.068	0.127	0.567407	Immature	INPPL1
PANK2	1.31677e-05	0.0602839	0.132	0.213	0.567697	Immature	PANK2
LZTS2	1.33939e-05	0.00461344	0.1	0.169	0.577449	Immature	LZTS2
IAH1	1.35467e-05	0.017057	0.174	0.266	0.584039	Immature	IAH1
KCTD13	1.36435e-05	0.0113409	0.03	0.073	0.588214	Immature	KCTD13
HDAC6	1.37582e-05	0.024319	0.066	0.123	0.593156	Immature	HDAC6
UBE2J2	1.39102e-05	0.0124995	0.177	0.27	0.599709	Immature	UBE2J2
TECPR2	1.40705e-05	0.00671389	0.066	0.122	0.606622	Immature	TECPR2
METTL17	1.40934e-05	0.0364697	0.089	0.153	0.60761	Immature	METTL17
C14orf179	1.42137e-05	0.0122623	0.216	0.322	0.612793	Immature	C14orf179
B4GALT7	1.43237e-05	0.017088	0.104	0.174	0.617539	Immature	B4GALT7
CTHRC1	1.44257e-05	0.378164	0.402	0.362	0.621934	Immature	CTHRC1
LAMA4	1.45022e-05	0.21175	0.559	0.487	0.625235	Immature	LAMA4
PRKCE	1.46147e-05	0.00774895	0.069	0.129	0.630082	Immature	PRKCE
CUL4B	1.46716e-05	0.00706963	0.113	0.187	0.632538	Immature	CUL4B
ACLY	1.47298e-05	0.0307173	0.226	0.333	0.635046	Immature	ACLY
SGTB	1.48662e-05	0.00205679	0.041	0.089	0.640926	Immature	SGTB
CECR5	1.48947e-05	0.0212881	0.104	0.175	0.642157	Immature	CECR5
PSME3	1.50345e-05	0.0285915	0.147	0.232	0.648184	Immature	PSME3
MGAT4A	1.51047e-05	0.0191372	0.262	0.374	0.651207	Immature	MGAT4A
STXBP5	1.51381e-05	0.0160457	0.064	0.121	0.652648	Immature	STXBP5
MICA	1.52897e-05	0.00511094	0.098	0.165	0.659184	Immature	MICA
JMJD8	1.54721e-05	0.0102541	0.136	0.217	0.667049	Immature	JMJD8
USF2	1.55484e-05	0.0197299	0.197	0.294	0.670338	Immature	USF2
PAPD7	1.57038e-05	0.0125363	0.059	0.114	0.677039	Immature	PAPD7
CASP8	1.57592e-05	0.0338444	0.057	0.11	0.679425	Immature	CASP8
SEPHS1	1.58196e-05	0.0404028	0.127	0.205	0.682031	Immature	SEPHS1
FAM110A	1.61863e-05	0.00417284	0.035	0.079	0.697839	Immature	FAM110A
DENND4B	1.62691e-05	0.00897016	0.055	0.108	0.70141	Immature	DENND4B
WDTC1	1.63639e-05	0.00364392	0.082	0.144	0.705496	Immature	WDTC1
SZT2	1.64648e-05	0.0129469	0.053	0.105	0.709848	Immature	SZT2
NT5C3A	1.65508e-05	0.00522208	0.189	0.281	0.713553	Immature	NT5C3A
ALG1	1.67632e-05	0.0129459	0.06	0.115	0.722713	Immature	ALG1
DMWD	1.69649e-05	0.0169611	0.17	0.259	0.731407	Immature	DMWD
FHOD1	1.71313e-05	0.0285491	0.143	0.226	0.738583	Immature	FHOD1
FMNL3	1.71324e-05	0.0148708	0.242	0.344	0.738627	Immature	FMNL3
PARG	1.75542e-05	0.00728694	0.027	0.068	0.756814	Immature	PARG
NMD3	1.76797e-05	0.00175382	0.143	0.223	0.762225	Immature	NMD3
WDR26	1.81498e-05	0.0248789	0.21	0.309	0.782492	Immature	WDR26
ABCF2	1.83677e-05	0.0136128	0.105	0.174	0.791888	Immature	ABCF2
MKL1	1.85427e-05	0.00388155	0.04	0.086	0.799431	Immature	MKL1
CHST11	1.85739e-05	0.0294059	0.094	0.16	0.800776	Immature	CHST11
PLXNA1	1.87461e-05	0.0162072	0.041	0.088	0.808202	Immature	PLXNA1
JPX	1.88362e-05	0.0590908	0.203	0.304	0.812085	Immature	JPX
RP2	1.8967e-05	0.00230894	0.051	0.102	0.817725	Immature	RP2
GPKOW	1.90985e-05	0.00322329	0.086	0.149	0.823392	Immature	GPKOW
VIM	1.91676e-05	0.109245	0.978	0.971	0.826374	Immature	VIM
PABPC1	1.95407e-05	0.182357	0.788	0.808	0.842456	Immature	PABPC1
ORC2	1.96785e-05	0.00199861	0.064	0.119	0.848398	Immature	ORC2
FAM126B	1.97074e-05	0.00837704	0.136	0.215	0.849644	Immature	FAM126B
ZNF708	1.986e-05	0.00232373	0.022	0.06	0.856223	Immature	ZNF708
CAPRIN2	2.02587e-05	0.0102603	0.039	0.085	0.873413	Immature	CAPRIN2
TAB3	2.058e-05	0.00120226	0.048	0.097	0.887265	Immature	TAB3
TRMT61B	2.09359e-05	0.015574	0.067	0.123	0.902611	Immature	TRMT61B
GPR161	2.10378e-05	0.0237591	0.067	0.124	0.907003	Immature	GPR161
CCS	2.12893e-05	0.0362981	0.18	0.272	0.917845	Immature	CCS
CC2D1A	2.14867e-05	0.00341316	0.096	0.162	0.926356	Immature	CC2D1A
NDUFA11	2.16233e-05	0.216389	0.708	0.749	0.932246	Immature	NDUFA11
RP11-165M6.1	2.17025e-05	0.0229632	0.005	0	0.935661	Immature	RP11-165M6.1
EDEM2	2.17272e-05	0.00258871	0.113	0.181	0.936726	Immature	EDEM2
RP11-109P14.10	2.17391e-05	0.011981	0.005	0	0.93724	Immature	RP11-109P14.10
RNF220	2.19706e-05	0.0219991	0.109	0.18	0.947217	Immature	RNF220
NSMAF	2.29649e-05	0.0121535	0.064	0.12	0.990084	Immature	NSMAF
RP11-244H3.5	2.31878e-05	0.00255378	0.014	0.048	0.999698	Immature	RP11-244H3.5
KCNC4	2.31983e-05	0.0325358	0.109	0.179	1	Immature	KCNC4
XPO6	2.33531e-05	0.00941446	0.077	0.137	1	Immature	XPO6
FAM134C	2.33813e-05	0.0185288	0.112	0.181	1	Immature	FAM134C
SGSH	2.35919e-05	0.0562373	0.059	0.113	1	Immature	SGSH
ARMCX6	2.3676e-05	0.00315779	0.163	0.248	1	Immature	ARMCX6
SLC25A1	2.38378e-05	0.0265241	0.129	0.205	1	Immature	SLC25A1
CREB3	2.39205e-05	0.00402528	0.168	0.256	1	Immature	CREB3
CDC42SE2	2.4237e-05	0.00564571	0.198	0.292	1	Immature	CDC42SE2
EML3	2.43284e-05	0.00422553	0.226	0.33	1	Immature	EML3
CIAPIN1	2.43834e-05	0.0210659	0.147	0.23	1	Immature	CIAPIN1
OTUD5	2.48305e-05	0.0535311	0.123	0.199	1	Immature	OTUD5
ANAPC11	2.49095e-05	0.316137	0.572	0.6	1	Immature	ANAPC11
CNIH1	2.49555e-05	0.343005	0.485	0.49	1	Immature	CNIH1
CPPED1	2.54763e-05	0.0218273	0.094	0.159	1	Immature	CPPED1
CCDC66	2.58486e-05	0.0386157	0.153	0.234	1	Immature	CCDC66
NDUFS3	2.60482e-05	0.0191578	0.278	0.398	1	Immature	NDUFS3
USP3	2.61101e-05	0.0418006	0.127	0.203	1	Immature	USP3
MED10	2.61238e-05	0.00929354	0.281	0.401	1	Immature	MED10
CYHR1	2.61734e-05	0.00444757	0.172	0.261	1	Immature	CYHR1
TST	2.6764e-05	0.00324397	0.063	0.116	1	Immature	TST
GSTM3	2.74084e-05	0.00387527	0.1	0.167	1	Immature	GSTM3
CROT	2.76586e-05	0.0238375	0.04	0.085	1	Immature	CROT
SMPD4	2.80951e-05	0.0180822	0.073	0.132	1	Immature	SMPD4
COX6C	2.83645e-05	0.169878	0.816	0.848	1	Immature	COX6C
SRF	2.84249e-05	0.00348943	0.104	0.17	1	Immature	SRF
CRLS1	2.86706e-05	0.0129135	0.144	0.223	1	Immature	CRLS1
CAMSAP1	2.86711e-05	0.00429331	0.05	0.099	1	Immature	CAMSAP1
KLHDC10	2.91509e-05	0.0606699	0.143	0.224	1	Immature	KLHDC10
FBXL20	2.92017e-05	0.0180266	0.093	0.157	1	Immature	FBXL20
SHARPIN	2.96784e-05	0.00668311	0.234	0.338	1	Immature	SHARPIN
ASCC2	2.99173e-05	0.0185142	0.127	0.2	1	Immature	ASCC2
OGFOD1	3.02582e-05	0.00747563	0.076	0.134	1	Immature	OGFOD1
TBC1D14	3.09679e-05	0.000169388	0.037	0.081	1	Immature	TBC1D14
IFT20	3.11932e-05	0.00553061	0.26	0.376	1	Immature	IFT20
PRKD2	3.19621e-05	0.059812	0.251	0.361	1	Immature	PRKD2
SUGP2	3.22306e-05	0.105731	0.168	0.258	1	Immature	SUGP2
POLR1A	3.23696e-05	5.40673e-05	0.037	0.081	1	Immature	POLR1A
GNPNAT1	3.27891e-05	0.00307367	0.091	0.154	1	Immature	GNPNAT1
CDK2	3.30936e-05	0.0145336	0.069	0.125	1	Immature	CDK2
HTT	3.31433e-05	0.03806	0.111	0.179	1	Immature	HTT
NEURL1B	3.32085e-05	0.244882	0.299	0.25	1	Immature	NEURL1B
NFATC4	3.34816e-05	0.000937708	0.015	0.048	1	Immature	NFATC4
GTPBP3	3.35344e-05	0.00441732	0.049	0.097	1	Immature	GTPBP3
VPS26B	3.36427e-05	0.0413899	0.121	0.193	1	Immature	VPS26B
DHRSX	3.37775e-05	0.0152153	0.089	0.151	1	Immature	DHRSX
SGMS1	3.41617e-05	0.000454414	0.094	0.158	1	Immature	SGMS1
FAM219B	3.50218e-05	0.00424022	0.105	0.171	1	Immature	FAM219B
DCTN2	3.52869e-05	0.0130783	0.32	0.451	1	Immature	DCTN2
MPP5	3.58489e-05	0.0200493	0.081	0.14	1	Immature	MPP5
TMEM63B	3.63629e-05	0.0010715	0.063	0.116	1	Immature	TMEM63B
CARM1	3.6787e-05	0.0531676	0.102	0.169	1	Immature	CARM1
MRPL15	3.69716e-05	0.00333045	0.208	0.305	1	Immature	MRPL15
LRRFIP2	3.70962e-05	0.00511783	0.21	0.305	1	Immature	LRRFIP2
CBX6	3.73644e-05	0.0211958	0.197	0.29	1	Immature	CBX6
CCDC28B	3.73743e-05	0.256034	0.184	0.142	1	Immature	CCDC28B
GOLT1B	3.82068e-05	0.0269244	0.136	0.212	1	Immature	GOLT1B
UBA1	3.99721e-05	0.0674514	0.233	0.335	1	Immature	UBA1
EXOG	4.02318e-05	0.0266602	0.102	0.169	1	Immature	EXOG
SLC7A6	4.02949e-05	0.0159867	0.086	0.147	1	Immature	SLC7A6
ZNF358	4.10409e-05	0.0296737	0.175	0.263	1	Immature	ZNF358
CLCN7	4.11105e-05	0.0181528	0.076	0.133	1	Immature	CLCN7
RAI1	4.11712e-05	0.0313664	0.06	0.113	1	Immature	RAI1
PEX26	4.1252e-05	0.0530754	0.123	0.199	1	Immature	PEX26
BROX	4.13999e-05	0.0269435	0.167	0.25	1	Immature	BROX
NR1D1	4.21484e-05	0.00994075	0.028	0.067	1	Immature	NR1D1
CARF	4.21901e-05	0.014654	0.037	0.08	1	Immature	CARF
ILF3	4.25375e-05	0.0190053	0.266	0.373	1	Immature	ILF3
TEAD2	4.32038e-05	0.00279377	0.202	0.295	1	Immature	TEAD2
HNRNPLL	4.33934e-05	0.00574523	0.123	0.194	1	Immature	HNRNPLL
ZNF35	4.34689e-05	0.00449949	0.032	0.073	1	Immature	ZNF35
CS	4.37845e-05	0.00541614	0.143	0.219	1	Immature	CS
RNASEH1	4.37953e-05	0.0108768	0.107	0.173	1	Immature	RNASEH1
NPEPL1	4.40692e-05	0.0379188	0.095	0.159	1	Immature	NPEPL1
TBC1D10B	4.49891e-05	0.0100889	0.1	0.165	1	Immature	TBC1D10B
ZC3H7B	4.49948e-05	0.0598015	0.122	0.195	1	Immature	ZC3H7B
SLC52A3	4.54375e-05	0.0235953	0.04	0.084	1	Immature	SLC52A3
NME1	4.74897e-05	0.376084	0.38	0.361	1	Immature	NME1
DISC1	4.77293e-05	0.017012	0.072	0.127	1	Immature	DISC1
BLOC1S4	4.78252e-05	0.00233278	0.132	0.207	1	Immature	BLOC1S4
IGLC2	4.78765e-05	0.166476	0.084	0.135	1	Immature	IGLC2
ARL5A	4.80839e-05	0.0125472	0.134	0.206	1	Immature	ARL5A
C17orf101	4.81187e-05	0.0222763	0.113	0.181	1	Immature	C17orf101
SURF4	4.92693e-05	0.00994924	0.306	0.415	1	Immature	SURF4
RBM4B	4.95168e-05	0.0151711	0.069	0.123	1	Immature	RBM4B
DOT1L	5.01795e-05	0.0394593	0.054	0.104	1	Immature	DOT1L
SSH2	5.02942e-05	0.0459796	0.134	0.21	1	Immature	SSH2
EYA3	5.03823e-05	0.00840792	0.103	0.168	1	Immature	EYA3
GSTCD	5.06573e-05	0.00887733	0.015	0.048	1	Immature	GSTCD
HSPBP1	5.07161e-05	0.0072097	0.109	0.175	1	Immature	HSPBP1
SIK2	5.07795e-05	0.00234111	0.096	0.159	1	Immature	SIK2
ZKSCAN8	5.14142e-05	0.00802245	0.044	0.089	1	Immature	ZKSCAN8
C11orf57	5.21474e-05	0.0198152	0.087	0.147	1	Immature	C11orf57
ZFX	5.23256e-05	0.0262908	0.113	0.181	1	Immature	ZFX
CBX5	5.23683e-05	0.0187191	0.225	0.327	1	Immature	CBX5
TIMM8B	5.24925e-05	0.275019	0.514	0.526	1	Immature	TIMM8B
DGKQ	5.31016e-05	0.0161991	0.022	0.057	1	Immature	DGKQ
COX5A	5.32177e-05	0.236472	0.616	0.649	1	Immature	COX5A
OTULIN	5.32386e-05	0.0134522	0.077	0.134	1	Immature	OTULIN
RHOBTB1	5.345e-05	0.0216173	0.075	0.13	1	Immature	RHOBTB1
MCCC1	5.39827e-05	0.00983962	0.036	0.078	1	Immature	MCCC1
TOPBP1	5.40996e-05	0.0320647	0.08	0.137	1	Immature	TOPBP1
RFT1	5.41919e-05	0.000583636	0.054	0.102	1	Immature	RFT1
CTDNEP1	5.42187e-05	0.0278389	0.283	0.395	1	Immature	CTDNEP1
ABHD3	5.48416e-05	0.0183543	0.054	0.103	1	Immature	ABHD3
DNAJB2	5.51209e-05	0.0324941	0.107	0.172	1	Immature	DNAJB2
RQCD1	5.60496e-05	0.0178115	0.143	0.218	1	Immature	RQCD1
SLC9A1	5.68534e-05	0.0292339	0.068	0.121	1	Immature	SLC9A1
COX8A	5.77806e-05	0.21773	0.693	0.741	1	Immature	COX8A
ZNF362	5.80091e-05	0.0226895	0.081	0.138	1	Immature	ZNF362
CAPN1	5.83703e-05	0.0512815	0.212	0.309	1	Immature	CAPN1
SLC25A44	5.86773e-05	0.0125142	0.054	0.102	1	Immature	SLC25A44
CDADC1	5.87257e-05	0.00369849	0.046	0.092	1	Immature	CDADC1
SPAG7	5.95386e-05	0.00584523	0.288	0.401	1	Immature	SPAG7
MRPL51	5.95844e-05	0.270662	0.59	0.614	1	Immature	MRPL51
MRPS27	5.99013e-05	0.0139329	0.12	0.189	1	Immature	MRPS27
ANKHD1	6.00126e-05	0.00205412	0.054	0.102	1	Immature	ANKHD1
FAR2	6.01363e-05	0.0275163	0.078	0.135	1	Immature	FAR2
SDCCAG3	6.06867e-05	0.0103848	0.078	0.136	1	Immature	SDCCAG3
NPC1	6.08654e-05	0.046139	0.086	0.146	1	Immature	NPC1
ALAD	6.0922e-05	0.0130862	0.054	0.102	1	Immature	ALAD
PPP6R1	6.10402e-05	0.0534758	0.132	0.206	1	Immature	PPP6R1
DLEU2	6.1131e-05	0.0517746	0.064	0.116	1	Immature	DLEU2
GADD45GIP1	6.11811e-05	0.280872	0.602	0.647	1	Immature	GADD45GIP1
ZDHHC1	6.12407e-05	0.00414504	0.039	0.081	1	Immature	ZDHHC1
PDK1	6.15074e-05	0.00795045	0.044	0.088	1	Immature	PDK1
SNRPF	6.15134e-05	0.314154	0.558	0.581	1	Immature	SNRPF
SMARCD1	6.15204e-05	0.0786025	0.166	0.252	1	Immature	SMARCD1
SPATA2	6.22259e-05	0.000644169	0.033	0.074	1	Immature	SPATA2
ANKRD36C	6.23001e-05	0.0545327	0.078	0.135	1	Immature	ANKRD36C
TUSC2	6.2435e-05	0.0221183	0.222	0.318	1	Immature	TUSC2
NDUFV1	6.25024e-05	0.00446833	0.278	0.388	1	Immature	NDUFV1
ORMDL3	6.28098e-05	0.0567092	0.044	0.088	1	Immature	ORMDL3
EHBP1L1	6.29818e-05	0.0547248	0.207	0.3	1	Immature	EHBP1L1
HUS1	6.32494e-05	0.0378354	0.08	0.136	1	Immature	HUS1
NIPAL3	6.36112e-05	0.0249184	0.102	0.166	1	Immature	NIPAL3
RNF166	6.47564e-05	9.72481e-05	0.071	0.124	1	Immature	RNF166
HYOU1	6.48125e-05	0.0561121	0.135	0.21	1	Immature	HYOU1
TATDN2	6.51603e-05	0.0193404	0.045	0.09	1	Immature	TATDN2
SMG9	6.52595e-05	0.00452852	0.069	0.123	1	Immature	SMG9
HSPD1	6.63057e-05	0.00420023	0.386	0.507	1	Immature	HSPD1
RP11-274H24.2	6.64917e-05	0.0102259	0.004	0	1	Immature	RP11-274H24.2
ALG3	6.71146e-05	0.027883	0.15	0.229	1	Immature	ALG3
TBXA2R	6.76107e-05	0.0131031	0.117	0.182	1	Immature	TBXA2R
G6PC3	6.78577e-05	0.041068	0.185	0.276	1	Immature	G6PC3
PHF12	6.80197e-05	0.022344	0.075	0.13	1	Immature	PHF12
SEC24C	6.85419e-05	0.0203197	0.093	0.154	1	Immature	SEC24C
DNAJC2	6.86805e-05	0.0189734	0.176	0.264	1	Immature	DNAJC2
SPTAN1	6.88165e-05	0.021922	0.428	0.54	1	Immature	SPTAN1
CENPB	6.90992e-05	0.0480463	0.171	0.254	1	Immature	CENPB
BIRC2	7.01839e-05	0.0201586	0.23	0.328	1	Immature	BIRC2
RP5-1085F17.3	7.22524e-05	0.0128588	0.05	0.096	1	Immature	RP5-1085F17.3
SMAP2	7.29564e-05	0.0101245	0.068	0.121	1	Immature	SMAP2
MRPL2	7.30487e-05	0.0128575	0.186	0.273	1	Immature	MRPL2
RP11-95D17.1	7.31236e-05	0.0103082	0.021	0.054	1	Immature	RP11-95D17.1
SS18L1	7.40567e-05	0.0262173	0.054	0.102	1	Immature	SS18L1
AGTRAP	7.41644e-05	0.00263842	0.19	0.275	1	Immature	AGTRAP
NHP2	7.52915e-05	0.311934	0.504	0.522	1	Immature	NHP2
GPX8	7.53271e-05	0.00225881	0.149	0.225	1	Immature	GPX8
ARFRP1	7.65103e-05	0.0127554	0.193	0.281	1	Immature	ARFRP1
CTIF	7.73851e-05	0.0522942	0.067	0.119	1	Immature	CTIF
CADPS2	7.77484e-05	0.0497405	0.149	0.226	1	Immature	CADPS2
PYM1	7.82662e-05	0.0249814	0.116	0.182	1	Immature	PYM1
CAPN15	8.03493e-05	0.00655633	0.062	0.112	1	Immature	CAPN15
OSBPL7	8.11549e-05	0.0154738	0.037	0.078	1	Immature	OSBPL7
INO80C	8.1288e-05	0.0086366	0.179	0.262	1	Immature	INO80C
SLC5A3	8.17387e-05	0.0137833	0.059	0.108	1	Immature	SLC5A3
STK17A	8.18216e-05	0.00188147	0.123	0.189	1	Immature	STK17A
RABAC1	8.21225e-05	0.209742	0.743	0.766	1	Immature	RABAC1
ELF4	8.22953e-05	0.00148808	0.042	0.085	1	Immature	ELF4
ZFAND2B	8.23468e-05	0.0231457	0.152	0.229	1	Immature	ZFAND2B
TRNAU1AP	8.24404e-05	0.0215775	0.14	0.213	1	Immature	TRNAU1AP
FSCN1	8.36253e-05	0.264704	0.481	0.452	1	Immature	FSCN1
SETD1B	8.4249e-05	0.0191822	0.051	0.098	1	Immature	SETD1B
USP24	8.43874e-05	0.0232263	0.073	0.127	1	Immature	USP24
TULP4	8.47004e-05	0.0315458	0.122	0.191	1	Immature	TULP4
PLXNB3	8.50824e-05	0.0149782	0.003	0	1	Immature	PLXNB3
RP11-699L21.1	8.50824e-05	0.0149655	0.003	0	1	Immature	RP11-699L21.1
HIST1H3J	8.50824e-05	0.0115655	0.003	0	1	Immature	HIST1H3J
RP11-169O17.6	8.50824e-05	0.0100884	0.003	0	1	Immature	RP11-169O17.6
NPSR1	8.50824e-05	0.00607217	0.003	0	1	Immature	NPSR1
GS1-204I12.4	8.50824e-05	0.00316794	0.003	0	1	Immature	GS1-204I12.4
PRR5	8.53629e-05	0.0102763	0.068	0.12	1	Immature	PRR5
CCBL2	8.57665e-05	0.0133509	0.072	0.126	1	Immature	CCBL2
NPM3	8.61151e-05	0.198474	0.188	0.146	1	Immature	NPM3
CCT2	8.75824e-05	0.00252916	0.317	0.429	1	Immature	CCT2
TSSC1	8.77183e-05	0.0026129	0.08	0.135	1	Immature	TSSC1
RNF2	8.81063e-05	0.0153303	0.13	0.199	1	Immature	RNF2
APAF1	8.81662e-05	0.00495405	0.059	0.108	1	Immature	APAF1
OSBPL3	8.86497e-05	0.000584037	0.062	0.111	1	Immature	OSBPL3
LDLRAP1	8.90659e-05	0.0411347	0.073	0.127	1	Immature	LDLRAP1
UBE2A	8.9584e-05	0.0131419	0.278	0.382	1	Immature	UBE2A
RP11-995C19.3	9.08637e-05	0.00738967	0.064	0.114	1	Immature	RP11-995C19.3
ZDHHC3	9.19121e-05	0.0538481	0.234	0.336	1	Immature	ZDHHC3
TYW1	9.21621e-05	0.0245044	0.031	0.069	1	Immature	TYW1
TRADD	9.30028e-05	0.000675048	0.154	0.233	1	Immature	TRADD
ZNF75A	9.53534e-05	0.00195994	0.102	0.163	1	Immature	ZNF75A
NDUFAF7	9.61025e-05	0.016815	0.058	0.106	1	Immature	NDUFAF7
TNK2	9.63354e-05	0.0675671	0.114	0.181	1	Immature	TNK2
ALG6	9.69102e-05	0.00528582	0.067	0.118	1	Immature	ALG6
DLG5	9.94155e-05	0.00421444	0.014	0.044	1	Immature	DLG5
TMEM222	9.94889e-05	0.0103455	0.111	0.175	1	Immature	TMEM222
HSF1	9.98861e-05	0.0351202	0.243	0.344	1	Immature	HSF1
PSMC3	0.000101014	0.000724399	0.361	0.487	1	Immature	PSMC3
ACSL5	0.000101178	0.034055	0.15	0.227	1	Immature	ACSL5
MICAL3	0.000102012	0.0456132	0.085	0.142	1	Immature	MICAL3
BCAR3	0.000102817	0.00812708	0.077	0.131	1	Immature	BCAR3
ENOSF1	0.000103017	0.0127769	0.081	0.137	1	Immature	ENOSF1
FBXO46	0.000103387	0.0129302	0.037	0.077	1	Immature	FBXO46
DDA1	0.000103957	0.0095886	0.163	0.242	1	Immature	DDA1
KIAA0922	0.000103969	0.0153496	0.031	0.069	1	Immature	KIAA0922
MAP7D1	0.000104138	0.0483287	0.254	0.36	1	Immature	MAP7D1
COMMD1	0.000104666	0.0549182	0.243	0.346	1	Immature	COMMD1
DAPK3	0.000106307	0.0224678	0.208	0.299	1	Immature	DAPK3
AC009501.4	0.000106354	0.07903	0.041	0.02	1	Immature	AC009501.4
ZNHIT1	0.000106859	0.205319	0.657	0.695	1	Immature	ZNHIT1
CARNMT1	0.000106985	0.0132197	0.067	0.118	1	Immature	CARNMT1
WDR46	0.00010702	0.0675936	0.158	0.236	1	Immature	WDR46
IPO5	0.000107498	0.116329	0.188	0.277	1	Immature	IPO5
PWP1	0.000109146	0.00727718	0.237	0.337	1	Immature	PWP1
FZD1	0.000109395	0.00517582	0.022	0.055	1	Immature	FZD1
OSBPL5	0.000109771	0.00387474	0.071	0.122	1	Immature	OSBPL5
RP11-536O18.1	0.00011075	0.332016	0.239	0.199	1	Immature	RP11-536O18.1
POP7	0.000111484	0.0151507	0.184	0.268	1	Immature	POP7
RRP1B	0.000111767	0.0614452	0.126	0.197	1	Immature	RRP1B
MYO19	0.00011353	0.0144449	0.067	0.117	1	Immature	MYO19
SPR	0.000114997	0.000784475	0.117	0.181	1	Immature	SPR
PDDC1	0.000115459	0.00508401	0.075	0.127	1	Immature	PDDC1
DCTD	0.000115667	0.032416	0.176	0.26	1	Immature	DCTD
TRIM35	0.00011714	0.00444862	0.042	0.084	1	Immature	TRIM35
GUF1	0.000117944	0.0143696	0.044	0.086	1	Immature	GUF1
IL17RA	0.00011803	0.0260377	0.102	0.163	1	Immature	IL17RA
CRELD2	0.000118059	0.023843	0.215	0.306	1	Immature	CRELD2
ECSCR	0.000118247	0.132381	0.78	0.822	1	Immature	ECSCR
SPTSSA	0.000118252	0.00188208	0.305	0.415	1	Immature	SPTSSA
DPAGT1	0.000118603	0.0295707	0.13	0.2	1	Immature	DPAGT1
GBF1	0.000119472	0.0390806	0.075	0.128	1	Immature	GBF1
COA5	0.000119761	0.0296403	0.185	0.269	1	Immature	COA5
SPRED3	0.000119821	0.0174286	0.019	0.051	1	Immature	SPRED3
RGS7BP	0.000121023	0.00140661	0.024	0.059	1	Immature	RGS7BP
KBTBD6	0.000121063	0.0157018	0.048	0.091	1	Immature	KBTBD6
SND1	0.000121303	0.00714052	0.181	0.261	1	Immature	SND1
TNFAIP2	0.000121324	0.0133593	0.193	0.275	1	Immature	TNFAIP2
MED16	0.000121449	0.00604615	0.113	0.176	1	Immature	MED16
LPAR6	0.00012153	0.0105647	0.341	0.456	1	Immature	LPAR6
CHCHD2	0.000122815	0.195262	0.799	0.841	1	Immature	CHCHD2
UPP1	0.000123262	0.24256	0.524	0.521	1	Immature	UPP1
FLCN	0.000123525	0.0128617	0.051	0.096	1	Immature	FLCN
PROSER1	0.000124592	0.0337253	0.057	0.104	1	Immature	PROSER1
MTRR	0.000126407	0.00287281	0.05	0.095	1	Immature	MTRR
PPP2R5D	0.00012681	0.0444989	0.045	0.088	1	Immature	PPP2R5D
PHKG2	0.000126821	0.00301039	0.046	0.089	1	Immature	PHKG2
RBBP4	0.000127044	0.0374156	0.292	0.403	1	Immature	RBBP4
RNMT	0.000127482	0.057841	0.204	0.295	1	Immature	RNMT
NAIP	0.000128273	0.00822966	0.049	0.092	1	Immature	NAIP
GTF3C5	0.000128273	0.0349427	0.098	0.157	1	Immature	GTF3C5
PIGN	0.000128878	0.0244655	0.075	0.127	1	Immature	PIGN
GPX4	0.000130291	0.199947	0.699	0.722	1	Immature	GPX4
EXD3	0.0001316	0.0367456	0.111	0.174	1	Immature	EXD3
TMEM192	0.000131895	0.0117697	0.076	0.129	1	Immature	TMEM192
ZNF117	0.000132475	0.0543114	0.044	0.086	1	Immature	ZNF117
PCDHB14	0.000132582	0.0112785	0.028	0.064	1	Immature	PCDHB14
FGD6	0.000132642	0.034578	0.138	0.209	1	Immature	FGD6
CCDC130	0.000132827	0.0417418	0.117	0.182	1	Immature	CCDC130
RPS6KA4	0.000134374	0.0219566	0.081	0.135	1	Immature	RPS6KA4
KIAA0930	0.00013442	0.0105882	0.064	0.114	1	Immature	KIAA0930
IL4R	0.000134515	0.078056	0.212	0.302	1	Immature	IL4R
MMP15	0.000134914	0.0470486	0.17	0.248	1	Immature	MMP15
LETM1	0.000135013	0.008287	0.144	0.215	1	Immature	LETM1
ZBTB8A	0.00013696	0.00690104	0.087	0.142	1	Immature	ZBTB8A
NAB2	0.000139169	0.018654	0.042	0.084	1	Immature	NAB2
PRCC	0.00013961	0.023248	0.153	0.228	1	Immature	PRCC
BUD13	0.000140219	0.0458698	0.04	0.08	1	Immature	BUD13
D2HGDH	0.000142206	0.0351969	0.069	0.12	1	Immature	D2HGDH
SLC35C2	0.000142508	0.0126576	0.138	0.209	1	Immature	SLC35C2
GMDS	0.0001426	0.000861461	0.135	0.202	1	Immature	GMDS
STK38	0.000142667	0.032275	0.089	0.145	1	Immature	STK38
RBM18	0.000145023	0.0408865	0.122	0.189	1	Immature	RBM18
CNIH4	0.000145962	0.0716003	0.356	0.475	1	Immature	CNIH4
PPP1R12C	0.000146189	0.062	0.13	0.2	1	Immature	PPP1R12C
NOL9	0.000146844	0.0530337	0.094	0.152	1	Immature	NOL9
RP11-451G4.2	0.000147788	0.0109623	0.005	0	1	Immature	RP11-451G4.2
ZBED4	0.000148736	0.00413431	0.036	0.075	1	Immature	ZBED4
RP1-265C24.9	0.000149447	0.0397011	0.135	0.205	1	Immature	RP1-265C24.9
RPAP1	0.000149846	8.87948e-05	0.036	0.075	1	Immature	RPAP1
ENTPD1	0.000150148	0.243486	0.599	0.575	1	Immature	ENTPD1
SPATA7	0.000150353	0.000821141	0.033	0.071	1	Immature	SPATA7
MVD	0.000150691	0.0406415	0.091	0.148	1	Immature	MVD
DNAJC30	0.00015089	0.000124951	0.08	0.132	1	Immature	DNAJC30
GALE	0.000151607	0.0111753	0.071	0.121	1	Immature	GALE
MRPL35	0.000151942	0.0464715	0.114	0.179	1	Immature	MRPL35
PLPPR2	0.000152489	0.0270773	0.08	0.134	1	Immature	PLPPR2
C7orf50	0.000153198	0.00101579	0.26	0.356	1	Immature	C7orf50
BRPF3	0.000153519	0.00757312	0.035	0.073	1	Immature	BRPF3
HSPA12B	0.000158776	0.0183313	0.293	0.395	1	Immature	HSPA12B
LDOC1L	0.000159242	0.0368686	0.089	0.145	1	Immature	LDOC1L
RNF7	0.000160494	0.252012	0.557	0.579	1	Immature	RNF7
CTB-193M12.5	0.000161291	0.00381386	0.017	0.046	1	Immature	CTB-193M12.5
LNX2	0.000162311	0.0273067	0.04	0.079	1	Immature	LNX2
CLIP2	0.000163214	0.00340107	0.042	0.083	1	Immature	CLIP2
PSKH1	0.000163537	0.00598341	0.039	0.078	1	Immature	PSKH1
GART	0.00016375	0.0290513	0.122	0.19	1	Immature	GART
CINP	0.000164906	0.0725465	0.189	0.273	1	Immature	CINP
CLPB	0.000165057	0.0221358	0.071	0.121	1	Immature	CLPB
RP11-242D8.1	0.000165213	0.0182072	0.068	0.118	1	Immature	RP11-242D8.1
ARMC6	0.000167663	0.0194877	0.054	0.099	1	Immature	ARMC6
ZNF267	0.000167795	0.0459074	0.084	0.138	1	Immature	ZNF267
ALKBH3	0.000168859	0.010131	0.073	0.124	1	Immature	ALKBH3
SNX12	0.000169038	0.0465694	0.121	0.186	1	Immature	SNX12
METRN	0.000170233	0.0997833	0.174	0.257	1	Immature	METRN
OGDH	0.000170269	0.0228376	0.121	0.186	1	Immature	OGDH
PDE4DIP	0.000170898	0.0200352	0.046	0.088	1	Immature	PDE4DIP
CLASRP	0.000171021	0.0210157	0.08	0.132	1	Immature	CLASRP
HAUS2	0.000173251	0.000444623	0.076	0.127	1	Immature	HAUS2
PTP4A1	0.000176621	0.0559099	0.212	0.302	1	Immature	PTP4A1
UHRF1BP1L	0.000177577	0.014647	0.04	0.079	1	Immature	UHRF1BP1L
NDUFAF2	0.000177695	0.0338594	0.177	0.257	1	Immature	NDUFAF2
GSS	0.000177698	0.0415724	0.095	0.152	1	Immature	GSS
SMG5	0.000177771	0.029971	0.062	0.109	1	Immature	SMG5
RBFOX2	0.000177883	0.00408205	0.253	0.353	1	Immature	RBFOX2
BUB3	0.000179977	0.0453639	0.289	0.395	1	Immature	BUB3
FUT4	0.000182214	0.00184511	0.009	0.034	1	Immature	FUT4
COA1	0.000182663	0.0402032	0.168	0.248	1	Immature	COA1
FRMD6	0.00018352	0.0150649	0.062	0.109	1	Immature	FRMD6
DIS3L	0.000184226	0.0149813	0.051	0.095	1	Immature	DIS3L
ZNF611	0.000184465	0.0229141	0.028	0.063	1	Immature	ZNF611
ZNF189	0.000184656	0.000214961	0.06	0.106	1	Immature	ZNF189
PPIB	0.000185385	0.253308	0.708	0.744	1	Immature	PPIB
SCMH1	0.000185709	0.0218158	0.032	0.068	1	Immature	SCMH1
BTBD19	0.000186598	0.0296088	0.035	0.072	1	Immature	BTBD19
ARMCX5	0.000187747	0.0053977	0.044	0.085	1	Immature	ARMCX5
MRPL43	0.000188971	0.0421752	0.271	0.38	1	Immature	MRPL43
PPP1R8	0.000189065	0.050852	0.132	0.201	1	Immature	PPP1R8
EIF2AK4	0.000191776	0.0821088	0.203	0.294	1	Immature	EIF2AK4
MRPS5	0.000192385	0.0683711	0.221	0.313	1	Immature	MRPS5
PRPF39	0.000192793	0.0101616	0.04	0.079	1	Immature	PRPF39
DNAJC11	0.00019298	0.0277062	0.053	0.096	1	Immature	DNAJC11
FAM127C	0.000193094	0.0236669	0.117	0.18	1	Immature	FAM127C
PHTF1	0.00019418	0.0424661	0.102	0.161	1	Immature	PHTF1
DHX33	0.000196231	0.0712425	0.087	0.143	1	Immature	DHX33
TELO2	0.000196356	0.0186295	0.077	0.128	1	Immature	TELO2
XPO5	0.00019823	0.0328965	0.053	0.096	1	Immature	XPO5
MSANTD3	0.000198523	0.00561065	0.109	0.17	1	Immature	MSANTD3
HOXD8	0.000199943	0.0286806	0.253	0.356	1	Immature	HOXD8
WDR34	0.000203306	0.0163532	0.104	0.163	1	Immature	WDR34
CIAO1	0.00020509	0.0482556	0.149	0.222	1	Immature	CIAO1
IFITM2	0.000205597	0.110672	0.887	0.915	1	Immature	IFITM2
NLRX1	0.000205932	0.000912094	0.04	0.078	1	Immature	NLRX1
DNAJC27	0.000206201	0.0201856	0.027	0.061	1	Immature	DNAJC27
FLI1	0.000206562	0.0162239	0.355	0.468	1	Immature	FLI1
ABHD10	0.000207101	0.0198967	0.041	0.081	1	Immature	ABHD10
SCAMP4	0.00020829	0.0142493	0.12	0.183	1	Immature	SCAMP4
IRGQ	0.000208406	0.0432203	0.082	0.137	1	Immature	IRGQ
FCF1	0.000208624	0.0420835	0.086	0.142	1	Immature	FCF1
MRPL41	0.00020888	0.280836	0.524	0.548	1	Immature	MRPL41
RBM19	0.000208956	0.00155106	0.044	0.084	1	Immature	RBM19
ARMC5	0.000209194	0.00225604	0.045	0.086	1	Immature	ARMC5
INMT	0.000209315	0.0250655	0.082	0.134	1	Immature	INMT
SLC25A26	0.000210757	0.0190071	0.112	0.173	1	Immature	SLC25A26
NDUFV3	0.000211312	0.018178	0.215	0.305	1	Immature	NDUFV3
SNHG15	0.000214166	0.00755536	0.158	0.229	1	Immature	SNHG15
STRN4	0.000214454	0.0688905	0.156	0.23	1	Immature	STRN4
XXYLT1	0.000217373	0.0557597	0.081	0.134	1	Immature	XXYLT1
SLC2A13	0.0002178	0.0180557	0.027	0.061	1	Immature	SLC2A13
ZDHHC24	0.000221907	0.015907	0.189	0.268	1	Immature	ZDHHC24
MRPL50	0.00022229	0.06387	0.212	0.3	1	Immature	MRPL50
NAA10	0.000222763	0.270777	0.558	0.584	1	Immature	NAA10
MESDC1	0.000224861	0.0619679	0.316	0.432	1	Immature	MESDC1
ZNF785	0.000225817	0.0353698	0.054	0.098	1	Immature	ZNF785
NOP56	0.000226694	0.0568732	0.275	0.384	1	Immature	NOP56
TBL1XR1	0.00022775	0.063682	0.275	0.378	1	Immature	TBL1XR1
VARS	0.000232652	0.0157766	0.121	0.185	1	Immature	VARS
PTPRN2	0.0002342	0.0253418	0.207	0.292	1	Immature	PTPRN2
ZNF529	0.000234888	0.00528721	0.035	0.071	1	Immature	ZNF529
GIPC3	0.000234974	0.0269133	0.084	0.137	1	Immature	GIPC3
ATAD3A	0.000235953	0.0106291	0.062	0.108	1	Immature	ATAD3A
TMEM39B	0.000236077	0.0614317	0.12	0.184	1	Immature	TMEM39B
ERMP1	0.000236917	0.0212264	0.058	0.103	1	Immature	ERMP1
PEX10	0.000238736	0.0193877	0.081	0.133	1	Immature	PEX10
PLIN3	0.00023927	0.0276697	0.148	0.221	1	Immature	PLIN3
STX8	0.000239803	0.0628093	0.183	0.264	1	Immature	STX8
ZNF576	0.000240284	0.0317279	0.075	0.124	1	Immature	ZNF576
NBDY	0.000240427	0.247685	0.572	0.606	1	Immature	NBDY
WDPCP	0.000240512	0.0113996	0.024	0.057	1	Immature	WDPCP
EHD1	0.000241407	0.0267613	0.12	0.183	1	Immature	EHD1
IPO7	0.000241755	0.0530726	0.238	0.338	1	Immature	IPO7
RP11-169K16.9	0.000243558	0.00191997	0.035	0.071	1	Immature	RP11-169K16.9
POMT1	0.000244444	0.0484442	0.042	0.082	1	Immature	POMT1
TMEM255B	0.000248117	0.281562	0.508	0.513	1	Immature	TMEM255B
PTPN23	0.000248754	0.0442467	0.086	0.141	1	Immature	PTPN23
TUBGCP2	0.000248798	0.00478078	0.156	0.226	1	Immature	TUBGCP2
RHOBTB2	0.000249191	0.012029	0.032	0.067	1	Immature	RHOBTB2
THBS1	0.00025052	0.195016	0.411	0.369	1	Immature	THBS1
USB1	0.000251673	0.0334215	0.125	0.19	1	Immature	USB1
ACOT13	0.000252537	0.0235514	0.145	0.215	1	Immature	ACOT13
POP4	0.000253813	0.00114368	0.154	0.226	1	Immature	POP4
MBTPS2	0.000254143	0.0173785	0.048	0.089	1	Immature	MBTPS2
CCDC137	0.000254644	0.0201213	0.102	0.16	1	Immature	CCDC137
PPP2R3B	0.000255561	0.000125755	0.033	0.069	1	Immature	PPP2R3B
HACE1	0.000256211	0.0225812	0.04	0.078	1	Immature	HACE1
TRMT2A	0.000256527	0.0181575	0.067	0.113	1	Immature	TRMT2A
L3HYPDH	0.000258085	0.0105925	0.048	0.088	1	Immature	L3HYPDH
SRGAP2	0.000258898	0.063232	0.201	0.285	1	Immature	SRGAP2
MEOX1	0.000259105	0.212779	0.26	0.215	1	Immature	MEOX1
CHTOP	0.000259475	0.0105354	0.263	0.365	1	Immature	CHTOP
TMEM101	0.000260628	0.00340329	0.174	0.249	1	Immature	TMEM101
PRKD3	0.000263794	0.0378327	0.23	0.321	1	Immature	PRKD3
TBPL1	0.000264563	0.0137762	0.177	0.255	1	Immature	TBPL1
LMBR1	0.000264757	0.069354	0.165	0.244	1	Immature	LMBR1
MCFD2	0.000265882	0.0271096	0.27	0.373	1	Immature	MCFD2
NECAP2	0.000266031	0.0286679	0.298	0.409	1	Immature	NECAP2
NOL4L	0.000266493	0.0487699	0.193	0.275	1	Immature	NOL4L
UBALD2	0.000267709	0.00821014	0.278	0.381	1	Immature	UBALD2
FIBP	0.0002678	0.00727157	0.306	0.417	1	Immature	FIBP
SSR3	0.00026781	0.283613	0.531	0.552	1	Immature	SSR3
ASCC1	0.000268015	0.031466	0.089	0.143	1	Immature	ASCC1
NAPB	0.000268897	0.0190559	0.04	0.078	1	Immature	NAPB
KLF6	0.000269027	0.274238	0.738	0.734	1	Immature	KLF6
ZNF668	0.000275743	0.00308889	0.021	0.051	1	Immature	ZNF668
NAA40	0.000277083	0.00632353	0.035	0.071	1	Immature	NAA40
HIST2H2AA3	0.00027715	0.0131787	0.021	0.05	1	Immature	HIST2H2AA3
UGDH	0.000278364	0.0563523	0.109	0.17	1	Immature	UGDH
FAM118B	0.000278551	0.0269098	0.066	0.112	1	Immature	FAM118B
SYNE3	0.000278881	0.0363788	0.087	0.142	1	Immature	SYNE3
DDX51	0.000280125	0.00803025	0.041	0.079	1	Immature	DDX51
GJC1	0.000280768	0.00587538	0.09	0.142	1	Immature	GJC1
DNAAF5	0.000280929	0.0236431	0.058	0.102	1	Immature	DNAAF5
GLYCTK	0.000281071	0.000800733	0.051	0.093	1	Immature	GLYCTK
C1QTNF6	0.000282015	0.0395066	0.06	0.106	1	Immature	C1QTNF6
ZFYVE19	0.000282017	0.0358023	0.077	0.127	1	Immature	ZFYVE19
ZNF33B	0.000284277	0.0147846	0.075	0.123	1	Immature	ZNF33B
ZNF431	0.000286194	0.0399117	0.099	0.155	1	Immature	ZNF431
C9orf85	0.000286569	0.0289149	0.084	0.136	1	Immature	C9orf85
STAP2	0.000290108	0.00934777	0.039	0.075	1	Immature	STAP2
JAK3	0.000292119	0.0540154	0.094	0.15	1	Immature	JAK3
WDR3	0.000295157	0.0155562	0.071	0.119	1	Immature	WDR3
ARL16	0.000296811	0.0172536	0.184	0.26	1	Immature	ARL16
AACS	0.000296818	0.0140002	0.026	0.057	1	Immature	AACS
HEATR5B	0.000298706	0.0234851	0.067	0.114	1	Immature	HEATR5B
GNPAT	0.000300267	0.0344224	0.148	0.217	1	Immature	GNPAT
SH2B3	0.000300913	0.0363021	0.293	0.394	1	Immature	SH2B3
HSPE1	0.000301267	0.268003	0.656	0.674	1	Immature	HSPE1
FBRS	0.000303161	0.0419423	0.114	0.177	1	Immature	FBRS
DPH7	0.000305202	0.0451363	0.073	0.122	1	Immature	DPH7
ST6GALNAC4	0.000308438	0.064265	0.141	0.21	1	Immature	ST6GALNAC4
AGGF1	0.000308642	0.00162843	0.085	0.136	1	Immature	AGGF1
ETAA1	0.000309808	0.00498811	0.054	0.096	1	Immature	ETAA1
DPP3	0.000311628	0.00675852	0.072	0.119	1	Immature	DPP3
SLC25A37	0.00031259	0.0965672	0.261	0.364	1	Immature	SLC25A37
NOMO1	0.000314951	0.0447895	0.084	0.135	1	Immature	NOMO1
UROS	0.000316834	0.0748109	0.157	0.233	1	Immature	UROS
SLC12A9	0.000316956	0.0183317	0.093	0.146	1	Immature	SLC12A9
KIF26A	0.000319663	0.014542	0.109	0.166	1	Immature	KIF26A
PLEKHA1	0.000321712	0.0439513	0.32	0.421	1	Immature	PLEKHA1
GRINA	0.000322335	0.0568854	0.256	0.353	1	Immature	GRINA
MTA1	0.000322719	0.0610374	0.156	0.229	1	Immature	MTA1
EIF2D	0.000323716	0.0304095	0.121	0.184	1	Immature	EIF2D
CTPS1	0.000326338	0.0214718	0.048	0.087	1	Immature	CTPS1
GOT2	0.000327618	0.0640099	0.141	0.21	1	Immature	GOT2
C14orf156	0.000328676	0.263567	0.602	0.64	1	Immature	C14orf156
FBXW7	0.000329723	0.0892604	0.139	0.21	1	Immature	FBXW7
IFT80	0.000330708	0.0105592	0.045	0.084	1	Immature	IFT80
PTK7	0.000331317	0.0377225	0.084	0.136	1	Immature	PTK7
MAPRE2	0.000331666	0.0250937	0.188	0.263	1	Immature	MAPRE2
ZNF205	0.000332389	0.00219011	0.081	0.131	1	Immature	ZNF205
UBE2O	0.00033405	0.0236741	0.053	0.095	1	Immature	UBE2O
PTGFRN	0.000336152	0.0458789	0.091	0.143	1	Immature	PTGFRN
OCEL1	0.000336845	0.00884225	0.107	0.164	1	Immature	OCEL1
ST3GAL2	0.000338499	0.0431977	0.156	0.229	1	Immature	ST3GAL2
DKC1	0.000338881	0.0625756	0.148	0.219	1	Immature	DKC1
ELOVL5	0.000342409	0.0171308	0.263	0.36	1	Immature	ELOVL5
C1orf174	0.000347619	0.018931	0.087	0.14	1	Immature	C1orf174
METTL6	0.000348523	0.0341073	0.033	0.068	1	Immature	METTL6
TMA16	0.000349298	0.054175	0.158	0.231	1	Immature	TMA16
ZC3H12A	0.00034968	0.0305137	0.066	0.111	1	Immature	ZC3H12A
AGPAT6	0.000349735	0.0839843	0.148	0.219	1	Immature	AGPAT6
FAM76A	0.000350202	0.000499092	0.084	0.134	1	Immature	FAM76A
SKI	0.000350237	0.0247064	0.234	0.326	1	Immature	SKI
SLC27A4	0.000356602	0.0267514	0.055	0.098	1	Immature	SLC27A4
ANAPC7	0.000357872	0.0254928	0.114	0.175	1	Immature	ANAPC7
WDYHV1	0.000357874	0.0257555	0.08	0.13	1	Immature	WDYHV1
MAML1	0.000359094	0.0426968	0.098	0.154	1	Immature	MAML1
PPP6C	0.000359761	0.034185	0.263	0.36	1	Immature	PPP6C
SLC39A13	0.000360013	0.0215633	0.12	0.18	1	Immature	SLC39A13
RP11-902B17.1	0.000365623	0.0288193	0.118	0.177	1	Immature	RP11-902B17.1
BCL2L2	0.000366116	0.030039	0.077	0.126	1	Immature	BCL2L2
ATHL1	0.000366128	0.0410568	0.058	0.102	1	Immature	ATHL1
SVIL	0.000366406	0.338063	0.312	0.288	1	Immature	SVIL
RAB29	0.000366951	0.0415602	0.159	0.232	1	Immature	RAB29
VASP	0.000367829	0.0140582	0.369	0.478	1	Immature	VASP
C15orf52	0.000370163	0.00165308	0.046	0.085	1	Immature	C15orf52
FKBP7	0.000370815	0.0147607	0.126	0.189	1	Immature	FKBP7
DOK5	0.000372422	0.161672	0.087	0.057	1	Immature	DOK5
AP3S1	0.000374492	0.000234195	0.348	0.467	1	Immature	AP3S1
SMIM20	0.000375366	0.0377244	0.12	0.18	1	Immature	SMIM20
DLGAP4	0.000375711	0.0345202	0.219	0.306	1	Immature	DLGAP4
POLDIP2	0.00037579	0.0151919	0.168	0.244	1	Immature	POLDIP2
CISD2	0.000379403	0.0410847	0.229	0.319	1	Immature	CISD2
SIKE1	0.000379554	0.0273926	0.149	0.218	1	Immature	SIKE1
FAM26E	0.000381128	0.00378592	0.036	0.072	1	Immature	FAM26E
ZBTB25	0.000382067	0.0219928	0.053	0.094	1	Immature	ZBTB25
MRPS2	0.00038226	0.0408158	0.145	0.214	1	Immature	MRPS2
SREK1IP1	0.000382263	0.054299	0.307	0.419	1	Immature	SREK1IP1
PEX6	0.000383541	0.00590692	0.055	0.097	1	Immature	PEX6
C15orf61	0.000384128	0.0508815	0.114	0.176	1	Immature	C15orf61
DALRD3	0.000384329	0.00576203	0.094	0.147	1	Immature	DALRD3
SNRPD1	0.000388578	0.299158	0.544	0.575	1	Immature	SNRPD1
DENND1A	0.000391391	0.0113772	0.037	0.073	1	Immature	DENND1A
PPP1R9B	0.000392445	0.106235	0.195	0.278	1	Immature	PPP1R9B
SMIM10L1	0.00039431	0.0204253	0.159	0.231	1	Immature	SMIM10L1
DCHS1	0.000407085	0.016169	0.231	0.316	1	Immature	DCHS1
C2orf76	0.000409078	0.00961811	0.143	0.209	1	Immature	C2orf76
PTRHD1	0.000413523	0.252135	0.33	0.306	1	Immature	PTRHD1
TRAPPC1	0.000413986	0.240472	0.573	0.6	1	Immature	TRAPPC1
CKS1B	0.000414186	0.00357227	0.161	0.229	1	Immature	CKS1B
FAM189B	0.000414713	0.0448307	0.09	0.143	1	Immature	FAM189B
PABPC4	0.000414819	0.0199464	0.243	0.337	1	Immature	PABPC4
RRP1	0.000415488	0.0743118	0.109	0.169	1	Immature	RRP1
CDC42BPB	0.000415958	0.063928	0.256	0.349	1	Immature	CDC42BPB
SZRD1	0.000420352	0.00618737	0.231	0.321	1	Immature	SZRD1
WDR6	0.000420438	0.0581864	0.161	0.234	1	Immature	WDR6
RNASE1	0.000421025	0.261565	0.82	0.832	1	Immature	RNASE1
GTF2F2	0.000421879	0.0253113	0.161	0.232	1	Immature	GTF2F2
WDR81	0.000422305	0.0169297	0.048	0.087	1	Immature	WDR81
ERI3	0.000423015	0.0690262	0.157	0.23	1	Immature	ERI3
CHD7	0.00042353	0.0490407	0.149	0.219	1	Immature	CHD7
C16orf88	0.000425205	0.031886	0.233	0.318	1	Immature	C16orf88
ATP5G1	0.000428807	0.279037	0.527	0.54	1	Immature	ATP5G1
RP1-80B9.2	0.000434439	0.000114517	0.041	0.078	1	Immature	RP1-80B9.2
SFXN1	0.00043569	0.030476	0.084	0.134	1	Immature	SFXN1
C3orf62	0.000436564	0.00116939	0.048	0.086	1	Immature	C3orf62
RNF180	0.000436783	0.0312405	0.075	0.123	1	Immature	RNF180
LRRC75A	0.000438203	0.0378304	0.062	0.106	1	Immature	LRRC75A
NCLN	0.000438682	0.0663599	0.121	0.183	1	Immature	NCLN
AC009948.3	0.000438979	0.000394338	0.046	0.085	1	Immature	AC009948.3
BTBD2	0.000442364	4.12782e-05	0.075	0.123	1	Immature	BTBD2
BNIP1	0.000456103	0.00505569	0.036	0.071	1	Immature	BNIP1
SGSM3	0.000456702	0.0192218	0.051	0.091	1	Immature	SGSM3
SHROOM4	0.000458685	0.0366141	0.24	0.33	1	Immature	SHROOM4
BCL2L1	0.000459431	0.0404957	0.195	0.276	1	Immature	BCL2L1
SERAC1	0.00045994	0.00249342	0.022	0.051	1	Immature	SERAC1
LFNG	0.000463347	0.0244093	0.06	0.103	1	Immature	LFNG
NFKBIB	0.00046413	0.0204914	0.111	0.167	1	Immature	NFKBIB
SIGMAR1	0.000467141	0.0246003	0.095	0.148	1	Immature	SIGMAR1
ABCC5	0.000468027	0.0309976	0.055	0.098	1	Immature	ABCC5
C20orf24	0.000469126	0.012002	0.284	0.388	1	Immature	C20orf24
RP6-109B7.3	0.0004739	0.0160556	0.066	0.109	1	Immature	RP6-109B7.3
RNF11	0.00047437	0.00175791	0.311	0.412	1	Immature	RNF11
SEC22A	0.000475666	0.00112704	0.06	0.103	1	Immature	SEC22A
PI4KA	0.000476847	0.0403449	0.077	0.126	1	Immature	PI4KA
PCED1A	0.000480826	0.02275	0.064	0.108	1	Immature	PCED1A
ACBD6	0.000484978	0.0632631	0.161	0.234	1	Immature	ACBD6
PHB2	0.000486492	0.00188097	0.353	0.469	1	Immature	PHB2
LAMP3	0.000493201	0.187358	0.102	0.07	1	Immature	LAMP3
DNAJA3	0.000493553	0.0224342	0.073	0.12	1	Immature	DNAJA3
CHCHD4	0.000497382	0.00875746	0.059	0.101	1	Immature	CHCHD4
SMIM12	0.000498753	0.0170434	0.254	0.346	1	Immature	SMIM12
ZMYM3	0.000498779	0.056857	0.049	0.088	1	Immature	ZMYM3
AP003774.1	0.000498838	0.0247165	0.009	0.002	1	Immature	AP003774.1
FASN	0.000501714	0.0284644	0.068	0.114	1	Immature	FASN
NSDHL	0.00050178	0.0232509	0.06	0.103	1	Immature	NSDHL
RP11-164A7.1	0.000504405	0.0488159	0.116	0.175	1	Immature	RP11-164A7.1
PSMB4	0.000507343	0.0265381	0.392	0.515	1	Immature	PSMB4
APEX2	0.000508773	0.0131428	0.084	0.132	1	Immature	APEX2
RAMP2	0.00050881	0.0966886	0.902	0.922	1	Immature	RAMP2
SPATA5	0.00051025	0.0348658	0.028	0.06	1	Immature	SPATA5
PLD2	0.000511348	0.0287628	0.071	0.117	1	Immature	PLD2
WRAP53	0.000512442	0.0142854	0.031	0.063	1	Immature	WRAP53
PIP5K1A	0.000512734	0.0628463	0.085	0.136	1	Immature	PIP5K1A
CHD1L	0.000513996	0.0240457	0.063	0.107	1	Immature	CHD1L
GALNT10	0.000516337	0.064568	0.129	0.191	1	Immature	GALNT10
ACAA2	0.000518434	0.0118495	0.159	0.23	1	Immature	ACAA2
MROH1	0.00052248	0.00288266	0.049	0.087	1	Immature	MROH1
CDK16	0.000528117	0.0674308	0.138	0.203	1	Immature	CDK16
ARF3	0.000528439	0.00366687	0.339	0.448	1	Immature	ARF3
RDH11	0.000528928	0.0427547	0.23	0.319	1	Immature	RDH11
ETV5	0.000533904	0.00248175	0.057	0.098	1	Immature	ETV5
TUBB2A	0.00053494	0.0138117	0.131	0.192	1	Immature	TUBB2A
RP11-21N3.1	0.00053794	0.0929763	0.179	0.257	1	Immature	RP11-21N3.1
C19orf54	0.000538617	0.00202196	0.015	0.041	1	Immature	C19orf54
SKIL	0.000542158	0.00404806	0.297	0.388	1	Immature	SKIL
C11orf31	0.000554253	0.166691	0.608	0.637	1	Immature	C11orf31
THY1	0.000557439	0.182702	0.272	0.225	1	Immature	THY1
GLRX2	0.000557776	0.0406952	0.126	0.188	1	Immature	GLRX2
AMZ2	0.000562465	0.0248781	0.13	0.193	1	Immature	AMZ2
ANKRD10	0.000562851	0.0399967	0.292	0.389	1	Immature	ANKRD10
ETFA	0.000563614	0.00974451	0.262	0.358	1	Immature	ETFA
SFMBT2	0.000564599	0.0287353	0.075	0.121	1	Immature	SFMBT2
LRRC59	0.000564639	0.0668547	0.207	0.291	1	Immature	LRRC59
MUS81	0.000565582	0.0107419	0.111	0.166	1	Immature	MUS81
WDR59	0.000575654	0.0165572	0.066	0.109	1	Immature	WDR59
FAM104A	0.000577413	0.0162293	0.132	0.196	1	Immature	FAM104A
KLF16	0.000578087	0.0360446	0.064	0.108	1	Immature	KLF16
DEXI	0.000580614	0.0321963	0.176	0.253	1	Immature	DEXI
WDR83OS	0.000591721	0.181265	0.68	0.732	1	Immature	WDR83OS
BNC2	0.000592604	0.0287222	0.107	0.161	1	Immature	BNC2
MRPL28	0.000592608	0.0265483	0.243	0.331	1	Immature	MRPL28
MRPS6	0.000596412	0.00340706	0.201	0.276	1	Immature	MRPS6
DNAAF2	0.000597719	0.000485649	0.068	0.112	1	Immature	DNAAF2
ASB9	0.00060144	0.0306723	0.109	0.165	1	Immature	ASB9
SEPSECS	0.000605219	0.000531426	0.028	0.059	1	Immature	SEPSECS
C12orf10	0.000605839	0.0315991	0.24	0.333	1	Immature	C12orf10
CDK8	0.000610263	0.0123888	0.035	0.068	1	Immature	CDK8
PDPR	0.00061276	0.0348454	0.143	0.208	1	Immature	PDPR
CMTR1	0.000614617	0.0153238	0.046	0.084	1	Immature	CMTR1
PMPCA	0.000622948	0.0702756	0.139	0.206	1	Immature	PMPCA
ANKRD54	0.000623973	0.0420267	0.089	0.14	1	Immature	ANKRD54
RETSAT	0.000626776	0.0129126	0.087	0.137	1	Immature	RETSAT
NAT10	0.00062699	0.024274	0.049	0.087	1	Immature	NAT10
FAAP100	0.000627261	0.017921	0.069	0.114	1	Immature	FAAP100
PRAG1	0.000631795	0.0299482	0.062	0.104	1	Immature	PRAG1
WDR91	0.000635482	0.000178313	0.021	0.048	1	Immature	WDR91
RP11-400F19.6	0.000651813	0.0166508	0.026	0.056	1	Immature	RP11-400F19.6
C11orf1	0.000654359	0.0120542	0.076	0.121	1	Immature	C11orf1
MAMLD1	0.00065828	0.00885365	0.03	0.061	1	Immature	MAMLD1
UHRF2	0.000658492	0.0597898	0.172	0.246	1	Immature	UHRF2
RP11-542B15.1	0.00065904	0.00538625	0.004	0	1	Immature	RP11-542B15.1
PRR12	0.000661442	0.0243395	0.053	0.092	1	Immature	PRR12
BRMS1L	0.000663845	0.0315658	0.053	0.092	1	Immature	BRMS1L
CTB-175E5.4	0.000665787	0.000366752	0.031	0.062	1	Immature	CTB-175E5.4
SUOX	0.000668119	0.0239566	0.045	0.082	1	Immature	SUOX
HOXD4	0.000671126	0.0116967	0.042	0.079	1	Immature	HOXD4
ERGIC3	0.000672872	0.263537	0.508	0.526	1	Immature	ERGIC3
DESI2	0.000673579	0.0577693	0.212	0.296	1	Immature	DESI2
RAB23	0.000674068	0.00961262	0.024	0.054	1	Immature	RAB23
RAP2B	0.000677115	0.0538886	0.132	0.197	1	Immature	RAP2B
C1orf198	0.000679179	0.0262316	0.077	0.124	1	Immature	C1orf198
HSF2	0.000683588	0.0282864	0.041	0.077	1	Immature	HSF2
MAGED1	0.000684403	0.0865752	0.171	0.243	1	Immature	MAGED1
FHL2	0.000690795	0.00244522	0.099	0.15	1	Immature	FHL2
PIK3CB	0.000693058	0.0170391	0.071	0.115	1	Immature	PIK3CB
C22orf39	0.000696271	0.0366712	0.175	0.247	1	Immature	C22orf39
GYS1	0.000703594	0.0348143	0.045	0.082	1	Immature	GYS1
HNRNPAB	0.00070433	0.0442901	0.337	0.439	1	Immature	HNRNPAB
MRPL22	0.000708032	0.0109	0.274	0.371	1	Immature	MRPL22
SNN	0.000708973	0.0242064	0.057	0.097	1	Immature	SNN
TRMT61A	0.000711276	0.0126737	0.044	0.08	1	Immature	TRMT61A
RHBDF2	0.000711465	0.0431492	0.082	0.13	1	Immature	RHBDF2
OTUB1	0.00071295	0.0696639	0.239	0.334	1	Immature	OTUB1
PUS1	0.000718308	0.0271775	0.051	0.09	1	Immature	PUS1
ATG2A	0.000726595	0.00302762	0.064	0.106	1	Immature	ATG2A
ILF2	0.000729034	0.0204901	0.374	0.492	1	Immature	ILF2
CAPN2	0.000731769	0.0439666	0.37	0.487	1	Immature	CAPN2
RANGRF	0.000732587	0.039529	0.149	0.215	1	Immature	RANGRF
NSD2	0.000735313	0.0281797	0.073	0.119	1	Immature	NSD2
NVL	0.000737884	0.00653335	0.04	0.074	1	Immature	NVL
FADS1	0.000740746	0.0732685	0.122	0.182	1	Immature	FADS1
EIF2AK3	0.000747094	0.00539196	0.036	0.069	1	Immature	EIF2AK3
C19orf12	0.000754013	0.0354091	0.069	0.114	1	Immature	C19orf12
IKZF5	0.000756869	0.00259399	0.035	0.067	1	Immature	IKZF5
TBC1D25	0.000759222	0.0175152	0.044	0.079	1	Immature	TBC1D25
AMMECR1	0.000759368	0.0203117	0.058	0.098	1	Immature	AMMECR1
RP11-421L21.3	0.000759494	0.015675	0.094	0.144	1	Immature	RP11-421L21.3
FBXL6	0.000762276	0.000120408	0.039	0.073	1	Immature	FBXL6
SBF1	0.000766505	0.0240678	0.046	0.083	1	Immature	SBF1
TPMT	0.000770967	0.041574	0.118	0.175	1	Immature	TPMT
CAMTA2	0.000780412	0.0232562	0.09	0.14	1	Immature	CAMTA2
SNX10	0.000786396	0.00414708	0.028	0.059	1	Immature	SNX10
RAB3D	0.000786546	0.0743554	0.107	0.162	1	Immature	RAB3D
CNPY3	0.000789357	0.0632668	0.249	0.342	1	Immature	CNPY3
NUDT2	0.000790293	0.0419586	0.147	0.214	1	Immature	NUDT2
VAMP3	0.000790946	0.0128215	0.384	0.506	1	Immature	VAMP3
PREP	0.000798756	0.0275384	0.069	0.113	1	Immature	PREP
CUEDC2	0.00080363	0.0509437	0.292	0.394	1	Immature	CUEDC2
EIF5B	0.000803895	0.00964935	0.463	0.585	1	Immature	EIF5B
SLC36A4	0.000813191	0.0197738	0.082	0.129	1	Immature	SLC36A4
TMEM201	0.000817233	0.00061456	0.027	0.056	1	Immature	TMEM201
STX10	0.000825687	0.0315088	0.222	0.307	1	Immature	STX10
RP5-1139B12.2	0.00082597	0.0471825	0.017	0.006	1	Immature	RP5-1139B12.2
OBFC1	0.000826435	0.00929639	0.123	0.181	1	Immature	OBFC1
RAPGEF6	0.000827234	0.0176561	0.036	0.069	1	Immature	RAPGEF6
NUDT21	0.000829986	0.0458533	0.237	0.327	1	Immature	NUDT21
TGIF2	0.000835001	0.0232288	0.069	0.113	1	Immature	TGIF2
RCN3	0.000838962	0.0174947	0.048	0.084	1	Immature	RCN3
SYMPK	0.000840683	0.0797896	0.183	0.258	1	Immature	SYMPK
RPH3AL	0.000841357	0.00707008	0.104	0.155	1	Immature	RPH3AL
CLEC11A	0.000846571	0.00235025	0.031	0.062	1	Immature	CLEC11A
DPY30	0.000849677	0.0195135	0.33	0.442	1	Immature	DPY30
SLC25A40	0.000856524	0.00157409	0.041	0.075	1	Immature	SLC25A40
DCUN1D5	0.000856764	0.0380273	0.18	0.253	1	Immature	DCUN1D5
TTC39B	0.000860517	0.00948229	0.048	0.084	1	Immature	TTC39B
UBE2N	0.000861995	0.0324822	0.369	0.477	1	Immature	UBE2N
PLEKHJ1	0.000863137	0.0263143	0.136	0.196	1	Immature	PLEKHJ1
POLR1C	0.00087149	0.00214952	0.082	0.129	1	Immature	POLR1C
C16orf91	0.000871618	0.00904877	0.098	0.148	1	Immature	C16orf91
TVP23C	0.00087831	0.00543133	0.012	0.034	1	Immature	TVP23C
TMEM106A	0.000878783	0.0016971	0.028	0.058	1	Immature	TMEM106A
SLC8B1	0.000881481	0.00844505	0.063	0.104	1	Immature	SLC8B1
LDLRAD4	0.000884127	0.00979629	0.06	0.1	1	Immature	LDLRAD4
CFDP1	0.000885363	0.00311097	0.41	0.533	1	Immature	CFDP1
OAZ1	0.000888746	0.151357	0.807	0.85	1	Immature	OAZ1
RHBDD2	0.000893037	0.0232236	0.156	0.219	1	Immature	RHBDD2
ANKRD36	0.000893758	0.0136886	0.062	0.103	1	Immature	ANKRD36
C11orf49	0.00089478	0.0129415	0.059	0.099	1	Immature	C11orf49
PSMD10	0.000897143	0.0173689	0.184	0.255	1	Immature	PSMD10
ZNF441	0.000904032	0.00386672	0.017	0.042	1	Immature	ZNF441
AIFM1	0.000921697	0.0128168	0.08	0.125	1	Immature	AIFM1
DYRK2	0.000923653	0.0703175	0.081	0.129	1	Immature	DYRK2
CST3	0.000934313	0.182596	0.843	0.881	1	Immature	CST3
DBN1	0.000934427	0.0437501	0.224	0.307	1	Immature	DBN1
TRIM65	0.000944302	0.0429452	0.063	0.104	1	Immature	TRIM65
KLHL18	0.000950933	0.02306	0.081	0.128	1	Immature	KLHL18
C1orf123	0.000954983	0.0354163	0.246	0.335	1	Immature	C1orf123
TMEM67	0.000956311	0.0245439	0.049	0.085	1	Immature	TMEM67
SKP2	0.000956751	0.0039135	0.033	0.065	1	Immature	SKP2
SNORD3A	0.000960208	0.0581648	0.008	0.028	1	Immature	SNORD3A
EIF6	0.00096593	0.0145079	0.356	0.477	1	Immature	EIF6
CCDC41	0.000970151	0.0214943	0.04	0.074	1	Immature	CCDC41
MTHFS	0.000971023	0.0103589	0.05	0.087	1	Immature	MTHFS
FAM50A	0.00097536	0.0503682	0.289	0.39	1	Immature	FAM50A
PPP2R4	0.000979982	0.0244429	0.249	0.338	1	Immature	PPP2R4
GPATCH2	0.000993947	0.0848285	0.139	0.202	1	Immature	GPATCH2
IQCG	0.000994071	0.00333257	0.027	0.056	1	Immature	IQCG
LYAR	0.000994226	0.0482992	0.152	0.219	1	Immature	LYAR
PRKCSH	0.00100269	0.0354097	0.335	0.444	1	Immature	PRKCSH
MIEF1	0.00100606	0.0502715	0.098	0.15	1	Immature	MIEF1
CDK10	0.00100776	0.0421822	0.148	0.21	1	Immature	CDK10
PCBD2	0.00100816	0.00654442	0.031	0.061	1	Immature	PCBD2
TSHR	0.00100904	0.0255571	0.006	0.001	1	Immature	TSHR
PLEKHG5	0.00101442	0.0413652	0.104	0.156	1	Immature	PLEKHG5
GLCE	0.00102249	0.031228	0.113	0.168	1	Immature	GLCE
FUK	0.00102312	0.0493161	0.058	0.097	1	Immature	FUK
NEK6	0.00103238	0.0185888	0.042	0.077	1	Immature	NEK6
ULK2	0.00103707	0.0141363	0.024	0.052	1	Immature	ULK2
GSTT2B	0.00104172	0.0152422	0.048	0.083	1	Immature	GSTT2B
LYN	0.00104582	0.0292298	0.166	0.236	1	Immature	LYN
EIF3L	0.00105021	0.216382	0.581	0.614	1	Immature	EIF3L
USP32	0.00106166	0.00492419	0.055	0.093	1	Immature	USP32
ODF2L	0.00106246	0.0300256	0.382	0.493	1	Immature	ODF2L
LINC00205	0.00106286	0.0163247	0.05	0.087	1	Immature	LINC00205
TASP1	0.00106538	0.00738176	0.041	0.075	1	Immature	TASP1
DAZAP1	0.00106804	0.0349976	0.26	0.35	1	Immature	DAZAP1
COPRS	0.00108726	0.0264995	0.263	0.357	1	Immature	COPRS
RNF10	0.00109203	0.0416118	0.257	0.35	1	Immature	RNF10
RIOX2	0.00110037	0.0100482	0.112	0.165	1	Immature	RIOX2
LSM1	0.00110275	0.0227555	0.262	0.356	1	Immature	LSM1
SETD9	0.00110906	0.0132546	0.049	0.085	1	Immature	SETD9
SUFU	0.00112072	0.0262192	0.058	0.097	1	Immature	SUFU
FNIP1	0.0011213	0.021442	0.198	0.271	1	Immature	FNIP1
MTHFD2L	0.00112378	0.0280239	0.114	0.169	1	Immature	MTHFD2L
NME4	0.0011266	0.299934	0.357	0.345	1	Immature	NME4
TCEAL9	0.00112792	0.00726316	0.514	0.639	1	Immature	TCEAL9
PTPN21	0.00112799	0.0028385	0.031	0.061	1	Immature	PTPN21
DRG2	0.00113254	0.0244735	0.116	0.169	1	Immature	DRG2
PDLIM1	0.00113858	0.169141	0.788	0.82	1	Immature	PDLIM1
MPV17L2	0.00114319	0.0245227	0.045	0.08	1	Immature	MPV17L2
TMEM117	0.00114447	0.00129941	0.021	0.046	1	Immature	TMEM117
ZNHIT3	0.00114807	0.0448505	0.18	0.25	1	Immature	ZNHIT3
GCSH	0.00114914	0.0364474	0.166	0.236	1	Immature	GCSH
SHISA4	0.00115281	0.00359609	0.071	0.113	1	Immature	SHISA4
ATG7	0.00115583	0.0767738	0.109	0.164	1	Immature	ATG7
RNF19B	0.00116145	0.0207615	0.089	0.136	1	Immature	RNF19B
ZNF8	0.00116209	0.00300512	0.019	0.045	1	Immature	ZNF8
BBS7	0.00116676	0.0192689	0.077	0.121	1	Immature	BBS7
DUSP14	0.00116718	0.0411935	0.104	0.156	1	Immature	DUSP14
HEATR3	0.00117335	0.00123611	0.037	0.069	1	Immature	HEATR3
NINJ1	0.00117388	0.0482326	0.166	0.23	1	Immature	NINJ1
SMARCA4	0.00119549	0.0545164	0.252	0.342	1	Immature	SMARCA4
EIF1AD	0.00119653	0.0449817	0.066	0.107	1	Immature	EIF1AD
AC159540.1	0.00120077	0.00906542	0.04	0.073	1	Immature	AC159540.1
USP5	0.00121287	0.0411377	0.111	0.165	1	Immature	USP5
WDR74	0.00122148	0.0916125	0.141	0.206	1	Immature	WDR74
PICK1	0.00122817	0.00286316	0.032	0.062	1	Immature	PICK1
ENDOG	0.00123098	0.0563318	0.113	0.169	1	Immature	ENDOG
PTBP1	0.00123522	0.112192	0.338	0.45	1	Immature	PTBP1
FAM206A	0.00123757	0.0253489	0.04	0.073	1	Immature	FAM206A
COMMD8	0.00123822	0.0454776	0.168	0.238	1	Immature	COMMD8
ENDOV	0.00123925	0.0056039	0.153	0.214	1	Immature	ENDOV
THBS3	0.00123933	0.00382189	0.03	0.059	1	Immature	THBS3
SLC2A10	0.00124051	0.00450333	0.032	0.062	1	Immature	SLC2A10
C11orf95	0.00124498	0.104876	0.104	0.157	1	Immature	C11orf95
EMC8	0.00124579	0.0751822	0.199	0.276	1	Immature	EMC8
ZSWIM7	0.00124679	0.101104	0.193	0.274	1	Immature	ZSWIM7
SPNS1	0.00124698	0.0768231	0.186	0.266	1	Immature	SPNS1
PDCD11	0.00125178	0.0448185	0.08	0.125	1	Immature	PDCD11
PMF1	0.00125245	0.0181409	0.204	0.281	1	Immature	PMF1
TRMT12	0.00126452	0.0324348	0.045	0.08	1	Immature	TRMT12
GNG2	0.00126755	0.00966237	0.095	0.142	1	Immature	GNG2
HMGN5	0.00126841	0.018111	0.107	0.158	1	Immature	HMGN5
GSTA4	0.0012715	0.0273647	0.129	0.184	1	Immature	GSTA4
MBOAT2	0.00127927	0.00412594	0.054	0.091	1	Immature	MBOAT2
RAB4A	0.00128193	0.0303692	0.248	0.336	1	Immature	RAB4A
ZNF175	0.00128502	0.00504391	0.023	0.05	1	Immature	ZNF175
TMEM188	0.0013026	0.0223404	0.049	0.085	1	Immature	TMEM188
DCAKD	0.00130608	0.00107159	0.042	0.076	1	Immature	DCAKD
SLC25A5	0.00130835	0.224228	0.605	0.645	1	Immature	SLC25A5
MRPL47	0.00131052	0.0516159	0.275	0.372	1	Immature	MRPL47
ERV3-1	0.00131235	0.023952	0.072	0.114	1	Immature	ERV3-1
HN1	0.00131417	0.272087	0.36	0.351	1	Immature	HN1
ZKSCAN5	0.00131858	0.00585347	0.024	0.051	1	Immature	ZKSCAN5
RASA3	0.00131861	0.0296551	0.068	0.11	1	Immature	RASA3
RPAIN	0.00134803	0.0326734	0.269	0.359	1	Immature	RPAIN
SS18L2	0.00134883	0.0227381	0.224	0.306	1	Immature	SS18L2
WDR18	0.00135375	0.0333844	0.17	0.239	1	Immature	WDR18
OAZ3	0.00135476	0.193856	0.157	0.124	1	Immature	OAZ3
DDX54	0.00138173	0.0479107	0.168	0.234	1	Immature	DDX54
PTDSS2	0.0013838	0.0209511	0.089	0.136	1	Immature	PTDSS2
BCS1L	0.00139275	0.0484363	0.082	0.127	1	Immature	BCS1L
MGRN1	0.00139497	0.0803278	0.127	0.185	1	Immature	MGRN1
LCLAT1	0.00139959	0.0427801	0.081	0.125	1	Immature	LCLAT1
TIMM50	0.00140728	0.0132493	0.148	0.212	1	Immature	TIMM50
BISPR	0.00140769	0.0196217	0.033	0.063	1	Immature	BISPR
ZNF473	0.00141183	0.000784669	0.019	0.044	1	Immature	ZNF473
UBQLN4	0.00141683	0.050833	0.093	0.14	1	Immature	UBQLN4
FOXK1	0.0014306	0.0437806	0.123	0.18	1	Immature	FOXK1
YARS	0.00143352	0.0195365	0.103	0.153	1	Immature	YARS
RBM38	0.00143501	0.0399984	0.071	0.112	1	Immature	RBM38
PTPN18	0.00143506	0.0460847	0.166	0.234	1	Immature	PTPN18
RNF169	0.00144438	0.0484253	0.095	0.144	1	Immature	RNF169
LSS	0.00144609	0.0316641	0.054	0.091	1	Immature	LSS
BATF3	0.00144617	0.0114337	0.023	0.049	1	Immature	BATF3
ZNF496	0.00145358	0.0460676	0.051	0.088	1	Immature	ZNF496
COX19	0.00145664	0.044663	0.113	0.167	1	Immature	COX19
ARRB2	0.0014666	0.000410835	0.027	0.054	1	Immature	ARRB2
CLN8	0.00146758	0.0545644	0.176	0.246	1	Immature	CLN8
LUZP1	0.00147788	0.0432523	0.396	0.505	1	Immature	LUZP1
ZBTB26	0.0014807	0.00446263	0.022	0.047	1	Immature	ZBTB26
DPY19L3	0.00148534	0.043246	0.057	0.094	1	Immature	DPY19L3
SLC35B1	0.00148872	0.00584999	0.222	0.3	1	Immature	SLC35B1
ACAP3	0.00149206	0.00890148	0.068	0.108	1	Immature	ACAP3
CCRL2	0.00150135	0.00952439	0.071	0.111	1	Immature	CCRL2
PCBP4	0.00150263	0.0307218	0.087	0.134	1	Immature	PCBP4
CYB561A3	0.00151836	0.0161536	0.122	0.178	1	Immature	CYB561A3
LYZ	0.00153694	0.00979018	0.045	0.079	1	Immature	LYZ
C6orf48	0.00154983	0.216292	0.487	0.5	1	Immature	C6orf48
SMG7	0.00155114	0.113778	0.148	0.212	1	Immature	SMG7
TMEM121	0.00155537	0.00889085	0.085	0.129	1	Immature	TMEM121
PRKAR1B	0.00155878	0.0105906	0.111	0.162	1	Immature	PRKAR1B
HDAC11	0.00155969	0.00235237	0.018	0.042	1	Immature	HDAC11
NIPA2	0.00156298	0.0848057	0.186	0.261	1	Immature	NIPA2
BBS9	0.00157119	0.0183481	0.037	0.068	1	Immature	BBS9
BRCC3	0.00157947	0.000611351	0.064	0.103	1	Immature	BRCC3
IPO4	0.00158178	0.0140685	0.032	0.061	1	Immature	IPO4
ANKS3	0.00158206	0.035597	0.063	0.102	1	Immature	ANKS3
AXIN1	0.00158313	0.00516756	0.031	0.059	1	Immature	AXIN1
ARPC1B	0.00160858	0.187596	0.686	0.738	1	Immature	ARPC1B
THOC7	0.00161904	0.00396716	0.326	0.423	1	Immature	THOC7
ITFG2	0.0016314	0.022325	0.068	0.109	1	Immature	ITFG2
MRPS35	0.00164582	0.0320887	0.167	0.234	1	Immature	MRPS35
THOC6	0.00164905	0.0320411	0.1	0.148	1	Immature	THOC6
CCDC50	0.0016722	0.00776532	0.395	0.506	1	Immature	CCDC50
ZNF672	0.00168532	0.0183634	0.078	0.12	1	Immature	ZNF672
DOCK8	0.00168576	0.0139072	0.032	0.061	1	Immature	DOCK8
MCAT	0.00168858	0.0311867	0.057	0.093	1	Immature	MCAT
ITPA	0.00170116	0.0511216	0.175	0.246	1	Immature	ITPA
EBNA1BP2	0.00170757	0.0315293	0.208	0.284	1	Immature	EBNA1BP2
CASP6	0.0017155	0.0070136	0.081	0.125	1	Immature	CASP6
MMD	0.00172744	0.00634757	0.058	0.095	1	Immature	MMD
DXO	0.00172782	0.0364863	0.059	0.097	1	Immature	DXO
SELT	0.00173138	0.000955277	0.405	0.525	1	Immature	SELT
TDG	0.00173506	0.10037	0.204	0.285	1	Immature	TDG
UNC119	0.00174469	0.0384216	0.096	0.144	1	Immature	UNC119
KIF5C	0.00174586	0.00168175	0.013	0.034	1	Immature	KIF5C
DTYMK	0.00174783	0.0379168	0.163	0.229	1	Immature	DTYMK
EDRF1	0.00175558	0.0428953	0.05	0.085	1	Immature	EDRF1
VAC14	0.00175626	0.062654	0.05	0.086	1	Immature	VAC14
AKT1S1	0.00176952	0.015545	0.158	0.219	1	Immature	AKT1S1
ORAOV1	0.0017703	0.044596	0.049	0.084	1	Immature	ORAOV1
CBR4	0.0017851	0.0856419	0.162	0.227	1	Immature	CBR4
SNX7	0.00179857	0.0584055	0.141	0.203	1	Immature	SNX7
RNF25	0.00180959	0.0178365	0.055	0.092	1	Immature	RNF25
NR5A2	0.00181533	0.114147	0.134	0.193	1	Immature	NR5A2
RP11-894P9.1	0.00181821	0.00618867	0.021	0.045	1	Immature	RP11-894P9.1
C9orf9	0.00182882	4.44276e-05	0.021	0.045	1	Immature	C9orf9
CMTR2	0.00183554	0.0442323	0.099	0.148	1	Immature	CMTR2
SRPX2	0.0018475	0.00143418	0.024	0.05	1	Immature	SRPX2
MAP3K5	0.00184781	0.000711351	0.015	0.038	1	Immature	MAP3K5
TACO1	0.00185389	0.00734573	0.072	0.112	1	Immature	TACO1
STARD7	0.00186254	0.0258989	0.246	0.33	1	Immature	STARD7
CTC-205M6.2	0.00186824	0.0186636	0.037	0.068	1	Immature	CTC-205M6.2
AP4B1	0.00187699	0.0116279	0.049	0.083	1	Immature	AP4B1
NXT2	0.00188696	0.0122728	0.022	0.047	1	Immature	NXT2
PRADC1	0.00188848	0.0513915	0.13	0.186	1	Immature	PRADC1
IPO13	0.00189177	0.0375264	0.042	0.075	1	Immature	IPO13
FARSB	0.00189415	0.033051	0.093	0.139	1	Immature	FARSB
RABIF	0.00189496	0.0131909	0.105	0.155	1	Immature	RABIF
RFC2	0.00190566	0.0147269	0.068	0.108	1	Immature	RFC2
C1orf21	0.00190878	0.0111736	0.235	0.312	1	Immature	C1orf21
DTX2	0.0019107	0.0153512	0.031	0.059	1	Immature	DTX2
RWDD2B	0.00191451	0.0401735	0.075	0.117	1	Immature	RWDD2B
HDAC9	0.00191453	0.0104841	0.019	0.043	1	Immature	HDAC9
STRAP	0.00191553	0.014668	0.401	0.513	1	Immature	STRAP
PI4K2B	0.00192396	0.0295963	0.051	0.086	1	Immature	PI4K2B
CCDC117	0.00193115	0.0462228	0.078	0.121	1	Immature	CCDC117
NGRN	0.00194008	0.0197272	0.053	0.087	1	Immature	NGRN
RPA4	0.00194306	0.00759469	0.024	0.05	1	Immature	RPA4
ZNF480	0.00195364	0.00486093	0.089	0.133	1	Immature	ZNF480
PHLDB2	0.00195666	0.0608846	0.143	0.202	1	Immature	PHLDB2
LDOC1	0.00197133	0.00360058	0.072	0.112	1	Immature	LDOC1
C16orf70	0.00197142	0.0238659	0.032	0.061	1	Immature	C16orf70
MBOAT7	0.0019765	0.0704133	0.188	0.257	1	Immature	MBOAT7
DGCR6L	0.0019848	0.0271047	0.271	0.362	1	Immature	DGCR6L
BTBD9	0.00198503	0.019903	0.018	0.041	1	Immature	BTBD9
ZNF781	0.001992	0.00492118	0.04	0.071	1	Immature	ZNF781
PARP1	0.00199211	0.0729983	0.251	0.337	1	Immature	PARP1
NPRL3	0.00200513	0.0528784	0.103	0.152	1	Immature	NPRL3
LASP1	0.00201141	0.0435806	0.299	0.39	1	Immature	LASP1
CDK4	0.00201673	0.0305694	0.251	0.339	1	Immature	CDK4
RABL6	0.00201873	0.112895	0.225	0.312	1	Immature	RABL6
LRRC42	0.00202144	0.00313456	0.066	0.104	1	Immature	LRRC42
STK16	0.00202978	0.0208935	0.096	0.143	1	Immature	STK16
GALK1	0.00202991	0.0522897	0.141	0.2	1	Immature	GALK1
CENPT	0.00203231	0.0409889	0.104	0.153	1	Immature	CENPT
CHMP4A	0.00204132	0.00263074	0.337	0.432	1	Immature	CHMP4A
UBE3D	0.00205388	0.0121977	0.039	0.069	1	Immature	UBE3D
PIGBOS1	0.00205891	0.0332348	0.159	0.221	1	Immature	PIGBOS1
ZNF580	0.00205921	0.0673404	0.257	0.351	1	Immature	ZNF580
PIAS3	0.00207003	0.0317052	0.109	0.159	1	Immature	PIAS3
EHMT2	0.00207301	0.0383492	0.116	0.168	1	Immature	EHMT2
AGAP3	0.00207789	0.0593112	0.132	0.19	1	Immature	AGAP3
OSTC	0.00208081	0.236953	0.558	0.598	1	Immature	OSTC
AC084018.1	0.00208895	0.0260747	0.055	0.09	1	Immature	AC084018.1
ADSL	0.00209069	0.0137787	0.093	0.138	1	Immature	ADSL
SAMD5	0.00209175	0.00157452	0.062	0.099	1	Immature	SAMD5
FBXW5	0.002119	0.0683259	0.312	0.415	1	Immature	FBXW5
SPATS2L	0.00212054	0.0928147	0.292	0.382	1	Immature	SPATS2L
ABHD15	0.00212157	0.00191197	0.013	0.033	1	Immature	ABHD15
C20orf196	0.00212884	0.00666093	0.04	0.07	1	Immature	C20orf196
RPA3	0.00213128	0.0884007	0.22	0.296	1	Immature	RPA3
SEL1L3	0.00214507	0.0132518	0.086	0.13	1	Immature	SEL1L3
TEX30	0.00215105	0.0381248	0.062	0.1	1	Immature	TEX30
BPHL	0.00215312	0.0212057	0.041	0.072	1	Immature	BPHL
GMPPA	0.00216214	0.0083206	0.084	0.127	1	Immature	GMPPA
CPNE1	0.00217124	0.0656192	0.262	0.349	1	Immature	CPNE1
ABCB8	0.00218871	0.00391179	0.054	0.089	1	Immature	ABCB8
PRR14	0.00218975	0.0187713	0.144	0.202	1	Immature	PRR14
ALG12	0.00219154	0.0350506	0.055	0.091	1	Immature	ALG12
ZNF468	0.00219588	0.00150017	0.028	0.055	1	Immature	ZNF468
RN7SL605P	0.00221925	0.00634293	0.006	0.001	1	Immature	RN7SL605P
ZNF714	0.00222019	0.00322512	0.023	0.048	1	Immature	ZNF714
TMCO6	0.00222775	0.00687632	0.033	0.062	1	Immature	TMCO6
AL591479.1	0.00223596	0.0142639	0.015	0.037	1	Immature	AL591479.1
DUT	0.00225302	7.32715e-05	0.509	0.632	1	Immature	DUT
C7orf49	0.00226775	0.0301025	0.1	0.147	1	Immature	C7orf49
PGM2L1	0.00226972	0.0212159	0.26	0.335	1	Immature	PGM2L1
CETN2	0.00227157	0.0586203	0.229	0.313	1	Immature	CETN2
DHX57	0.00228376	0.0295581	0.06	0.097	1	Immature	DHX57
LRRC8D	0.0022862	0.0119708	0.042	0.074	1	Immature	LRRC8D
CDR2L	0.00229394	0.0578622	0.091	0.137	1	Immature	CDR2L
MRPS34	0.00229979	0.0605267	0.326	0.43	1	Immature	MRPS34
ARL6IP4	0.00230608	0.151373	0.703	0.758	1	Immature	ARL6IP4
C5orf22	0.00231104	0.0112113	0.036	0.065	1	Immature	C5orf22
CYP4V2	0.00231972	0.0249974	0.039	0.069	1	Immature	CYP4V2
TNFRSF12A	0.00234484	0.00566649	0.055	0.09	1	Immature	TNFRSF12A
PIP5K1C	0.00234788	0.052906	0.184	0.251	1	Immature	PIP5K1C
SMIM4	0.00234841	0.0457932	0.19	0.26	1	Immature	SMIM4
RFX2	0.00235266	0.033567	0.048	0.081	1	Immature	RFX2
DUSP4	0.00235592	0.046246	0.057	0.092	1	Immature	DUSP4
ZNF92	0.00237132	0.022471	0.037	0.067	1	Immature	ZNF92
MCUR1	0.00237395	0.0301952	0.208	0.285	1	Immature	MCUR1
LIG1	0.00239747	0.0217774	0.045	0.077	1	Immature	LIG1
BCAS3	0.00240019	0.00810521	0.063	0.1	1	Immature	BCAS3
PFDN6	0.00241544	0.0519102	0.185	0.254	1	Immature	PFDN6
IDH2	0.00243699	0.0471694	0.211	0.284	1	Immature	IDH2
MEGF8	0.00244867	0.0478736	0.078	0.121	1	Immature	MEGF8
DSN1	0.00245302	0.0126606	0.048	0.08	1	Immature	DSN1
MTIF2	0.00245574	0.0222399	0.08	0.122	1	Immature	MTIF2
RBFA	0.00246677	0.064441	0.135	0.192	1	Immature	RBFA
CTC-358I24.1	0.00247804	0.0210039	0.053	0.087	1	Immature	CTC-358I24.1
NOC4L	0.0024816	0.055365	0.084	0.127	1	Immature	NOC4L
SEC61B	0.0024841	0.132861	0.724	0.776	1	Immature	SEC61B
SF3B5	0.0024865	0.228862	0.558	0.598	1	Immature	SF3B5
RFFL	0.00248844	0.0165935	0.028	0.055	1	Immature	RFFL
DGKZ	0.0024896	0.0884739	0.251	0.338	1	Immature	DGKZ
LRRC23	0.00251119	0.0336863	0.057	0.092	1	Immature	LRRC23
SPNS2	0.00251186	0.0483849	0.258	0.338	1	Immature	SPNS2
HARS2	0.00251195	0.00996585	0.059	0.095	1	Immature	HARS2
AC004951.6	0.00252253	0.00699049	0.131	0.184	1	Immature	AC004951.6
THOP1	0.00252967	0.0228114	0.058	0.094	1	Immature	THOP1
COX7B	0.00253302	0.185456	0.659	0.709	1	Immature	COX7B
MAF1	0.00254281	0.0550039	0.346	0.45	1	Immature	MAF1
STYX	0.00255359	0.0646724	0.109	0.16	1	Immature	STYX
KIAA1328	0.00255956	0.0262517	0.027	0.053	1	Immature	KIAA1328
KIAA1841	0.00257104	0.0370711	0.062	0.099	1	Immature	KIAA1841
ABRACL	0.00257234	0.262966	0.405	0.396	1	Immature	ABRACL
HIF1A	0.00257319	0.272694	0.541	0.538	1	Immature	HIF1A
CAPN5	0.00258667	0.022888	0.035	0.063	1	Immature	CAPN5
DAP3	0.00258733	0.0634979	0.208	0.285	1	Immature	DAP3
STAT6	0.00259413	0.100187	0.194	0.266	1	Immature	STAT6
PPP1CC	0.00259677	0.0630393	0.361	0.47	1	Immature	PPP1CC
ELMO1	0.00260341	0.094726	0.328	0.431	1	Immature	ELMO1
BRMS1	0.00261198	0.0937187	0.197	0.272	1	Immature	BRMS1
TXNRD2	0.00261575	0.0613893	0.069	0.109	1	Immature	TXNRD2
DDX55	0.00261634	0.0840739	0.071	0.11	1	Immature	DDX55
FAM173A	0.00264378	0.0304287	0.177	0.242	1	Immature	FAM173A
RP11-206L10.9	0.0026451	0.00136784	0.012	0.031	1	Immature	RP11-206L10.9
DNASE1L3	0.00265059	0.0915481	0.059	0.037	1	Immature	DNASE1L3
PLAGL2	0.00267492	0.038126	0.019	0.042	1	Immature	PLAGL2
AMBRA1	0.00267562	0.00643034	0.026	0.051	1	Immature	AMBRA1
ACOT8	0.00267686	0.0157501	0.078	0.119	1	Immature	ACOT8
NF2	0.00268065	0.0228408	0.087	0.132	1	Immature	NF2
AC102953.4	0.00268673	0.0114474	0.003	0	1	Immature	AC102953.4
AC090627.1	0.00268673	0.0111701	0.003	0	1	Immature	AC090627.1
UCN3	0.00268673	0.00924685	0.003	0	1	Immature	UCN3
RP11-517I24.6	0.00268673	0.00761854	0.003	0	1	Immature	RP11-517I24.6
AC005537.2	0.00268673	0.0062985	0.003	0	1	Immature	AC005537.2
CTD-2128A3.2	0.00268673	0.00609948	0.003	0	1	Immature	CTD-2128A3.2
CLPSL1	0.00268673	0.00453472	0.003	0	1	Immature	CLPSL1
RP11-33N14.3	0.00268673	0.00406731	0.003	0	1	Immature	RP11-33N14.3
FCER2	0.00269144	0.0235342	0.003	0	1	Immature	FCER2
RP11-462B18.2	0.00269617	0.00441819	0.003	0	1	Immature	RP11-462B18.2
IGLV9-49	0.00269617	0.00288052	0.003	0	1	Immature	IGLV9-49
PSMA7	0.00270043	0.180189	0.785	0.831	1	Immature	PSMA7
DYSF	0.00272175	0.27921	0.389	0.376	1	Immature	DYSF
MOB3A	0.00272314	0.0390157	0.105	0.153	1	Immature	MOB3A
EIF3J	0.00272424	0.0128127	0.395	0.519	1	Immature	EIF3J
CRMP1	0.0027335	0.0239938	0.036	0.065	1	Immature	CRMP1
COL27A1	0.00274379	0.0555558	0.06	0.096	1	Immature	COL27A1
DRAM2	0.0027495	0.00564784	0.237	0.313	1	Immature	DRAM2
FAM210B	0.00276663	0.0422526	0.234	0.313	1	Immature	FAM210B
DHX30	0.00279007	0.0573621	0.216	0.292	1	Immature	DHX30
MIER3	0.00279288	0.0148583	0.044	0.075	1	Immature	MIER3
TBKBP1	0.0027933	0.0610689	0.081	0.123	1	Immature	TBKBP1
TMTC4	0.00279376	0.0245875	0.09	0.135	1	Immature	TMTC4
TIPIN	0.0028215	0.00312198	0.035	0.063	1	Immature	TIPIN
SDHC	0.00282954	0.0435838	0.38	0.497	1	Immature	SDHC
C1QTNF2	0.00285086	0.00496766	0.013	0.033	1	Immature	C1QTNF2
CCDC102A	0.00285895	0.0109733	0.078	0.119	1	Immature	CCDC102A
TLE3	0.00286026	0.0467817	0.158	0.219	1	Immature	TLE3
SNRPC	0.00286554	0.0417705	0.323	0.43	1	Immature	SNRPC
FIGNL1	0.0028658	0.00028148	0.027	0.052	1	Immature	FIGNL1
PLEKHA7	0.00287252	1.80392e-05	0.031	0.058	1	Immature	PLEKHA7
NACC1	0.00288396	0.0132576	0.086	0.129	1	Immature	NACC1
HIGD2A	0.00290784	0.235719	0.495	0.516	1	Immature	HIGD2A
HRAS	0.00292403	0.0611647	0.242	0.325	1	Immature	HRAS
LPXN	0.00292752	0.0115377	0.018	0.04	1	Immature	LPXN
RP11-511P7.5	0.00294817	0.00177573	0.022	0.045	1	Immature	RP11-511P7.5
MRPL30	0.00296305	0.0146293	0.075	0.114	1	Immature	MRPL30
GALNT6	0.00296827	0.0308361	0.026	0.051	1	Immature	GALNT6
CWF19L1	0.00299185	0.0515172	0.048	0.08	1	Immature	CWF19L1
SNAPC2	0.00299529	0.0272703	0.125	0.178	1	Immature	SNAPC2
GID4	0.00299735	0.0185088	0.06	0.097	1	Immature	GID4
FAM57A	0.00301184	0.0554287	0.051	0.085	1	Immature	FAM57A
MFNG	0.00301815	0.028809	0.248	0.328	1	Immature	MFNG
RHOBTB3	0.00302256	0.0245121	0.072	0.111	1	Immature	RHOBTB3
ARVCF	0.00302325	0.00194291	0.013	0.032	1	Immature	ARVCF
NHSL2	0.00302398	0.0719975	0.217	0.291	1	Immature	NHSL2
TAF4B	0.00303483	0.0184211	0.018	0.04	1	Immature	TAF4B
IPMK	0.00304476	0.026983	0.039	0.068	1	Immature	IPMK
SPATS2	0.00307056	0.0561429	0.199	0.271	1	Immature	SPATS2
IMPDH1	0.0030804	0.0535027	0.148	0.207	1	Immature	IMPDH1
MB21D1	0.00309466	0.0239086	0.049	0.081	1	Immature	MB21D1
MAFG	0.00310796	0.0756147	0.183	0.251	1	Immature	MAFG
TOP3A	0.00311682	0.0580274	0.037	0.066	1	Immature	TOP3A
NAV2	0.00313905	0.0290794	0.051	0.084	1	Immature	NAV2
MEX3A	0.00314259	0.040029	0.041	0.071	1	Immature	MEX3A
MT-ND6	0.0031548	0.00759409	0.427	0.518	1	Immature	MT-ND6
NFKBIE	0.00317205	0.0336598	0.058	0.092	1	Immature	NFKBIE
ARHGEF15	0.00319959	0.106949	0.297	0.389	1	Immature	ARHGEF15
DPP7	0.00320794	0.0430146	0.364	0.472	1	Immature	DPP7
DUSP28	0.00322341	0.017722	0.03	0.056	1	Immature	DUSP28
FAM120C	0.00322413	0.0095657	0.037	0.066	1	Immature	FAM120C
MLX	0.00323254	0.0621625	0.165	0.228	1	Immature	MLX
PDE6D	0.0032415	0.0100265	0.112	0.16	1	Immature	PDE6D
ERAL1	0.00327873	0.0188485	0.103	0.148	1	Immature	ERAL1
ZC3H3	0.00328584	0.0168515	0.041	0.071	1	Immature	ZC3H3
UHRF1	0.00329137	0.014978	0.006	0.022	1	Immature	UHRF1
CACTIN	0.00332555	0.00228573	0.037	0.065	1	Immature	CACTIN
CCDC191	0.003341	0.00215994	0.028	0.054	1	Immature	CCDC191
ANKRD36B	0.00334478	0.011142	0.037	0.065	1	Immature	ANKRD36B
ZNF317	0.00334694	0.0107642	0.049	0.081	1	Immature	ZNF317
FRMD4A	0.00335319	0.0975496	0.257	0.344	1	Immature	FRMD4A
AIMP2	0.00335599	0.0414826	0.136	0.191	1	Immature	AIMP2
PYGB	0.00336129	0.0199261	0.098	0.142	1	Immature	PYGB
MORC2	0.00336481	0.025317	0.054	0.087	1	Immature	MORC2
PFAS	0.00336487	0.0052494	0.026	0.05	1	Immature	PFAS
SH3PXD2B	0.00337367	0.0369057	0.064	0.101	1	Immature	SH3PXD2B
PKN1	0.00337585	0.115172	0.334	0.439	1	Immature	PKN1
RAI14	0.00338034	0.213515	0.499	0.492	1	Immature	RAI14
NETO2	0.00339054	0.0105156	0.063	0.098	1	Immature	NETO2
ZDHHC12	0.00340413	0.0357189	0.144	0.199	1	Immature	ZDHHC12
SMUG1	0.00341478	0.000704667	0.099	0.143	1	Immature	SMUG1
SPATA5L1	0.00341583	0.0272536	0.028	0.054	1	Immature	SPATA5L1
CAD	0.00342254	0.0252117	0.05	0.083	1	Immature	CAD
BDKRB2	0.0034359	0.0541699	0.154	0.211	1	Immature	BDKRB2
EFTUD2	0.0034479	0.0698723	0.138	0.193	1	Immature	EFTUD2
B4GALT2	0.00345591	0.0722839	0.089	0.132	1	Immature	B4GALT2
KLHL22	0.00346865	0.018421	0.031	0.057	1	Immature	KLHL22
ABCA5	0.00346932	0.00940337	0.066	0.102	1	Immature	ABCA5
NOL6	0.0034913	0.0387742	0.039	0.067	1	Immature	NOL6
WDR12	0.003514	0.0298806	0.082	0.123	1	Immature	WDR12
PSENEN	0.00353334	0.0146078	0.26	0.342	1	Immature	PSENEN
TMUB1	0.00354275	0.0595195	0.141	0.198	1	Immature	TMUB1
FAM213B	0.00354281	0.0315507	0.121	0.17	1	Immature	FAM213B
RP11-480D4.3	0.00354498	0.0216515	0.145	0.199	1	Immature	RP11-480D4.3
RAD18	0.00354657	0.012668	0.031	0.057	1	Immature	RAD18
SNORA70.21	0.00354859	0.0181666	0.008	0.002	1	Immature	SNORA70.21
VAV2	0.00355967	0.00188939	0.045	0.075	1	Immature	VAV2
CCNB1IP1	0.00360087	0.0579842	0.163	0.224	1	Immature	CCNB1IP1
CALHM2	0.00361109	0.00746893	0.163	0.221	1	Immature	CALHM2
B9D2	0.00364993	0.0473299	0.084	0.125	1	Immature	B9D2
NUBPL	0.00365379	0.035317	0.039	0.067	1	Immature	NUBPL
INTS7	0.00366075	0.0103173	0.039	0.067	1	Immature	INTS7
PIGQ	0.00367014	0.0638112	0.086	0.128	1	Immature	PIGQ
PDZD11	0.00367466	0.0884858	0.181	0.25	1	Immature	PDZD11
ADAMTS6	0.00369233	0.359565	0.239	0.21	1	Immature	ADAMTS6
CUL7	0.00370079	0.0171385	0.041	0.071	1	Immature	CUL7
ZNF747	0.00370241	0.0332525	0.04	0.069	1	Immature	ZNF747
RP11-385D13.3	0.00370395	0.004985	0.024	0.048	1	Immature	RP11-385D13.3
SPP1	0.00370911	0.0860151	0.099	0.144	1	Immature	SPP1
CHIC2	0.00373365	0.020505	0.251	0.33	1	Immature	CHIC2
HIRA	0.0037602	0.0224707	0.041	0.071	1	Immature	HIRA
CUL9	0.00376598	0.0449538	0.039	0.067	1	Immature	CUL9
MSTO1	0.00377735	0.0107047	0.026	0.05	1	Immature	MSTO1
ARG2	0.0037854	0.000798734	0.023	0.046	1	Immature	ARG2
FAM193B	0.00378635	0.0627407	0.066	0.102	1	Immature	FAM193B
FTSJ1	0.00379082	0.0313253	0.081	0.122	1	Immature	FTSJ1
JRK	0.0037935	0.013533	0.05	0.082	1	Immature	JRK
RP11-877E17.2	0.00380262	0.0158779	0.044	0.074	1	Immature	RP11-877E17.2
GEMIN6	0.00381111	0.0231354	0.095	0.139	1	Immature	GEMIN6
DPM2	0.00381281	0.0568434	0.193	0.264	1	Immature	DPM2
PORCN	0.00382823	0.0206331	0.04	0.068	1	Immature	PORCN
ATP5I	0.00387212	0.175645	0.757	0.805	1	Immature	ATP5I
SEPN1	0.00387925	0.0223526	0.366	0.464	1	Immature	SEPN1
USP9Y	0.00389815	0.00177272	0.024	0.048	1	Immature	USP9Y
NINL	0.00390212	0.0112202	0.019	0.041	1	Immature	NINL
NOC2L	0.00390531	0.138314	0.186	0.256	1	Immature	NOC2L
ATIC	0.00390718	0.0226585	0.028	0.053	1	Immature	ATIC
PACRGL	0.00391376	0.0169921	0.053	0.085	1	Immature	PACRGL
ZNF780A	0.00393065	0.00313262	0.068	0.104	1	Immature	ZNF780A
OTUD3	0.00394156	0.00961056	0.017	0.037	1	Immature	OTUD3
UTP11	0.00394193	0.0426663	0.226	0.303	1	Immature	UTP11
ZNF585B	0.00394905	0.0141481	0.022	0.044	1	Immature	ZNF585B
RCAN3	0.00395288	0.0607475	0.041	0.071	1	Immature	RCAN3
TIGD5	0.00396313	0.00713316	0.027	0.051	1	Immature	TIGD5
OGG1	0.00396869	0.0191364	0.081	0.121	1	Immature	OGG1
NAP1L4	0.00399484	0.06234	0.261	0.345	1	Immature	NAP1L4
SERPINH1	0.00401194	0.212983	0.617	0.624	1	Immature	SERPINH1
ORC5	0.00402776	0.0543832	0.05	0.082	1	Immature	ORC5
SNRPB	0.00402908	0.275031	0.553	0.586	1	Immature	SNRPB
TPI1	0.00403124	0.139153	0.72	0.768	1	Immature	TPI1
MDH2	0.00404231	0.0210089	0.379	0.481	1	Immature	MDH2
ZBTB45	0.00404696	0.0155564	0.045	0.075	1	Immature	ZBTB45
FLAD1	0.00405044	0.0580122	0.122	0.172	1	Immature	FLAD1
ARSB	0.00405411	0.0693252	0.041	0.071	1	Immature	ARSB
PTRH2	0.00410416	0.042592	0.091	0.134	1	Immature	PTRH2
ZNF814	0.00412857	0.0293034	0.073	0.111	1	Immature	ZNF814
TOP3B	0.00413361	0.020905	0.049	0.08	1	Immature	TOP3B
FDX1L	0.00417327	0.0525246	0.078	0.117	1	Immature	FDX1L
HIST1H2BH	0.00418345	0.05199	0.023	0.011	1	Immature	HIST1H2BH
ATF5	0.00418368	0.0378642	0.084	0.124	1	Immature	ATF5
TMEM164	0.00418861	0.0236175	0.058	0.092	1	Immature	TMEM164
DCAF17	0.00423001	0.00515885	0.031	0.056	1	Immature	DCAF17
LRRC28	0.0042559	0.0663374	0.108	0.156	1	Immature	LRRC28
MTCH2	0.00426717	0.0548701	0.251	0.334	1	Immature	MTCH2
ARSK	0.00434721	0.0133361	0.028	0.053	1	Immature	ARSK
EHD3	0.00436064	0.019933	0.055	0.088	1	Immature	EHD3
EPHX4	0.0043986	0.0184656	0.08	0.119	1	Immature	EPHX4
MCM7	0.00440922	0.119593	0.111	0.159	1	Immature	MCM7
MCRS1	0.00443278	0.0248152	0.141	0.196	1	Immature	MCRS1
RAB22A	0.00443873	0.0821266	0.193	0.264	1	Immature	RAB22A
NATD1	0.004461	0.0071484	0.04	0.068	1	Immature	NATD1
JRKL	0.00446157	0.0134599	0.03	0.054	1	Immature	JRKL
POLL	0.00450982	0.050372	0.063	0.098	1	Immature	POLL
GRAMD1A	0.00451546	0.0312365	0.414	0.53	1	Immature	GRAMD1A
NDUFB3	0.00451601	0.0515875	0.433	0.549	1	Immature	NDUFB3
CTD-2258A20.4	0.00452715	0.00223547	0.012	0.029	1	Immature	CTD-2258A20.4
UCK1	0.00453483	0.0215283	0.075	0.112	1	Immature	UCK1
USP49	0.00455049	0.0151989	0.024	0.047	1	Immature	USP49
BRK1	0.00455998	0.14101	0.721	0.775	1	Immature	BRK1
RP1-56K13.1	0.00456275	0.00644153	0.006	0.022	1	Immature	RP1-56K13.1
CNTNAP1	0.00456505	0.000495005	0.008	0.024	1	Immature	CNTNAP1
G6PD	0.00457186	0.00359371	0.091	0.133	1	Immature	G6PD
KCTD19	0.00457616	0.0161373	0.005	0.001	1	Immature	KCTD19
CHGB	0.00458456	0.0176227	0.005	0.001	1	Immature	CHGB
BRI3BP	0.0046007	0.00518414	0.031	0.056	1	Immature	BRI3BP
COL5A2	0.00460425	0.0382438	0.131	0.18	1	Immature	COL5A2
WIPI1	0.00462	0.0495511	0.122	0.172	1	Immature	WIPI1
RAD51B	0.0046373	0.0151664	0.018	0.039	1	Immature	RAD51B
CTU2	0.00464607	0.0376259	0.064	0.1	1	Immature	CTU2
PRDX5	0.00466662	0.220406	0.648	0.701	1	Immature	PRDX5
NFYA	0.00471343	0.0208267	0.042	0.071	1	Immature	NFYA
TAX1BP3	0.00473209	0.276998	0.49	0.518	1	Immature	TAX1BP3
FLNB	0.00474472	0.0448718	0.393	0.488	1	Immature	FLNB
NRSN2	0.00474573	0.0175923	0.055	0.087	1	Immature	NRSN2
ZNF85	0.00474956	0.00825322	0.035	0.061	1	Immature	ZNF85
MRPL52	0.00479905	0.271395	0.55	0.581	1	Immature	MRPL52
ZNF76	0.00485292	0.00912776	0.072	0.108	1	Immature	ZNF76
SOWAHC	0.00486366	0.0179731	0.041	0.069	1	Immature	SOWAHC
TNFRSF25	0.0048786	0.100884	0.081	0.121	1	Immature	TNFRSF25
DOPEY2	0.00488364	0.0222465	0.027	0.051	1	Immature	DOPEY2
RTTN	0.00488884	0.00431323	0.024	0.047	1	Immature	RTTN
PFDN2	0.00493587	0.0175735	0.468	0.583	1	Immature	PFDN2
UROD	0.00493952	0.0193968	0.225	0.298	1	Immature	UROD
COX20	0.0049479	0.0705141	0.278	0.362	1	Immature	COX20
SNAP29	0.0049946	0.0400641	0.174	0.237	1	Immature	SNAP29
DHRS12	0.00499874	0.0506661	0.049	0.079	1	Immature	DHRS12
FZD4	0.0049989	0.00880257	0.352	0.437	1	Immature	FZD4
FAM53B	0.00500293	0.0552569	0.072	0.109	1	Immature	FAM53B
PRELID1	0.00502413	0.202523	0.599	0.632	1	Immature	PRELID1
OLFM1	0.0050309	0.218486	0.226	0.197	1	Immature	OLFM1
ZNF316	0.00505158	0.00180785	0.053	0.084	1	Immature	ZNF316
BAZ1A	0.00506765	0.0801444	0.294	0.383	1	Immature	BAZ1A
TPRN	0.00508434	0.00115359	0.019	0.04	1	Immature	TPRN
SPRYD4	0.00510177	0.0121545	0.059	0.092	1	Immature	SPRYD4
ZBTB3	0.00510872	0.00562836	0.006	0.021	1	Immature	ZBTB3
ANKRD16	0.00512959	0.021065	0.03	0.054	1	Immature	ANKRD16
AP4M1	0.00515475	0.0286074	0.098	0.14	1	Immature	AP4M1
GRAMD1C	0.00518038	0.00649204	0.028	0.052	1	Immature	GRAMD1C
SEC11A	0.00519983	0.144206	0.667	0.713	1	Immature	SEC11A
YIF1A	0.00520157	0.05076	0.321	0.417	1	Immature	YIF1A
SSBP4	0.00522394	0.053677	0.317	0.42	1	Immature	SSBP4
MRPS14	0.0052602	0.045632	0.244	0.326	1	Immature	MRPS14
RP11-51J9.5	0.00528008	0.034601	0.05	0.08	1	Immature	RP11-51J9.5
CA8	0.00528438	0.00331864	0.051	0.082	1	Immature	CA8
FAM104B	0.0053091	0.022934	0.123	0.172	1	Immature	FAM104B
BABAM1	0.00537803	0.0197469	0.247	0.321	1	Immature	BABAM1
VPS9D1	0.00543531	0.0138714	0.027	0.05	1	Immature	VPS9D1
SOST	0.00546575	0.0215521	0.001	0	1	Immature	SOST
SNORA67	0.00546575	0.016332	0.001	0	1	Immature	SNORA67
RP11-117P22.2	0.00546575	0.0135215	0.001	0	1	Immature	RP11-117P22.2
KRTAP4-9	0.00546575	0.013129	0.001	0	1	Immature	KRTAP4-9
Y-RNA.417	0.00546575	0.0119604	0.001	0	1	Immature	Y-RNA.417
NT5C1B-RDH14	0.00546575	0.0113457	0.001	0	1	Immature	NT5C1B-RDH14
CTC-550B14.8	0.00546575	0.0107411	0.001	0	1	Immature	CTC-550B14.8
AC005624.2	0.00546575	0.0103514	0.001	0	1	Immature	AC005624.2
RP11-236B18.2	0.00546575	0.00882854	0.001	0	1	Immature	RP11-236B18.2
AC006372.6	0.00546575	0.00863531	0.001	0	1	Immature	AC006372.6
RIMBP3	0.00546575	0.00853987	0.001	0	1	Immature	RIMBP3
EGF	0.00546575	0.00845807	0.001	0	1	Immature	EGF
C11orf36	0.00546575	0.00804349	0.001	0	1	Immature	C11orf36
RP4-536B24.4	0.00546575	0.00775099	0.001	0	1	Immature	RP4-536B24.4
RP13-16H11.5	0.00546575	0.00730231	0.001	0	1	Immature	RP13-16H11.5
SLC12A3	0.00546575	0.00727367	0.001	0	1	Immature	SLC12A3
RP11-392O1.4	0.00546575	0.00709554	0.001	0	1	Immature	RP11-392O1.4
SERPINA6	0.00546575	0.00682649	0.001	0	1	Immature	SERPINA6
RAB19	0.00546575	0.00677413	0.001	0	1	Immature	RAB19
TTPA	0.00546575	0.00656779	0.001	0	1	Immature	TTPA
RP13-436F16.1	0.00546575	0.0060023	0.001	0	1	Immature	RP13-436F16.1
MAGEB2	0.00546575	0.0058471	0.001	0	1	Immature	MAGEB2
RP3-507I15.2	0.00546575	0.00584158	0.001	0	1	Immature	RP3-507I15.2
RP11-70L8.4	0.00546575	0.00554465	0.001	0	1	Immature	RP11-70L8.4
CTD-2296D1.5	0.00546575	0.00550351	0.001	0	1	Immature	CTD-2296D1.5
AC011523.2	0.00546575	0.00549698	0.001	0	1	Immature	AC011523.2
CFC1	0.00546575	0.00542462	0.001	0	1	Immature	CFC1
CGA	0.00546575	0.00529906	0.001	0	1	Immature	CGA
MYBPC1	0.00546575	0.00516475	0.001	0	1	Immature	MYBPC1
RN7SL614P	0.00546575	0.00508264	0.001	0	1	Immature	RN7SL614P
SIRPD	0.00546575	0.00494441	0.001	0	1	Immature	SIRPD
RN7SL474P	0.00546575	0.0048185	0.001	0	1	Immature	RN7SL474P
AC016735.3	0.00546575	0.004816	0.001	0	1	Immature	AC016735.3
CTC-339O9.1	0.00546575	0.00478246	0.001	0	1	Immature	CTC-339O9.1
DCST1	0.00546575	0.00475914	0.001	0	1	Immature	DCST1
RN7SL227P	0.00546575	0.00475914	0.001	0	1	Immature	RN7SL227P
FKBP6	0.00546575	0.00467987	0.001	0	1	Immature	FKBP6
HBM	0.00546575	0.00467044	0.001	0	1	Immature	HBM
RP4-564F22.7	0.00546575	0.00451576	0.001	0	1	Immature	RP4-564F22.7
RNU6-790P	0.00546575	0.00440004	0.001	0	1	Immature	RNU6-790P
AC006004.1	0.00546575	0.00415551	0.001	0	1	Immature	AC006004.1
AL356776.1	0.00546575	0.00407246	0.001	0	1	Immature	AL356776.1
AC009495.3	0.00546575	0.00400734	0.001	0	1	Immature	AC009495.3
RP3-510O8.4	0.00546575	0.00400734	0.001	0	1	Immature	RP3-510O8.4
RN7SL729P	0.00546575	0.00398837	0.001	0	1	Immature	RN7SL729P
RP11-16K12.1	0.00546575	0.00398837	0.001	0	1	Immature	RP11-16K12.1
ATXN8OS	0.00546575	0.0039552	0.001	0	1	Immature	ATXN8OS
TMOD4	0.00546575	0.00388477	0.001	0	1	Immature	TMOD4
RP11-491H19.1	0.00546575	0.0038726	0.001	0	1	Immature	RP11-491H19.1
RP11-510J16.5	0.00546575	0.00387179	0.001	0	1	Immature	RP11-510J16.5
AC105344.2	0.00546575	0.00384689	0.001	0	1	Immature	AC105344.2
AC093585.6	0.00546575	0.00384689	0.001	0	1	Immature	AC093585.6
RP11-107I14.4	0.00546575	0.00383813	0.001	0	1	Immature	RP11-107I14.4
RN7SL276P	0.00546575	0.00373681	0.001	0	1	Immature	RN7SL276P
CTD-2562J17.4	0.00546575	0.00366444	0.001	0	1	Immature	CTD-2562J17.4
MIR10B	0.00546575	0.00361515	0.001	0	1	Immature	MIR10B
C9orf173	0.00546575	0.00361515	0.001	0	1	Immature	C9orf173
RP5-916L7.1	0.00546575	0.00361515	0.001	0	1	Immature	RP5-916L7.1
SLC22A25	0.00546575	0.00348406	0.001	0	1	Immature	SLC22A25
RP11-983C2.2	0.00546575	0.00346065	0.001	0	1	Immature	RP11-983C2.2
RP11-444A22.1	0.00546575	0.00335788	0.001	0	1	Immature	RP11-444A22.1
AC017104.2	0.00546575	0.00335788	0.001	0	1	Immature	AC017104.2
RP11-432I5.8	0.00546575	0.00334275	0.001	0	1	Immature	RP11-432I5.8
RP11-66A2.2	0.00546575	0.00324279	0.001	0	1	Immature	RP11-66A2.2
CTD-2568P8.1	0.00546575	0.00318104	0.001	0	1	Immature	CTD-2568P8.1
RP11-605F22.2	0.00546575	0.00317288	0.001	0	1	Immature	RP11-605F22.2
C3orf20	0.00546575	0.00315882	0.001	0	1	Immature	C3orf20
AC004448.5	0.00546575	0.00313003	0.001	0	1	Immature	AC004448.5
TRBV21-1	0.00546575	0.0031295	0.001	0	1	Immature	TRBV21-1
RP11-229P13.23	0.00546575	0.00310176	0.001	0	1	Immature	RP11-229P13.23
RNU6-540P	0.00546575	0.00302683	0.001	0	1	Immature	RNU6-540P
RP11-613C6.2	0.00546575	0.00300866	0.001	0	1	Immature	RP11-613C6.2
OVCA2	0.00546575	0.00295261	0.001	0	1	Immature	OVCA2
RP11-532E4.2	0.00546575	0.0029196	0.001	0	1	Immature	RP11-532E4.2
RP11-90P5.2	0.00546575	0.00291777	0.001	0	1	Immature	RP11-90P5.2
RN7SL620P	0.00546575	0.00291777	0.001	0	1	Immature	RN7SL620P
PCAT14	0.00546575	0.00283393	0.001	0	1	Immature	PCAT14
SLC25A52	0.00546575	0.00276836	0.001	0	1	Immature	SLC25A52
AC027124.4	0.00546575	0.00271486	0.001	0	1	Immature	AC027124.4
CTD-2330K9.2	0.00546575	0.00271486	0.001	0	1	Immature	CTD-2330K9.2
RP11-521L9.1	0.00546575	0.00271486	0.001	0	1	Immature	RP11-521L9.1
DPYS	0.00546575	0.00271208	0.001	0	1	Immature	DPYS
AP001432.14	0.00546575	0.00265576	0.001	0	1	Immature	AP001432.14
AC126614.1	0.00546575	0.00263538	0.001	0	1	Immature	AC126614.1
AC068831.18	0.00546575	0.00246741	0.001	0	1	Immature	AC068831.18
RP11-226B15.1	0.00546575	0.00246741	0.001	0	1	Immature	RP11-226B15.1
RN7SL781P	0.00546575	0.00244948	0.001	0	1	Immature	RN7SL781P
CTC-548K16.5	0.00546575	0.00244367	0.001	0	1	Immature	CTC-548K16.5
RP11-20G6.2	0.00546575	0.00243885	0.001	0	1	Immature	RP11-20G6.2
AL034553.1	0.00546575	0.00243885	0.001	0	1	Immature	AL034553.1
RNA5SP92	0.00546575	0.00243853	0.001	0	1	Immature	RNA5SP92
RP11-556E13.1	0.00546575	0.00240501	0.001	0	1	Immature	RP11-556E13.1
RP11-302M6.5	0.00546575	0.00239817	0.001	0	1	Immature	RP11-302M6.5
RP11-413N19.2	0.00546575	0.00239136	0.001	0	1	Immature	RP11-413N19.2
HAVCR1	0.00546575	0.0023733	0.001	0	1	Immature	HAVCR1
OR51B2	0.00546575	0.00236543	0.001	0	1	Immature	OR51B2
RN7SL387P	0.00546575	0.00232743	0.001	0	1	Immature	RN7SL387P
OR6C4	0.00546575	0.00230143	0.001	0	1	Immature	OR6C4
CGB8	0.00546575	0.0022983	0.001	0	1	Immature	CGB8
SCARNA11.1	0.00546575	0.00226933	0.001	0	1	Immature	SCARNA11.1
TBX20	0.00546575	0.002258	0.001	0	1	Immature	TBX20
RP4-660H19.1	0.00546575	0.0022167	0.001	0	1	Immature	RP4-660H19.1
snoU13.337	0.00546575	0.00215889	0.001	0	1	Immature	snoU13.337
AC004449.6	0.00546575	0.00213503	0.001	0	1	Immature	AC004449.6
Y-RNA.672	0.00546575	0.00212427	0.001	0	1	Immature	Y-RNA.672
RN7SL21P	0.00546575	0.00207066	0.001	0	1	Immature	RN7SL21P
RP11-343C2.11	0.00546575	0.00206031	0.001	0	1	Immature	RP11-343C2.11
RP11-6I2.4	0.00546575	0.00204576	0.001	0	1	Immature	RP11-6I2.4
RP11-325L7.1	0.00546575	0.00195414	0.001	0	1	Immature	RP11-325L7.1
RP3-390M24.1	0.00546575	0.00194655	0.001	0	1	Immature	RP3-390M24.1
CTD-2547H18.1	0.00546575	0.00194655	0.001	0	1	Immature	CTD-2547H18.1
MS4A3	0.00546575	0.0019443	0.001	0	1	Immature	MS4A3
RP11-949J7.7	0.00546575	0.00177886	0.001	0	1	Immature	RP11-949J7.7
MIR5003	0.00546575	0.00174505	0.001	0	1	Immature	MIR5003
MYH13	0.00546575	0.0016787	0.001	0	1	Immature	MYH13
CTD-3212A4.2	0.00546575	0.00166783	0.001	0	1	Immature	CTD-3212A4.2
RN7SL660P	0.00546575	0.0015302	0.001	0	1	Immature	RN7SL660P
RP11-339B21.9	0.00546575	0.00152316	0.001	0	1	Immature	RP11-339B21.9
RP11-177F15.1	0.00546575	0.00149048	0.001	0	1	Immature	RP11-177F15.1
RP11-147N17.1	0.00546575	0.00147483	0.001	0	1	Immature	RP11-147N17.1
RP11-206M11.7	0.00546575	0.00147483	0.001	0	1	Immature	RP11-206M11.7
RP11-344B2.2	0.00546575	0.0014539	0.001	0	1	Immature	RP11-344B2.2
AP001469.5	0.00546575	0.00143611	0.001	0	1	Immature	AP001469.5
RP11-390D11.1	0.00546575	0.00143212	0.001	0	1	Immature	RP11-390D11.1
AC116609.1	0.00546575	0.00140467	0.001	0	1	Immature	AC116609.1
CTC-573N18.1	0.00546575	0.00136839	0.001	0	1	Immature	CTC-573N18.1
PRICKLE4	0.00546575	0.00136216	0.001	0	1	Immature	PRICKLE4
RP11-234K24.3	0.00546575	0.00134253	0.001	0	1	Immature	RP11-234K24.3
AC018766.6	0.00546575	0.0013088	0.001	0	1	Immature	AC018766.6
BX842679.1	0.00546575	0.00126453	0.001	0	1	Immature	BX842679.1
RP11-112L6.3	0.00546575	0.00122429	0.001	0	1	Immature	RP11-112L6.3
SYNGR4	0.00546575	0.00111017	0.001	0	1	Immature	SYNGR4
ZSCAN10	0.00546575	0.00105341	0.001	0	1	Immature	ZSCAN10
AL162389.1	0.00546575	0.0010407	0.001	0	1	Immature	AL162389.1
CCDC155	0.00546575	0.000795645	0.001	0	1	Immature	CCDC155
SNORA9	0.00546575	0.00079384	0.001	0	1	Immature	SNORA9
RP11-385E5.5	0.00546575	0.000750013	0.001	0	1	Immature	RP11-385E5.5
RP11-849N15.1	0.00546575	0.000672372	0.001	0	1	Immature	RP11-849N15.1
CTD-2517M22.17	0.00546575	0.000672226	0.001	0	1	Immature	CTD-2517M22.17
RP11-285G1.9	0.00546575	0.000473119	0.001	0	1	Immature	RP11-285G1.9
HDAC8	0.0055196	0.0338257	0.085	0.124	1	Immature	HDAC8
GLTSCR1	0.00554508	0.0317038	0.033	0.059	1	Immature	GLTSCR1
ZNF783	0.00555085	0.00140054	0.046	0.075	1	Immature	ZNF783
[truncated: 27,239 more rows]

## Sheet: B
gene	p_val	avg_log2FC	pct.1	pct.2	p_val_adj	ECs subset	gene
ESM1	0	2.8456	0.516	0.044	0	Tip	ESM1
COL4A1	0	1.9525	0.984	0.791	0	Tip	COL4A1
INSR	0	1.68282	0.906	0.472	0	Tip	INSR
COL4A2	0	1.66117	0.978	0.792	0	Tip	COL4A2
CA2	0	1.4695	0.517	0.163	0	Tip	CA2
LBH	0	1.45001	0.689	0.273	0	Tip	LBH
APLN	0	1.44977	0.305	0.047	0	Tip	APLN
VWA1	0	1.42664	0.928	0.522	0	Tip	VWA1
RGCC	0	1.41115	0.865	0.401	0	Tip	RGCC
LGALS1	0	1.40444	0.944	0.782	0	Tip	LGALS1
HTRA1	0	1.32956	0.902	0.503	0	Tip	HTRA1
MCAM	0	1.32549	0.907	0.596	0	Tip	MCAM
PXDN	0	1.28529	0.79	0.418	0	Tip	PXDN
TP53I11	0	1.26588	0.623	0.241	0	Tip	TP53I11
SPARC	0	1.25289	0.996	0.885	0	Tip	SPARC
RGS3	0	1.21631	0.816	0.468	0	Tip	RGS3
CDH13	0	1.20984	0.742	0.296	0	Tip	CDH13
HECW2	0	1.159	0.747	0.311	0	Tip	HECW2
LAMA4	0	1.13886	0.868	0.516	0	Tip	LAMA4
PODXL	0	1.10628	0.918	0.675	0	Tip	PODXL
SPRY4	0	1.10388	0.663	0.231	0	Tip	SPRY4
COL15A1	0	1.07453	0.939	0.684	0	Tip	COL15A1
PMEPA1	0	1.06631	0.693	0.304	0	Tip	PMEPA1
PDGFB	0	1.05389	0.685	0.293	0	Tip	PDGFB
MAP1B	0	1.03946	0.803	0.382	0	Tip	MAP1B
MMP2	0	1.03615	0.806	0.364	0	Tip	MMP2
COL18A1	0	1.02547	0.907	0.641	0	Tip	COL18A1
RFLNB	0	1.02546	0.678	0.263	0	Tip	RFLNB
MIR4435-2HG	0	1.01177	0.763	0.391	0	Tip	MIR4435-2HG
MARCKSL1	0	1.0036	0.9	0.605	0	Tip	MARCKSL1
IGFBP7	0	0.99701	0.997	0.971	0	Tip	IGFBP7
COL6A2	0	0.987489	0.795	0.394	0	Tip	COL6A2
NID2	0	0.983613	0.473	0.099	0	Tip	NID2
ANGPTL2	0	0.981441	0.634	0.236	0	Tip	ANGPTL2
YWHAH	0	0.952106	0.851	0.54	0	Tip	YWHAH
CALM1	0	0.937657	0.986	0.956	0	Tip	CALM1
CD81	0	0.910966	0.935	0.74	0	Tip	CD81
KIAA1147	0	0.887458	0.549	0.169	0	Tip	KIAA1147
GABRD	0	0.885778	0.391	0.058	0	Tip	GABRD
KCNE3	0	0.82962	0.248	0.019	0	Tip	KCNE3
COLGALT1	0	0.796639	0.647	0.258	0	Tip	COLGALT1
ITGB1	0	0.793311	0.969	0.879	0	Tip	ITGB1
GNG2	0	0.756505	0.426	0.08	0	Tip	GNG2
CD276	0	0.753388	0.531	0.17	0	Tip	CD276
FOLH1	0	0.731686	0.34	0.063	0	Tip	FOLH1
DGKD	0	0.72917	0.49	0.132	0	Tip	DGKD
ADAMTS7	0	0.670038	0.429	0.11	0	Tip	ADAMTS7
KCNJ2	0	0.668157	0.307	0.041	0	Tip	KCNJ2
NRCAM	0	0.516764	0.292	0.035	0	Tip	NRCAM
ZNF618	0	0.479935	0.329	0.056	0	Tip	ZNF618
CYTOR	3.43955e-306	1.05081	0.801	0.439	1.14492e-301	Tip	CYTOR
UNC5B	8.69724e-305	0.962215	0.522	0.172	2.89505e-300	Tip	UNC5B
C4orf48	3.05734e-300	0.896008	0.577	0.215	1.0177e-295	Tip	C4orf48
COL12A1	9.6425e-299	0.843088	0.365	0.079	3.2097e-294	Tip	COL12A1
KLHDC8A	1.70433e-298	0.368439	0.216	0.017	5.67322e-294	Tip	KLHDC8A
SOX11	9.13547e-293	0.550321	0.196	0.012	3.04092e-288	Tip	SOX11
RASGRP3	1.43922e-290	0.767313	0.724	0.351	4.79074e-286	Tip	RASGRP3
COL27A1	1.2798e-288	0.513631	0.281	0.043	4.26007e-284	Tip	COL27A1
MLEC	1.92528e-278	0.810453	0.779	0.429	6.40866e-274	Tip	MLEC
TNFRSF4	8.1011e-278	1.1863	0.669	0.322	2.69661e-273	Tip	TNFRSF4
GNAI2	1.53312e-276	0.717083	0.951	0.801	5.10328e-272	Tip	GNAI2
EDIL3	8.70641e-272	0.62495	0.407	0.108	2.8981e-267	Tip	EDIL3
NOTCH4	5.87384e-271	0.812067	0.845	0.519	1.95523e-266	Tip	NOTCH4
MMP14	2.81915e-270	0.84234	0.678	0.333	9.38412e-266	Tip	MMP14
MYO1B	3.06444e-270	0.831272	0.689	0.345	1.02006e-265	Tip	MYO1B
IVNS1ABP	3.46446e-270	1.14201	0.739	0.434	1.15322e-265	Tip	IVNS1ABP
CD93	6.17124e-270	0.6935	0.963	0.84	2.05422e-265	Tip	CD93
IGFBP3	5.42665e-269	1.45214	0.71	0.361	1.80637e-264	Tip	IGFBP3
LOXL2	7.99074e-269	0.848225	0.606	0.269	2.65988e-264	Tip	LOXL2
ADAMTSL2	2.80585e-267	0.618058	0.388	0.1	9.33982e-263	Tip	ADAMTSL2
KCNQ1	3.42453e-265	0.399068	0.258	0.038	1.13992e-260	Tip	KCNQ1
GNAS	1.40559e-263	0.706658	0.964	0.837	4.6788e-259	Tip	GNAS
DYSF	1.49419e-262	0.78646	0.742	0.421	4.97372e-258	Tip	DYSF
MAP4K4	1.77383e-261	0.747125	0.765	0.444	5.90456e-257	Tip	MAP4K4
RHOC	6.50325e-261	0.745161	0.936	0.77	2.16474e-256	Tip	RHOC
ADAMTS5	3.55639e-260	0.867343	0.433	0.131	1.18382e-255	Tip	ADAMTS5
NID1	1.11101e-259	0.801511	0.746	0.402	3.69824e-255	Tip	NID1
THY1	1.62255e-256	0.993602	0.522	0.2	5.40097e-252	Tip	THY1
PCDH17	3.36147e-255	0.914846	0.832	0.519	1.11893e-250	Tip	PCDH17
PGF	1.88365e-254	1.32736	0.508	0.191	6.27011e-250	Tip	PGF
OAF	2.42684e-254	0.626401	0.585	0.241	8.07822e-250	Tip	OAF
VASH1	1.49214e-250	0.630848	0.58	0.238	4.9669e-246	Tip	VASH1
SOX18	4.60499e-250	0.93054	0.767	0.442	1.53286e-245	Tip	SOX18
C16orf74	1.55819e-249	0.315203	0.192	0.017	5.18675e-245	Tip	C16orf74
GRB10	1.8902e-249	0.791211	0.725	0.391	6.2919e-245	Tip	GRB10
PCDH12	5.24094e-249	0.755693	0.656	0.307	1.74455e-244	Tip	PCDH12
JAK1	6.09359e-246	0.730709	0.845	0.585	2.02837e-241	Tip	JAK1
SEMA3F	2.5273e-245	0.705796	0.699	0.345	8.41263e-241	Tip	SEMA3F
ABHD17A	2.89138e-245	0.726774	0.654	0.324	9.62452e-241	Tip	ABHD17A
PREX1	3.13333e-244	0.652592	0.547	0.213	1.04299e-239	Tip	PREX1
CHST1	1.92175e-242	0.724977	0.385	0.111	6.39692e-238	Tip	CHST1
MMP1	1.80527e-241	0.5775	0.16	0.009	6.00921e-237	Tip	MMP1
CXCR4	1.92433e-241	1.06861	0.347	0.091	6.40553e-237	Tip	CXCR4
PLEK2	3.81163e-241	0.331037	0.219	0.028	1.26878e-236	Tip	PLEK2
PLEKHO1	9.32836e-240	0.649334	0.551	0.228	3.10513e-235	Tip	PLEKHO1
C1orf54	6.57297e-239	0.729467	0.871	0.579	2.18795e-234	Tip	C1orf54
KDR	6.86535e-238	0.791107	0.83	0.519	2.28527e-233	Tip	KDR
PLEKHA1	3.70638e-237	0.668613	0.746	0.419	1.23374e-232	Tip	PLEKHA1
TNFAIP8L1	1.0452e-235	0.716356	0.637	0.309	3.47915e-231	Tip	TNFAIP8L1
RAB31	9.87436e-235	0.589734	0.526	0.201	3.28688e-230	Tip	RAB31
TCF4	1.03005e-233	0.605599	0.979	0.909	3.42872e-229	Tip	TCF4
FLT1	3.06167e-231	1.04066	0.892	0.67	1.01914e-226	Tip	FLT1
RCAN2	3.33625e-231	0.513379	0.428	0.137	1.11054e-226	Tip	RCAN2
PLXND1	5.67401e-231	0.739383	0.869	0.634	1.88871e-226	Tip	PLXND1
ACOT7	1.8832e-230	0.532922	0.494	0.184	6.26861e-226	Tip	ACOT7
FSTL1	3.03305e-230	0.807266	0.825	0.542	1.00961e-225	Tip	FSTL1
SERPINH1	4.85749e-229	0.739066	0.923	0.747	1.61691e-224	Tip	SERPINH1
ECSCR	1.547e-228	0.749392	0.778	0.458	5.14949e-224	Tip	ECSCR
CCND1	4.3225e-228	0.967532	0.631	0.311	1.43883e-223	Tip	CCND1
FMNL3	4.15456e-227	0.607397	0.645	0.309	1.38293e-222	Tip	FMNL3
SNTB1	1.36481e-226	0.314379	0.175	0.016	4.54304e-222	Tip	SNTB1
APLP2	4.76701e-226	0.710366	0.917	0.757	1.58679e-221	Tip	APLP2
ETS1	1.98302e-223	0.67283	0.884	0.654	6.60089e-219	Tip	ETS1
SRSF9	3.52979e-223	0.669726	0.693	0.368	1.17496e-218	Tip	SRSF9
TAX1BP3	1.1098e-222	0.720711	0.637	0.312	3.69419e-218	Tip	TAX1BP3
ATP5F1D	1.28288e-218	0.706027	0.711	0.371	4.27031e-214	Tip	ATP5F1D
AFAP1L1	1.35447e-217	0.623245	0.67	0.345	4.50861e-213	Tip	AFAP1L1
NEAT1	1.04784e-216	0.793653	0.984	0.948	3.48796e-212	Tip	NEAT1
CYBA	4.16543e-216	0.703323	0.701	0.379	1.38655e-211	Tip	CYBA
PPP1R14B	5.37053e-215	0.611425	0.471	0.18	1.78769e-210	Tip	PPP1R14B
EIF4EBP1	1.9257e-213	0.704036	0.622	0.312	6.41008e-209	Tip	EIF4EBP1
RNF145	7.49547e-213	0.662986	0.687	0.361	2.49502e-208	Tip	RNF145
FHL3	5.19347e-212	0.476729	0.416	0.138	1.72875e-207	Tip	FHL3
CCDC85B	1.92492e-211	0.588998	0.964	0.856	6.40749e-207	Tip	CCDC85B
NDUFB8	3.00288e-211	0.626981	0.619	0.288	9.9957e-207	Tip	NDUFB8
CAVIN3	8.69509e-208	0.711976	0.906	0.686	2.89434e-203	Tip	CAVIN3
IDH2	8.79508e-207	0.546549	0.567	0.259	2.92762e-202	Tip	IDH2
LAPTM4B	2.62668e-206	0.614048	0.679	0.357	8.74343e-202	Tip	LAPTM4B
DDI2	4.48605e-205	0.512049	0.428	0.153	1.49327e-200	Tip	DDI2
RAC1	4.88038e-203	0.703287	0.913	0.713	1.62453e-198	Tip	RAC1
COL22A1	1.53028e-202	0.309702	0.124	0.005	5.09383e-198	Tip	COL22A1
PGM2L1	1.20029e-200	0.691793	0.614	0.312	3.99542e-196	Tip	PGM2L1
PRDM1	2.55016e-200	0.603493	0.498	0.201	8.48873e-196	Tip	PRDM1
CASC15	1.60977e-199	0.57138	0.484	0.192	5.35844e-195	Tip	CASC15
ADGRF5	9.43042e-199	0.629406	0.871	0.617	3.1391e-194	Tip	ADGRF5
MARCKS	6.89495e-198	0.701802	0.784	0.481	2.29512e-193	Tip	MARCKS
COTL1	1.98648e-197	0.923201	0.6	0.314	6.61239e-193	Tip	COTL1
IGHG4	3.29167e-197	0.565632	0.328	0.093	1.0957e-192	Tip	IGHG4
EVA1B	2.38437e-196	0.619336	0.5	0.212	7.93684e-192	Tip	EVA1B
P2RY6	6.6502e-196	0.660838	0.506	0.205	2.21365e-191	Tip	P2RY6
SLC12A2	2.15997e-195	0.492076	0.478	0.187	7.18988e-191	Tip	SLC12A2
DGKH	1.67302e-194	0.601865	0.571	0.267	5.56898e-190	Tip	DGKH
TMEM233	1.72844e-194	0.488759	0.371	0.119	5.75346e-190	Tip	TMEM233
DOCK6	1.1468e-190	0.612391	0.763	0.471	3.81734e-186	Tip	DOCK6
FCN3	3.81994e-190	0.624281	0.421	0.15	1.27154e-185	Tip	FCN3
FYN	1.23992e-189	0.569326	0.662	0.357	4.12731e-185	Tip	FYN
EXOC3L1	2.60065e-188	0.463783	0.505	0.208	8.65678e-184	Tip	EXOC3L1
LAPTM5	7.31025e-187	0.270002	0.587	0.252	2.43336e-182	Tip	LAPTM5
SOX4	1.83168e-186	0.669125	0.818	0.527	6.09711e-182	Tip	SOX4
GRPEL2	1.4808e-185	0.581982	0.474	0.194	4.92914e-181	Tip	GRPEL2
LAMC1	1.80457e-185	0.67589	0.801	0.559	6.00689e-181	Tip	LAMC1
PLXNA2	2.18446e-185	0.609926	0.692	0.396	7.27142e-181	Tip	PLXNA2
TTYH3	3.88101e-185	0.495169	0.544	0.246	1.29187e-180	Tip	TTYH3
NDUFC2	4.57523e-185	0.621091	0.685	0.384	1.52296e-180	Tip	NDUFC2
GOSR2	1.52526e-184	0.473971	0.489	0.206	5.07713e-180	Tip	GOSR2
NRP2	1.56598e-183	0.714653	0.748	0.469	5.21268e-179	Tip	NRP2
ANKRD11	3.64818e-183	0.610672	0.742	0.462	1.21437e-178	Tip	ANKRD11
MZT2B	1.71834e-181	0.660791	0.687	0.4	5.71983e-177	Tip	MZT2B
PINK1	1.91695e-181	0.621333	0.601	0.308	6.38095e-177	Tip	PINK1
HES4	3.81562e-181	0.60095	0.299	0.082	1.27011e-176	Tip	HES4
ITGA8	1.13355e-180	0.481483	0.344	0.108	3.77324e-176	Tip	ITGA8
ATP5PO	2.5963e-179	0.587418	0.622	0.32	8.6423e-175	Tip	ATP5PO
PSMA2	6.51322e-177	0.536865	0.477	0.196	2.16806e-172	Tip	PSMA2
CITED4	5.2775e-176	0.44975	0.239	0.054	1.75672e-171	Tip	CITED4
AKAP13	8.83572e-176	0.604761	0.856	0.618	2.94114e-171	Tip	AKAP13
NT5DC2	9.03994e-176	0.341837	0.258	0.064	3.00912e-171	Tip	NT5DC2
CPNE5	1.25514e-175	0.439689	0.424	0.161	4.17798e-171	Tip	CPNE5
UBALD2	1.5703e-174	0.526852	0.513	0.237	5.22706e-170	Tip	UBALD2
SH2B3	5.8041e-174	0.529192	0.665	0.369	1.93201e-169	Tip	SH2B3
TSPAN15	2.33975e-173	0.595781	0.581	0.295	7.78832e-169	Tip	TSPAN15
APCDD1	1.15207e-172	0.394852	0.285	0.079	3.83491e-168	Tip	APCDD1
STC2	4.45889e-171	0.582349	0.46	0.194	1.48423e-166	Tip	STC2
FJX1	5.21472e-171	0.445253	0.3	0.088	1.73582e-166	Tip	FJX1
PTP4A3	1.01369e-170	0.703963	0.663	0.37	3.37427e-166	Tip	PTP4A3
ALPK3	1.38932e-170	0.40541	0.386	0.14	4.62463e-166	Tip	ALPK3
ABL2	2.84869e-169	0.561393	0.767	0.47	9.48244e-165	Tip	ABL2
MICALL2	3.69594e-169	0.383664	0.382	0.136	1.23027e-164	Tip	MICALL2
TGFB1	7.26617e-169	0.594956	0.74	0.472	2.41869e-164	Tip	TGFB1
KRT10	3.02058e-168	0.597423	0.719	0.443	1.00546e-163	Tip	KRT10
SH3PXD2A	8.53316e-168	0.457535	0.458	0.194	2.84043e-163	Tip	SH3PXD2A
COL13A1	2.13236e-166	0.598729	0.318	0.103	7.09799e-162	Tip	COL13A1
JAG2	1.13975e-165	0.574943	0.656	0.365	3.79387e-161	Tip	JAG2
PTPRG	5.22767e-164	0.604592	0.629	0.344	1.74014e-159	Tip	PTPRG
MRPL12	8.63102e-164	0.432649	0.368	0.133	2.87301e-159	Tip	MRPL12
PLXNA1	1.52666e-163	0.268381	0.214	0.046	5.0818e-159	Tip	PLXNA1
BCAT1	2.80967e-163	0.442051	0.38	0.137	9.35254e-159	Tip	BCAT1
ARHGAP6	1.28839e-162	0.337985	0.228	0.053	4.28867e-158	Tip	ARHGAP6
MYO10	1.54334e-162	0.555833	0.624	0.339	5.13731e-158	Tip	MYO10
NAA10	1.95551e-162	0.604836	0.695	0.421	6.50932e-158	Tip	NAA10
ANKRD28	4.22713e-162	0.529041	0.601	0.312	1.40709e-157	Tip	ANKRD28
LAMB1	7.26985e-162	0.651921	0.798	0.575	2.41992e-157	Tip	LAMB1
C11orf96	6.48764e-161	0.429639	0.377	0.139	2.15954e-156	Tip	C11orf96
IGHG3	5.60885e-160	0.303769	0.232	0.056	1.86702e-155	Tip	IGHG3
CD63	1.18284e-159	0.504981	0.982	0.943	3.93733e-155	Tip	CD63
PLAU	3.29559e-159	0.490917	0.495	0.216	1.097e-154	Tip	PLAU
SIPA1L2	6.27474e-159	0.490445	0.505	0.228	2.08867e-154	Tip	SIPA1L2
NES	1.61881e-158	0.616441	0.693	0.407	5.38852e-154	Tip	NES
BDKRB2	2.22163e-158	0.605376	0.483	0.223	7.39512e-154	Tip	BDKRB2
TMEM132A	3.15117e-158	0.3377	0.324	0.106	1.04893e-153	Tip	TMEM132A
F2R	5.77249e-158	0.608619	0.722	0.45	1.92149e-153	Tip	F2R
PKN1	6.50188e-158	0.515488	0.681	0.397	2.16428e-153	Tip	PKN1
ANGPT2	8.50592e-158	1.00998	0.529	0.271	2.83136e-153	Tip	ANGPT2
FLNA	2.13138e-157	0.58513	0.872	0.697	7.09474e-153	Tip	FLNA
SPRED1	2.20095e-157	0.466003	0.412	0.17	7.32629e-153	Tip	SPRED1
NME1	1.95214e-156	0.536572	0.515	0.251	6.49808e-152	Tip	NME1
NDST1	3.72792e-156	0.536261	0.624	0.346	1.24091e-151	Tip	NDST1
KLHL5	4.27477e-156	0.449029	0.546	0.272	1.42294e-151	Tip	KLHL5
FAM19A5	4.77878e-156	0.205217	0.109	0.007	1.59071e-151	Tip	FAM19A5
RASSF2	1.1342e-155	0.411237	0.34	0.118	3.77541e-151	Tip	RASSF2
FHOD1	6.42023e-155	0.45814	0.479	0.218	2.1371e-150	Tip	FHOD1
REST	9.403e-155	0.474567	0.519	0.251	3.12998e-150	Tip	REST
CSTB	2.03796e-153	0.623282	0.918	0.797	6.78375e-149	Tip	CSTB
N4BP3	3.17488e-153	0.34057	0.26	0.073	1.05682e-148	Tip	N4BP3
CTNNB1	4.23386e-152	0.598833	0.895	0.717	1.40932e-147	Tip	CTNNB1
ARHGEF12	2.50268e-151	0.508203	0.766	0.509	8.33067e-147	Tip	ARHGEF12
AGRN	3.12598e-151	0.581114	0.684	0.415	1.04055e-146	Tip	AGRN
NAV1	7.67132e-151	0.450754	0.591	0.309	2.55355e-146	Tip	NAV1
PRELID1	7.86382e-151	0.53748	0.796	0.552	2.61763e-146	Tip	PRELID1
MSN	1.56591e-149	0.47291	0.952	0.863	5.21246e-145	Tip	MSN
RALA	1.74197e-149	0.586401	0.74	0.504	5.79848e-145	Tip	RALA
MRPL17	9.14323e-149	0.539439	0.774	0.539	3.04351e-144	Tip	MRPL17
ITPRIPL2	1.03142e-148	0.436232	0.444	0.195	3.4333e-144	Tip	ITPRIPL2
CNPY2	1.14857e-148	0.486351	0.559	0.29	3.82326e-144	Tip	CNPY2
POLR2J3.1	3.66522e-148	0.502379	0.539	0.263	1.22004e-143	Tip	POLR2J3.1
PLOD1	4.53311e-148	0.509554	0.615	0.342	1.50894e-143	Tip	PLOD1
PSMA1	1.38441e-147	0.502418	0.687	0.418	4.60827e-143	Tip	PSMA1
BRI3	2.11345e-147	0.637223	0.663	0.406	7.03503e-143	Tip	BRI3
SYNPO	8.85906e-147	0.541454	0.846	0.608	2.94892e-142	Tip	SYNPO
PLCB1	1.23848e-146	0.580511	0.686	0.418	4.12253e-142	Tip	PLCB1
AC004918.1	9.26926e-146	0.25291	0.196	0.042	3.08546e-141	Tip	AC004918.1
HRAS	1.80243e-145	0.3815	0.358	0.136	5.99975e-141	Tip	HRAS
GPR4	2.63369e-144	0.503172	0.638	0.361	8.76675e-140	Tip	GPR4
CDYL2	1.95287e-143	0.30102	0.303	0.101	6.50051e-139	Tip	CDYL2
SLC9A3R2	3.53442e-143	0.70123	0.894	0.675	1.1765e-138	Tip	SLC9A3R2
PDGFD	5.78584e-142	0.518212	0.388	0.159	1.92593e-137	Tip	PDGFD
NME4	7.62006e-142	0.479555	0.572	0.309	2.53649e-137	Tip	NME4
GADD45GIP1	3.20311e-141	0.494046	0.841	0.622	1.06622e-136	Tip	GADD45GIP1
EFNB2	1.79334e-140	0.824063	0.69	0.451	5.96948e-136	Tip	EFNB2
AC068491.3	4.41042e-140	0.243063	0.154	0.026	1.4681e-135	Tip	AC068491.3
SIPA1	1.5466e-139	0.39293	0.466	0.214	5.14815e-135	Tip	SIPA1
AP2S1	1.83151e-139	0.490748	0.896	0.751	6.09654e-135	Tip	AP2S1
MZT2A	6.37266e-139	0.498235	0.531	0.278	2.12127e-134	Tip	MZT2A
VASP	7.73129e-139	0.499911	0.732	0.49	2.57352e-134	Tip	VASP
ATP1B3	1.0763e-138	0.68828	0.862	0.704	3.58268e-134	Tip	ATP1B3
TNS3	1.77472e-138	0.334128	0.347	0.131	5.90752e-134	Tip	TNS3
FGF12	2.6687e-138	0.207589	0.187	0.04	8.88329e-134	Tip	FGF12
CD200	3.72394e-138	0.489867	0.618	0.345	1.23959e-133	Tip	CD200
ARPC1A	5.75057e-138	0.45281	0.527	0.262	1.91419e-133	Tip	ARPC1A
GLRX5	5.84732e-138	0.36861	0.378	0.155	1.9464e-133	Tip	GLRX5
F2RL3	7.94919e-138	0.43264	0.736	0.429	2.64605e-133	Tip	F2RL3
ASAP2	1.83597e-137	0.325647	0.424	0.181	6.11139e-133	Tip	ASAP2
NPNT	1.87816e-136	0.296173	0.227	0.061	6.25184e-132	Tip	NPNT
MBOAT7	2.57311e-136	0.373919	0.43	0.19	8.56513e-132	Tip	MBOAT7
UBE2J1	3.30682e-136	0.526128	0.763	0.535	1.10074e-131	Tip	UBE2J1
FBLIM1	8.03461e-136	0.403993	0.456	0.207	2.67448e-131	Tip	FBLIM1
RDX	1.77992e-135	0.549739	0.878	0.686	5.92483e-131	Tip	RDX
MGAT4B	3.47441e-135	0.343816	0.378	0.155	1.15653e-130	Tip	MGAT4B
FADS2	1.58608e-134	0.250009	0.207	0.051	5.27959e-130	Tip	FADS2
RABAC1	2.5172e-134	0.494804	0.885	0.723	8.379e-130	Tip	RABAC1
PDGFA	1.97022e-133	0.447743	0.33	0.126	6.55829e-129	Tip	PDGFA
FSCN1	3.02139e-133	0.600071	0.822	0.605	1.00573e-128	Tip	FSCN1
COMMD3	2.42161e-132	0.303199	0.347	0.134	8.0608e-128	Tip	COMMD3
TMSB4X	2.48287e-132	0.590858	1	0.999	8.26474e-128	Tip	TMSB4X
ATP13A2	3.03313e-132	0.322131	0.392	0.163	1.00964e-127	Tip	ATP13A2
CRMP1	4.73221e-132	0.276516	0.199	0.049	1.57521e-127	Tip	CRMP1
DLL4	7.21888e-132	0.562281	0.617	0.357	2.40295e-127	Tip	DLL4
CETP	1.33923e-131	0.289241	0.277	0.091	4.45788e-127	Tip	CETP
EIF3J	1.82189e-130	0.451201	0.624	0.364	6.06451e-126	Tip	EIF3J
ARPC2	3.26047e-130	0.406438	0.949	0.877	1.08531e-125	Tip	ARPC2
LDHB	1.99937e-129	0.531815	0.882	0.714	6.65531e-125	Tip	LDHB
VKORC1	2.60419e-129	0.48014	0.616	0.356	8.66857e-125	Tip	VKORC1
PDXK	3.95425e-129	0.299449	0.319	0.118	1.31625e-124	Tip	PDXK
TMEM184B	5.57454e-129	0.490545	0.646	0.394	1.8556e-124	Tip	TMEM184B
NOX4	1.45297e-128	0.313815	0.285	0.098	4.83651e-124	Tip	NOX4
TBC1D1	2.04052e-128	0.462027	0.64	0.381	6.79227e-124	Tip	TBC1D1
QPCT	2.07281e-128	0.315773	0.295	0.104	6.89975e-124	Tip	QPCT
CSNK1E	7.72633e-128	0.414746	0.591	0.326	2.57186e-123	Tip	CSNK1E
CFL1	9.11184e-128	0.39446	0.987	0.979	3.03306e-123	Tip	CFL1
S100A3	1.17022e-127	0.433263	0.343	0.137	3.89532e-123	Tip	S100A3
SNX3	4.42059e-127	0.534093	0.901	0.764	1.47148e-122	Tip	SNX3
PTMS	6.32859e-127	0.5923	0.81	0.594	2.1066e-122	Tip	PTMS
PHLDB1	8.07373e-127	0.392741	0.568	0.305	2.6875e-122	Tip	PHLDB1
RAPGEF1	9.41175e-127	0.460684	0.572	0.321	3.13289e-122	Tip	RAPGEF1
GADD45G	1.03869e-126	0.389314	0.252	0.08	3.45749e-122	Tip	GADD45G
GPX8	3.44899e-126	0.386642	0.424	0.196	1.14806e-121	Tip	GPX8
FADS1	4.14567e-126	0.30687	0.328	0.125	1.37997e-121	Tip	FADS1
SMOX	5.0161e-126	0.271636	0.266	0.088	1.66971e-121	Tip	SMOX
SEC61G	7.39838e-126	0.513543	0.907	0.77	2.4627e-121	Tip	SEC61G
VEPH1	1.78865e-125	0.138451	0.102	0.01	5.95387e-121	Tip	VEPH1
PPM1F	2.00362e-125	0.436603	0.651	0.391	6.66945e-121	Tip	PPM1F
MXD4	4.22163e-124	0.402946	0.495	0.254	1.40525e-119	Tip	MXD4
ITGA5	6.27527e-124	0.432723	0.899	0.743	2.08885e-119	Tip	ITGA5
ARSG	8.43718e-124	0.214968	0.18	0.042	2.80848e-119	Tip	ARSG
ABRACL	1.34232e-123	0.447195	0.679	0.42	4.4682e-119	Tip	ABRACL
FAM43A	1.68934e-123	0.487294	0.58	0.325	5.62331e-119	Tip	FAM43A
FAM89B	1.75791e-123	0.355894	0.376	0.159	5.85154e-119	Tip	FAM89B
KIF5C	2.00246e-123	0.166073	0.099	0.009	6.66558e-119	Tip	KIF5C
MSX1	2.6395e-123	0.335624	0.322	0.123	8.78612e-119	Tip	MSX1
CSNK2B	5.54571e-123	0.438864	0.581	0.323	1.846e-118	Tip	CSNK2B
FAP	1.88123e-122	0.321988	0.412	0.181	6.26204e-118	Tip	FAP
CHD3	2.03095e-122	0.379142	0.502	0.257	6.76041e-118	Tip	CHD3
HLX	2.22431e-122	0.389929	0.44	0.204	7.40407e-118	Tip	HLX
ARPC4	3.98269e-122	0.427728	0.598	0.341	1.32572e-117	Tip	ARPC4
ARHGAP18	1.01e-121	0.593818	0.59	0.359	3.36199e-117	Tip	ARHGAP18
ITGA2	2.18036e-121	0.44994	0.43	0.207	7.25778e-117	Tip	ITGA2
TNK2	3.23703e-121	0.312417	0.404	0.177	1.07751e-116	Tip	TNK2
CDC42EP5	7.41847e-121	0.412304	0.327	0.131	2.46939e-116	Tip	CDC42EP5
GNB1	7.63203e-121	0.450342	0.808	0.594	2.54047e-116	Tip	GNB1
ARPC1B	7.67128e-121	0.509158	0.809	0.593	2.55354e-116	Tip	ARPC1B
RGL1	8.53627e-121	0.323963	0.319	0.123	2.84147e-116	Tip	RGL1
HAPLN1	9.08711e-121	0.728486	0.167	0.038	3.02483e-116	Tip	HAPLN1
ARPC5	9.77491e-121	0.455268	0.866	0.72	3.25378e-116	Tip	ARPC5
SNF8	1.96226e-120	0.411973	0.537	0.294	6.53176e-116	Tip	SNF8
OAZ2	2.05314e-120	0.495855	0.686	0.436	6.83429e-116	Tip	OAZ2
TLE3	2.40391e-120	0.330416	0.402	0.181	8.0019e-116	Tip	TLE3
MYO6	4.84234e-120	0.444886	0.655	0.404	1.61187e-115	Tip	MYO6
DUSP7	8.73106e-120	0.307211	0.34	0.138	2.90631e-115	Tip	DUSP7
CPNE2	2.10752e-119	0.385756	0.536	0.287	7.0153e-115	Tip	CPNE2
MPRIP	3.48066e-119	0.444482	0.675	0.432	1.15861e-114	Tip	MPRIP
HOMER3	3.59844e-119	0.369366	0.386	0.171	1.19781e-114	Tip	HOMER3
IGKC	4.30536e-119	0.570706	0.685	0.438	1.43312e-114	Tip	IGKC
SRM	4.68832e-119	0.374543	0.422	0.199	1.5606e-114	Tip	SRM
HAGLROS	1.03086e-118	0.340393	0.387	0.171	3.43142e-114	Tip	HAGLROS
CDKN2B	1.37869e-118	0.219364	0.177	0.042	4.58923e-114	Tip	CDKN2B
SERPINE1	4.98632e-118	0.635507	0.709	0.442	1.6598e-113	Tip	SERPINE1
LIMD1	5.76672e-118	0.228873	0.21	0.06	1.91957e-113	Tip	LIMD1
MSRB2	7.70309e-118	0.332785	0.359	0.153	2.56413e-113	Tip	MSRB2
DCHS1	8.06083e-118	0.429781	0.597	0.348	2.68321e-113	Tip	DCHS1
NREP	8.19535e-118	0.460891	0.551	0.308	2.72799e-113	Tip	NREP
CLTB	1.05944e-117	0.446643	0.65	0.403	3.52657e-113	Tip	CLTB
GNAI1	1.09136e-117	0.452452	0.46	0.231	3.63282e-113	Tip	GNAI1
MYO1D	3.81484e-117	0.30187	0.351	0.146	1.26985e-112	Tip	MYO1D
NETO2	7.33989e-117	0.227076	0.193	0.051	2.44323e-112	Tip	NETO2
KCNQ3	1.87963e-116	0.223845	0.122	0.019	6.25673e-112	Tip	KCNQ3
HEY1	3.72127e-116	0.388581	0.459	0.215	1.2387e-111	Tip	HEY1
FAM129B	4.00278e-116	0.406201	0.652	0.4	1.3324e-111	Tip	FAM129B
LYL1	1.30498e-115	0.359439	0.382	0.168	4.34388e-111	Tip	LYL1
PDE8A	2.36571e-115	0.323201	0.459	0.224	7.87474e-111	Tip	PDE8A
CFAP74	2.18238e-114	0.119157	0.084	0.006	7.26449e-110	Tip	CFAP74
OSBPL3	8.44493e-114	0.287086	0.281	0.103	2.81107e-109	Tip	OSBPL3
PCAT19	8.55962e-114	0.58891	0.688	0.443	2.84924e-109	Tip	PCAT19
EXOC3L2	1.08441e-113	0.398445	0.468	0.236	3.60966e-109	Tip	EXOC3L2
LUZP1	2.146e-113	0.43827	0.768	0.544	7.1434e-109	Tip	LUZP1
JUP	3.12894e-113	0.457835	0.726	0.492	1.04153e-108	Tip	JUP
TMOD2	3.89788e-113	0.341105	0.378	0.168	1.29749e-108	Tip	TMOD2
RCN2	9.20828e-113	0.386189	0.555	0.307	3.06516e-108	Tip	RCN2
EMC8	2.13593e-112	0.321873	0.44	0.216	7.10987e-108	Tip	EMC8
CTSD	2.33403e-112	0.362648	0.681	0.422	7.76927e-108	Tip	CTSD
AES	2.78092e-112	0.424235	0.826	0.622	9.25685e-108	Tip	AES
LYSMD2	5.03527e-112	0.316569	0.397	0.182	1.67609e-107	Tip	LYSMD2
IL32	2.57199e-111	0.674094	0.836	0.643	8.56137e-107	Tip	IL32
RAB32	3.61598e-111	0.353296	0.449	0.225	1.20365e-106	Tip	RAB32
MMP15	5.62483e-111	0.317853	0.449	0.219	1.87234e-106	Tip	MMP15
TCEAL9	6.77505e-111	0.474164	0.773	0.563	2.25521e-106	Tip	TCEAL9
ZNF532	1.05909e-110	0.30327	0.372	0.167	3.52539e-106	Tip	ZNF532
JAM3	5.84713e-110	0.346756	0.544	0.296	1.94633e-105	Tip	JAM3
BGN	6.61139e-110	0.277727	0.565	0.304	2.20073e-105	Tip	BGN
PTK7	7.51962e-110	0.25749	0.284	0.106	2.50306e-105	Tip	PTK7
FAM50A	2.00033e-109	0.339742	0.479	0.248	6.6585e-105	Tip	FAM50A
TPGS1	5.82494e-109	0.35222	0.295	0.116	1.93895e-104	Tip	TPGS1
AC093673.1	8.82535e-109	0.192964	0.178	0.047	2.93769e-104	Tip	AC093673.1
C1orf122	1.4763e-108	0.37046	0.512	0.279	4.91415e-104	Tip	C1orf122
RCC2	2.31215e-108	0.314713	0.45	0.225	7.69645e-104	Tip	RCC2
GNB2	2.73706e-108	0.398251	0.788	0.566	9.11084e-104	Tip	GNB2
IGHG1	8.28902e-108	0.445979	0.26	0.095	2.75917e-103	Tip	IGHG1
PTPRK	7.87027e-107	0.394158	0.641	0.391	2.61978e-102	Tip	PTPRK
MPZL1	2.36912e-106	0.392643	0.594	0.365	7.88608e-102	Tip	MPZL1
MAFK	8.13961e-106	0.319528	0.407	0.195	2.70943e-101	Tip	MAFK
LINC01943	1.04985e-105	0.232607	0.18	0.049	3.49464e-101	Tip	LINC01943
KCNN2	1.0887e-105	0.21257	0.176	0.047	3.62395e-101	Tip	KCNN2
CD9	1.70084e-105	0.36893	0.931	0.787	5.66159e-101	Tip	CD9
LPP	1.81145e-105	0.442486	0.77	0.549	6.02976e-101	Tip	LPP
SNHG25	3.03575e-105	0.258851	0.203	0.061	1.01051e-100	Tip	SNHG25
RHOBTB3	3.47229e-105	0.224749	0.193	0.056	1.15582e-100	Tip	RHOBTB3
UBE2M	5.367e-105	0.310886	0.38	0.178	1.78651e-100	Tip	UBE2M
PTMA	8.94644e-105	0.312396	0.999	0.998	2.978e-100	Tip	PTMA
CTSZ	1.10877e-104	0.391311	0.636	0.398	3.69076e-100	Tip	CTSZ
GMFG	2.20333e-104	0.437095	0.802	0.598	7.33423e-100	Tip	GMFG
SLC16A3	2.86269e-104	0.38736	0.524	0.295	9.52903e-100	Tip	SLC16A3
INPP5A	9.73756e-104	0.241776	0.253	0.091	3.24134e-99	Tip	INPP5A
P2RY1	1.11598e-103	0.223385	0.159	0.039	3.71475e-99	Tip	P2RY1
TBC1D2B	1.3097e-103	0.293051	0.366	0.167	4.35959e-99	Tip	TBC1D2B
ELL2	2.34766e-103	0.273198	0.307	0.124	7.81465e-99	Tip	ELL2
TMEM37	3.72628e-103	0.2091	0.178	0.049	1.24037e-98	Tip	TMEM37
PALD1	3.95944e-103	0.30518	0.348	0.154	1.31798e-98	Tip	PALD1
SVIL	5.6595e-103	0.409474	0.578	0.344	1.88388e-98	Tip	SVIL
HBEGF	5.88432e-103	0.34557	0.557	0.31	1.95871e-98	Tip	HBEGF
ST8SIA4	6.34328e-103	0.319421	0.496	0.262	2.11149e-98	Tip	ST8SIA4
ST3GAL6	7.02751e-103	0.296599	0.241	0.085	2.33925e-98	Tip	ST3GAL6
TXNL4A	1.25013e-102	0.363354	0.498	0.275	4.16129e-98	Tip	TXNL4A
JARID2	1.61424e-102	0.307549	0.399	0.191	5.37332e-98	Tip	JARID2
SCAMP5	2.2292e-102	0.244041	0.256	0.094	7.42035e-98	Tip	SCAMP5
CTHRC1	2.31461e-102	0.60101	0.59	0.364	7.70464e-98	Tip	CTHRC1
LYN	3.09019e-102	0.306043	0.4	0.191	1.02863e-97	Tip	LYN
ACVRL1	4.02239e-102	0.374838	0.829	0.615	1.33893e-97	Tip	ACVRL1
PIEZO2	8.1406e-102	0.272463	0.193	0.056	2.70976e-97	Tip	PIEZO2
H1FX	8.16831e-102	0.485534	0.545	0.317	2.71899e-97	Tip	H1FX
SPG7	8.54495e-102	0.45623	0.65	0.419	2.84436e-97	Tip	SPG7
MAP7D1	9.09585e-102	0.344572	0.517	0.289	3.02774e-97	Tip	MAP7D1
NOS2	1.49346e-101	0.138115	0.083	0.008	4.97129e-97	Tip	NOS2
NRIP3	1.57528e-101	0.111428	0.08	0.007	5.24362e-97	Tip	NRIP3
EIF4G2	2.45614e-101	0.363101	0.948	0.86	8.17574e-97	Tip	EIF4G2
AC002070.1	2.98077e-101	0.199317	0.189	0.055	9.92208e-97	Tip	AC002070.1
EFNB1	3.12463e-101	0.361325	0.536	0.3	1.04009e-96	Tip	EFNB1
KLF13	4.50478e-101	0.3171	0.456	0.237	1.49951e-96	Tip	KLF13
ZNF710	4.59765e-101	0.187425	0.187	0.054	1.53042e-96	Tip	ZNF710
ARHGAP29	7.42197e-101	0.399651	0.92	0.798	2.47055e-96	Tip	ARHGAP29
RAB5C	1.12177e-100	0.390155	0.763	0.545	3.73403e-96	Tip	RAB5C
ADARB1	1.77771e-100	0.308285	0.413	0.202	5.91748e-96	Tip	ADARB1
ZFHX3	3.23644e-100	0.331254	0.494	0.264	1.07731e-95	Tip	ZFHX3
PDLIM2	3.37696e-100	0.326998	0.475	0.252	1.12409e-95	Tip	PDLIM2
MYL12B	6.00789e-100	0.339418	0.99	0.968	1.99985e-95	Tip	MYL12B
TM9SF3	8.13172e-100	0.375892	0.671	0.434	2.70681e-95	Tip	TM9SF3
GJA1	1.11077e-99	0.546618	0.746	0.53	3.69741e-95	Tip	GJA1
KCNN3	1.65674e-99	0.37321	0.463	0.242	5.5148e-95	Tip	KCNN3
MEF2D	2.52333e-99	0.288893	0.42	0.208	8.39942e-95	Tip	MEF2D
ERBIN	3.96616e-99	0.349496	0.566	0.333	1.32021e-94	Tip	ERBIN
RASGRF2	5.89696e-99	0.2944	0.451	0.231	1.96292e-94	Tip	RASGRF2
IGFBP5	7.27211e-99	0.781858	0.433	0.224	2.42067e-94	Tip	IGFBP5
SCARF1	7.65195e-99	0.374903	0.611	0.375	2.5471e-94	Tip	SCARF1
GSTO1	2.18417e-98	0.431337	0.827	0.653	7.27046e-94	Tip	GSTO1
YPEL2	2.47274e-98	0.407099	0.596	0.364	8.231e-94	Tip	YPEL2
ATP2A2	3.02544e-98	0.358747	0.614	0.382	1.00708e-93	Tip	ATP2A2
ADGRL2	7.26941e-98	0.36648	0.584	0.348	2.41977e-93	Tip	ADGRL2
UACA	9.85736e-98	0.495333	0.764	0.578	3.28122e-93	Tip	UACA
C19orf24	1.49778e-97	0.332272	0.449	0.233	4.98568e-93	Tip	C19orf24
ROBO4	1.83723e-97	0.413217	0.804	0.624	6.11558e-93	Tip	ROBO4
CASP9	1.89272e-97	0.202372	0.193	0.059	6.30029e-93	Tip	CASP9
SQLE	2.01623e-97	0.29446	0.336	0.151	6.71142e-93	Tip	SQLE
MYO1E	2.25547e-97	0.373196	0.541	0.312	7.50778e-93	Tip	MYO1E
ARHGDIB	3.07028e-97	0.469203	0.891	0.735	1.022e-92	Tip	ARHGDIB
GRAMD1B	3.31203e-97	0.144351	0.107	0.018	1.10248e-92	Tip	GRAMD1B
MALAT1	5.34153e-97	0.481493	0.997	0.994	1.77803e-92	Tip	MALAT1
JCAD	5.86957e-97	0.378417	0.665	0.426	1.9538e-92	Tip	JCAD
TMIGD3	6.013e-97	0.106941	0.087	0.01	2.00155e-92	Tip	TMIGD3
ST5	8.11542e-97	0.220496	0.221	0.075	2.70138e-92	Tip	ST5
STT3B	1.00101e-96	0.32815	0.535	0.309	3.33206e-92	Tip	STT3B
RARG	1.03926e-96	0.243526	0.321	0.137	3.45938e-92	Tip	RARG
SLC4A7	1.22269e-96	0.381059	0.408	0.204	4.06996e-92	Tip	SLC4A7
MACF1	1.67563e-96	0.455702	0.857	0.725	5.57768e-92	Tip	MACF1
TMEM8A	1.7945e-96	0.255537	0.356	0.163	5.97336e-92	Tip	TMEM8A
TSNAX	2.38243e-96	0.299202	0.427	0.216	7.93041e-92	Tip	TSNAX
CALU	3.82364e-96	0.403724	0.793	0.604	1.27278e-91	Tip	CALU
COPRS	5.3834e-96	0.260636	0.316	0.136	1.79197e-91	Tip	COPRS
REEP3	4.71507e-95	0.316367	0.525	0.295	1.56951e-90	Tip	REEP3
NOL4L	8.79138e-95	0.310091	0.531	0.303	2.92639e-90	Tip	NOL4L
RNF19A	1.0962e-94	0.376657	0.577	0.354	3.64891e-90	Tip	RNF19A
KCNC4	2.09262e-94	0.225284	0.255	0.097	6.96569e-90	Tip	KCNC4
ZEB1	2.3463e-94	0.418669	0.748	0.541	7.81013e-90	Tip	ZEB1
STUB1	2.74404e-94	0.328291	0.544	0.314	9.1341e-90	Tip	STUB1
DYNC1I2	2.92055e-94	0.388544	0.705	0.479	9.72164e-90	Tip	DYNC1I2
GPRIN3	4.29893e-94	0.286989	0.189	0.059	1.43098e-89	Tip	GPRIN3
H2AFV	4.30007e-94	0.373601	0.693	0.461	1.43136e-89	Tip	H2AFV
KCNK5	4.95783e-94	0.210409	0.103	0.017	1.65031e-89	Tip	KCNK5
RIN2	8.8427e-94	0.346377	0.484	0.265	2.94347e-89	Tip	RIN2
UNC119B	1.66403e-93	0.229249	0.252	0.095	5.53905e-89	Tip	UNC119B
PNP	1.75203e-93	0.417818	0.835	0.658	5.83199e-89	Tip	PNP
PTPRE	2.15788e-93	0.331434	0.694	0.462	7.18293e-89	Tip	PTPRE
YEATS2	2.55147e-93	0.269769	0.353	0.164	8.49307e-89	Tip	YEATS2
ACE	6.09656e-93	0.328134	0.472	0.25	2.02936e-88	Tip	ACE
NBEAL2	1.45056e-92	0.223707	0.266	0.105	4.82848e-88	Tip	NBEAL2
VAT1L	1.55928e-92	0.150571	0.097	0.015	5.19038e-88	Tip	VAT1L
CBL	2.737e-92	0.255819	0.383	0.186	9.11066e-88	Tip	CBL
MFSD12	1.43526e-91	0.216607	0.268	0.107	4.77754e-87	Tip	MFSD12
CCZ1	1.57698e-91	0.263014	0.334	0.151	5.2493e-87	Tip	CCZ1
SEMA6B	3.04399e-91	0.340104	0.599	0.369	1.01325e-86	Tip	SEMA6B
CTTN	3.5037e-91	0.364089	0.73	0.519	1.16628e-86	Tip	CTTN
ATOX1	6.18542e-91	0.40086	0.891	0.758	2.05894e-86	Tip	ATOX1
DOK4	6.60283e-91	0.271456	0.306	0.134	2.19788e-86	Tip	DOK4
CRISPLD1	7.45517e-91	0.209962	0.151	0.04	2.4816e-86	Tip	CRISPLD1
RRBP1	9.42681e-91	0.425262	0.817	0.649	3.1379e-86	Tip	RRBP1
DYNLL1	2.21882e-90	0.357157	0.964	0.895	7.38577e-86	Tip	DYNLL1
KIF1B	2.51326e-90	0.294332	0.412	0.211	8.36589e-86	Tip	KIF1B
EXT1	2.80599e-90	0.295977	0.405	0.206	9.34031e-86	Tip	EXT1
MAP2K2	4.11646e-90	0.306413	0.466	0.257	1.37025e-85	Tip	MAP2K2
FNDC3B	5.31296e-90	0.36396	0.702	0.483	1.76852e-85	Tip	FNDC3B
ADCY1	7.98631e-90	0.167993	0.132	0.031	2.6584e-85	Tip	ADCY1
KNOP1	9.41559e-90	0.304869	0.492	0.277	3.13417e-85	Tip	KNOP1
TOR4A	1.19888e-89	0.20952	0.235	0.087	3.99072e-85	Tip	TOR4A
PLCL1	1.41411e-89	0.160485	0.147	0.038	4.70716e-85	Tip	PLCL1
METRN	2.05929e-89	0.218264	0.224	0.082	6.85476e-85	Tip	METRN
RALBP1	3.77322e-89	0.381388	0.606	0.389	1.25599e-84	Tip	RALBP1
MAGED2	4.96167e-89	0.468371	0.734	0.558	1.65159e-84	Tip	MAGED2
CXXC5	5.27142e-89	0.27877	0.364	0.176	1.7547e-84	Tip	CXXC5
ERO1A	6.30202e-89	0.295671	0.432	0.228	2.09775e-84	Tip	ERO1A
CEP170	1.01508e-88	0.350005	0.552	0.332	3.37889e-84	Tip	CEP170
JAG1	1.04826e-88	0.507632	0.624	0.415	3.48934e-84	Tip	JAG1
ISG20	1.70457e-88	0.377188	0.449	0.248	5.674e-84	Tip	ISG20
DUSP10	1.92194e-88	0.165698	0.154	0.042	6.39756e-84	Tip	DUSP10
MAP2K3	2.20648e-88	0.308431	0.494	0.278	7.34472e-84	Tip	MAP2K3
PICALM	4.54046e-88	0.381911	0.771	0.57	1.51138e-83	Tip	PICALM
PLK2	2.42861e-87	0.557359	0.745	0.553	8.0841e-83	Tip	PLK2
COPE	4.22064e-87	0.362434	0.785	0.59	1.40492e-82	Tip	COPE
PGP	5.79357e-87	0.226485	0.22	0.081	1.92851e-82	Tip	PGP
TMEM189	7.39255e-87	0.255999	0.348	0.166	2.46076e-82	Tip	TMEM189
UPP1	1.49882e-86	0.335499	0.827	0.616	4.98912e-82	Tip	UPP1
TSR3	2.38378e-86	0.234231	0.318	0.145	7.9349e-82	Tip	TSR3
2023-03-04	4.63285e-86	0.086724	0.056	0.003	1.54214e-81	Tip	2023-03-04
IGLC2	6.42367e-86	0.296076	0.401	0.197	2.13825e-81	Tip	IGLC2
DBI	6.78499e-86	0.383698	0.874	0.743	2.25852e-81	Tip	DBI
CPM	7.18484e-86	0.300339	0.236	0.089	2.39162e-81	Tip	CPM
TM4SF18	8.84721e-86	0.372066	0.789	0.599	2.94497e-81	Tip	TM4SF18
RABL6	9.513e-86	0.281315	0.419	0.221	3.16659e-81	Tip	RABL6
EOGT	1.23833e-85	0.313025	0.481	0.27	4.12204e-81	Tip	EOGT
RRP36	1.86032e-85	0.21613	0.294	0.129	6.19246e-81	Tip	RRP36
MAP1S	2.00972e-85	0.289842	0.509	0.292	6.68975e-81	Tip	MAP1S
KCNJ2-AS1	2.42422e-85	0.149355	0.138	0.035	8.06951e-81	Tip	KCNJ2-AS1
NRIP1	3.46225e-85	0.32185	0.443	0.242	1.15248e-80	Tip	NRIP1
RAP2A	4.08894e-85	0.306826	0.362	0.18	1.36109e-80	Tip	RAP2A
ACKR3	4.10875e-85	0.456432	0.422	0.228	1.36768e-80	Tip	ACKR3
KDELR2	4.42163e-85	0.376852	0.771	0.58	1.47183e-80	Tip	KDELR2
PLEKHG5	7.47717e-85	0.254687	0.338	0.159	2.48893e-80	Tip	PLEKHG5
BACE2	7.9815e-85	0.435219	0.594	0.383	2.6568e-80	Tip	BACE2
POLR2J	8.00862e-85	0.349123	0.597	0.382	2.66583e-80	Tip	POLR2J
NPTX2	8.09305e-85	0.316056	0.122	0.028	2.69393e-80	Tip	NPTX2
FNDC4	9.86853e-85	0.210693	0.184	0.061	3.28494e-80	Tip	FNDC4
SCD5	1.00527e-84	0.207286	0.246	0.097	3.34624e-80	Tip	SCD5
XYLT1	1.09272e-84	0.0954753	0.074	0.008	3.63735e-80	Tip	XYLT1
PIM3	1.34818e-84	0.457032	0.682	0.469	4.4877e-80	Tip	PIM3
METTL9	1.7211e-84	0.350482	0.7	0.484	5.72902e-80	Tip	METTL9
GJC1	1.75621e-84	0.181757	0.202	0.071	5.84591e-80	Tip	GJC1
CCDC85C	1.96879e-84	0.214048	0.295	0.128	6.55352e-80	Tip	CCDC85C
PSMA4	2.03161e-84	0.384331	0.795	0.611	6.76263e-80	Tip	PSMA4
MOB4	3.41014e-84	0.271856	0.443	0.241	1.13513e-79	Tip	MOB4
ITIH5	3.6378e-84	0.325918	0.373	0.186	1.21091e-79	Tip	ITIH5
NDUFA9	7.25468e-84	0.251084	0.365	0.18	2.41487e-79	Tip	NDUFA9
HTRA3	1.03564e-83	0.199783	0.134	0.034	3.44733e-79	Tip	HTRA3
CSNK1G2	2.46067e-83	0.242423	0.378	0.191	8.19082e-79	Tip	CSNK1G2
PFN1	2.63289e-83	0.475133	0.978	0.957	8.76411e-79	Tip	PFN1
CREB3L2	4.16223e-83	0.275341	0.471	0.264	1.38548e-78	Tip	CREB3L2
PIK3R1	5.32206e-83	0.263246	0.365	0.183	1.77155e-78	Tip	PIK3R1
NEDD4L	8.56096e-83	0.207581	0.224	0.085	2.84969e-78	Tip	NEDD4L
IFFO2	1.07275e-82	0.189535	0.193	0.066	3.57088e-78	Tip	IFFO2
CLDN14	1.56779e-82	0.154774	0.076	0.01	5.2187e-78	Tip	CLDN14
CLIC4	1.72291e-82	0.361161	0.879	0.736	5.73504e-78	Tip	CLIC4
DOCK8	2.22178e-82	0.180995	0.178	0.058	7.39565e-78	Tip	DOCK8
GRAMD1A	3.03142e-82	0.377642	0.729	0.538	1.00907e-77	Tip	GRAMD1A
ARHGEF28	3.33868e-82	0.234312	0.271	0.115	1.11135e-77	Tip	ARHGEF28
CKLF	7.945e-82	0.322648	0.508	0.3	2.64465e-77	Tip	CKLF
RAPGEF4	1.05287e-81	0.337714	0.483	0.282	3.50468e-77	Tip	RAPGEF4
CMTM8	1.15291e-81	0.241783	0.245	0.099	3.83769e-77	Tip	CMTM8
STK10	1.63065e-81	0.206781	0.389	0.196	5.42795e-77	Tip	STK10
EFNA1	1.90204e-81	0.42367	0.774	0.583	6.33132e-77	Tip	EFNA1
EEF1E1	1.93544e-81	0.23952	0.303	0.137	6.44251e-77	Tip	EEF1E1
CHST11	2.80859e-81	0.226764	0.286	0.128	9.34894e-77	Tip	CHST11
RBM38	3.79577e-81	0.206721	0.214	0.08	1.2635e-76	Tip	RBM38
DNAJC1	4.34047e-81	0.310393	0.534	0.322	1.44481e-76	Tip	DNAJC1
ARHGAP22	5.4736e-81	0.111453	0.097	0.018	1.822e-76	Tip	ARHGAP22
CRIP1	7.1459e-81	0.583308	0.421	0.23	2.37866e-76	Tip	CRIP1
THBS1	7.33858e-81	0.517558	0.57	0.365	2.44279e-76	Tip	THBS1
MAML3	8.05992e-81	0.200902	0.252	0.103	2.68291e-76	Tip	MAML3
CSNK2A1	1.18049e-80	0.277126	0.533	0.318	3.9295e-76	Tip	CSNK2A1
BAX	1.38312e-80	0.402081	0.741	0.546	4.60399e-76	Tip	BAX
BEX3	1.59949e-80	0.398914	0.854	0.709	5.32421e-76	Tip	BEX3
FDPS	1.70895e-80	0.354262	0.82	0.649	5.68859e-76	Tip	FDPS
CDR2L	4.33461e-80	0.190693	0.285	0.124	1.44286e-75	Tip	CDR2L
ACTR2	4.34118e-80	0.356639	0.801	0.62	1.44505e-75	Tip	ACTR2
DAPK3	4.68794e-80	0.334046	0.595	0.383	1.56048e-75	Tip	DAPK3
MIR503HG	5.81816e-80	0.182822	0.127	0.032	1.93669e-75	Tip	MIR503HG
MLXIP	9.98859e-80	0.308423	0.537	0.325	3.3249e-75	Tip	MLXIP
TRAF4	1.12611e-79	0.193691	0.232	0.092	3.74849e-75	Tip	TRAF4
CUBN	1.89053e-79	0.196787	0.219	0.083	6.293e-75	Tip	CUBN
CD1D	2.1067e-79	0.16818	0.155	0.046	7.01257e-75	Tip	CD1D
BAG1	5.44726e-79	0.326599	0.551	0.342	1.81323e-74	Tip	BAG1
CCDC3	6.15466e-79	0.440002	0.357	0.186	2.0487e-74	Tip	CCDC3
MANF	7.17187e-79	0.394995	0.677	0.475	2.3873e-74	Tip	MANF
ORAI2	9.1085e-79	0.28279	0.467	0.266	3.03195e-74	Tip	ORAI2
TBXA2R	9.87144e-79	0.22609	0.342	0.166	3.2859e-74	Tip	TBXA2R
SEC14L1	1.01903e-78	0.335615	0.863	0.729	3.39205e-74	Tip	SEC14L1
NDUFA11	1.36654e-78	0.407273	0.764	0.561	4.54882e-74	Tip	NDUFA11
CHCHD10	1.37776e-78	0.221754	0.273	0.118	4.58616e-74	Tip	CHCHD10
MAP2K1	2.35086e-78	0.2441	0.341	0.169	7.8253e-74	Tip	MAP2K1
TMEM121	5.05174e-78	0.164827	0.165	0.053	1.68157e-73	Tip	TMEM121
NDUFAF8	5.79881e-78	0.297426	0.392	0.208	1.93025e-73	Tip	NDUFAF8
PPP2CB	9.8978e-78	0.29053	0.516	0.309	3.29468e-73	Tip	PPP2CB
NAA38	1.0552e-77	0.351114	0.876	0.729	3.51244e-73	Tip	NAA38
CDC34	1.27234e-77	0.216823	0.286	0.13	4.23524e-73	Tip	CDC34
EDNRB	1.44656e-77	0.663958	0.338	0.176	4.81518e-73	Tip	EDNRB
WIPI1	1.50894e-77	0.243256	0.318	0.153	5.02281e-73	Tip	WIPI1
REPIN1	2.16733e-77	0.23462	0.373	0.194	7.21438e-73	Tip	REPIN1
SLC39A3	2.3396e-77	0.22026	0.293	0.134	7.78783e-73	Tip	SLC39A3
AVEN	2.52414e-77	0.16984	0.167	0.055	8.4021e-73	Tip	AVEN
TMEM204	2.65364e-77	0.360698	0.78	0.606	8.83316e-73	Tip	TMEM204
UXS1	3.03926e-77	0.254758	0.363	0.187	1.01168e-72	Tip	UXS1
NDUFA13	3.0441e-77	0.386878	0.636	0.422	1.01329e-72	Tip	NDUFA13
UBE2F	3.38069e-77	0.286212	0.42	0.231	1.12533e-72	Tip	UBE2F
LMO2	3.61683e-77	0.43933	0.598	0.394	1.20393e-72	Tip	LMO2
TCF15	3.7683e-77	0.129877	0.104	0.022	1.25435e-72	Tip	TCF15
MEX3D	4.5055e-77	0.178919	0.185	0.065	1.49974e-72	Tip	MEX3D
TMBIM4	4.7519e-77	0.300912	0.63	0.409	1.58176e-72	Tip	TMBIM4
COL6A1	5.82506e-77	0.315067	0.492	0.285	1.93899e-72	Tip	COL6A1
P3H4	8.18064e-77	0.202887	0.279	0.125	2.72309e-72	Tip	P3H4
MYDGF	8.72238e-77	0.342026	0.84	0.68	2.90342e-72	Tip	MYDGF
H3F3A	1.07448e-76	0.233986	0.992	0.987	3.57662e-72	Tip	H3F3A
HES2	1.10084e-76	0.0996434	0.082	0.013	3.66436e-72	Tip	HES2
P3H1	3.107e-76	0.271423	0.438	0.246	1.03423e-71	Tip	P3H1
IER3IP1	3.17967e-76	0.302808	0.55	0.341	1.05842e-71	Tip	IER3IP1
CKAP4	4.07618e-76	0.27559	0.398	0.214	1.35684e-71	Tip	CKAP4
CHD7	5.27482e-76	0.268391	0.427	0.235	1.75583e-71	Tip	CHD7
RTN4	5.84471e-76	0.304602	0.919	0.808	1.94553e-71	Tip	RTN4
SLC35E4	8.40013e-76	0.199009	0.237	0.098	2.79615e-71	Tip	SLC35E4
TP53INP2	8.82977e-76	0.211225	0.26	0.114	2.93917e-71	Tip	TP53INP2
TBC1D9	1.07374e-75	0.25697	0.405	0.218	3.57416e-71	Tip	TBC1D9
SNRPB	1.20694e-75	0.351153	0.843	0.693	4.01755e-71	Tip	SNRPB
SEC24D	1.80881e-75	0.228984	0.377	0.197	6.02098e-71	Tip	SEC24D
PSMA7	1.86061e-75	0.312216	0.942	0.881	6.19341e-71	Tip	PSMA7
EFHD2	1.99625e-75	0.309478	0.44	0.25	6.64493e-71	Tip	EFHD2
Z99289.3	2.04615e-75	0.123645	0.079	0.012	6.81103e-71	Tip	Z99289.3
EBPL	2.63808e-75	0.263343	0.42	0.226	8.78137e-71	Tip	EBPL
C1QTNF12	2.81964e-75	0.2188	0.25	0.106	9.38575e-71	Tip	C1QTNF12
HNRNPAB	3.53888e-75	0.312292	0.637	0.425	1.17799e-70	Tip	HNRNPAB
IQSEC1	3.83547e-75	0.23456	0.477	0.272	1.27671e-70	Tip	IQSEC1
CLSTN1	9.75675e-75	0.273306	0.574	0.359	3.24773e-70	Tip	CLSTN1
STMP1	2.44816e-74	0.343542	0.655	0.457	8.1492e-70	Tip	STMP1
PFDN4	3.09865e-74	0.321026	0.623	0.41	1.03145e-69	Tip	PFDN4
PMF1	4.72243e-74	0.216919	0.316	0.152	1.57195e-69	Tip	PMF1
GLS	5.65335e-74	0.274033	0.522	0.316	1.88183e-69	Tip	GLS
UBFD1	6.57037e-74	0.202599	0.231	0.096	2.18708e-69	Tip	UBFD1
WIPI2	7.71921e-74	0.212634	0.424	0.232	2.56949e-69	Tip	WIPI2
RCN3	7.84061e-74	0.219914	0.2	0.076	2.60991e-69	Tip	RCN3
ATP11A	1.00466e-73	0.262932	0.485	0.287	3.34421e-69	Tip	ATP11A
BCL6B	1.16962e-73	0.326207	0.616	0.401	3.89333e-69	Tip	BCL6B
GLRX	1.22517e-73	0.265931	0.481	0.281	4.07823e-69	Tip	GLRX
RAB5IF	1.31467e-73	0.287023	0.486	0.287	4.37616e-69	Tip	RAB5IF
ISG15	1.39608e-73	0.500881	0.79	0.583	4.64712e-69	Tip	ISG15
NLK	1.6681e-73	0.196675	0.275	0.124	5.55261e-69	Tip	NLK
REG1A	1.78271e-73	0.155147	0.062	0.006	5.93411e-69	Tip	REG1A
RELT	1.90077e-73	0.160683	0.156	0.05	6.32708e-69	Tip	RELT
ARHGEF10	1.91248e-73	0.235171	0.216	0.086	6.36607e-69	Tip	ARHGEF10
FAM84A	2.21749e-73	0.244388	0.239	0.101	7.38136e-69	Tip	FAM84A
2023-09-08	2.39922e-73	0.247779	0.394	0.215	7.98628e-69	Tip	2023-09-08
SAMD14	2.62473e-73	0.204014	0.21	0.083	8.73692e-69	Tip	SAMD14
ICMT	2.69518e-73	0.245106	0.378	0.201	8.97145e-69	Tip	ICMT
ROCK2	3.3158e-73	0.351711	0.628	0.433	1.10373e-68	Tip	ROCK2
CLIC1	4.21787e-73	0.283997	0.97	0.925	1.404e-68	Tip	CLIC1
CERK	5.54611e-73	0.241339	0.345	0.176	1.84613e-68	Tip	CERK
ATXN1	6.32837e-73	0.225083	0.359	0.184	2.10653e-68	Tip	ATXN1
GNG7	7.01235e-73	0.178054	0.225	0.091	2.3342e-68	Tip	GNG7
EPHB1	7.5884e-73	0.162039	0.178	0.062	2.52595e-68	Tip	EPHB1
RNF166	9.20819e-73	0.160985	0.222	0.089	3.06513e-68	Tip	RNF166
CCDC167	9.51554e-73	0.232159	0.361	0.188	3.16744e-68	Tip	CCDC167
CHMP1B	1.0707e-72	0.300011	0.617	0.4	3.56404e-68	Tip	CHMP1B
KIAA2013	1.21838e-72	0.232017	0.381	0.204	4.05562e-68	Tip	KIAA2013
TNFAIP2	1.31477e-72	0.303313	0.486	0.286	4.37648e-68	Tip	TNFAIP2
CXXC4	1.6416e-72	0.151443	0.144	0.044	5.46438e-68	Tip	CXXC4
APLNR	1.6752e-72	0.381279	0.73	0.544	5.57625e-68	Tip	APLNR
S100A11	2.08685e-72	0.326613	0.974	0.938	6.94651e-68	Tip	S100A11
LRRC36	6.80292e-72	0.120588	0.076	0.012	2.26449e-67	Tip	LRRC36
SRGAP2C	1.27888e-71	0.206458	0.319	0.157	4.25701e-67	Tip	SRGAP2C
ROBO1	1.67061e-71	0.284591	0.359	0.188	5.56098e-67	Tip	ROBO1
KLHL6	1.74061e-71	0.158108	0.171	0.06	5.79395e-67	Tip	KLHL6
PMAIP1	1.80163e-71	0.42556	0.282	0.137	5.99707e-67	Tip	PMAIP1
TACC2	1.86235e-71	0.223549	0.331	0.167	6.19921e-67	Tip	TACC2
RFX8	1.92023e-71	0.101392	0.074	0.011	6.39187e-67	Tip	RFX8
GPR161	2.66731e-71	0.191695	0.232	0.098	8.87867e-67	Tip	GPR161
COPS9	2.67402e-71	0.349737	0.813	0.644	8.901e-67	Tip	COPS9
GOLIM4	3.00058e-71	0.30278	0.593	0.386	9.98803e-67	Tip	GOLIM4
CMTM3	3.75498e-71	0.247636	0.338	0.172	1.24992e-66	Tip	CMTM3
INKA1	4.07721e-71	0.201173	0.294	0.137	1.35718e-66	Tip	INKA1
CLN8	4.29205e-71	0.212057	0.304	0.146	1.42869e-66	Tip	CLN8
C15orf39	5.55678e-71	0.202188	0.301	0.144	1.84968e-66	Tip	C15orf39
FAM174B	6.12391e-71	0.142598	0.178	0.063	2.03847e-66	Tip	FAM174B
SYNM	1.03791e-70	0.136378	0.222	0.089	3.4549e-66	Tip	SYNM
H2AFY	1.26198e-70	0.296175	0.734	0.534	4.20074e-66	Tip	H2AFY
FAM210B	1.78788e-70	0.237497	0.394	0.214	5.95132e-66	Tip	FAM210B
TRIR	1.91388e-70	0.336455	0.867	0.704	6.37072e-66	Tip	TRIR
ELAVL1	1.96943e-70	0.250757	0.468	0.274	6.55565e-66	Tip	ELAVL1
CREG1	2.02276e-70	0.235606	0.331	0.168	6.73318e-66	Tip	CREG1
TMEM165	2.21238e-70	0.309475	0.689	0.483	7.36435e-66	Tip	TMEM165
DNAJC5	2.47755e-70	0.199102	0.313	0.154	8.24703e-66	Tip	DNAJC5
CSGALNACT1	2.53963e-70	0.268398	0.586	0.372	8.45365e-66	Tip	CSGALNACT1
CENPB	2.56528e-70	0.241086	0.399	0.22	8.53904e-66	Tip	CENPB
HOXD9	2.66581e-70	0.27232	0.359	0.189	8.87369e-66	Tip	HOXD9
MPPED2	4.19937e-70	0.151124	0.141	0.043	1.39784e-65	Tip	MPPED2
HRH1	7.02267e-70	0.208353	0.341	0.174	2.33764e-65	Tip	HRH1
MAPRE2	1.9611e-69	0.277065	0.471	0.282	6.52793e-65	Tip	MAPRE2
CHPF2	2.24241e-69	0.188582	0.312	0.153	7.46431e-65	Tip	CHPF2
POMP	2.521e-69	0.347891	0.944	0.89	8.39165e-65	Tip	POMP
UBE2H	2.7358e-69	0.287604	0.542	0.343	9.10667e-65	Tip	UBE2H
ECH1	2.79794e-69	0.259408	0.559	0.353	9.31349e-65	Tip	ECH1
EIF2S2	3.27717e-69	0.347701	0.801	0.641	1.09087e-64	Tip	EIF2S2
KITLG	3.3044e-69	0.244924	0.362	0.19	1.09994e-64	Tip	KITLG
ADAMTS6	3.63291e-69	0.36581	0.346	0.181	1.20929e-64	Tip	ADAMTS6
ATP5ME	3.80123e-69	0.364796	0.842	0.682	1.26531e-64	Tip	ATP5ME
ANTXR2	4.94658e-69	0.159618	0.221	0.091	1.64657e-64	Tip	ANTXR2
PROSER2	7.06582e-69	0.161877	0.162	0.055	2.352e-64	Tip	PROSER2
CRNDE	9.40987e-69	0.167707	0.168	0.059	3.13226e-64	Tip	CRNDE
NOVA2	1.51532e-68	0.234654	0.463	0.27	5.04406e-64	Tip	NOVA2
ST3GAL2	1.63555e-68	0.203612	0.327	0.164	5.44425e-64	Tip	ST3GAL2
WDR26	2.07794e-68	0.225069	0.485	0.285	6.91683e-64	Tip	WDR26
NIN	2.16387e-68	0.221206	0.371	0.2	7.20289e-64	Tip	NIN
APOL4	2.40786e-68	0.243596	0.264	0.121	8.01503e-64	Tip	APOL4
FAM69B	4.9293e-68	0.241706	0.348	0.182	1.64082e-63	Tip	FAM69B
RTF1	4.94082e-68	0.292455	0.641	0.431	1.64465e-63	Tip	RTF1
BLOC1S4	5.38393e-68	0.164938	0.204	0.082	1.79215e-63	Tip	BLOC1S4
SYMPK	5.77117e-68	0.24207	0.42	0.238	1.92105e-63	Tip	SYMPK
FOXK1	5.98185e-68	0.190806	0.289	0.14	1.99118e-63	Tip	FOXK1
CAVIN1	6.86113e-68	0.279769	0.966	0.911	2.28386e-63	Tip	CAVIN1
ORAI1	1.00037e-67	0.312408	0.478	0.293	3.32993e-63	Tip	ORAI1
UBN1	1.07305e-67	0.245164	0.403	0.227	3.57185e-63	Tip	UBN1
CRELD2	1.13651e-67	0.232281	0.373	0.202	3.78311e-63	Tip	CRELD2
LINC01235	1.26264e-67	0.306804	0.344	0.177	4.20296e-63	Tip	LINC01235
KLHL24	1.72409e-67	0.259575	0.466	0.277	5.73899e-63	Tip	KLHL24
TFF1	1.81953e-67	0.144684	0.071	0.011	6.05667e-63	Tip	TFF1
AC005921.2	1.8644e-67	0.145072	0.135	0.041	6.20602e-63	Tip	AC005921.2
FRMD8	2.92538e-67	0.237883	0.462	0.271	9.73771e-63	Tip	FRMD8
CXCL12	3.08466e-67	0.539355	0.542	0.359	1.02679e-62	Tip	CXCL12
FAM219A	4.33645e-67	0.221291	0.408	0.228	1.44347e-62	Tip	FAM219A
PON2	4.77668e-67	0.292403	0.751	0.554	1.59001e-62	Tip	PON2
SHROOM4	4.95399e-67	0.252116	0.617	0.399	1.64904e-62	Tip	SHROOM4
QKI	5.023e-67	0.286716	0.707	0.51	1.67201e-62	Tip	QKI
CUL3	5.87552e-67	0.253882	0.398	0.223	1.95578e-62	Tip	CUL3
MAFG	5.92071e-67	0.212552	0.333	0.17	1.97083e-62	Tip	MAFG
AC108463.3	6.75571e-67	0.111658	0.088	0.018	2.24877e-62	Tip	AC108463.3
AP001528.2	6.93925e-67	0.150206	0.161	0.056	2.30987e-62	Tip	AP001528.2
SSBP4	7.21888e-67	0.239579	0.444	0.258	2.40295e-62	Tip	SSBP4
RMND5A	7.34121e-67	0.208088	0.334	0.172	2.44367e-62	Tip	RMND5A
TGFBR1	8.77169e-67	0.185488	0.217	0.091	2.91983e-62	Tip	TGFBR1
CCM2	9.09602e-67	0.215494	0.392	0.217	3.02779e-62	Tip	CCM2
LXN	9.32352e-67	0.354173	0.567	0.376	3.10352e-62	Tip	LXN
KLHL42	1.036e-66	0.232302	0.349	0.186	3.44853e-62	Tip	KLHL42
EPS8L1	1.2586e-66	0.21919	0.243	0.109	4.18952e-62	Tip	EPS8L1
HNRNPD	1.71126e-66	0.311164	0.729	0.53	5.69626e-62	Tip	HNRNPD
GIPC1	1.94917e-66	0.198322	0.351	0.185	6.4882e-62	Tip	GIPC1
UNC5B-AS1	3.49426e-66	0.18129	0.066	0.009	1.16314e-61	Tip	UNC5B-AS1
PSMB4	3.53159e-66	0.289518	0.685	0.481	1.17556e-61	Tip	PSMB4
ESRRA	3.68318e-66	0.167048	0.247	0.111	1.22602e-61	Tip	ESRRA
TCEAL8	6.27934e-66	0.312933	0.682	0.485	2.0902e-61	Tip	TCEAL8
CHMP4A	9.0647e-66	0.227107	0.386	0.21	3.01737e-61	Tip	CHMP4A
ZNF281	9.45777e-66	0.2236	0.437	0.252	3.14821e-61	Tip	ZNF281
PANK3	1.31939e-65	0.191978	0.34	0.176	4.39186e-61	Tip	PANK3
PHLDA2	1.52313e-65	0.272207	0.245	0.112	5.07003e-61	Tip	PHLDA2
CACNA1C	1.94475e-65	0.189644	0.196	0.078	6.47349e-61	Tip	CACNA1C
RAB13	2.15369e-65	0.3202	0.927	0.81	7.16899e-61	Tip	RAB13
ATP6AP1	2.28411e-65	0.326942	0.707	0.53	7.60312e-61	Tip	ATP6AP1
YES1	2.28486e-65	0.305934	0.681	0.495	7.60563e-61	Tip	YES1
DOCK4	2.82032e-65	0.27656	0.531	0.338	9.38799e-61	Tip	DOCK4
USP22	2.98461e-65	0.26746	0.591	0.393	9.93486e-61	Tip	USP22
DYNLT1	3.26965e-65	0.334931	0.81	0.661	1.08837e-60	Tip	DYNLT1
HDAC5	3.65358e-65	0.227461	0.43	0.247	1.21617e-60	Tip	HDAC5
MAST4	3.73792e-65	0.308633	0.736	0.534	1.24424e-60	Tip	MAST4
VOPP1	3.99532e-65	0.248674	0.562	0.358	1.32992e-60	Tip	VOPP1
KANK2	4.0488e-65	0.217317	0.312	0.156	1.34772e-60	Tip	KANK2
SURF4	9.40724e-65	0.290425	0.666	0.477	3.13139e-60	Tip	SURF4
CLDN4	1.00861e-64	0.202255	0.134	0.043	3.35737e-60	Tip	CLDN4
CBX3	1.07236e-64	0.32397	0.783	0.614	3.56957e-60	Tip	CBX3
PHF20L1	1.38223e-64	0.286152	0.528	0.343	4.60103e-60	Tip	PHF20L1
CLPTM1L	1.98907e-64	0.207462	0.386	0.214	6.62102e-60	Tip	CLPTM1L
KCMF1	2.24828e-64	0.231468	0.357	0.194	7.48387e-60	Tip	KCMF1
RASAL3	2.42911e-64	0.181071	0.247	0.113	8.08576e-60	Tip	RASAL3
SLC26A6	2.73959e-64	0.17043	0.209	0.087	9.11926e-60	Tip	SLC26A6
YWHAG	3.36554e-64	0.302916	0.708	0.507	1.12029e-59	Tip	YWHAG
LRFN4	3.6606e-64	0.135787	0.152	0.052	1.2185e-59	Tip	LRFN4
SH3TC1	4.09737e-64	0.284485	0.477	0.288	1.36389e-59	Tip	SH3TC1
SOX12	4.19268e-64	0.126943	0.152	0.052	1.39562e-59	Tip	SOX12
CRK	4.33814e-64	0.274962	0.66	0.457	1.44404e-59	Tip	CRK
TMEM167A	4.39214e-64	0.272746	0.634	0.439	1.46201e-59	Tip	TMEM167A
EIF4G3	4.47626e-64	0.239324	0.523	0.327	1.49001e-59	Tip	EIF4G3
TIMP2	5.84021e-64	0.236315	0.64	0.424	1.94403e-59	Tip	TIMP2
NDUFS6	6.11831e-64	0.311269	0.835	0.681	2.0366e-59	Tip	NDUFS6
FAM214A	6.50308e-64	0.251028	0.357	0.194	2.16468e-59	Tip	FAM214A
AURKAIP1	7.30089e-64	0.311199	0.802	0.638	2.43025e-59	Tip	AURKAIP1
BCL2L11	8.31291e-64	0.268301	0.249	0.117	2.76712e-59	Tip	BCL2L11
C16orf72	1.20576e-63	0.26666	0.481	0.295	4.01362e-59	Tip	C16orf72
GIPC3	1.25698e-63	0.190254	0.279	0.136	4.18411e-59	Tip	GIPC3
FGFR1	1.27066e-63	0.235138	0.513	0.32	4.22963e-59	Tip	FGFR1
FAM198B	1.33173e-63	0.317379	0.776	0.583	4.43294e-59	Tip	FAM198B
ARHGAP24	1.55527e-63	0.162994	0.211	0.089	5.17702e-59	Tip	ARHGAP24
NT5E	1.5711e-63	0.247549	0.455	0.271	5.22972e-59	Tip	NT5E
TNIP2	1.67838e-63	0.274796	0.462	0.282	5.58681e-59	Tip	TNIP2
IRGQ	2.75028e-63	0.170198	0.216	0.093	9.15485e-59	Tip	IRGQ
SEMA7A	3.14156e-63	0.167888	0.132	0.042	1.04573e-58	Tip	SEMA7A
MYO9B	3.68723e-63	0.213746	0.364	0.202	1.22737e-58	Tip	MYO9B
PTPN14	3.70133e-63	0.289121	0.564	0.373	1.23206e-58	Tip	PTPN14
HERC1	3.88887e-63	0.275357	0.557	0.368	1.29449e-58	Tip	HERC1
PSMD14	4.17911e-63	0.273502	0.512	0.327	1.3911e-58	Tip	PSMD14
IGLC3	5.91199e-63	0.359626	0.26	0.122	1.96792e-58	Tip	IGLC3
NAP1L1	6.69757e-63	0.344547	0.875	0.734	2.22942e-58	Tip	NAP1L1
AGR2	6.92257e-63	0.215267	0.142	0.047	2.30432e-58	Tip	AGR2
PDCD2	9.66567e-63	0.202276	0.386	0.216	3.21741e-58	Tip	PDCD2
GFPT1	1.20332e-62	0.169617	0.284	0.139	4.00549e-58	Tip	GFPT1
ARID1B	1.25571e-62	0.259021	0.567	0.367	4.17989e-58	Tip	ARID1B
GGH	1.46037e-62	0.222737	0.212	0.091	4.86114e-58	Tip	GGH
FAM53B	1.62892e-62	0.15242	0.196	0.08	5.42218e-58	Tip	FAM53B
CHST15	1.76648e-62	0.244207	0.291	0.144	5.88009e-58	Tip	CHST15
FLT4	1.77321e-62	0.113144	0.478	0.28	5.90249e-58	Tip	FLT4
NUAK2	1.77531e-62	0.168696	0.15	0.052	5.90947e-58	Tip	NUAK2
SUSD6	2.12089e-62	0.247775	0.491	0.3	7.05981e-58	Tip	SUSD6
ACBD3	2.37488e-62	0.228938	0.364	0.202	7.90525e-58	Tip	ACBD3
FAM173A	2.60126e-62	0.180293	0.235	0.105	8.65881e-58	Tip	FAM173A
AL133453.1	3.35741e-62	0.105628	0.096	0.024	1.11758e-57	Tip	AL133453.1
LRRC8A	4.21939e-62	0.252062	0.642	0.436	1.40451e-57	Tip	LRRC8A
TMEM181	4.75604e-62	0.21499	0.419	0.243	1.58314e-57	Tip	TMEM181
PDCL	5.3314e-62	0.276701	0.533	0.347	1.77466e-57	Tip	PDCL
CD34	6.53005e-62	0.298932	0.921	0.799	2.17366e-57	Tip	CD34
RNPEPL1	7.21977e-62	0.197506	0.394	0.222	2.40325e-57	Tip	RNPEPL1
FDX1	8.85481e-62	0.212501	0.373	0.208	2.9475e-57	Tip	FDX1
HMOX2	8.94831e-62	0.284702	0.644	0.455	2.97862e-57	Tip	HMOX2
SET	9.64451e-62	0.335536	0.825	0.672	3.21037e-57	Tip	SET
ITGAV	1.16219e-61	0.310802	0.573	0.378	3.86859e-57	Tip	ITGAV
IKBIP	1.3773e-61	0.260391	0.558	0.371	4.58461e-57	Tip	IKBIP
PGM2	1.59873e-61	0.244125	0.455	0.275	5.32169e-57	Tip	PGM2
PKIG	2.41475e-61	0.297188	0.794	0.615	8.03799e-57	Tip	PKIG
COMMD7	3.65309e-61	0.215587	0.387	0.218	1.216e-56	Tip	COMMD7
PAPSS1	3.94573e-61	0.224489	0.485	0.298	1.31341e-56	Tip	PAPSS1
JPT1	5.02556e-61	0.276655	0.58	0.387	1.67286e-56	Tip	JPT1
IMPAD1	5.30817e-61	0.218861	0.368	0.209	1.76693e-56	Tip	IMPAD1
HES1	5.96453e-61	0.43536	0.564	0.385	1.98541e-56	Tip	HES1
STRBP	7.07514e-61	0.167002	0.192	0.079	2.3551e-56	Tip	STRBP
NCKAP1	7.19882e-61	0.281087	0.686	0.497	2.39627e-56	Tip	NCKAP1
YWHAQ	8.8968e-61	0.304017	0.864	0.743	2.96148e-56	Tip	YWHAQ
DYRK2	1.08088e-60	0.192423	0.213	0.094	3.59792e-56	Tip	DYRK2
TEX9	1.15046e-60	0.099699	0.089	0.02	3.82954e-56	Tip	TEX9
ITGA1	1.18373e-60	0.322254	0.631	0.443	3.94029e-56	Tip	ITGA1
MRPL33	1.54337e-60	0.314736	0.878	0.749	5.13742e-56	Tip	MRPL33
YY1	1.70179e-60	0.275596	0.621	0.425	5.66475e-56	Tip	YY1
IGF2R	1.77636e-60	0.226687	0.42	0.248	5.91298e-56	Tip	IGF2R
PSMB7	1.77716e-60	0.29991	0.701	0.517	5.91563e-56	Tip	PSMB7
SMIM30	2.06967e-60	0.264384	0.477	0.294	6.8893e-56	Tip	SMIM30
DUSP6	2.32492e-60	0.327382	0.794	0.612	7.73898e-56	Tip	DUSP6
CLTC	2.52007e-60	0.278969	0.713	0.527	8.38856e-56	Tip	CLTC
DAB2	2.86547e-60	0.290219	0.714	0.53	9.5383e-56	Tip	DAB2
TBC1D20	2.94269e-60	0.202526	0.327	0.174	9.79533e-56	Tip	TBC1D20
ITPRIP	3.24813e-60	0.278119	0.627	0.435	1.08121e-55	Tip	ITPRIP
HCLS1	3.74206e-60	0.211362	0.51	0.315	1.24562e-55	Tip	HCLS1
HDAC1	4.66973e-60	0.280978	0.698	0.511	1.55441e-55	Tip	HDAC1
SDHAF2	6.13262e-60	0.210077	0.32	0.171	2.04136e-55	Tip	SDHAF2
ABCF2.1	6.71883e-60	0.15052	0.215	0.095	2.2365e-55	Tip	ABCF2.1
COPB1	7.79849e-60	0.218113	0.538	0.347	2.59588e-55	Tip	COPB1
DENND3	8.31538e-60	0.254214	0.418	0.243	2.76794e-55	Tip	DENND3
CBLB	9.10672e-60	0.298909	0.463	0.29	3.03135e-55	Tip	CBLB
H2AFZ	9.12412e-60	0.299341	0.926	0.841	3.03715e-55	Tip	H2AFZ
RBFOX2	1.60158e-59	0.236083	0.53	0.338	5.33119e-55	Tip	RBFOX2
FAM167B	1.82275e-59	0.312139	0.83	0.628	6.06737e-55	Tip	FAM167B
SLBP	1.85101e-59	0.184421	0.323	0.17	6.16145e-55	Tip	SLBP
NR2F6	2.63365e-59	0.164864	0.256	0.122	8.76663e-55	Tip	NR2F6
SPIRE1	3.14468e-59	0.136381	0.181	0.073	1.04677e-54	Tip	SPIRE1
NUDT14	3.16e-59	0.265092	0.614	0.415	1.05187e-54	Tip	NUDT14
LLPH	3.63621e-59	0.202299	0.306	0.16	1.21038e-54	Tip	LLPH
ADAM10	3.81772e-59	0.271262	0.674	0.487	1.2708e-54	Tip	ADAM10
SVIP	3.94414e-59	0.281878	0.543	0.357	1.31289e-54	Tip	SVIP
TCTEX1D2	4.52031e-59	0.153192	0.195	0.082	1.50468e-54	Tip	TCTEX1D2
E2F3	4.82019e-59	0.173159	0.231	0.106	1.6045e-54	Tip	E2F3
DMWD	5.61684e-59	0.166818	0.298	0.152	1.86968e-54	Tip	DMWD
TRIM24	5.94274e-59	0.207778	0.291	0.149	1.97816e-54	Tip	TRIM24
ATP5F1E	6.34588e-59	0.202029	0.99	0.959	2.11235e-54	Tip	ATP5F1E
RNF187	6.40653e-59	0.250843	0.371	0.213	2.13254e-54	Tip	RNF187
PPP6R1	7.01758e-59	0.20079	0.363	0.203	2.33594e-54	Tip	PPP6R1
SH3GLB1	7.97425e-59	0.289919	0.817	0.658	2.65439e-54	Tip	SH3GLB1
SEC23A	8.17419e-59	0.258678	0.515	0.33	2.72094e-54	Tip	SEC23A
PTOV1	8.73478e-59	0.219408	0.436	0.261	2.90755e-54	Tip	PTOV1
NOTCH1	8.85477e-59	0.335069	0.643	0.464	2.94749e-54	Tip	NOTCH1
TIMM13	8.92236e-59	0.319355	0.75	0.576	2.96999e-54	Tip	TIMM13
ANKRD9	9.5051e-59	0.147912	0.15	0.054	3.16396e-54	Tip	ANKRD9
GALNT1	1.12617e-58	0.243493	0.49	0.306	3.74867e-54	Tip	GALNT1
TNFAIP3	1.19375e-58	0.298736	0.498	0.312	3.97364e-54	Tip	TNFAIP3
KIFC3	1.33856e-58	0.223683	0.491	0.306	4.45566e-54	Tip	KIFC3
ATP6V1D	1.36566e-58	0.236122	0.45	0.278	4.54586e-54	Tip	ATP6V1D
SYCE1L	1.58368e-58	0.234568	0.306	0.161	5.27161e-54	Tip	SYCE1L
TMEM255B	1.64708e-58	0.273315	0.833	0.645	5.48264e-54	Tip	TMEM255B
OTUD4	1.75251e-58	0.219084	0.393	0.225	5.83358e-54	Tip	OTUD4
MIR181A1HG	1.87506e-58	0.137955	0.154	0.057	6.24151e-54	Tip	MIR181A1HG
NRP1	2.10557e-58	0.332245	0.831	0.66	7.0088e-54	Tip	NRP1
ENDOG	2.14447e-58	0.130055	0.15	0.054	7.13828e-54	Tip	ENDOG
RANBP17	2.96299e-58	0.119148	0.122	0.038	9.86289e-54	Tip	RANBP17
HEBP2	5.8242e-58	0.260566	0.424	0.255	1.9387e-53	Tip	HEBP2
KPNA4	6.15773e-58	0.244036	0.503	0.319	2.04972e-53	Tip	KPNA4
ATP1B1	6.18809e-58	0.166817	0.131	0.043	2.05983e-53	Tip	ATP1B1
CCDC28B	6.65227e-58	0.181905	0.265	0.131	2.21434e-53	Tip	CCDC28B
AKR7A2	6.98935e-58	0.199894	0.395	0.228	2.32654e-53	Tip	AKR7A2
CEMIP2	1.0483e-57	0.360034	0.713	0.532	3.48949e-53	Tip	CEMIP2
TCEA2	1.34915e-57	0.218597	0.427	0.256	4.49093e-53	Tip	TCEA2
SLC1A4	1.55534e-57	0.156077	0.141	0.049	5.17727e-53	Tip	SLC1A4
KIT	2.45825e-57	0.201396	0.117	0.036	8.18278e-53	Tip	KIT
EXTL3	3.17421e-57	0.146016	0.237	0.111	1.0566e-52	Tip	EXTL3
DTD1	3.44007e-57	0.206114	0.353	0.198	1.1451e-52	Tip	DTD1
ADAMTS4	3.83203e-57	0.2109	0.579	0.383	1.27557e-52	Tip	ADAMTS4
JUND	4.26047e-57	0.398008	0.8	0.655	1.41818e-52	Tip	JUND
PPP1CB	4.45975e-57	0.305329	0.689	0.5	1.48452e-52	Tip	PPP1CB
DPYSL3	4.77006e-57	0.295675	0.704	0.522	1.58781e-52	Tip	DPYSL3
COPG1	5.03837e-57	0.204238	0.448	0.27	1.67712e-52	Tip	COPG1
MAPKAPK2	5.77528e-57	0.238194	0.442	0.273	1.92242e-52	Tip	MAPKAPK2
MSL3	6.49851e-57	0.209605	0.46	0.282	2.16316e-52	Tip	MSL3
TTYH2	6.50028e-57	0.150515	0.16	0.061	2.16375e-52	Tip	TTYH2
TRIM47	6.91781e-57	0.222231	0.465	0.284	2.30273e-52	Tip	TRIM47
HIPK1	8.76208e-57	0.185363	0.395	0.229	2.91663e-52	Tip	HIPK1
TWF2	1.06697e-56	0.275081	0.587	0.408	3.55163e-52	Tip	TWF2
FKBP10	1.18251e-56	0.255484	0.485	0.309	3.93622e-52	Tip	FKBP10
MBD3	1.28307e-56	0.176044	0.31	0.164	4.27096e-52	Tip	MBD3
DHRSX	1.8068e-56	0.166596	0.268	0.134	6.01428e-52	Tip	DHRSX
CALD1	1.94328e-56	0.214839	0.935	0.835	6.4686e-52	Tip	CALD1
SMAD6	2.10426e-56	0.202272	0.242	0.115	7.00445e-52	Tip	SMAD6
GNA12	3.05358e-56	0.176559	0.299	0.156	1.01644e-51	Tip	GNA12
WDR1	3.96334e-56	0.300117	0.799	0.661	1.31928e-51	Tip	WDR1
AC010642.2	4.08672e-56	0.22621	0.36	0.207	1.36035e-51	Tip	AC010642.2
ACSS1	4.89167e-56	0.1241	0.162	0.063	1.62829e-51	Tip	ACSS1
PANK2	4.90455e-56	0.172914	0.296	0.154	1.63258e-51	Tip	PANK2
INTS1	5.06396e-56	0.178831	0.344	0.189	1.68564e-51	Tip	INTS1
CBX6	5.21043e-56	0.171402	0.346	0.19	1.7344e-51	Tip	CBX6
MGAT5	6.02825e-56	0.139667	0.227	0.105	2.00662e-51	Tip	MGAT5
BAG3	6.12116e-56	0.283862	0.61	0.415	2.03755e-51	Tip	BAG3
2023-09-02	7.1441e-56	0.264597	0.868	0.741	2.37806e-51	Tip	2023-09-02
LRRC4	8.11041e-56	0.0962921	0.07	0.014	2.69971e-51	Tip	LRRC4
2023-03-02	9.79792e-56	0.221931	0.394	0.233	3.26144e-51	Tip	2023-03-02
FBXW7	1.04446e-55	0.19285	0.361	0.205	3.47671e-51	Tip	FBXW7
PPP2R3B	1.32402e-55	0.118368	0.128	0.043	4.40726e-51	Tip	PPP2R3B
PARL	1.84839e-55	0.153362	0.213	0.096	6.15273e-51	Tip	PARL
MBD2	2.21672e-55	0.212677	0.39	0.232	7.37881e-51	Tip	MBD2
SLC27A3	2.28001e-55	0.218232	0.427	0.26	7.58945e-51	Tip	SLC27A3
ZDHHC14	2.32064e-55	0.166711	0.26	0.128	7.7247e-51	Tip	ZDHHC14
FAM110A	2.60409e-55	0.185304	0.219	0.101	8.66823e-51	Tip	FAM110A
RAD23B	3.06793e-55	0.222186	0.587	0.392	1.02122e-50	Tip	RAD23B
PAFAH1B2	3.24725e-55	0.239143	0.555	0.373	1.08091e-50	Tip	PAFAH1B2
FASN	3.63829e-55	0.150121	0.228	0.107	1.21108e-50	Tip	FASN
ADAM17	3.83907e-55	0.215013	0.479	0.296	1.27791e-50	Tip	ADAM17
DIAPH2	4.1703e-55	0.223214	0.463	0.291	1.38817e-50	Tip	DIAPH2
TOR1AIP2	4.30394e-55	0.188712	0.454	0.275	1.43265e-50	Tip	TOR1AIP2
KLC1	4.46336e-55	0.212139	0.492	0.313	1.48572e-50	Tip	KLC1
CPPED1	6.07193e-55	0.167841	0.334	0.183	2.02116e-50	Tip	CPPED1
SLC30A1	7.7803e-55	0.161423	0.247	0.12	2.58983e-50	Tip	SLC30A1
LAMP1	7.9136e-55	0.253633	0.741	0.559	2.6342e-50	Tip	LAMP1
PTPN12	9.3197e-55	0.270665	0.689	0.506	3.10225e-50	Tip	PTPN12
SMS	1.1437e-54	0.202308	0.414	0.245	3.80702e-50	Tip	SMS
PTDSS2	1.17087e-54	0.163328	0.221	0.103	3.89746e-50	Tip	PTDSS2
ELFN1	1.7539e-54	0.150801	0.238	0.113	5.83821e-50	Tip	ELFN1
TAF13	2.06833e-54	0.182413	0.281	0.146	6.88484e-50	Tip	TAF13
YBX1	2.22567e-54	0.279759	0.933	0.845	7.40858e-50	Tip	YBX1
CTNNBIP1	2.27622e-54	0.155742	0.329	0.179	7.57687e-50	Tip	CTNNBIP1
IL13RA2	2.37336e-54	0.133215	0.08	0.018	7.9002e-50	Tip	IL13RA2
GOLGA3	2.56941e-54	0.210935	0.408	0.245	8.5528e-50	Tip	GOLGA3
CPEB4	2.61287e-54	0.219968	0.366	0.212	8.69746e-50	Tip	CPEB4
RDH11	2.95452e-54	0.206427	0.51	0.326	9.8347e-50	Tip	RDH11
SMTN	3.87611e-54	0.227483	0.453	0.281	1.29024e-49	Tip	SMTN
GALNT7	5.21757e-54	0.147607	0.23	0.109	1.73677e-49	Tip	GALNT7
FAM214B	5.45026e-54	0.151554	0.26	0.129	1.81423e-49	Tip	FAM214B
AKT3	7.60545e-54	0.212189	0.499	0.321	2.53163e-49	Tip	AKT3
STARD4	7.82832e-54	0.192264	0.292	0.154	2.60581e-49	Tip	STARD4
DISC1	8.18232e-54	0.143651	0.194	0.085	2.72365e-49	Tip	DISC1
B3GALT6	8.50919e-54	0.1345	0.191	0.083	2.83245e-49	Tip	B3GALT6
TMEM160	8.88481e-54	0.268351	0.582	0.403	2.95749e-49	Tip	TMEM160
ADAM19	9.68887e-54	0.164417	0.173	0.071	3.22513e-49	Tip	ADAM19
AC103718.1	9.83166e-54	0.156494	0.099	0.028	3.27267e-49	Tip	AC103718.1
CPNE1	9.93035e-54	0.225889	0.481	0.307	3.30552e-49	Tip	CPNE1
GCLM	1.06552e-53	0.165135	0.25	0.124	3.54678e-49	Tip	GCLM
FERMT3	1.29626e-53	0.0995778	0.086	0.022	4.31484e-49	Tip	FERMT3
ULBP2	1.39121e-53	0.123945	0.193	0.084	4.63092e-49	Tip	ULBP2
TNFRSF25	1.46165e-53	0.185261	0.265	0.134	4.8654e-49	Tip	TNFRSF25
LCN2	1.73157e-53	0.139138	0.095	0.026	5.76389e-49	Tip	LCN2
EXTL2	2.02367e-53	0.133016	0.189	0.082	6.73618e-49	Tip	EXTL2
LETM1	2.35619e-53	0.145821	0.265	0.134	7.84306e-49	Tip	LETM1
CBWD1	2.82199e-53	0.154456	0.24	0.116	9.39357e-49	Tip	CBWD1
INPP5F	3.14942e-53	0.14933	0.219	0.102	1.04835e-48	Tip	INPP5F
TSPAN18	4.01317e-53	0.244653	0.564	0.373	1.33586e-48	Tip	TSPAN18
DGKZ	4.01892e-53	0.19497	0.531	0.346	1.33778e-48	Tip	DGKZ
APOPT1	4.11247e-53	0.191753	0.36	0.206	1.36892e-48	Tip	APOPT1
EI24	4.84848e-53	0.248285	0.613	0.424	1.61391e-48	Tip	EI24
SLC9A1	5.16878e-53	0.160302	0.259	0.131	1.72053e-48	Tip	SLC9A1
CMTM7	5.24019e-53	0.184019	0.261	0.133	1.7443e-48	Tip	CMTM7
AC083964.1	5.32329e-53	0.062637	0.056	0.009	1.77196e-48	Tip	AC083964.1
SMARCA4	5.32809e-53	0.216799	0.531	0.353	1.77356e-48	Tip	SMARCA4
KTN1	6.23961e-53	0.2718	0.877	0.742	2.07698e-48	Tip	KTN1
CXCL8	8.21338e-53	0.386554	0.177	0.075	2.73399e-48	Tip	CXCL8
ANKLE2	8.48801e-53	0.1933	0.362	0.209	2.82541e-48	Tip	ANKLE2
USP9X	8.63438e-53	0.235308	0.489	0.316	2.87413e-48	Tip	USP9X
VMP1	9.12422e-53	0.334457	0.707	0.535	3.03718e-48	Tip	VMP1
MINOS1	1.31217e-52	0.323523	0.735	0.569	4.36782e-48	Tip	MINOS1
SLC16A6	1.33093e-52	0.101964	0.062	0.011	4.43026e-48	Tip	SLC16A6
GBA2	1.90247e-52	0.146306	0.253	0.126	6.33274e-48	Tip	GBA2
NPDC1	1.90736e-52	0.263823	0.923	0.779	6.34904e-48	Tip	NPDC1
GOLM1	1.93389e-52	0.209506	0.43	0.264	6.43735e-48	Tip	GOLM1
DAB2IP	1.96447e-52	0.177032	0.436	0.268	6.53913e-48	Tip	DAB2IP
AL357060.1	2.87538e-52	0.112044	0.1	0.029	9.57129e-48	Tip	AL357060.1
FXN	2.94866e-52	0.137907	0.156	0.062	9.8152e-48	Tip	FXN
SRGAP2B	3.10611e-52	0.151705	0.284	0.148	1.03393e-47	Tip	SRGAP2B
PSME4	3.30194e-52	0.180611	0.324	0.181	1.09912e-47	Tip	PSME4
TSPAN17	3.89046e-52	0.164513	0.276	0.144	1.29502e-47	Tip	TSPAN17
BPGM	5.13234e-52	0.174045	0.276	0.144	1.7084e-47	Tip	BPGM
GATAD2A	5.87183e-52	0.193198	0.388	0.231	1.95456e-47	Tip	GATAD2A
KRT8	7.36972e-52	0.198124	0.388	0.229	2.45316e-47	Tip	KRT8
BID	7.77564e-52	0.217552	0.511	0.336	2.58828e-47	Tip	BID
DEXI	8.22707e-52	0.156427	0.282	0.148	2.73855e-47	Tip	DEXI
CHCHD1	8.27144e-52	0.224738	0.541	0.363	2.75331e-47	Tip	CHCHD1
MARK4	9.2292e-52	0.157116	0.254	0.128	3.07212e-47	Tip	MARK4
AL391845.2	1.34842e-51	0.0722327	0.052	0.008	4.48847e-47	Tip	AL391845.2
LINC01936	1.40986e-51	0.0626797	0.047	0.006	4.69299e-47	Tip	LINC01936
RAP2B	1.48656e-51	0.16494	0.273	0.142	4.94832e-47	Tip	RAP2B
SDF2L1	1.6661e-51	0.235234	0.54	0.36	5.54595e-47	Tip	SDF2L1
PLEKHA3	1.68572e-51	0.187501	0.352	0.202	5.61125e-47	Tip	PLEKHA3
MMP24OS	2.07421e-51	0.183958	0.34	0.194	6.90444e-47	Tip	MMP24OS
PTP4A2	2.12942e-51	0.258052	0.62	0.438	7.08818e-47	Tip	PTP4A2
HK1	2.15157e-51	0.21336	0.548	0.368	7.16194e-47	Tip	HK1
UBE2L3	2.30774e-51	0.266559	0.754	0.591	7.68177e-47	Tip	UBE2L3
NEDD8	3.36266e-51	0.284961	0.895	0.78	1.11933e-46	Tip	NEDD8
BOK	3.43978e-51	0.174442	0.271	0.14	1.145e-46	Tip	BOK
GABRE	4.24723e-51	0.153838	0.217	0.103	1.41378e-46	Tip	GABRE
CSNK1A1	4.69563e-51	0.274547	0.867	0.74	1.56303e-46	Tip	CSNK1A1
ESAM	5.4635e-51	0.235465	0.938	0.833	1.81864e-46	Tip	ESAM
DCTN6	5.50371e-51	0.19317	0.505	0.327	1.83202e-46	Tip	DCTN6
MSANTD3	5.51835e-51	0.174027	0.217	0.104	1.83689e-46	Tip	MSANTD3
FAM160B1	5.94226e-51	0.166729	0.337	0.19	1.978e-46	Tip	FAM160B1
ATG4A	8.3139e-51	0.17458	0.332	0.187	2.76745e-46	Tip	ATG4A
CDC42EP1	1.34116e-50	0.196616	0.629	0.428	4.4643e-46	Tip	CDC42EP1
FADS3	1.37014e-50	0.208572	0.319	0.179	4.56077e-46	Tip	FADS3
KIAA1549	1.5297e-50	0.0906249	0.079	0.019	5.0919e-46	Tip	KIAA1549
GCSH	1.92882e-50	0.161992	0.236	0.117	6.42048e-46	Tip	GCSH
TP53	2.04273e-50	0.198967	0.378	0.225	6.79962e-46	Tip	TP53
FXYD3	2.12901e-50	0.124463	0.138	0.052	7.08684e-46	Tip	FXYD3
LCP2	2.27282e-50	0.15622	0.366	0.21	7.56553e-46	Tip	LCP2
MGST3	2.27886e-50	0.298222	0.906	0.844	7.58563e-46	Tip	MGST3
PAQR8	2.46434e-50	0.110428	0.153	0.061	8.20305e-46	Tip	PAQR8
C1QBP	2.58252e-50	0.288905	0.685	0.518	8.59645e-46	Tip	C1QBP
SYNE3	2.64208e-50	0.160972	0.244	0.123	8.7947e-46	Tip	SYNE3
ENG	3.28688e-50	0.248824	0.978	0.925	1.09411e-45	Tip	ENG
TOMM40	3.48349e-50	0.157855	0.268	0.14	1.15955e-45	Tip	TOMM40
SLC45A4	3.68895e-50	0.206097	0.12	0.042	1.22794e-45	Tip	SLC45A4
SRRD	4.11462e-50	0.132322	0.171	0.073	1.36963e-45	Tip	SRRD
CCL20	4.3262e-50	0.141633	0.068	0.014	1.44006e-45	Tip	CCL20
GRAP	6.15153e-50	0.180547	0.317	0.176	2.04766e-45	Tip	GRAP
MAZ	6.4053e-50	0.217523	0.491	0.323	2.13213e-45	Tip	MAZ
BIRC6	6.43067e-50	0.212383	0.562	0.38	2.14058e-45	Tip	BIRC6
BAIAP2-DT	6.75038e-50	0.122202	0.181	0.079	2.247e-45	Tip	BAIAP2-DT
TBL1XR1	6.92207e-50	0.219759	0.535	0.353	2.30415e-45	Tip	TBL1XR1
XIST	7.01172e-50	0.51354	0.463	0.324	2.33399e-45	Tip	XIST
RGS12	7.37318e-50	0.194109	0.378	0.225	2.45431e-45	Tip	RGS12
AGAP1	7.86643e-50	0.123283	0.161	0.066	2.6185e-45	Tip	AGAP1
FATE1	8.45653e-50	0.0853852	0.066	0.014	2.81492e-45	Tip	FATE1
ARL4C	8.79466e-50	0.239604	0.258	0.135	2.92748e-45	Tip	ARL4C
TTC9	9.10372e-50	0.0952496	0.086	0.023	3.03035e-45	Tip	TTC9
BRD7	9.19266e-50	0.176335	0.366	0.216	3.05996e-45	Tip	BRD7
GPX2	9.89601e-50	0.127823	0.109	0.035	3.29408e-45	Tip	GPX2
CCND2	1.24707e-49	0.223769	0.382	0.232	4.15113e-45	Tip	CCND2
SMCR5	1.24794e-49	0.11446	0.071	0.016	4.15403e-45	Tip	SMCR5
MYO5A	1.25317e-49	0.187605	0.371	0.22	4.17142e-45	Tip	MYO5A
CCL3	1.44968e-49	0.140868	0.083	0.022	4.82554e-45	Tip	CCL3
PKIA	1.47683e-49	0.0951937	0.092	0.026	4.91591e-45	Tip	PKIA
PHACTR2	1.49322e-49	0.231545	0.724	0.54	4.97049e-45	Tip	PHACTR2
ARHGAP5	1.50439e-49	0.203032	0.39	0.235	5.00766e-45	Tip	ARHGAP5
CSNK2A2	1.77994e-49	0.161068	0.309	0.171	5.92488e-45	Tip	CSNK2A2
SCHIP1	1.81589e-49	0.156655	0.207	0.097	6.04455e-45	Tip	SCHIP1
IFNGR2	1.89418e-49	0.202083	0.413	0.253	6.30515e-45	Tip	IFNGR2
UBXN6	2.03016e-49	0.200364	0.416	0.257	6.75779e-45	Tip	UBXN6
HMGB1	2.17956e-49	0.217689	0.984	0.952	7.25509e-45	Tip	HMGB1
ARPC3	2.71778e-49	0.237902	0.931	0.878	9.04668e-45	Tip	ARPC3
TBCD	3.17047e-49	0.258505	0.691	0.516	1.05535e-44	Tip	TBCD
BAHCC1	3.85718e-49	0.134899	0.212	0.101	1.28394e-44	Tip	BAHCC1
SEC61A1	4.75247e-49	0.239577	0.654	0.473	1.58195e-44	Tip	SEC61A1
BICD2	4.78943e-49	0.171586	0.315	0.177	1.59426e-44	Tip	BICD2
CAP1	4.81582e-49	0.27503	0.83	0.711	1.60304e-44	Tip	CAP1
GPX7	5.23208e-49	0.16937	0.293	0.159	1.7416e-44	Tip	GPX7
DRAP1	5.72521e-49	0.254436	0.734	0.562	1.90575e-44	Tip	DRAP1
KCTD15	6.37691e-49	0.163139	0.307	0.169	2.12268e-44	Tip	KCTD15
HNRNPUL2	7.17898e-49	0.184682	0.335	0.194	2.38967e-44	Tip	HNRNPUL2
ACTR3	7.57097e-49	0.261853	0.823	0.689	2.52015e-44	Tip	ACTR3
PIAS2	9.27781e-49	0.174106	0.299	0.164	3.0883e-44	Tip	PIAS2
GAS2L1	9.54542e-49	0.171415	0.413	0.251	3.17738e-44	Tip	GAS2L1
CRLS1	1.11233e-48	0.146453	0.243	0.123	3.7026e-44	Tip	CRLS1
LMBR1	1.11235e-48	0.183725	0.421	0.26	3.70269e-44	Tip	LMBR1
PABPN1	1.11923e-48	0.218609	0.568	0.386	3.72557e-44	Tip	PABPN1
UBE2R2	1.15277e-48	0.226488	0.529	0.357	3.83721e-44	Tip	UBE2R2
NPLOC4	1.50521e-48	0.160354	0.356	0.207	5.01038e-44	Tip	NPLOC4
EXOSC6	1.62926e-48	0.174677	0.309	0.173	5.4233e-44	Tip	EXOSC6
LCLAT1	2.08e-48	0.140777	0.215	0.104	6.9237e-44	Tip	LCLAT1
UBE2K	2.25855e-48	0.214816	0.584	0.406	7.51804e-44	Tip	UBE2K
FKBP9	2.31314e-48	0.212475	0.671	0.481	7.69973e-44	Tip	FKBP9
WDFY1	3.01306e-48	0.187666	0.461	0.293	1.00296e-43	Tip	WDFY1
GTF2I	3.02881e-48	0.231331	0.733	0.563	1.0082e-43	Tip	GTF2I
TANC2	3.05664e-48	0.162779	0.257	0.134	1.01746e-43	Tip	TANC2
ING2	3.32319e-48	0.106347	0.157	0.065	1.10619e-43	Tip	ING2
KMT5A	3.39816e-48	0.145992	0.243	0.124	1.13114e-43	Tip	KMT5A
MMP9	3.68712e-48	0.17903	0.07	0.016	1.22733e-43	Tip	MMP9
TXNL1	4.02364e-48	0.254954	0.694	0.533	1.33935e-43	Tip	TXNL1
ARF3	4.41493e-48	0.224693	0.581	0.404	1.4696e-43	Tip	ARF3
COL21A1	4.84849e-48	0.156213	0.114	0.039	1.61392e-43	Tip	COL21A1
IQCA1	5.1002e-48	0.187004	0.144	0.057	1.6977e-43	Tip	IQCA1
CDYL	5.75691e-48	0.145514	0.242	0.123	1.9163e-43	Tip	CDYL
IFT20	5.76871e-48	0.214748	0.545	0.373	1.92023e-43	Tip	IFT20
RAB22A	6.71219e-48	0.154388	0.329	0.187	2.23429e-43	Tip	RAB22A
SLC18B1	9.36017e-48	0.154297	0.232	0.116	3.11572e-43	Tip	SLC18B1
AC004951.1	9.40056e-48	0.119037	0.167	0.071	3.12917e-43	Tip	AC004951.1
RHBDF2	9.44522e-48	0.152157	0.28	0.15	3.14403e-43	Tip	RHBDF2
RASAL2	9.50031e-48	0.184576	0.585	0.397	3.16237e-43	Tip	RASAL2
ELOVL5	9.54629e-48	0.202053	0.62	0.434	3.17767e-43	Tip	ELOVL5
SMARCC1	1.1825e-47	0.178592	0.416	0.26	3.9362e-43	Tip	SMARCC1
ARHGAP12	1.35466e-47	0.131114	0.238	0.119	4.50927e-43	Tip	ARHGAP12
TOP2B	1.44389e-47	0.190186	0.432	0.271	4.80627e-43	Tip	TOP2B
TIMM8B	1.50113e-47	0.253686	0.698	0.527	4.99682e-43	Tip	TIMM8B
ADA	1.61714e-47	0.194136	0.367	0.22	5.38297e-43	Tip	ADA
PDE4B	1.67789e-47	0.186342	0.395	0.238	5.58521e-43	Tip	PDE4B
SINHCAF	1.69037e-47	0.188951	0.518	0.346	5.62673e-43	Tip	SINHCAF
KCNQ1OT1	1.87958e-47	0.199722	0.347	0.202	6.25655e-43	Tip	KCNQ1OT1
VPS26B	1.94392e-47	0.130608	0.24	0.121	6.47071e-43	Tip	VPS26B
TMEM259	1.95374e-47	0.199749	0.561	0.385	6.5034e-43	Tip	TMEM259
VANGL1	2.08546e-47	0.163795	0.279	0.151	6.94186e-43	Tip	VANGL1
SETD5	2.49404e-47	0.198121	0.545	0.367	8.3019e-43	Tip	SETD5
PHF14	2.61646e-47	0.209646	0.578	0.397	8.70942e-43	Tip	PHF14
ECI1	3.11046e-47	0.130322	0.204	0.098	1.03538e-42	Tip	ECI1
LINC01704	3.72723e-47	0.100348	0.103	0.033	1.24068e-42	Tip	LINC01704
INPPL1	3.8066e-47	0.117483	0.24	0.121	1.2671e-42	Tip	INPPL1
AC008556.1	4.85327e-47	0.0721849	0.066	0.015	1.61551e-42	Tip	AC008556.1
SH3KBP1	5.19796e-47	0.170942	0.34	0.197	1.73024e-42	Tip	SH3KBP1
EMG1	5.90041e-47	0.138415	0.235	0.118	1.96407e-42	Tip	EMG1
NRAS	5.91994e-47	0.184189	0.42	0.262	1.97057e-42	Tip	NRAS
SAMD1	6.05375e-47	0.15874	0.272	0.146	2.01511e-42	Tip	SAMD1
CDC42BPB	6.43969e-47	0.219965	0.605	0.428	2.14358e-42	Tip	CDC42BPB
ROR1	6.83898e-47	0.0778624	0.069	0.016	2.27649e-42	Tip	ROR1
RAPGEF2	6.93639e-47	0.16544	0.456	0.29	2.30891e-42	Tip	RAPGEF2
CDHR3	7.46725e-47	0.0800841	0.075	0.019	2.48562e-42	Tip	CDHR3
EXOSC4	7.76247e-47	0.198219	0.42	0.264	2.58389e-42	Tip	EXOSC4
C12orf57	8.06636e-47	0.307474	0.873	0.745	2.68505e-42	Tip	C12orf57
CCNYL1	8.0801e-47	0.156672	0.234	0.12	2.68962e-42	Tip	CCNYL1
FRMD4A	8.24684e-47	0.185986	0.477	0.307	2.74513e-42	Tip	FRMD4A
SLC2A13	8.41113e-47	0.102773	0.115	0.04	2.79981e-42	Tip	SLC2A13
MYADM	9.23889e-47	0.205161	0.722	0.543	3.07535e-42	Tip	MYADM
TLK2	9.36173e-47	0.147717	0.256	0.135	3.11624e-42	Tip	TLK2
UBE2S	9.42635e-47	0.177509	0.33	0.19	3.13775e-42	Tip	UBE2S
PDE10A	9.59918e-47	0.133993	0.26	0.137	3.19528e-42	Tip	PDE10A
MCMBP	1.13091e-46	0.177649	0.385	0.235	3.76445e-42	Tip	MCMBP
MAPK1	1.73952e-46	0.185246	0.453	0.29	5.79034e-42	Tip	MAPK1
SLC35B4	1.78269e-46	0.153878	0.251	0.131	5.93405e-42	Tip	SLC35B4
NHSL1	1.83875e-46	0.134796	0.236	0.12	6.12066e-42	Tip	NHSL1
P4HB	1.97802e-46	0.27298	0.858	0.74	6.58423e-42	Tip	P4HB
SNRNP70	2.18895e-46	0.220001	0.671	0.488	7.28636e-42	Tip	SNRNP70
IQGAP2	2.26148e-46	0.101747	0.086	0.024	7.52778e-42	Tip	IQGAP2
STX6	2.32528e-46	0.164718	0.284	0.156	7.74017e-42	Tip	STX6
CDV3	2.35421e-46	0.23479	0.489	0.327	7.83646e-42	Tip	CDV3
ARPC5L	2.38233e-46	0.232412	0.762	0.598	7.93007e-42	Tip	ARPC5L
EIF5B	2.5133e-46	0.258362	0.708	0.539	8.36603e-42	Tip	EIF5B
FURIN	2.54074e-46	0.181583	0.499	0.33	8.45735e-42	Tip	FURIN
PDLIM7	2.58559e-46	0.244811	0.678	0.501	8.60667e-42	Tip	PDLIM7
DUSP8	2.80747e-46	0.111169	0.124	0.046	9.34523e-42	Tip	DUSP8
AP000695.2	2.94491e-46	0.102285	0.107	0.036	9.80272e-42	Tip	AP000695.2
COX7A2	2.98909e-46	0.254418	0.941	0.871	9.94978e-42	Tip	COX7A2
UQCC2	3.06359e-46	0.194804	0.52	0.347	1.01978e-41	Tip	UQCC2
ZNF358	3.85369e-46	0.175451	0.34	0.2	1.28278e-41	Tip	ZNF358
ARHGEF7	4.26627e-46	0.23719	0.541	0.373	1.42011e-41	Tip	ARHGEF7
EDEM1	4.27657e-46	0.145791	0.247	0.129	1.42354e-41	Tip	EDEM1
AC147651.4	4.31884e-46	0.0831953	0.069	0.017	1.43761e-41	Tip	AC147651.4
NFKBIE	4.52666e-46	0.136416	0.184	0.085	1.50679e-41	Tip	NFKBIE
AC017002.3	4.58428e-46	0.0763034	0.059	0.012	1.52597e-41	Tip	AC017002.3
CDH5	4.67189e-46	0.216949	0.918	0.849	1.55513e-41	Tip	CDH5
KLF3	5.55724e-46	0.193889	0.512	0.342	1.84984e-41	Tip	KLF3
RAB12	6.17596e-46	0.110267	0.152	0.063	2.05579e-41	Tip	RAB12
EIF4E2	7.28054e-46	0.20803	0.58	0.409	2.42347e-41	Tip	EIF4E2
SSU72	7.65186e-46	0.21258	0.638	0.461	2.54707e-41	Tip	SSU72
EEF1AKMT4	8.22282e-46	0.088905	0.087	0.026	2.73713e-41	Tip	EEF1AKMT4
PRKD2	1.11671e-45	0.182882	0.551	0.375	3.71718e-41	Tip	PRKD2
YWHAE	1.22593e-45	0.231919	0.934	0.843	4.08074e-41	Tip	YWHAE
ALYREF	1.23893e-45	0.154451	0.22	0.11	4.12401e-41	Tip	ALYREF
IPO9	1.27803e-45	0.154149	0.346	0.203	4.25418e-41	Tip	IPO9
TRIB3	1.5294e-45	0.0956952	0.153	0.064	5.09091e-41	Tip	TRIB3
PSMD2	1.59392e-45	0.229931	0.631	0.466	5.30568e-41	Tip	PSMD2
PSMB5	2.01634e-45	0.251418	0.839	0.717	6.71179e-41	Tip	PSMB5
SPPL3	2.06113e-45	0.150662	0.364	0.218	6.86089e-41	Tip	SPPL3
FAM49B	2.14457e-45	0.191199	0.363	0.221	7.13865e-41	Tip	FAM49B
EFNB3	2.40586e-45	0.0573462	0.042	0.005	8.00838e-41	Tip	EFNB3
SEC24A	2.44679e-45	0.145187	0.252	0.133	8.14464e-41	Tip	SEC24A
IRF2BPL	2.53598e-45	0.182239	0.376	0.228	8.4415e-41	Tip	IRF2BPL
ELOB	2.55675e-45	0.232751	0.952	0.884	8.51064e-41	Tip	ELOB
KHDRBS1	3.44093e-45	0.208446	0.668	0.478	1.14538e-40	Tip	KHDRBS1
ARL8A	3.55083e-45	0.153736	0.334	0.195	1.18197e-40	Tip	ARL8A
COPA	3.64181e-45	0.215886	0.597	0.427	1.21225e-40	Tip	COPA
TMEM173	3.90792e-45	0.242976	0.793	0.641	1.30083e-40	Tip	TMEM173
CREM	4.12416e-45	0.212975	0.594	0.417	1.37281e-40	Tip	CREM
SLC25A37	4.34257e-45	0.223885	0.558	0.386	1.44551e-40	Tip	SLC25A37
SRGAP2	4.52275e-45	0.147293	0.387	0.235	1.50549e-40	Tip	SRGAP2
MSRA	5.54149e-45	0.137821	0.295	0.164	1.84459e-40	Tip	MSRA
CAB39	5.75835e-45	0.148515	0.342	0.201	1.91678e-40	Tip	CAB39
ANKRD40	5.89684e-45	0.15634	0.325	0.188	1.96288e-40	Tip	ANKRD40
LEMD2	6.5418e-45	0.123929	0.258	0.136	2.17757e-40	Tip	LEMD2
TRAK1	6.81678e-45	0.150055	0.289	0.16	2.2691e-40	Tip	TRAK1
XPOT	7.59789e-45	0.145353	0.312	0.179	2.52911e-40	Tip	XPOT
MEF2C	7.75948e-45	0.313731	0.82	0.684	2.5829e-40	Tip	MEF2C
RFXANK	7.87256e-45	0.197201	0.502	0.337	2.62054e-40	Tip	RFXANK
SRP19	8.07468e-45	0.189317	0.483	0.32	2.68782e-40	Tip	SRP19
TMEM127	8.59292e-45	0.182833	0.408	0.255	2.86033e-40	Tip	TMEM127
PCYT1A	9.03126e-45	0.15623	0.334	0.196	3.00623e-40	Tip	PCYT1A
TRIM2	9.37359e-45	0.146367	0.239	0.123	3.12019e-40	Tip	TRIM2
NCKAP5L	1.03789e-44	0.169677	0.269	0.147	3.45484e-40	Tip	NCKAP5L
YRDC	1.06405e-44	0.149593	0.199	0.096	3.54191e-40	Tip	YRDC
RHOQ	1.29584e-44	0.125966	0.178	0.082	4.31347e-40	Tip	RHOQ
FBXO32	1.7282e-44	0.170019	0.168	0.076	5.75266e-40	Tip	FBXO32
SMIM7	2.02604e-44	0.186975	0.477	0.313	6.74408e-40	Tip	SMIM7
SAMD4A	2.52308e-44	0.200745	0.306	0.177	8.39859e-40	Tip	SAMD4A
KRT19	2.5935e-44	0.151957	0.142	0.058	8.63297e-40	Tip	KRT19
FAM120A	3.05497e-44	0.204564	0.569	0.395	1.01691e-39	Tip	FAM120A
HIGD1A	3.21014e-44	0.148809	0.311	0.178	1.06856e-39	Tip	HIGD1A
MIB1	3.27919e-44	0.18166	0.381	0.236	1.09154e-39	Tip	MIB1
PCSK7	3.73965e-44	0.170299	0.476	0.312	1.24482e-39	Tip	PCSK7
USP31	4.29074e-44	0.147319	0.263	0.142	1.42826e-39	Tip	USP31
FZD4	4.39493e-44	0.260529	0.689	0.525	1.46294e-39	Tip	FZD4
QARS	4.73618e-44	0.194044	0.506	0.337	1.57653e-39	Tip	QARS
SLC20A2	6.01528e-44	0.120605	0.226	0.115	2.0023e-39	Tip	SLC20A2
PTPN4	6.10333e-44	0.134204	0.23	0.118	2.03162e-39	Tip	PTPN4
SYNJ2BP	6.14616e-44	0.165149	0.338	0.201	2.04587e-39	Tip	SYNJ2BP
GANAB	6.15897e-44	0.193534	0.537	0.368	2.05014e-39	Tip	GANAB
MARK3	6.21418e-44	0.176644	0.459	0.298	2.06852e-39	Tip	MARK3
KIF13A	7.37876e-44	0.157398	0.31	0.178	2.45617e-39	Tip	KIF13A
MEGF8	7.82775e-44	0.13983	0.217	0.11	2.60562e-39	Tip	MEGF8
UBE2Q1	8.66207e-44	0.172526	0.368	0.225	2.88334e-39	Tip	UBE2Q1
KIAA0895L	9.49459e-44	0.133821	0.197	0.095	3.16046e-39	Tip	KIAA0895L
SP6	9.88755e-44	0.0970472	0.088	0.027	3.29127e-39	Tip	SP6
DOCK9	1.12742e-43	0.26238	0.783	0.635	3.75284e-39	Tip	DOCK9
FAM78A	1.12874e-43	0.0866152	0.106	0.037	3.75723e-39	Tip	FAM78A
LONP1	1.12903e-43	0.126111	0.245	0.128	3.7582e-39	Tip	LONP1
TSPAN8	1.13406e-43	0.11774	0.104	0.036	3.77496e-39	Tip	TSPAN8
WWC2	1.24848e-43	0.167984	0.331	0.197	4.1558e-39	Tip	WWC2
BLOC1S1	1.25388e-43	0.240792	0.628	0.457	4.17377e-39	Tip	BLOC1S1
PITPNA	1.45995e-43	0.133556	0.364	0.217	4.85973e-39	Tip	PITPNA
TRIM28	1.48888e-43	0.197863	0.529	0.363	4.95604e-39	Tip	TRIM28
UBE2Z	1.63912e-43	0.187734	0.473	0.307	5.45613e-39	Tip	UBE2Z
TMED7	1.84525e-43	0.147191	0.374	0.228	6.14229e-39	Tip	TMED7
TAF10	2.0354e-43	0.156301	0.27	0.147	6.77525e-39	Tip	TAF10
GNA13	2.1018e-43	0.182203	0.322	0.19	6.99626e-39	Tip	GNA13
ARID1A	2.11066e-43	0.174177	0.507	0.336	7.02577e-39	Tip	ARID1A
NAGLU	2.62055e-43	0.117689	0.189	0.09	8.72304e-39	Tip	NAGLU
ARL15	3.76892e-43	0.208791	0.468	0.31	1.25456e-38	Tip	ARL15
DNAJA4	3.80529e-43	0.223176	0.239	0.128	1.26667e-38	Tip	DNAJA4
ADGRL4	4.07402e-43	0.213808	0.942	0.84	1.35612e-38	Tip	ADGRL4
KIF1C	4.12413e-43	0.169382	0.493	0.326	1.3728e-38	Tip	KIF1C
STIM2	4.25059e-43	0.165596	0.447	0.288	1.41489e-38	Tip	STIM2
TTC3	4.32928e-43	0.22158	0.614	0.443	1.44109e-38	Tip	TTC3
DUSP14	4.33146e-43	0.135689	0.276	0.154	1.44181e-38	Tip	DUSP14
HOPX	4.344e-43	0.136858	0.104	0.037	1.44599e-38	Tip	HOPX
CYC1	4.43735e-43	0.20954	0.598	0.431	1.47706e-38	Tip	CYC1
MXRA7	4.66223e-43	0.202157	0.467	0.311	1.55192e-38	Tip	MXRA7
BOP1	4.95834e-43	0.136569	0.245	0.131	1.65048e-38	Tip	BOP1
MRPL44	5.22131e-43	0.141157	0.315	0.182	1.73802e-38	Tip	MRPL44
RC3H2	6.41316e-43	0.192026	0.451	0.296	2.13475e-38	Tip	RC3H2
FBXL7	6.65166e-43	0.150074	0.285	0.16	2.21414e-38	Tip	FBXL7
KCTD10	7.14798e-43	0.177879	0.467	0.307	2.37935e-38	Tip	KCTD10
KIAA0100	7.17977e-43	0.140203	0.326	0.19	2.38993e-38	Tip	KIAA0100
TAOK1	7.18692e-43	0.199079	0.54	0.375	2.39231e-38	Tip	TAOK1
SGCB	7.59075e-43	0.168505	0.436	0.282	2.52673e-38	Tip	SGCB
FKBP3	7.69993e-43	0.211243	0.544	0.383	2.56308e-38	Tip	FKBP3
AC074117.1	7.85215e-43	0.0948923	0.103	0.035	2.61375e-38	Tip	AC074117.1
E2F4	7.9873e-43	0.161662	0.445	0.287	2.65873e-38	Tip	E2F4
UBE2W	8.742e-43	0.151862	0.295	0.169	2.90995e-38	Tip	UBE2W
PTGES2	1.16837e-42	0.128301	0.276	0.153	3.88914e-38	Tip	PTGES2
URI1	1.18247e-42	0.145903	0.285	0.162	3.93607e-38	Tip	URI1
RHBDF1	1.20536e-42	0.113177	0.185	0.088	4.01227e-38	Tip	RHBDF1
P4HA3	1.36205e-42	0.103795	0.135	0.055	4.53385e-38	Tip	P4HA3
SMIM13	1.39995e-42	0.111745	0.157	0.069	4.66002e-38	Tip	SMIM13
RASIP1	1.40636e-42	0.221782	0.669	0.503	4.68134e-38	Tip	RASIP1
COMMD2	1.46834e-42	0.193315	0.54	0.372	4.88766e-38	Tip	COMMD2
IER5L	1.53124e-42	0.164493	0.222	0.115	5.09703e-38	Tip	IER5L
UBTD1	1.56865e-42	0.180268	0.472	0.31	5.22157e-38	Tip	UBTD1
CTSB	1.61829e-42	0.285024	0.841	0.708	5.3868e-38	Tip	CTSB
CHD4	1.68418e-42	0.208082	0.602	0.432	5.60614e-38	Tip	CHD4
AFDN	1.69555e-42	0.175565	0.628	0.453	5.64399e-38	Tip	AFDN
MAP4K3	1.77766e-42	0.129872	0.227	0.117	5.9173e-38	Tip	MAP4K3
EHBP1L1	1.84448e-42	0.164498	0.31	0.178	6.13973e-38	Tip	EHBP1L1
NDUFB1	1.97432e-42	0.280661	0.748	0.579	6.57191e-38	Tip	NDUFB1
NENF	2.32241e-42	0.136932	0.307	0.173	7.7306e-38	Tip	NENF
NFATC2IP	2.42766e-42	0.174806	0.373	0.23	8.08094e-38	Tip	NFATC2IP
MRPL52	2.65846e-42	0.273854	0.769	0.63	8.84922e-38	Tip	MRPL52
MRPL41	2.90068e-42	0.231812	0.755	0.599	9.6555e-38	Tip	MRPL41
HECTD1	3.43783e-42	0.208436	0.616	0.45	1.14435e-37	Tip	HECTD1
UBAP2	3.45937e-42	0.138686	0.339	0.202	1.15152e-37	Tip	UBAP2
PBX2	3.70796e-42	0.161374	0.4	0.252	1.23427e-37	Tip	PBX2
FAM118A	3.77528e-42	0.259388	0.425	0.282	1.25668e-37	Tip	FAM118A
ADGRG1	4.51364e-42	0.177067	0.649	0.468	1.50245e-37	Tip	ADGRG1
ZDHHC20	7.11761e-42	0.154392	0.419	0.268	2.36924e-37	Tip	ZDHHC20
TMEM51	8.424e-42	0.0996887	0.139	0.058	2.8041e-37	Tip	TMEM51
SPCS3	8.66925e-42	0.249419	0.742	0.594	2.88573e-37	Tip	SPCS3
PNPLA6	9.84663e-42	0.1464	0.367	0.224	3.27765e-37	Tip	PNPLA6
PLVAP	9.84867e-42	0.0607934	0.985	0.872	3.27833e-37	Tip	PLVAP
GGPS1	1.13366e-41	0.132089	0.214	0.109	3.77362e-37	Tip	GGPS1
C5orf24	1.16162e-41	0.216245	0.604	0.438	3.86669e-37	Tip	C5orf24
BRWD1	1.16683e-41	0.173574	0.418	0.268	3.88402e-37	Tip	BRWD1
FAM207A	1.17704e-41	0.165383	0.308	0.181	3.91803e-37	Tip	FAM207A
TCF3	1.19018e-41	0.140518	0.288	0.164	3.96176e-37	Tip	TCF3
SLC41A1	1.20905e-41	0.163363	0.281	0.162	4.02456e-37	Tip	SLC41A1
MBNL2	1.27519e-41	0.184504	0.601	0.43	4.24474e-37	Tip	MBNL2
NRARP	1.29919e-41	0.134396	0.174	0.082	4.32463e-37	Tip	NRARP
JRK	1.32552e-41	0.0812583	0.106	0.038	4.41225e-37	Tip	JRK
GSK3A	1.35079e-41	0.133906	0.301	0.174	4.49636e-37	Tip	GSK3A
GNPNAT1	1.41724e-41	0.146118	0.266	0.148	4.71758e-37	Tip	GNPNAT1
PCDH1	1.45471e-41	0.129177	0.499	0.326	4.8423e-37	Tip	PCDH1
TMEM263	2.05417e-41	0.163695	0.362	0.223	6.8377e-37	Tip	TMEM263
RNF7	2.24296e-41	0.24195	0.838	0.712	7.46614e-37	Tip	RNF7
SBNO1	2.41113e-41	0.166009	0.377	0.235	8.02592e-37	Tip	SBNO1
UBA52	2.8287e-41	0.25006	0.979	0.954	9.4159e-37	Tip	UBA52
EIF3B	3.17813e-41	0.180606	0.49	0.33	1.0579e-36	Tip	EIF3B
DUS1L	3.29337e-41	0.133951	0.265	0.147	1.09626e-36	Tip	DUS1L
CYTH2	3.36527e-41	0.2046	0.512	0.351	1.1202e-36	Tip	CYTH2
GDPD5	3.55713e-41	0.111566	0.204	0.102	1.18406e-36	Tip	GDPD5
SPTBN5	3.84931e-41	0.109822	0.189	0.091	1.28132e-36	Tip	SPTBN5
IFNAR2	4.01039e-41	0.152059	0.342	0.206	1.33494e-36	Tip	IFNAR2
PTPRA	4.13601e-41	0.183108	0.407	0.26	1.37675e-36	Tip	PTPRA
PHACTR1	4.27726e-41	0.108355	0.227	0.118	1.42377e-36	Tip	PHACTR1
NUDT4	4.35115e-41	0.337286	0.453	0.306	1.44837e-36	Tip	NUDT4
DDAH1	4.42598e-41	0.128208	0.183	0.089	1.47328e-36	Tip	DDAH1
ZNRF1	4.93969e-41	0.15551	0.314	0.185	1.64427e-36	Tip	ZNRF1
WSB2	5.99812e-41	0.133181	0.249	0.135	1.9966e-36	Tip	WSB2
TTC13	6.45702e-41	0.0917779	0.148	0.064	2.14935e-36	Tip	TTC13
DHX36	6.91769e-41	0.190128	0.569	0.399	2.30269e-36	Tip	DHX36
PIK3R6	7.14748e-41	0.0677381	0.061	0.014	2.37918e-36	Tip	PIK3R6
FAM171B	7.52418e-41	0.142366	0.324	0.19	2.50458e-36	Tip	FAM171B
MRGBP	8.11378e-41	0.110455	0.162	0.074	2.70084e-36	Tip	MRGBP
GALNT6	1.10366e-40	0.0896213	0.122	0.048	3.67374e-36	Tip	GALNT6
NPC1	1.57388e-40	0.125297	0.276	0.154	5.23896e-36	Tip	NPC1
CCNQ	1.66535e-40	0.115559	0.204	0.103	5.54347e-36	Tip	CCNQ
DYNC1H1	1.68236e-40	0.239688	0.769	0.634	5.60008e-36	Tip	DYNC1H1
EML1	1.71514e-40	0.137174	0.301	0.174	5.7092e-36	Tip	EML1
PRRC2B	1.71775e-40	0.18743	0.575	0.407	5.71788e-36	Tip	PRRC2B
C5AR2	2.02143e-40	0.0636138	0.039	0.005	6.72872e-36	Tip	C5AR2
PURB	2.02179e-40	0.182048	0.431	0.282	6.72994e-36	Tip	PURB
ARHGAP35	2.58432e-40	0.13809	0.286	0.163	8.60244e-36	Tip	ARHGAP35
RIN3	2.78018e-40	0.138154	0.337	0.203	9.25438e-36	Tip	RIN3
SMURF2	2.7853e-40	0.1651	0.4	0.252	9.27142e-36	Tip	SMURF2
MOB1B	2.83481e-40	0.11026	0.204	0.104	9.43624e-36	Tip	MOB1B
RB1	2.87407e-40	0.175367	0.538	0.374	9.56691e-36	Tip	RB1
TBC1D24	3.13478e-40	0.0867168	0.109	0.041	1.04348e-35	Tip	TBC1D24
STRN4	3.33342e-40	0.187498	0.41	0.268	1.1096e-35	Tip	STRN4
AL157702.2	3.38545e-40	0.0319968	0.024	0.001	1.12692e-35	Tip	AL157702.2
STK11	3.40503e-40	0.122455	0.247	0.134	1.13343e-35	Tip	STK11
ARHGEF40	3.90142e-40	0.111912	0.164	0.075	1.29867e-35	Tip	ARHGEF40
BTBD11	4.15128e-40	0.0420671	0.031	0.003	1.38184e-35	Tip	BTBD11
EHD4	4.39669e-40	0.18519	0.84	0.694	1.46353e-35	Tip	EHD4
HERC4	4.57041e-40	0.143222	0.351	0.214	1.52135e-35	Tip	HERC4
LIMS1	4.71225e-40	0.196419	0.763	0.597	1.56857e-35	Tip	LIMS1
ABI2	4.73349e-40	0.167149	0.427	0.276	1.57564e-35	Tip	ABI2
CD59	5.03213e-40	0.261713	0.929	0.867	1.67504e-35	Tip	CD59
GAPLINC	5.13325e-40	0.070985	0.058	0.013	1.70871e-35	Tip	GAPLINC
C12orf75	5.21148e-40	0.104955	0.091	0.03	1.73475e-35	Tip	C12orf75
MXRA5	5.50489e-40	0.13724	0.136	0.057	1.83241e-35	Tip	MXRA5
SAR1A	5.5195e-40	0.184904	0.551	0.389	1.83728e-35	Tip	SAR1A
ZDHHC3	6.62924e-40	0.210658	0.533	0.377	2.20667e-35	Tip	ZDHHC3
ZNF469	6.66516e-40	0.0605923	0.053	0.011	2.21863e-35	Tip	ZNF469
NCK2	6.89333e-40	0.140038	0.311	0.185	2.29458e-35	Tip	NCK2
ST3GAL4	7.11489e-40	0.128442	0.247	0.135	2.36833e-35	Tip	ST3GAL4
CDC14A	7.20616e-40	0.122789	0.213	0.11	2.39871e-35	Tip	CDC14A
UCK2	7.28615e-40	0.232291	0.435	0.292	2.42534e-35	Tip	UCK2
AGO2	8.09552e-40	0.155874	0.36	0.223	2.69476e-35	Tip	AGO2
EPCAM	8.35139e-40	0.124345	0.176	0.084	2.77993e-35	Tip	EPCAM
DUSP4	8.63868e-40	0.173025	0.226	0.121	2.87556e-35	Tip	DUSP4
PLPP2	1.10119e-39	0.15538	0.278	0.16	3.66552e-35	Tip	PLPP2
SLC39A8	1.11698e-39	0.121079	0.188	0.093	3.71811e-35	Tip	SLC39A8
CCDC112	1.18648e-39	0.106721	0.184	0.089	3.94944e-35	Tip	CCDC112
PPM1H	1.28354e-39	0.082429	0.085	0.027	4.27253e-35	Tip	PPM1H
S100A4	1.32178e-39	0.557964	0.407	0.27	4.3998e-35	Tip	S100A4
GLCE	1.4764e-39	0.125456	0.302	0.175	4.9145e-35	Tip	GLCE
YKT6	1.57723e-39	0.121688	0.305	0.178	5.25013e-35	Tip	YKT6
POLR2F	1.59249e-39	0.218449	0.678	0.513	5.30092e-35	Tip	POLR2F
TMEM131L	1.806e-39	0.0845601	0.14	0.06	6.01162e-35	Tip	TMEM131L
MEX3B	1.83999e-39	0.0967842	0.117	0.046	6.12477e-35	Tip	MEX3B
LMNA	1.92779e-39	0.188711	0.963	0.911	6.41704e-35	Tip	LMNA
PQLC1	2.12219e-39	0.142781	0.355	0.219	7.06414e-35	Tip	PQLC1
CYR61	2.32804e-39	0.332719	0.657	0.509	7.74935e-35	Tip	CYR61
DDX52	2.48367e-39	0.141838	0.389	0.246	8.26739e-35	Tip	DDX52
SPINDOC	2.50855e-39	0.0819024	0.12	0.048	8.3502e-35	Tip	SPINDOC
RYBP	2.53563e-39	0.138537	0.375	0.235	8.44036e-35	Tip	RYBP
ACTN4	2.68867e-39	0.20532	0.901	0.799	8.94979e-35	Tip	ACTN4
ANKRD33B	3.19478e-39	0.0690329	0.059	0.014	1.06345e-34	Tip	ANKRD33B
BORCS8	3.84513e-39	0.114581	0.22	0.116	1.27993e-34	Tip	BORCS8
TBC1D16	3.89567e-39	0.108081	0.194	0.097	1.29675e-34	Tip	TBC1D16
ATAD3A	4.63976e-39	0.102194	0.177	0.086	1.54444e-34	Tip	ATAD3A
AC005261.1	4.71391e-39	0.141802	0.316	0.188	1.56912e-34	Tip	AC005261.1
PAQR4	5.3481e-39	0.0866643	0.105	0.039	1.78022e-34	Tip	PAQR4
DCBLD1	5.78815e-39	0.131138	0.186	0.092	1.9267e-34	Tip	DCBLD1
C11orf95	5.8161e-39	0.122697	0.233	0.124	1.93601e-34	Tip	C11orf95
ODC1	5.91111e-39	0.349772	0.317	0.199	1.96763e-34	Tip	ODC1
MYL4	6.10905e-39	0.064816	0.05	0.01	2.03352e-34	Tip	MYL4
SPSB1	6.59585e-39	0.138763	0.309	0.183	2.19556e-34	Tip	SPSB1
ATP5MF	6.69996e-39	0.226442	0.823	0.68	2.23021e-34	Tip	ATP5MF
PTBP2	6.8661e-39	0.162038	0.387	0.246	2.28552e-34	Tip	PTBP2
TXNDC17	7.66251e-39	0.223786	0.736	0.589	2.55062e-34	Tip	TXNDC17
P2RY8	8.60991e-39	0.114275	0.185	0.09	2.86598e-34	Tip	P2RY8
LAMTOR5	9.48773e-39	0.222279	0.845	0.723	3.15818e-34	Tip	LAMTOR5
ATRN	9.8275e-39	0.120379	0.266	0.151	3.27128e-34	Tip	ATRN
PQLC2L	9.95582e-39	0.0413563	0.031	0.003	3.31399e-34	Tip	PQLC2L
SMARCD1	1.0051e-38	0.15126	0.369	0.231	3.34566e-34	Tip	SMARCD1
PSMD7	1.16604e-38	0.227465	0.704	0.555	3.88141e-34	Tip	PSMD7
SEZ6L2	1.30335e-38	0.0897775	0.076	0.023	4.33846e-34	Tip	SEZ6L2
NSD1	1.45734e-38	0.150311	0.41	0.267	4.85103e-34	Tip	NSD1
SNX27	1.56988e-38	0.135694	0.292	0.171	5.22568e-34	Tip	SNX27
MCTS1	1.75444e-38	0.177705	0.588	0.422	5.84001e-34	Tip	MCTS1
FRMD4B	1.89412e-38	0.157983	0.59	0.415	6.30496e-34	Tip	FRMD4B
AP3M2	2.08073e-38	0.145362	0.272	0.155	6.92611e-34	Tip	AP3M2
SAP30L	2.13451e-38	0.102806	0.202	0.103	7.10515e-34	Tip	SAP30L
HECA	2.33545e-38	0.164061	0.335	0.207	7.77402e-34	Tip	HECA
CORO7	2.35447e-38	0.102046	0.164	0.077	7.83732e-34	Tip	CORO7
LGALS4	2.80305e-38	0.111789	0.153	0.069	9.33053e-34	Tip	LGALS4
ZNF267	2.80325e-38	0.173036	0.292	0.173	9.33119e-34	Tip	ZNF267
NDUFA4	2.93261e-38	0.208324	0.95	0.898	9.76179e-34	Tip	NDUFA4
BAZ1A	3.05309e-38	0.179377	0.586	0.419	1.01628e-33	Tip	BAZ1A
CHEK1	3.47336e-38	0.0711862	0.061	0.015	1.15618e-33	Tip	CHEK1
PSMD10	3.47987e-38	0.195803	0.423	0.283	1.15835e-33	Tip	PSMD10
XXYLT1	3.70494e-38	0.12388	0.227	0.123	1.23326e-33	Tip	XXYLT1
SKIL	4.24068e-38	0.198259	0.584	0.421	1.4116e-33	Tip	SKIL
TUSC1	4.75452e-38	0.117835	0.196	0.1	1.58264e-33	Tip	TUSC1
RNPEP	5.5434e-38	0.150318	0.343	0.213	1.84523e-33	Tip	RNPEP
MAVS	5.69414e-38	0.133385	0.326	0.197	1.89541e-33	Tip	MAVS
MORF4L2	6.11003e-38	0.232583	0.722	0.574	2.03385e-33	Tip	MORF4L2
MFAP2	6.79078e-38	0.149541	0.309	0.183	2.26045e-33	Tip	MFAP2
SH2B2	6.83116e-38	0.0853782	0.091	0.032	2.27389e-33	Tip	SH2B2
TARDBP	6.87563e-38	0.161135	0.405	0.263	2.28869e-33	Tip	TARDBP
HMGB3	7.00594e-38	0.118318	0.28	0.161	2.33207e-33	Tip	HMGB3
ATAD3C	7.29447e-38	0.122542	0.119	0.049	2.42811e-33	Tip	ATAD3C
NUDT5	7.46217e-38	0.182471	0.582	0.422	2.48393e-33	Tip	NUDT5
CHORDC1	7.82599e-38	0.185903	0.433	0.286	2.60504e-33	Tip	CHORDC1
RNF24	9.31463e-38	0.105684	0.148	0.067	3.10056e-33	Tip	RNF24
MIDN	1.03764e-37	0.171652	0.754	0.581	3.45401e-33	Tip	MIDN
PSMC6	1.05154e-37	0.172759	0.601	0.438	3.50027e-33	Tip	PSMC6
TLN1	1.09826e-37	0.247564	0.694	0.556	3.65578e-33	Tip	TLN1
STARD10	1.18571e-37	0.1314	0.187	0.095	3.94689e-33	Tip	STARD10
MIB2	1.18986e-37	0.114661	0.208	0.109	3.96067e-33	Tip	MIB2
ARHGAP45	1.22815e-37	0.0621612	0.064	0.017	4.08816e-33	Tip	ARHGAP45
ATP6V0B	1.42541e-37	0.226339	0.825	0.693	4.74478e-33	Tip	ATP6V0B
VDAC1	1.59295e-37	0.222456	0.754	0.607	5.30245e-33	Tip	VDAC1
CNOT6	1.64932e-37	0.102316	0.203	0.105	5.49008e-33	Tip	CNOT6
ZSWIM4	1.64967e-37	0.128156	0.21	0.111	5.49126e-33	Tip	ZSWIM4
CABLES1	1.6918e-37	0.0838376	0.094	0.033	5.63148e-33	Tip	CABLES1
PLPP3	1.70356e-37	0.294571	0.755	0.628	5.67065e-33	Tip	PLPP3
CAPZA1	1.89858e-37	0.193561	0.603	0.439	6.31981e-33	Tip	CAPZA1
TMEM203	2.03417e-37	0.0975558	0.199	0.102	6.77113e-33	Tip	TMEM203
TMX3	2.04204e-37	0.14685	0.403	0.261	6.79735e-33	Tip	TMX3
TMEM206	2.24124e-37	0.0962979	0.161	0.076	7.4604e-33	Tip	TMEM206
AL049840.1	2.4304e-37	0.0695968	0.062	0.016	8.09008e-33	Tip	AL049840.1
NORAD	2.57707e-37	0.205894	0.721	0.562	8.57829e-33	Tip	NORAD
PARVB	2.66004e-37	0.194713	0.691	0.524	8.85447e-33	Tip	PARVB
MYL6	2.6856e-37	0.183019	0.995	0.994	8.93956e-33	Tip	MYL6
MAPK13	2.72562e-37	0.0658905	0.075	0.023	9.07278e-33	Tip	MAPK13
UBL5	2.77624e-37	0.227272	0.938	0.873	9.24127e-33	Tip	UBL5
EIF4A1	2.79334e-37	0.226358	0.751	0.612	9.2982e-33	Tip	EIF4A1
HYAL2	2.83124e-37	0.263748	0.904	0.804	9.42435e-33	Tip	HYAL2
TMEM150C	2.93742e-37	0.180439	0.39	0.256	9.77777e-33	Tip	TMEM150C
MEF2A	3.1268e-37	0.209943	0.706	0.549	1.04082e-32	Tip	MEF2A
AKAP17A	3.13546e-37	0.153342	0.338	0.21	1.0437e-32	Tip	AKAP17A
SLC39A7	3.75461e-37	0.153338	0.553	0.393	1.2498e-32	Tip	SLC39A7
DTNBP1	3.91248e-37	0.17788	0.285	0.17	1.30235e-32	Tip	DTNBP1
NACC1	4.00861e-37	0.114392	0.226	0.123	1.33435e-32	Tip	NACC1
SLC30A7	4.18635e-37	0.152737	0.435	0.288	1.39351e-32	Tip	SLC30A7
ATF7	4.22177e-37	0.116134	0.374	0.236	1.4053e-32	Tip	ATF7
AJAP1	4.91163e-37	0.0538369	0.045	0.008	1.63493e-32	Tip	AJAP1
LRP6	5.24256e-37	0.142372	0.377	0.243	1.74509e-32	Tip	LRP6
SSR3	5.33875e-37	0.267016	0.747	0.624	1.77711e-32	Tip	SSR3
FAAP20	5.36782e-37	0.177187	0.558	0.396	1.78679e-32	Tip	FAAP20
SESTD1	5.69768e-37	0.136706	0.356	0.222	1.89659e-32	Tip	SESTD1
CYFIP1	5.74504e-37	0.179034	0.607	0.445	1.91235e-32	Tip	CYFIP1
ELF3	5.80962e-37	0.114845	0.104	0.04	1.93385e-32	Tip	ELF3
USP46	5.94808e-37	0.0913787	0.169	0.081	1.97994e-32	Tip	USP46
PPP1R9B	6.20503e-37	0.162459	0.449	0.304	2.06547e-32	Tip	PPP1R9B
CDH8	6.79218e-37	0.0654985	0.035	0.005	2.26091e-32	Tip	CDH8
RETREG2	7.31456e-37	0.129093	0.296	0.177	2.4348e-32	Tip	RETREG2
PPP2R1B	7.56302e-37	0.142793	0.275	0.161	2.5175e-32	Tip	PPP2R1B
IGFBP1	7.95548e-37	0.045778	0.04	0.007	2.64814e-32	Tip	IGFBP1
AAED1	8.01425e-37	0.144532	0.37	0.236	2.6677e-32	Tip	AAED1
GPR176	8.04504e-37	0.07585	0.075	0.023	2.67795e-32	Tip	GPR176
DBN1	8.15885e-37	0.189094	0.611	0.448	2.71584e-32	Tip	DBN1
SNX7	8.70647e-37	0.126074	0.262	0.149	2.89812e-32	Tip	SNX7
SLC7A11	8.73206e-37	0.157687	0.077	0.024	2.90664e-32	Tip	SLC7A11
HIP1R	8.91472e-37	0.0969164	0.365	0.227	2.96744e-32	Tip	HIP1R
ZMYM2	9.11095e-37	0.150252	0.431	0.284	3.03276e-32	Tip	ZMYM2
WIPF1	1.05093e-36	0.141434	0.392	0.254	3.49822e-32	Tip	WIPF1
TMEM41B	1.13257e-36	0.105542	0.25	0.141	3.76997e-32	Tip	TMEM41B
AC099518.5	1.16261e-36	0.0465271	0.038	0.006	3.86996e-32	Tip	AC099518.5
SLC35A1	1.23604e-36	0.128247	0.18	0.091	4.11441e-32	Tip	SLC35A1
CHSY3	1.25184e-36	0.0772096	0.068	0.02	4.16699e-32	Tip	CHSY3
ZNF827	1.39461e-36	0.0884403	0.168	0.081	4.64223e-32	Tip	ZNF827
CETN2	1.55863e-36	0.135792	0.321	0.197	5.18822e-32	Tip	CETN2
KIF3B	1.60903e-36	0.142425	0.283	0.168	5.35597e-32	Tip	KIF3B
ZYX	1.69222e-36	0.223149	0.662	0.506	5.6329e-32	Tip	ZYX
NMT1	1.73672e-36	0.124036	0.351	0.217	5.78103e-32	Tip	NMT1
PDS5A	1.76273e-36	0.134923	0.43	0.28	5.8676e-32	Tip	PDS5A
ZNF511	1.79966e-36	0.0990375	0.237	0.13	5.99053e-32	Tip	ZNF511
PLD1	1.9254e-36	0.132054	0.262	0.151	6.40907e-32	Tip	PLD1
TNRC6A	2.06124e-36	0.12989	0.371	0.234	6.86125e-32	Tip	TNRC6A
PFDN6	2.15412e-36	0.153552	0.35	0.22	7.17041e-32	Tip	PFDN6
UBN2	2.17964e-36	0.116681	0.214	0.115	7.25537e-32	Tip	UBN2
SOS1	2.27656e-36	0.16659	0.45	0.305	7.57797e-32	Tip	SOS1
LYZ	2.34128e-36	0.148658	0.118	0.049	7.79344e-32	Tip	LYZ
PLS3	2.35263e-36	0.192202	0.745	0.605	7.83119e-32	Tip	PLS3
PSMC1	2.36818e-36	0.199627	0.671	0.514	7.88295e-32	Tip	PSMC1
RASSF3	2.62974e-36	0.130339	0.302	0.18	8.75362e-32	Tip	RASSF3
CSF2	3.02118e-36	0.209375	0.03	0.003	1.00566e-31	Tip	CSF2
SPRED2	3.07898e-36	0.115209	0.26	0.149	1.0249e-31	Tip	SPRED2
BRD9	3.16568e-36	0.114595	0.28	0.164	1.05376e-31	Tip	BRD9
INPP5D	3.22629e-36	0.123971	0.34	0.209	1.07394e-31	Tip	INPP5D
FUT11	3.32293e-36	0.14433	0.341	0.213	1.1061e-31	Tip	FUT11
P4HA2	3.687e-36	0.108971	0.224	0.122	1.22729e-31	Tip	P4HA2
RAP2C	3.80379e-36	0.105258	0.201	0.106	1.26617e-31	Tip	RAP2C
YPEL3	4.09271e-36	0.128317	0.415	0.271	1.36234e-31	Tip	YPEL3
NRGN	4.1782e-36	0.17817	0.308	0.19	1.3908e-31	Tip	NRGN
TNPO1	4.19407e-36	0.166102	0.537	0.377	1.39608e-31	Tip	TNPO1
EIF4EBP2	4.49955e-36	0.141038	0.39	0.255	1.49776e-31	Tip	EIF4EBP2
FAM114A1	4.68178e-36	0.166023	0.527	0.374	1.55842e-31	Tip	FAM114A1
DCTN5	5.41029e-36	0.140291	0.347	0.217	1.80092e-31	Tip	DCTN5
IDH1	5.44488e-36	0.14133	0.342	0.214	1.81244e-31	Tip	IDH1
TIMM29	6.47869e-36	0.0929579	0.16	0.077	2.15656e-31	Tip	TIMM29
DPY19L1	6.54301e-36	0.120739	0.291	0.173	2.17797e-31	Tip	DPY19L1
RAP1A	6.7834e-36	0.220002	0.774	0.629	2.25799e-31	Tip	RAP1A
KDM5A	6.94891e-36	0.181195	0.526	0.374	2.31308e-31	Tip	KDM5A
GAN	7.30423e-36	0.112436	0.173	0.086	2.43136e-31	Tip	GAN
DPYSL2	7.33321e-36	0.188736	0.75	0.596	2.44101e-31	Tip	DPYSL2
TMED9	7.62606e-36	0.213071	0.827	0.706	2.53849e-31	Tip	TMED9
HOXD8	8.41939e-36	0.193595	0.431	0.291	2.80256e-31	Tip	HOXD8
EIF2AK4	9.05932e-36	0.162431	0.496	0.344	3.01557e-31	Tip	EIF2AK4
ASAP1	9.22439e-36	0.192901	0.674	0.519	3.07052e-31	Tip	ASAP1
LACTB	9.34374e-36	0.118661	0.224	0.123	3.11025e-31	Tip	LACTB
PIP5K1C	1.16664e-35	0.150186	0.459	0.31	3.88339e-31	Tip	PIP5K1C
PBRM1	1.25731e-35	0.152751	0.407	0.272	4.1852e-31	Tip	PBRM1
LPGAT1	1.47144e-35	0.116101	0.345	0.215	4.89799e-31	Tip	LPGAT1
TFPT	1.4734e-35	0.169065	0.446	0.3	4.90449e-31	Tip	TFPT
CDC42BPA	1.52421e-35	0.154564	0.545	0.384	5.07365e-31	Tip	CDC42BPA
RARA-AS1	1.61792e-35	0.101885	0.196	0.102	5.38558e-31	Tip	RARA-AS1
MRFAP1	1.62365e-35	0.209535	0.842	0.719	5.40465e-31	Tip	MRFAP1
TFDP1	1.63178e-35	0.155744	0.303	0.185	5.43171e-31	Tip	TFDP1
PPM1G	1.78361e-35	0.199206	0.678	0.531	5.93709e-31	Tip	PPM1G
CISD2	1.81277e-35	0.168669	0.459	0.315	6.03418e-31	Tip	CISD2
SUGP2	1.85409e-35	0.120867	0.328	0.201	6.1717e-31	Tip	SUGP2
PCGF3	1.85528e-35	0.142087	0.4	0.26	6.17565e-31	Tip	PCGF3
LSM1	1.94773e-35	0.170533	0.534	0.381	6.48341e-31	Tip	LSM1
SEC31A	1.97222e-35	0.207618	0.654	0.503	6.56492e-31	Tip	SEC31A
GSPT1	1.97509e-35	0.166787	0.522	0.366	6.5745e-31	Tip	GSPT1
SLIRP	2.02112e-35	0.236209	0.74	0.588	6.72771e-31	Tip	SLIRP
ZYG11B	2.06366e-35	0.125896	0.299	0.181	6.8693e-31	Tip	ZYG11B
EFEMP2	2.13938e-35	0.140827	0.377	0.241	7.12136e-31	Tip	EFEMP2
RILPL1	2.4092e-35	0.092442	0.166	0.081	8.01949e-31	Tip	RILPL1
GTF2E2	2.42647e-35	0.134661	0.328	0.203	8.07699e-31	Tip	GTF2E2
NELFB	2.45219e-35	0.109477	0.315	0.192	8.16262e-31	Tip	NELFB
MDFI	2.46731e-35	0.159622	0.279	0.167	8.21295e-31	Tip	MDFI
STK24	2.60451e-35	0.134998	0.399	0.258	8.66963e-31	Tip	STK24
GSDMC	2.7103e-35	0.0877819	0.136	0.06	9.02176e-31	Tip	GSDMC
AC087190.1	2.95169e-35	0.058902	0.056	0.014	9.82529e-31	Tip	AC087190.1
TET1	2.99725e-35	0.0963523	0.102	0.04	9.97693e-31	Tip	TET1
PPAN	3.03115e-35	0.0948396	0.109	0.044	1.00898e-30	Tip	PPAN
CELF1	3.23658e-35	0.157628	0.565	0.406	1.07736e-30	Tip	CELF1
DVL3	3.35246e-35	0.118338	0.263	0.152	1.11593e-30	Tip	DVL3
BTBD6	3.62056e-35	0.104418	0.216	0.117	1.20517e-30	Tip	BTBD6
BMP7	4.14488e-35	0.0410282	0.025	0.002	1.37971e-30	Tip	BMP7
SCD	4.55917e-35	0.106663	0.111	0.045	1.51761e-30	Tip	SCD
NAV2	4.65428e-35	0.103534	0.192	0.099	1.54927e-30	Tip	NAV2
ABHD14A	4.93923e-35	0.104166	0.14	0.064	1.64412e-30	Tip	ABHD14A
DNM3OS	5.10135e-35	0.14434	0.247	0.141	1.69809e-30	Tip	DNM3OS
PLCL2	5.33083e-35	0.0976821	0.147	0.068	1.77447e-30	Tip	PLCL2
TXNRD2	5.67522e-35	0.119411	0.205	0.11	1.88911e-30	Tip	TXNRD2
UBR5	5.70618e-35	0.142935	0.437	0.293	1.89942e-30	Tip	UBR5
MED13	6.23678e-35	0.135645	0.378	0.246	2.07604e-30	Tip	MED13
ABCF1	6.35753e-35	0.183102	0.465	0.323	2.11623e-30	Tip	ABCF1
CTIF	7.07714e-35	0.106431	0.252	0.144	2.35577e-30	Tip	CTIF
OXTR	7.13896e-35	0.069664	0.036	0.006	2.37634e-30	Tip	OXTR
GJA4	7.16191e-35	0.369341	0.308	0.191	2.38399e-30	Tip	GJA4
PHC2	7.27223e-35	0.126039	0.459	0.308	2.42071e-30	Tip	PHC2
TTC14	7.31717e-35	0.139109	0.419	0.278	2.43567e-30	Tip	TTC14
ANKH	7.39572e-35	0.154317	0.304	0.188	2.46181e-30	Tip	ANKH
EID2	7.76515e-35	0.0906354	0.165	0.081	2.58479e-30	Tip	EID2
HDLBP	8.08773e-35	0.19373	0.729	0.573	2.69216e-30	Tip	HDLBP
CACNG8	8.18545e-35	0.076561	0.052	0.012	2.72469e-30	Tip	CACNG8
CMPK1	8.38094e-35	0.157176	0.6	0.435	2.78976e-30	Tip	CMPK1
PCBP1	8.57824e-35	0.182988	0.823	0.691	2.85544e-30	Tip	PCBP1
KDM5B	8.71847e-35	0.150334	0.422	0.282	2.90212e-30	Tip	KDM5B
RYK	8.97653e-35	0.124791	0.337	0.211	2.98802e-30	Tip	RYK
VPS53	9.95401e-35	0.115419	0.295	0.178	3.31339e-30	Tip	VPS53
EMP1	1.01431e-34	0.00379551	0.933	0.832	3.37633e-30	Tip	EMP1
2023-03-09	1.01756e-34	0.0942668	0.155	0.074	3.38714e-30	Tip	2023-03-09
RXRA	1.03734e-34	0.150331	0.321	0.199	3.453e-30	Tip	RXRA
MECOM	1.20584e-34	0.203899	0.586	0.433	4.01387e-30	Tip	MECOM
BACE1	1.25816e-34	0.104604	0.198	0.105	4.18803e-30	Tip	BACE1
PSMG3	1.34133e-34	0.138684	0.331	0.207	4.46488e-30	Tip	PSMG3
MCF2L	1.41938e-34	0.15981	0.613	0.449	4.72471e-30	Tip	MCF2L
SLC4A2	1.42632e-34	0.111471	0.313	0.19	4.74778e-30	Tip	SLC4A2
RBPMS	1.46762e-34	0.176151	0.648	0.485	4.88526e-30	Tip	RBPMS
SPEN	1.50706e-34	0.144153	0.428	0.283	5.01655e-30	Tip	SPEN
BOD1	1.58713e-34	0.14329	0.374	0.241	5.28308e-30	Tip	BOD1
BCL2	1.614e-34	0.0873069	0.078	0.026	5.37252e-30	Tip	BCL2
WWC3	1.61524e-34	0.146517	0.369	0.239	5.37666e-30	Tip	WWC3
SLC33A1	1.63828e-34	0.0877107	0.144	0.067	5.45336e-30	Tip	SLC33A1
TMTC4	1.64498e-34	0.120071	0.22	0.121	5.47566e-30	Tip	TMTC4
IRAK1	1.81301e-34	0.124979	0.257	0.15	6.03495e-30	Tip	IRAK1
SNRPD1	1.82361e-34	0.225552	0.769	0.628	6.07026e-30	Tip	SNRPD1
SPRED3	1.90173e-34	0.0952996	0.098	0.037	6.33029e-30	Tip	SPRED3
ETFB	2.27744e-34	0.160088	0.525	0.372	7.58092e-30	Tip	ETFB
RCSD1	2.43599e-34	0.0922994	0.121	0.052	8.10867e-30	Tip	RCSD1
BABAM1	2.49507e-34	0.163317	0.384	0.251	8.30533e-30	Tip	BABAM1
PMCH	2.79425e-34	0.355464	0.027	0.002	9.30121e-30	Tip	PMCH
PLEKHB2	2.89513e-34	0.175868	0.518	0.367	9.63702e-30	Tip	PLEKHB2
HS2ST1	3.18736e-34	0.130694	0.277	0.165	1.06098e-29	Tip	HS2ST1
S100P	3.20173e-34	0.0956485	0.083	0.029	1.06576e-29	Tip	S100P
HDAC7	3.20332e-34	0.191176	0.771	0.624	1.06629e-29	Tip	HDAC7
DLGAP4	3.21273e-34	0.135185	0.534	0.378	1.06942e-29	Tip	DLGAP4
CCDC9B	3.3887e-34	0.086085	0.125	0.054	1.128e-29	Tip	CCDC9B
ATP5MPL	3.45187e-34	0.270785	0.837	0.706	1.14902e-29	Tip	ATP5MPL
AC087627.1	3.55141e-34	0.0525505	0.045	0.009	1.18216e-29	Tip	AC087627.1
PXDC1	3.88693e-34	0.1047	0.362	0.229	1.29384e-29	Tip	PXDC1
PPP1R13B	4.24974e-34	0.134639	0.383	0.248	1.41461e-29	Tip	PPP1R13B
USP12	4.29906e-34	0.125859	0.269	0.16	1.43103e-29	Tip	USP12
SPRY1	4.40591e-34	0.161331	0.868	0.748	1.4666e-29	Tip	SPRY1
FASTK	4.66571e-34	0.131454	0.41	0.269	1.55307e-29	Tip	FASTK
SPINK1	4.70375e-34	0.0848513	0.054	0.014	1.56574e-29	Tip	SPINK1
POLRMT	4.7145e-34	0.108735	0.206	0.112	1.56932e-29	Tip	POLRMT
TCF7L1	5.22256e-34	0.116801	0.32	0.197	1.73843e-29	Tip	TCF7L1
PPM1A	5.28095e-34	0.121616	0.314	0.192	1.75787e-29	Tip	PPM1A
TLNRD1	5.40923e-34	0.164787	0.476	0.328	1.80057e-29	Tip	TLNRD1
FAM133B	5.79523e-34	0.166803	0.548	0.394	1.92906e-29	Tip	FAM133B
TSC22D1	6.11365e-34	0.1752	0.914	0.793	2.03505e-29	Tip	TSC22D1
LASP1	6.69977e-34	0.14784	0.53	0.374	2.23015e-29	Tip	LASP1
RCC1L	6.70703e-34	0.0974966	0.204	0.11	2.23257e-29	Tip	RCC1L
PDZD8	7.80413e-34	0.115299	0.285	0.172	2.59776e-29	Tip	PDZD8
ZDHHC24	7.85532e-34	0.151898	0.414	0.277	2.6148e-29	Tip	ZDHHC24
RHOB	8.03682e-34	0.157301	0.931	0.842	2.67521e-29	Tip	RHOB
GNB1L	8.13379e-34	0.0818797	0.119	0.051	2.7075e-29	Tip	GNB1L
SLC26A2	8.16745e-34	0.107094	0.346	0.217	2.7187e-29	Tip	SLC26A2
BCR	1.04352e-33	0.14783	0.522	0.366	3.47357e-29	Tip	BCR
RAP1GDS1	1.08204e-33	0.131334	0.34	0.214	3.60177e-29	Tip	RAP1GDS1
MAGI3	1.1409e-33	0.0961489	0.182	0.094	3.7977e-29	Tip	MAGI3
PDCL3	1.19767e-33	0.131425	0.443	0.301	3.98668e-29	Tip	PDCL3
NR1D2	1.27473e-33	0.127682	0.281	0.169	4.24319e-29	Tip	NR1D2
SSNA1	1.4555e-33	0.182426	0.617	0.463	4.84493e-29	Tip	SSNA1
TEAD4	1.47941e-33	0.14586	0.474	0.325	4.9245e-29	Tip	TEAD4
UTP11	1.49894e-33	0.140493	0.482	0.334	4.98952e-29	Tip	UTP11
ZNF580	1.60669e-33	0.142986	0.407	0.271	5.34818e-29	Tip	ZNF580
DEF8	1.61766e-33	0.141329	0.406	0.269	5.3847e-29	Tip	DEF8
CCL3L1	1.63204e-33	0.0723423	0.045	0.009	5.43257e-29	Tip	CCL3L1
ACTG1	1.63963e-33	0.21721	0.995	0.989	5.45782e-29	Tip	ACTG1
MRC2	1.64124e-33	0.0902384	0.101	0.04	5.46321e-29	Tip	MRC2
SAYSD1	1.69188e-33	0.105538	0.253	0.146	5.63176e-29	Tip	SAYSD1
SIKE1	1.77937e-33	0.111526	0.321	0.2	5.92299e-29	Tip	SIKE1
PRKAB2	1.88256e-33	0.0963644	0.132	0.06	6.26648e-29	Tip	PRKAB2
CCDC50	2.04965e-33	0.204023	0.715	0.56	6.82266e-29	Tip	CCDC50
EFCAB14	2.10128e-33	0.239529	0.638	0.494	6.99452e-29	Tip	EFCAB14
TMEM156	2.25168e-33	0.0392672	0.03	0.004	7.49516e-29	Tip	TMEM156
EPHX4	2.2638e-33	0.0935966	0.196	0.105	7.53551e-29	Tip	EPHX4
LPCAT1	2.28014e-33	0.116212	0.283	0.17	7.58989e-29	Tip	LPCAT1
TBC1D7	2.35247e-33	0.0981863	0.288	0.173	7.83067e-29	Tip	TBC1D7
KCNF1	2.361e-33	0.0407924	0.03	0.004	7.85906e-29	Tip	KCNF1
RHOBTB1	2.40442e-33	0.0864594	0.196	0.104	8.00359e-29	Tip	RHOBTB1
TKT	2.46004e-33	0.200298	0.705	0.549	8.18874e-29	Tip	TKT
RASA3	2.60018e-33	0.107465	0.203	0.111	8.65523e-29	Tip	RASA3
ARHGAP21	2.64672e-33	0.138674	0.357	0.229	8.81013e-29	Tip	ARHGAP21
ZNF785	2.7417e-33	0.0798625	0.116	0.05	9.1263e-29	Tip	ZNF785
SHANK3	2.92165e-33	0.194959	0.564	0.413	9.72528e-29	Tip	SHANK3
PLK3	2.9692e-33	0.166119	0.418	0.281	9.88359e-29	Tip	PLK3
NEK6	3.04472e-33	0.0988263	0.15	0.073	1.0135e-28	Tip	NEK6
PLEKHM2	3.12963e-33	0.105295	0.324	0.202	1.04176e-28	Tip	PLEKHM2
RANBP1	3.14251e-33	0.222235	0.715	0.561	1.04605e-28	Tip	RANBP1
HSD17B10	3.20979e-33	0.180577	0.558	0.41	1.06844e-28	Tip	HSD17B10
MAP3K2	3.39429e-33	0.128536	0.356	0.228	1.12986e-28	Tip	MAP3K2
HTT	3.49674e-33	0.102001	0.286	0.172	1.16396e-28	Tip	HTT
DYNC1LI2	3.57908e-33	0.210469	0.711	0.576	1.19137e-28	Tip	DYNC1LI2
RASSF8	3.79721e-33	0.0951086	0.175	0.089	1.26398e-28	Tip	RASSF8
FAM91A1	4.0211e-33	0.128024	0.388	0.256	1.3385e-28	Tip	FAM91A1
PAEP	4.26224e-33	0.059091	0.021	0.001	1.41877e-28	Tip	PAEP
EGLN1	4.28684e-33	0.103826	0.422	0.279	1.42696e-28	Tip	EGLN1
ZNF428	4.34906e-33	0.192259	0.722	0.569	1.44767e-28	Tip	ZNF428
GPR160	4.38062e-33	0.0810636	0.1	0.04	1.45818e-28	Tip	GPR160
DEGS1	4.47565e-33	0.169511	0.61	0.458	1.48981e-28	Tip	DEGS1
PGM3	4.55568e-33	0.0933144	0.245	0.14	1.51645e-28	Tip	PGM3
ADAM9	4.56788e-33	0.143754	0.382	0.251	1.52051e-28	Tip	ADAM9
RPRD1A	5.14582e-33	0.108539	0.311	0.192	1.71289e-28	Tip	RPRD1A
DDX1	5.18561e-33	0.150011	0.455	0.314	1.72613e-28	Tip	DDX1
PTTG1	5.2819e-33	0.0876618	0.103	0.041	1.75818e-28	Tip	PTTG1
TMSB10	5.3782e-33	0.183797	1	1	1.79024e-28	Tip	TMSB10
AC004148.2	5.591e-33	0.0666256	0.067	0.021	1.86108e-28	Tip	AC004148.2
HNRNPH1	5.72719e-33	0.211915	0.782	0.632	1.90641e-28	Tip	HNRNPH1
GAS2L3	6.11658e-33	0.095054	0.075	0.025	2.03603e-28	Tip	GAS2L3
PCLAF	6.88903e-33	0.118986	0.052	0.013	2.29315e-28	Tip	PCLAF
FAM234A	7.02461e-33	0.11589	0.302	0.186	2.33828e-28	Tip	FAM234A
SLC36A4	7.06123e-33	0.107068	0.191	0.102	2.35047e-28	Tip	SLC36A4
PVR	7.10295e-33	0.124391	0.353	0.226	2.36436e-28	Tip	PVR
PFKFB3	7.11616e-33	0.141501	0.321	0.203	2.36876e-28	Tip	PFKFB3
PRR5	7.13992e-33	0.0998299	0.183	0.096	2.37666e-28	Tip	PRR5
AP1S2	7.16131e-33	0.157891	0.559	0.403	2.38379e-28	Tip	AP1S2
AL136084.3	7.28317e-33	0.0754628	0.066	0.02	2.42435e-28	Tip	AL136084.3
JAZF1	7.36177e-33	0.126683	0.278	0.167	2.45051e-28	Tip	JAZF1
AGFG1	7.44368e-33	0.114807	0.323	0.203	2.47778e-28	Tip	AGFG1
RIT1	7.46616e-33	0.131479	0.391	0.257	2.48526e-28	Tip	RIT1
CTDNEP1	7.9258e-33	0.158855	0.476	0.331	2.63826e-28	Tip	CTDNEP1
RAB2A	8.45668e-33	0.188177	0.846	0.733	2.81498e-28	Tip	RAB2A
RAI1	8.81597e-33	0.106768	0.219	0.123	2.93457e-28	Tip	RAI1
DEAF1	8.92705e-33	0.122111	0.216	0.122	2.97155e-28	Tip	DEAF1
DPEP1	9.04511e-33	0.107028	0.061	0.018	3.01084e-28	Tip	DPEP1
TRIOBP	9.20127e-33	0.191472	0.708	0.554	3.06283e-28	Tip	TRIOBP
SDC3	9.9326e-33	0.0979281	0.229	0.128	3.30626e-28	Tip	SDC3
UHRF2	1.02234e-32	0.120205	0.348	0.221	3.40307e-28	Tip	UHRF2
WASF2	1.04896e-32	0.209361	0.861	0.757	3.49167e-28	Tip	WASF2
SACS	1.0522e-32	0.088985	0.156	0.077	3.50245e-28	Tip	SACS
OTULIN	1.08556e-32	0.0967289	0.161	0.081	3.6135e-28	Tip	OTULIN
SLC46A3	1.11566e-32	0.112453	0.176	0.091	3.7137e-28	Tip	SLC46A3
MAP3K7CL	1.27095e-32	0.0672646	0.102	0.041	4.23062e-28	Tip	MAP3K7CL
FAM171A2	1.28372e-32	0.0425223	0.035	0.006	4.27311e-28	Tip	FAM171A2
ADNP	1.34466e-32	0.117946	0.319	0.201	4.47597e-28	Tip	ADNP
ENO1	1.35188e-32	0.219442	0.905	0.816	4.5e-28	Tip	ENO1
LIMK2	1.41387e-32	0.116128	0.365	0.236	4.70634e-28	Tip	LIMK2
PSIP1	1.43045e-32	0.120935	0.471	0.324	4.76154e-28	Tip	PSIP1
ZC3H12C	1.44173e-32	0.0799693	0.146	0.07	4.79908e-28	Tip	ZC3H12C
CHP1	1.46306e-32	0.157061	0.413	0.278	4.87008e-28	Tip	CHP1
MAGI1	1.55083e-32	0.118206	0.605	0.437	5.16223e-28	Tip	MAGI1
CLPB	1.61751e-32	0.0894898	0.188	0.099	5.38421e-28	Tip	CLPB
OGA	1.78058e-32	0.158761	0.543	0.39	5.92701e-28	Tip	OGA
FBXL20	1.94529e-32	0.103893	0.24	0.137	6.47527e-28	Tip	FBXL20
FAM213B	2.22335e-32	0.125248	0.261	0.155	7.40085e-28	Tip	FAM213B
SNHG19	2.38313e-32	0.0958205	0.096	0.038	7.93273e-28	Tip	SNHG19
UGGT1	2.42229e-32	0.101391	0.293	0.178	8.06309e-28	Tip	UGGT1
PPFIA1	2.45243e-32	0.104171	0.32	0.201	8.16341e-28	Tip	PPFIA1
HOXB9	2.60002e-32	0.0617928	0.074	0.025	8.65469e-28	Tip	HOXB9
CAMSAP2	2.87579e-32	0.141058	0.414	0.28	9.57263e-28	Tip	CAMSAP2
MOV10L1	3.12283e-32	0.0542417	0.058	0.016	1.0395e-27	Tip	MOV10L1
HMGN1	3.14348e-32	0.212296	0.846	0.724	1.04637e-27	Tip	HMGN1
PDE4DIP	3.18788e-32	0.0864022	0.124	0.055	1.06115e-27	Tip	PDE4DIP
SNRPB2	3.2956e-32	0.19586	0.705	0.556	1.097e-27	Tip	SNRPB2
DHRS4L2	3.35239e-32	0.138555	0.279	0.172	1.11591e-27	Tip	DHRS4L2
UBB	3.37091e-32	0.165146	0.977	0.942	1.12208e-27	Tip	UBB
VARS	3.62466e-32	0.120593	0.299	0.186	1.20654e-27	Tip	VARS
ZADH2	3.73074e-32	0.113296	0.26	0.155	1.24185e-27	Tip	ZADH2
WNT5A	3.88696e-32	0.0715091	0.056	0.015	1.29385e-27	Tip	WNT5A
HYOU1	4.22566e-32	0.102522	0.383	0.25	1.4066e-27	Tip	HYOU1
GRASP	4.30888e-32	0.178844	0.491	0.35	1.4343e-27	Tip	GRASP
TMEM248	4.40892e-32	0.126317	0.473	0.326	1.4676e-27	Tip	TMEM248
ARID3A	4.52502e-32	0.0916202	0.108	0.046	1.50624e-27	Tip	ARID3A
NEK10	4.79537e-32	0.0721839	0.044	0.01	1.59624e-27	Tip	NEK10
GLRX3	5.03738e-32	0.163486	0.567	0.415	1.67679e-27	Tip	GLRX3
CBFB	5.04563e-32	0.112769	0.253	0.149	1.67954e-27	Tip	CBFB
SUZ12	5.64995e-32	0.120639	0.373	0.245	1.8807e-27	Tip	SUZ12
SPATS2L	6.17768e-32	0.15738	0.387	0.26	2.05636e-27	Tip	SPATS2L
AL390728.6	6.2972e-32	0.107132	0.204	0.112	2.09615e-27	Tip	AL390728.6
FNIP1	6.53163e-32	0.14279	0.349	0.227	2.17418e-27	Tip	FNIP1
LEF1	6.61587e-32	0.134451	0.331	0.209	2.20222e-27	Tip	LEF1
LIG1	6.97138e-32	0.0911756	0.147	0.072	2.32056e-27	Tip	LIG1
EHD3	7.01067e-32	0.103668	0.184	0.098	2.33364e-27	Tip	EHD3
PNKP	7.1334e-32	0.134909	0.424	0.287	2.3745e-27	Tip	PNKP
TMEM250	7.44689e-32	0.111799	0.207	0.115	2.47885e-27	Tip	TMEM250
UBE2O	7.53602e-32	0.074731	0.154	0.076	2.50851e-27	Tip	UBE2O
AC079922.2	7.77237e-32	0.0832062	0.099	0.04	2.58719e-27	Tip	AC079922.2
HNRNPH2	7.832e-32	0.128321	0.48	0.334	2.60704e-27	Tip	HNRNPH2
NDUFS1	7.97501e-32	0.110124	0.391	0.258	2.65464e-27	Tip	NDUFS1
RBM15B	8.45707e-32	0.0966417	0.275	0.165	2.81511e-27	Tip	RBM15B
DDX49	8.79931e-32	0.105563	0.296	0.183	2.92903e-27	Tip	DDX49
BCL7B	9.07685e-32	0.106577	0.378	0.246	3.02141e-27	Tip	BCL7B
DGKI	9.1015e-32	0.0461647	0.038	0.007	3.02962e-27	Tip	DGKI
BMP2K	9.70534e-32	0.114256	0.221	0.125	3.23062e-27	Tip	BMP2K
RAPGEF5	9.73577e-32	0.173889	0.683	0.523	3.24075e-27	Tip	RAPGEF5
ATXN2	1.03526e-31	0.154823	0.402	0.272	3.44606e-27	Tip	ATXN2
USP7	1.10241e-31	0.1422	0.388	0.26	3.66959e-27	Tip	USP7
ETNK1	1.13903e-31	0.120013	0.413	0.275	3.79149e-27	Tip	ETNK1
GPATCH2L	1.18157e-31	0.112272	0.378	0.247	3.9331e-27	Tip	GPATCH2L
HOXB8	1.45921e-31	0.0780393	0.08	0.029	4.85727e-27	Tip	HOXB8
TEP1	1.46177e-31	0.087561	0.14	0.067	4.86579e-27	Tip	TEP1
TET3	1.46954e-31	0.0742017	0.104	0.043	4.89166e-27	Tip	TET3
SMAD4	1.53956e-31	0.109076	0.281	0.171	5.12472e-27	Tip	SMAD4
SELENOS	1.5469e-31	0.203893	0.724	0.583	5.14916e-27	Tip	SELENOS
DOT1L	1.72045e-31	0.0914879	0.184	0.098	5.72687e-27	Tip	DOT1L
TSC2	1.76323e-31	0.157718	0.393	0.264	5.86927e-27	Tip	TSC2
SLC6A17	1.79733e-31	0.0378156	0.029	0.004	5.98278e-27	Tip	SLC6A17
HIC1	1.85667e-31	0.158357	0.265	0.161	6.18031e-27	Tip	HIC1
DHX9	2.23315e-31	0.129666	0.517	0.364	7.43349e-27	Tip	DHX9
SERF2	2.36918e-31	0.177312	0.994	0.99	7.88629e-27	Tip	SERF2
GIT1	2.39932e-31	0.14338	0.448	0.309	7.9866e-27	Tip	GIT1
AP3D1	2.49258e-31	0.119756	0.437	0.296	8.29705e-27	Tip	AP3D1
BMPR2	2.69918e-31	0.189448	0.795	0.668	8.98476e-27	Tip	BMPR2
PLEKHO2	2.73892e-31	0.136999	0.414	0.28	9.11704e-27	Tip	PLEKHO2
CASC10	2.82322e-31	0.0783125	0.151	0.074	9.39764e-27	Tip	CASC10
FMNL2	2.98157e-31	0.0956784	0.284	0.173	9.92476e-27	Tip	FMNL2
MEX3A	3.08478e-31	0.0895802	0.114	0.05	1.02683e-26	Tip	MEX3A
FKBP7	3.26097e-31	0.145029	0.322	0.207	1.08548e-26	Tip	FKBP7
SPPL2A	3.53517e-31	0.136254	0.55	0.397	1.17675e-26	Tip	SPPL2A
SLC12A4	3.60474e-31	0.111207	0.311	0.195	1.19991e-26	Tip	SLC12A4
ETV5	3.63862e-31	0.095218	0.17	0.089	1.21119e-26	Tip	ETV5
TTC37	3.66199e-31	0.128378	0.411	0.278	1.21896e-26	Tip	TTC37
GNA11	3.98352e-31	0.12964	0.447	0.308	1.32599e-26	Tip	GNA11
USF2	4.0935e-31	0.115515	0.41	0.276	1.3626e-26	Tip	USF2
NDUFA7	4.40917e-31	0.111215	0.163	0.085	1.46768e-26	Tip	NDUFA7
REG4	4.79475e-31	0.0740272	0.053	0.014	1.59603e-26	Tip	REG4
APOL2	5.35845e-31	0.124527	0.26	0.156	1.78367e-26	Tip	APOL2
SRGAP1	5.51599e-31	0.124174	0.272	0.166	1.83611e-26	Tip	SRGAP1
PPTC7	5.5211e-31	0.0991378	0.222	0.127	1.83781e-26	Tip	PPTC7
UBE4B	5.568e-31	0.105213	0.232	0.134	1.85342e-26	Tip	UBE4B
PRRC1	5.62501e-31	0.11777	0.345	0.223	1.8724e-26	Tip	PRRC1
IREB2	5.93371e-31	0.121343	0.35	0.227	1.97515e-26	Tip	IREB2
PSMD8	6.64914e-31	0.212419	0.787	0.666	2.2133e-26	Tip	PSMD8
AMOTL1	6.94129e-31	0.134973	0.421	0.287	2.31055e-26	Tip	AMOTL1
ADAMTS3	7.04511e-31	0.0705251	0.077	0.028	2.34511e-26	Tip	ADAMTS3
RNF103	7.52819e-31	0.100673	0.262	0.157	2.50591e-26	Tip	RNF103
ZNF652	7.68126e-31	0.105154	0.263	0.158	2.55686e-26	Tip	ZNF652
WNT7B	7.97461e-31	0.0324339	0.021	0.001	2.65451e-26	Tip	WNT7B
ETV4	8.72793e-31	0.0436781	0.036	0.007	2.90526e-26	Tip	ETV4
SLC52A2	8.88478e-31	0.120166	0.357	0.234	2.95748e-26	Tip	SLC52A2
KARS	9.06138e-31	0.14083	0.495	0.35	3.01626e-26	Tip	KARS
XPO1	9.09709e-31	0.142954	0.443	0.306	3.02815e-26	Tip	XPO1
GPX4	9.83433e-31	0.212539	0.885	0.767	3.27355e-26	Tip	GPX4
ENTR1	1.07072e-30	0.0927745	0.176	0.093	3.56412e-26	Tip	ENTR1
ADAMTS9	1.07255e-30	0.0957444	0.738	0.576	3.57021e-26	Tip	ADAMTS9
C1orf56	1.12053e-30	0.154927	0.184	0.1	3.7299e-26	Tip	C1orf56
BAK1	1.23684e-30	0.104461	0.221	0.127	4.11706e-26	Tip	BAK1
TRNP1	1.26587e-30	0.0475529	0.035	0.006	4.21369e-26	Tip	TRNP1
METRNL	1.30137e-30	0.104579	0.153	0.077	4.33186e-26	Tip	METRNL
SCIN	1.33356e-30	0.0572334	0.045	0.011	4.43904e-26	Tip	SCIN
RAB21	1.34385e-30	0.146803	0.439	0.305	4.47329e-26	Tip	RAB21
SBNO2	1.46454e-30	0.118915	0.384	0.255	4.87503e-26	Tip	SBNO2
OGFRL1	1.59219e-30	0.0822663	0.157	0.08	5.29992e-26	Tip	OGFRL1
DLEU2	1.71935e-30	0.0959918	0.143	0.07	5.72321e-26	Tip	DLEU2
NAT14	1.87268e-30	0.0782034	0.1	0.041	6.2336e-26	Tip	NAT14
KCTD5	1.94081e-30	0.0776106	0.163	0.083	6.46036e-26	Tip	KCTD5
A1BG	2.00587e-30	0.125623	0.154	0.079	6.67695e-26	Tip	A1BG
GIT2	2.11271e-30	0.113528	0.437	0.297	7.03256e-26	Tip	GIT2
TEX261	2.1672e-30	0.0848787	0.226	0.129	7.21396e-26	Tip	TEX261
TYRO3	2.19296e-30	0.0570747	0.05	0.013	7.29972e-26	Tip	TYRO3
AKAP8L	2.22391e-30	0.120814	0.271	0.167	7.40274e-26	Tip	AKAP8L
FILIP1	2.32713e-30	0.1895	0.544	0.407	7.74632e-26	Tip	FILIP1
HABP4	2.82002e-30	0.104593	0.174	0.092	9.387e-26	Tip	HABP4
HMGCS1	2.82076e-30	0.136888	0.26	0.158	9.38948e-26	Tip	HMGCS1
C1orf198	2.95539e-30	0.0891678	0.212	0.12	9.8376e-26	Tip	C1orf198
PGAM5	3.08544e-30	0.0769874	0.117	0.052	1.02705e-25	Tip	PGAM5
ZBED1	3.12425e-30	0.11467	0.319	0.204	1.03997e-25	Tip	ZBED1
CTCF	3.17449e-30	0.10168	0.332	0.211	1.05669e-25	Tip	CTCF
SCAND1	3.21095e-30	0.203783	0.831	0.702	1.06883e-25	Tip	SCAND1
DPP3	3.36352e-30	0.0973059	0.209	0.118	1.11962e-25	Tip	DPP3
KIRREL1	3.64065e-30	0.0685202	0.101	0.042	1.21186e-25	Tip	KIRREL1
ZBED4	3.79033e-30	0.0704866	0.12	0.054	1.26169e-25	Tip	ZBED4
MRPL1	3.8714e-30	0.106859	0.285	0.177	1.28867e-25	Tip	MRPL1
KIAA1217	3.99404e-30	0.117608	0.376	0.25	1.3295e-25	Tip	KIAA1217
SSUH2	3.99529e-30	0.0964496	0.086	0.033	1.32991e-25	Tip	SSUH2
SPPL2B	4.29432e-30	0.0944604	0.254	0.153	1.42945e-25	Tip	SPPL2B
SMAD2	4.32635e-30	0.122688	0.495	0.349	1.44011e-25	Tip	SMAD2
KDM5C	4.53257e-30	0.10068	0.317	0.2	1.50876e-25	Tip	KDM5C
USP34	4.91924e-30	0.152221	0.5	0.355	1.63747e-25	Tip	USP34
AC026979.2	5.15145e-30	0.106344	0.122	0.057	1.71476e-25	Tip	AC026979.2
TEN1	5.49559e-30	0.126523	0.318	0.204	1.82932e-25	Tip	TEN1
CYTL1	5.8802e-30	0.181549	0.227	0.133	1.95734e-25	Tip	CYTL1
NUFIP2	6.01698e-30	0.131322	0.479	0.334	2.00287e-25	Tip	NUFIP2
ANKRD52	6.33393e-30	0.0990938	0.183	0.099	2.10837e-25	Tip	ANKRD52
EIF2AK1	6.41313e-30	0.122447	0.339	0.22	2.13474e-25	Tip	EIF2AK1
MAPK8	7.07047e-30	0.108691	0.297	0.186	2.35355e-25	Tip	MAPK8
AGPS	7.22425e-30	0.105611	0.278	0.171	2.40474e-25	Tip	AGPS
SPNS1	7.87658e-30	0.138026	0.426	0.295	2.62188e-25	Tip	SPNS1
SDHAF3	8.08147e-30	0.121838	0.335	0.22	2.69008e-25	Tip	SDHAF3
MBTPS1	8.37312e-30	0.144997	0.495	0.353	2.78716e-25	Tip	MBTPS1
RARS	9.02197e-30	0.120376	0.397	0.269	3.00314e-25	Tip	RARS
ARHGAP4	9.15065e-30	0.108106	0.313	0.199	3.04598e-25	Tip	ARHGAP4
MAML2	9.23224e-30	0.112794	0.355	0.233	3.07314e-25	Tip	MAML2
ZNF787	9.51643e-30	0.085006	0.16	0.083	3.16773e-25	Tip	ZNF787
STK17A	9.802e-30	0.114483	0.288	0.18	3.26279e-25	Tip	STK17A
SLC35E1	1.07066e-29	0.10721	0.247	0.147	3.56389e-25	Tip	SLC35E1
TDG	1.0813e-29	0.117291	0.428	0.295	3.59932e-25	Tip	TDG
SHTN1	1.14682e-29	0.061651	0.061	0.019	3.81741e-25	Tip	SHTN1
TGFB1I1	1.16041e-29	0.172653	0.631	0.489	3.86267e-25	Tip	TGFB1I1
PRR5L	1.20685e-29	0.0800079	0.154	0.078	4.01723e-25	Tip	PRR5L
AATK	1.29987e-29	0.0577051	0.073	0.026	4.32686e-25	Tip	AATK
AC008915.2	1.32716e-29	0.076089	0.109	0.048	4.41772e-25	Tip	AC008915.2
CXCL1	1.35882e-29	0.0308919	0.088	0.035	4.52311e-25	Tip	CXCL1
LRRC8B	1.36969e-29	0.103899	0.188	0.103	4.55929e-25	Tip	LRRC8B
C11orf68	1.46934e-29	0.0944758	0.173	0.092	4.89099e-25	Tip	C11orf68
SLC39A13	1.47794e-29	0.109417	0.332	0.214	4.91962e-25	Tip	SLC39A13
GABPB1-AS1	1.54735e-29	0.131718	0.312	0.2	5.15066e-25	Tip	GABPB1-AS1
LRRC8C	1.85597e-29	0.124583	0.514	0.367	6.17796e-25	Tip	LRRC8C
JAK3	1.93903e-29	0.0905879	0.269	0.164	6.45446e-25	Tip	JAK3
CDK13	1.95978e-29	0.118789	0.37	0.246	6.5235e-25	Tip	CDK13
ERGIC1	2.01043e-29	0.142437	0.413	0.286	6.69213e-25	Tip	ERGIC1
PPP2R2A	2.0455e-29	0.151595	0.612	0.463	6.80885e-25	Tip	PPP2R2A
SNRNP200	2.11874e-29	0.120902	0.528	0.377	7.05264e-25	Tip	SNRNP200
SLC7A6	2.26927e-29	0.0799908	0.259	0.157	7.55372e-25	Tip	SLC7A6
L3MBTL3	2.42455e-29	0.0849193	0.144	0.072	8.07059e-25	Tip	L3MBTL3
ICAM3	2.51467e-29	0.0822796	0.264	0.16	8.37057e-25	Tip	ICAM3
RNF144A	2.60264e-29	0.113734	0.243	0.144	8.66342e-25	Tip	RNF144A
PTPN6	3.04401e-29	0.0798653	0.136	0.066	1.01326e-24	Tip	PTPN6
DHX32	3.0813e-29	0.0839705	0.19	0.105	1.02567e-24	Tip	DHX32
RP1	3.29216e-29	0.0574006	0.053	0.015	1.09586e-24	Tip	RP1
CUX1	3.55711e-29	0.129569	0.525	0.377	1.18405e-24	Tip	CUX1
DNAJC7	3.56484e-29	0.154472	0.602	0.453	1.18663e-24	Tip	DNAJC7
MRPS17	3.71608e-29	0.0736118	0.126	0.059	1.23697e-24	Tip	MRPS17
PACS1	4.3156e-29	0.14011	0.308	0.199	1.43653e-24	Tip	PACS1
JMJD8	5.32492e-29	0.095879	0.285	0.179	1.77251e-24	Tip	JMJD8
HIST1H2BG	5.52539e-29	0.0758104	0.061	0.019	1.83924e-24	Tip	HIST1H2BG
PTGS1	5.96728e-29	0.041651	0.151	0.076	1.98633e-24	Tip	PTGS1
SFT2D3	6.66305e-29	0.0616452	0.09	0.036	2.21793e-24	Tip	SFT2D3
PHKG1	6.75883e-29	0.103383	0.081	0.031	2.24981e-24	Tip	PHKG1
ARHGAP23	6.8097e-29	0.115301	0.479	0.336	2.26675e-24	Tip	ARHGAP23
TAB2	8.24056e-29	0.0882639	0.267	0.163	2.74304e-24	Tip	TAB2
UFM1	8.24543e-29	0.171144	0.634	0.491	2.74466e-24	Tip	UFM1
H2AFJ	8.40775e-29	0.171044	0.578	0.431	2.79869e-24	Tip	H2AFJ
ZNF598	8.67499e-29	0.0804982	0.231	0.135	2.88764e-24	Tip	ZNF598
TMC7	8.92957e-29	0.0795383	0.178	0.096	2.97239e-24	Tip	TMC7
TBC1D10B	9.03653e-29	0.1137	0.251	0.153	3.00799e-24	Tip	TBC1D10B
KANSL1	9.38762e-29	0.157025	0.446	0.315	3.12486e-24	Tip	KANSL1
PABPC4	9.50121e-29	0.129952	0.41	0.281	3.16267e-24	Tip	PABPC4
LFNG	9.54751e-29	0.0688872	0.145	0.073	3.17808e-24	Tip	LFNG
LARP1	9.6139e-29	0.122041	0.534	0.385	3.20018e-24	Tip	LARP1
MICAL2	9.64555e-29	0.0739957	0.186	0.102	3.21071e-24	Tip	MICAL2
UBE2J2	1.03198e-28	0.117801	0.389	0.263	3.43516e-24	Tip	UBE2J2
C8orf82	1.10155e-28	0.0771983	0.108	0.048	3.66673e-24	Tip	C8orf82
SH3GL1	1.12599e-28	0.112389	0.437	0.3	3.74807e-24	Tip	SH3GL1
KIAA1551	1.15795e-28	0.14138	0.459	0.326	3.85446e-24	Tip	KIAA1551
SH3BP2	1.19459e-28	0.106015	0.441	0.303	3.97643e-24	Tip	SH3BP2
CAPNS1	1.23079e-28	0.158277	0.785	0.636	4.09692e-24	Tip	CAPNS1
ABHD12	1.23132e-28	0.0831394	0.219	0.127	4.0987e-24	Tip	ABHD12
RASGRF2-AS1	1.30773e-28	0.0445167	0.044	0.011	4.35303e-24	Tip	RASGRF2-AS1
LPAR4	1.3647e-28	0.0658149	0.046	0.012	4.54269e-24	Tip	LPAR4
CAPN11	1.4071e-28	0.0643355	0.131	0.063	4.6838e-24	Tip	CAPN11
MDM4	1.41377e-28	0.135099	0.414	0.283	4.70601e-24	Tip	MDM4
CACNB3	1.48184e-28	0.0928695	0.155	0.081	4.93262e-24	Tip	CACNB3
PSMD13	1.48272e-28	0.167759	0.682	0.534	4.93552e-24	Tip	PSMD13
F3	1.50874e-28	0.153475	0.102	0.045	5.02214e-24	Tip	F3
CLDN3	1.80454e-28	0.0971528	0.085	0.034	6.00678e-24	Tip	CLDN3
NECAP2	2.21516e-28	0.142182	0.598	0.45	7.37361e-24	Tip	NECAP2
PTRH1	2.25469e-28	0.118568	0.355	0.236	7.50518e-24	Tip	PTRH1
C15orf48	2.34849e-28	0.0925364	0.088	0.035	7.81741e-24	Tip	C15orf48
SREBF1	2.45982e-28	0.109749	0.184	0.102	8.18801e-24	Tip	SREBF1
COX7B	2.51388e-28	0.206086	0.852	0.74	8.36797e-24	Tip	COX7B
DNMT1	2.85095e-28	0.120888	0.511	0.369	9.48995e-24	Tip	DNMT1
IL16	2.85774e-28	0.0649717	0.092	0.038	9.51257e-24	Tip	IL16
TXLNA	2.91999e-28	0.0979348	0.35	0.23	9.71977e-24	Tip	TXLNA
SIAH2	3.02969e-28	0.0986371	0.151	0.078	1.00849e-23	Tip	SIAH2
UBA6	3.0311e-28	0.0886984	0.363	0.241	1.00896e-23	Tip	UBA6
CCZ1B	3.05951e-28	0.0786042	0.124	0.058	1.01842e-23	Tip	CCZ1B
NOP10	3.15827e-28	0.205568	0.885	0.796	1.05129e-23	Tip	NOP10
SF3B5	3.25142e-28	0.19262	0.783	0.64	1.0823e-23	Tip	SF3B5
NOM1	3.27562e-28	0.0945084	0.215	0.125	1.09036e-23	Tip	NOM1
ARCN1	3.70031e-28	0.119562	0.494	0.352	1.23172e-23	Tip	ARCN1
PLCB3	3.89315e-28	0.0884184	0.208	0.12	1.29591e-23	Tip	PLCB3
UBE3C	3.91849e-28	0.0957006	0.335	0.219	1.30435e-23	Tip	UBE3C
BRAF	4.21555e-28	0.110003	0.304	0.195	1.40323e-23	Tip	BRAF
ARHGEF2	4.35271e-28	0.0987993	0.442	0.306	1.44889e-23	Tip	ARHGEF2
IL4R	4.42752e-28	0.11177	0.551	0.401	1.47379e-23	Tip	IL4R
STX2	4.63918e-28	0.0995097	0.258	0.158	1.54424e-23	Tip	STX2
SAC3D1	4.86606e-28	0.0801211	0.101	0.044	1.61976e-23	Tip	SAC3D1
LSM4	4.93052e-28	0.172213	0.63	0.481	1.64122e-23	Tip	LSM4
PLCG1	5.10332e-28	0.096298	0.412	0.283	1.69874e-23	Tip	PLCG1
DSTYK	5.10954e-28	0.0945611	0.25	0.152	1.70081e-23	Tip	DSTYK
SBF1	5.20737e-28	0.0729296	0.163	0.086	1.73338e-23	Tip	SBF1
SLC20A1	5.55408e-28	0.160211	0.458	0.325	1.84879e-23	Tip	SLC20A1
DYRK3	5.59015e-28	0.0787386	0.154	0.08	1.86079e-23	Tip	DYRK3
SYAP1	5.60208e-28	0.13313	0.483	0.343	1.86477e-23	Tip	SYAP1
PTK2	5.66522e-28	0.138681	0.616	0.471	1.88578e-23	Tip	PTK2
BMS1	5.75539e-28	0.104121	0.386	0.26	1.9158e-23	Tip	BMS1
APBB2	5.98736e-28	0.109308	0.5	0.357	1.99301e-23	Tip	APBB2
C12orf49	6.20291e-28	0.0702803	0.206	0.118	2.06476e-23	Tip	C12orf49
CHST10	6.40842e-28	0.0756438	0.124	0.059	2.13317e-23	Tip	CHST10
OSBPL10	6.86275e-28	0.0992673	0.255	0.155	2.2844e-23	Tip	OSBPL10
AC078883.3	7.06958e-28	0.0391995	0.03	0.005	2.35325e-23	Tip	AC078883.3
CEACAM5	7.16238e-28	0.0616151	0.071	0.026	2.38414e-23	Tip	CEACAM5
CCNJL	7.43835e-28	0.0624235	0.066	0.023	2.476e-23	Tip	CCNJL
ISPD	7.49552e-28	0.063122	0.073	0.027	2.49503e-23	Tip	ISPD
FEM1C	7.59987e-28	0.0994941	0.253	0.155	2.52977e-23	Tip	FEM1C
CERS4	7.65013e-28	0.0690563	0.125	0.06	2.5465e-23	Tip	CERS4
AL137186.2	8.34799e-28	0.106714	0.196	0.112	2.7788e-23	Tip	AL137186.2
TPBGL	8.39253e-28	0.0583844	0.039	0.009	2.79362e-23	Tip	TPBGL
EZH2	9.16513e-28	0.0856377	0.097	0.042	3.0508e-23	Tip	EZH2
GOLGA2	9.60237e-28	0.12506	0.437	0.309	3.19634e-23	Tip	GOLGA2
MRPL51	1.01716e-27	0.180735	0.781	0.644	3.38581e-23	Tip	MRPL51
HPCAL1	1.04729e-27	0.149264	0.554	0.409	3.4861e-23	Tip	HPCAL1
RGP1	1.0733e-27	0.0673952	0.226	0.133	3.57268e-23	Tip	RGP1
WIZ	1.12679e-27	0.096503	0.261	0.161	3.75076e-23	Tip	WIZ
ZNF503	1.23352e-27	0.0894059	0.25	0.151	4.10601e-23	Tip	ZNF503
BCL7C	1.31299e-27	0.0852726	0.368	0.246	4.37056e-23	Tip	BCL7C
HIST2H2BE	1.33594e-27	0.0884492	0.109	0.05	4.44696e-23	Tip	HIST2H2BE
UBXN7	1.35512e-27	0.105638	0.322	0.21	4.51079e-23	Tip	UBXN7
TIMM10B	1.51765e-27	0.0999488	0.186	0.104	5.05182e-23	Tip	TIMM10B
GNPTAB	1.56872e-27	0.112835	0.305	0.197	5.22179e-23	Tip	GNPTAB
CBR4	1.59058e-27	0.0976359	0.243	0.148	5.29456e-23	Tip	CBR4
DESI2	1.59715e-27	0.120008	0.445	0.31	5.31644e-23	Tip	DESI2
NCALD	1.69515e-27	0.0698726	0.143	0.072	5.64264e-23	Tip	NCALD
TRPV2	1.76178e-27	0.0764	0.288	0.181	5.86445e-23	Tip	TRPV2
KHDC4	1.78738e-27	0.0845338	0.269	0.167	5.94966e-23	Tip	KHDC4
SNX9	1.79663e-27	0.11665	0.51	0.368	5.98046e-23	Tip	SNX9
ZSCAN16-AS1	1.81171e-27	0.107302	0.221	0.131	6.03063e-23	Tip	ZSCAN16-AS1
SMCO4	1.83044e-27	0.101081	0.326	0.212	6.09299e-23	Tip	SMCO4
CHST7	2.06336e-27	0.0951395	0.242	0.147	6.86831e-23	Tip	CHST7
DGAT1	2.14472e-27	0.09683	0.308	0.198	7.13911e-23	Tip	DGAT1
NFIC	2.19057e-27	0.179512	0.768	0.629	7.29177e-23	Tip	NFIC
MSL1	2.30729e-27	0.110513	0.377	0.254	7.68029e-23	Tip	MSL1
SYNCRIP	2.30921e-27	0.164377	0.676	0.535	7.68665e-23	Tip	SYNCRIP
FAHD1	2.45452e-27	0.0902258	0.234	0.14	8.17038e-23	Tip	FAHD1
QSER1	2.59336e-27	0.0834565	0.247	0.15	8.63252e-23	Tip	QSER1
PRKD3	2.60615e-27	0.114611	0.444	0.311	8.67508e-23	Tip	PRKD3
STRN	2.73511e-27	0.103496	0.212	0.125	9.10435e-23	Tip	STRN
PGLS	2.74248e-27	0.173142	0.715	0.569	9.12888e-23	Tip	PGLS
PTBP1	2.74878e-27	0.154372	0.689	0.539	9.14985e-23	Tip	PTBP1
RAD54L2	2.7632e-27	0.0879305	0.223	0.133	9.19785e-23	Tip	RAD54L2
CRIPT	2.79242e-27	0.118808	0.373	0.253	9.29514e-23	Tip	CRIPT
HOXB6	2.8482e-27	0.0753424	0.188	0.105	9.48081e-23	Tip	HOXB6
TUT7	3.03222e-27	0.115762	0.292	0.186	1.00934e-22	Tip	TUT7
CHFR	3.17837e-27	0.0874753	0.25	0.153	1.05798e-22	Tip	CHFR
OIT3	3.22175e-27	0.0611227	0.051	0.015	1.07242e-22	Tip	OIT3
NCLN	3.32692e-27	0.0865653	0.266	0.166	1.10743e-22	Tip	NCLN
MICALL1	3.40121e-27	0.0737187	0.191	0.107	1.13216e-22	Tip	MICALL1
ZHX3	3.42164e-27	0.0611865	0.196	0.111	1.13896e-22	Tip	ZHX3
ZFPM1	3.55948e-27	0.0517416	0.05	0.014	1.18484e-22	Tip	ZFPM1
POLR3H	3.70965e-27	0.0933313	0.179	0.1	1.23483e-22	Tip	POLR3H
BOD1L1	4.26383e-27	0.166969	0.473	0.35	1.4193e-22	Tip	BOD1L1
PINX1.1	4.27306e-27	0.0753094	0.128	0.063	1.42237e-22	Tip	PINX1.1
SIN3B	4.45263e-27	0.09506	0.407	0.277	1.48215e-22	Tip	SIN3B
CAND1	4.82513e-27	0.122286	0.48	0.341	1.60614e-22	Tip	CAND1
GLG1	4.98936e-27	0.148441	0.655	0.508	1.66081e-22	Tip	GLG1
PTPRM	5.03855e-27	0.181886	0.73	0.587	1.67718e-22	Tip	PTPRM
REXO4	5.49657e-27	0.0881591	0.21	0.123	1.82964e-22	Tip	REXO4
MRPL47	5.60271e-27	0.128944	0.503	0.364	1.86497e-22	Tip	MRPL47
CEP104	5.68431e-27	0.100136	0.246	0.151	1.89214e-22	Tip	CEP104
TLE2	5.98426e-27	0.0980922	0.214	0.126	1.99198e-22	Tip	TLE2
ID2	5.98653e-27	0.215973	0.577	0.446	1.99273e-22	Tip	ID2
PLEKHA8	6.17814e-27	0.059722	0.12	0.057	2.05652e-22	Tip	PLEKHA8
TNKS2	6.25744e-27	0.0907617	0.41	0.281	2.08291e-22	Tip	TNKS2
GPRC5C	6.48539e-27	0.0891551	0.132	0.066	2.15879e-22	Tip	GPRC5C
MAP2K6	6.53243e-27	0.0886925	0.177	0.097	2.17445e-22	Tip	MAP2K6
MAPK11	6.53501e-27	0.104884	0.382	0.258	2.17531e-22	Tip	MAPK11
FUBP3	6.57368e-27	0.100348	0.29	0.185	2.18818e-22	Tip	FUBP3
SREBF2	6.57504e-27	0.0905425	0.271	0.17	2.18863e-22	Tip	SREBF2
SLC25A11	6.78418e-27	0.112007	0.484	0.345	2.25825e-22	Tip	SLC25A11
HTATSF1	7.1546e-27	0.0981679	0.314	0.204	2.38155e-22	Tip	HTATSF1
SLC49A3	7.17815e-27	0.0699553	0.153	0.08	2.38939e-22	Tip	SLC49A3
[truncated: 22,703 more rows]
